# Supplementary material for: Expression Partitioning of Duplicate Genes at Single Cell Resolution in Arabidopsis Roots
Source: Front Genet. 2020 Nov 3;11:596150. doi: 10.3389/fgene.2020.596150 (PMC7670048; doi:10.3389/fgene.2020.596150)
Supplement: Supplementary Table S1 — Single cell clustering into the 36 RCCs. [file Table_1.xlsx]

## Sheet: cluster totals
Cell count per RCC.
RCC	Cell State	WT1	WT2	WT3	total
cluster0	Differentiating endodermis/cortex cells	342	116	116	574
cluster1	Differentiating non-hair epidermal cells	276	102	71	449
cluster2	Lateral root cap cells	90	103	163	356
cluster3	Late-stage differentiating root hair epidermal cells	219	81	55	355
cluster4	Mid-stage differentiating root hair epidermal cells	255	37	53	345
cluster5	Early-stage differentiating non-hair epidermal cells	234	27	55	316
cluster6	Stele cells	215	37	63	315
cluster7	Stele cells (including pericycle)	199	41	56	296
cluster8	Differentiating lateral root cap cells	109	32	143	284
cluster9	Stele cells	165	45	55	265
cluster10	Root hair epidermal cells	33	144	82	259
cluster11	Cortex cells	179	26	53	258
cluster12	Endodermis cells	98	81	74	253
cluster13	Early-stage differentiating endodermis/cortex cells	159	39	53	251
cluster14	Stele cells (including pericycle)	158	36	33	227
cluster15	Early-stage differentiating root hair epidermal cells	162	31	31	224
cluster16	Non-hair epidermal cells	96	66	48	210
cluster17	Quiescent center cells and young meristem cells	159	19	28	206
cluster18	Stele cells	126	36	30	192
cluster19	Cortex cells	68	53	51	172
cluster20	Stele cells	113	31	25	169
cluster21	Phloem cells	123	18	23	164
cluster22	Endodermis cells	60	57	37	154
cluster23	Xylem cells	95	21	36	152
cluster24	Dividing meristem cells	82	27	31	140
cluster25	Dividing meristem cells	104	13	23	140
cluster26	Root hair epidermal cells	133	1	0	134
cluster27	Xylem cells	94	15	19	128
cluster28	Columella root cap cells	32	30	24	86
cluster29	Differentiating endodermis/cortex cells	56	18	8	82
cluster30	Differentiating endodermis/cortex cells	38	24	17	79
cluster31	Cortex cells	18	30	23	71
cluster32	Dividing meristem cells	47	7	13	67
cluster33	Protoxylem cells	31	11	16	58
cluster34	Stele cells	26	14	13	53
cluster35	Early-stage differentiating endodermis/cortex cells	12	4	22	38

## Sheet: cell assignments
Individual cell statistics.
batch_barcode	nGene	nUMI	orig.ident	batch	res.3.5	nCount_RNA	nFeature_RNA
WT1_WT1_AAACCTGAGACAGACC	7273	55242	WT1	WT1	6	55242	7273
WT1_WT1_AAACCTGAGATCCGAG	6193	30619	WT1	WT1	6	30619	6193
WT1_WT1_AAAGCAAAGACAAGCC	7646	52787	WT1	WT1	6	52787	7646
WT1_WT1_AAAGCAAAGAGTAATC	7136	50254	WT1	WT1	6	50254	7136
WT1_WT1_AAAGCAACACCCATTC	5874	28844	WT1	WT1	6	28844	5874
WT1_WT1_AAATGCCGTGCCTGGT	5054	18482	WT1	WT1	6	18482	5054
WT1_WT1_AACCATGGTCCGAACC	6554	34416	WT1	WT1	6	34416	6554
WT1_WT1_AACCATGGTCTAGAGG	6947	38954	WT1	WT1	6	38954	6947
WT1_WT1_AACTCAGCATCGGACC	8160	65946	WT1	WT1	6	65946	8160
WT1_WT1_AACTGGTCAGGTCCAC	4709	18808	WT1	WT1	34	18808	4709
WT1_WT1_AAGGAGCGTACTTGAC	7798	53056	WT1	WT1	6	53056	7798
WT1_WT1_AAGGAGCTCTGGGCCA	5632	25356	WT1	WT1	6	25356	5632
WT1_WT1_AAGGTTCGTTCGCGAC	3773	12660	WT1	WT1	24	12660	3773
WT1_WT1_AAGTCTGGTCAGATAA	4251	17016	WT1	WT1	6	17016	4251
WT1_WT1_AATCCAGGTGTTCGAT	6302	31210	WT1	WT1	6	31210	6302
WT1_WT1_ACACCGGAGGTAGCCA	9364	88355	WT1	WT1	6	88355	9364
WT1_WT1_ACACTGAGTCTTCTCG	7020	37118	WT1	WT1	6	37118	7020
WT1_WT1_ACAGCTAAGGAATTAC	3503	12409	WT1	WT1	34	12409	3503
WT1_WT1_ACCAGTATCAAACGGG	7705	54254	WT1	WT1	6	54254	7705
WT1_WT1_ACCCACTGTGCACTTA	6794	33055	WT1	WT1	6	33055	6794
WT1_WT1_ACGAGCCAGTGGGATC	4836	18641	WT1	WT1	20	18641	4836
WT1_WT1_ACGATACCACGTCAGC	7993	56483	WT1	WT1	6	56483	7993
WT1_WT1_ACGATACTCTCAACTT	8316	55598	WT1	WT1	6	55598	8316
WT1_WT1_ACGCAGCTCTAAGCCA	7673	47019	WT1	WT1	6	47019	7673
WT1_WT1_ACGCCAGAGCACGCCT	6209	33655	WT1	WT1	6	33655	6209
WT1_WT1_ACGCCGATCAAGGTAA	4113	16150	WT1	WT1	34	16150	4113
WT1_WT1_ACGGCCAAGCCTTGAT	6110	28830	WT1	WT1	24	28830	6110
WT1_WT1_ACGGGCTGTTGTCGCG	6489	30596	WT1	WT1	6	30596	6489
WT1_WT1_ACGGGTCGTGGTTTCA	6785	32549	WT1	WT1	6	32549	6785
WT1_WT1_ACGTCAAAGTAATCCC	6496	30375	WT1	WT1	6	30375	6496
WT1_WT1_ACTGAACAGACTAAGT	7779	49532	WT1	WT1	6	49532	7779
WT1_WT1_ACTGAACAGTAGCCGA	6988	39350	WT1	WT1	6	39350	6988
WT1_WT1_ACTGAACGTCAACTGT	8325	64620	WT1	WT1	6	64620	8325
WT1_WT1_ACTGAACTCCTGCTTG	4926	18170	WT1	WT1	6	18170	4926
WT1_WT1_ACTGATGCACCCATTC	5868	25396	WT1	WT1	24	25396	5868
WT1_WT1_ACTTACTCAAACGCGA	6393	29199	WT1	WT1	6	29199	6393
WT1_WT1_ACTTACTTCGTCCGTT	8160	64236	WT1	WT1	6	64236	8160
WT1_WT1_ACTTTCACATATGGTC	6576	30643	WT1	WT1	2	30643	6576
WT1_WT1_AGAATAGAGACCCACC	4290	17729	WT1	WT1	34	17729	4290
WT1_WT1_AGCCTAACAGTATCTG	5177	18843	WT1	WT1	6	18843	5177
WT1_WT1_AGCTCTCAGCCGTCGT	7522	44193	WT1	WT1	24	44193	7522
WT1_WT1_AGGGAGTTCCACGCAG	8230	64506	WT1	WT1	6	64506	8230
WT1_WT1_AGTCTTTTCAGTGCAT	7437	47017	WT1	WT1	6	47017	7437
WT1_WT1_ATCATGGAGAGCAATT	7400	46849	WT1	WT1	6	46849	7400
WT1_WT1_ATCATGGTCGGAAACG	6554	40681	WT1	WT1	6	40681	6554
WT1_WT1_ATCCGAATCACGCATA	6276	33446	WT1	WT1	6	33446	6276
WT1_WT1_ATCGAGTAGCTACCTA	5825	25150	WT1	WT1	6	25150	5825
WT1_WT1_ATGCGATCATTACGAC	7577	46479	WT1	WT1	6	46479	7577
WT1_WT1_ATGTGTGAGCCTCGTG	5673	25436	WT1	WT1	6	25436	5673
WT1_WT1_ATGTGTGGTCGCATCG	5295	21215	WT1	WT1	6	21215	5295
WT1_WT1_ATTACTCCAGCTTAAC	4852	18891	WT1	WT1	6	18891	4852
WT1_WT1_ATTACTCTCTCCCTGA	7337	40947	WT1	WT1	6	40947	7337
WT1_WT1_ATTATCCCAAAGCAAT	6828	42926	WT1	WT1	6	42926	6828
WT1_WT1_ATTGGACTCCTCAACC	6098	26746	WT1	WT1	17	26746	6098
WT1_WT1_ATTGGTGGTGAGCGAT	4948	20911	WT1	WT1	6	20911	4948
WT1_WT1_ATTGGTGTCAACACGT	7497	55865	WT1	WT1	6	55865	7497
WT1_WT1_ATTTCTGTCGAATGGG	4567	18389	WT1	WT1	34	18389	4567
WT1_WT1_CAACCAACAGATTGCT	6002	29789	WT1	WT1	6	29789	6002
WT1_WT1_CAACCAATCACCTTAT	6741	36124	WT1	WT1	6	36124	6741
WT1_WT1_CAACCTCAGTAACCCT	7519	45311	WT1	WT1	6	45311	7519
WT1_WT1_CAACCTCTCCGCATCT	4149	13856	WT1	WT1	6	13856	4149
WT1_WT1_CAACTAGAGCGTCTAT	5826	28962	WT1	WT1	6	28962	5826
WT1_WT1_CAAGAAAAGACTAGGC	8204	61362	WT1	WT1	6	61362	8204
WT1_WT1_CAAGAAAAGAGTAAGG	7273	46845	WT1	WT1	6	46845	7273
WT1_WT1_CAAGATCGTCCGCTGA	4792	17793	WT1	WT1	6	17793	4792
WT1_WT1_CACAGGCTCCGTTGTC	3664	16896	WT1	WT1	34	16896	3664
WT1_WT1_CACCTTGAGAGAGCTC	5916	24864	WT1	WT1	6	24864	5916
WT1_WT1_CACTCCAAGACCTAGG	7129	39985	WT1	WT1	6	39985	7129
WT1_WT1_CACTCCAGTTTCCACC	6905	31477	WT1	WT1	6	31477	6905
WT1_WT1_CAGAGAGGTCTAGCCG	7161	42538	WT1	WT1	6	42538	7161
WT1_WT1_CAGAGAGGTGATGTCT	6151	24880	WT1	WT1	6	24880	6151
WT1_WT1_CAGATCAAGACAAGCC	6756	37152	WT1	WT1	6	37152	6756
WT1_WT1_CAGCAGCAGGTAGCCA	6603	28563	WT1	WT1	21	28563	6603
WT1_WT1_CAGCATAGTTGTGGCC	6592	34848	WT1	WT1	6	34848	6592
WT1_WT1_CAGCCGAGTCATTAGC	3945	12441	WT1	WT1	20	12441	3945
WT1_WT1_CATCAAGGTTTCGCTC	4466	15211	WT1	WT1	34	15211	4466
WT1_WT1_CATCCACTCGTCACGG	8803	69127	WT1	WT1	6	69127	8803
WT1_WT1_CATCGAACATGTAGTC	7605	47975	WT1	WT1	6	47975	7605
WT1_WT1_CATTATCAGATGCCTT	6844	37310	WT1	WT1	6	37310	6844
WT1_WT1_CATTCGCAGTGTACTC	6427	29186	WT1	WT1	6	29186	6427
WT1_WT1_CCACCTACAGAGTGTG	4490	14415	WT1	WT1	24	14415	4490
WT1_WT1_CCACCTATCGGAATCT	6895	38714	WT1	WT1	6	38714	6895
WT1_WT1_CCACGGATCCGCAGTG	4786	16075	WT1	WT1	6	16075	4786
WT1_WT1_CCCTCCTCACTTGGAT	5616	20863	WT1	WT1	6	20863	5616
WT1_WT1_CCCTCCTGTATATGGA	4990	17988	WT1	WT1	6	17988	4990
WT1_WT1_CCGTGGAGTCAACTGT	6373	32307	WT1	WT1	6	32307	6373
WT1_WT1_CCGTTCATCCTGCTTG	3293	14488	WT1	WT1	34	14488	3293
WT1_WT1_CCTAAAGCACAGACAG	5317	22573	WT1	WT1	24	22573	5317
WT1_WT1_CCTAAAGTCATCACCC	6555	37207	WT1	WT1	6	37207	6555
WT1_WT1_CCTAAAGTCTTTAGTC	5243	21422	WT1	WT1	6	21422	5243
WT1_WT1_CGAACATAGTGTCTCA	9220	77708	WT1	WT1	6	77708	9220
WT1_WT1_CGAATGTTCTTATCTG	4990	18665	WT1	WT1	6	18665	4990
WT1_WT1_CGAGCACTCCCTCTTT	3731	15561	WT1	WT1	34	15561	3731
WT1_WT1_CGATGGCAGTCGAGTG	6971	37469	WT1	WT1	6	37469	6971
WT1_WT1_CGATTGACAGCTGTGC	4566	15284	WT1	WT1	6	15284	4566
WT1_WT1_CGCCAAGTCTGATTCT	5405	24126	WT1	WT1	6	24126	5405
WT1_WT1_CGGACACTCAATAAGG	6221	38163	WT1	WT1	6	38163	6221
WT1_WT1_CGGACGTTCGCGTAGC	5563	28091	WT1	WT1	6	28091	5563
WT1_WT1_CGGCTAGTCAGTCAGT	7245	41189	WT1	WT1	6	41189	7245
WT1_WT1_CGGCTAGTCCAAGTAC	10942	152579	WT1	WT1	6	152579	10942
WT1_WT1_CGTAGCGTCGGAATCT	4603	18367	WT1	WT1	34	18367	4603
WT1_WT1_CGTCACTAGAGGTACC	5455	21454	WT1	WT1	6	21454	5455
WT1_WT1_CGTCACTCAAGCGTAG	4768	16551	WT1	WT1	24	16551	4768
WT1_WT1_CGTCACTCACGAAAGC	5022	20708	WT1	WT1	6	20708	5022
WT1_WT1_CGTCACTGTAGCGCAA	5122	21114	WT1	WT1	6	21114	5122
WT1_WT1_CGTCAGGCAATGAAAC	4043	13893	WT1	WT1	2	13893	4043
WT1_WT1_CGTGTAAAGCGATAGC	7077	40011	WT1	WT1	6	40011	7077
WT1_WT1_CGTTAGAGTACACCGC	5441	23165	WT1	WT1	6	23165	5441
WT1_WT1_CTAACTTCAGCGTAAG	7021	32939	WT1	WT1	6	32939	7021
WT1_WT1_CTAACTTCAGGACGTA	5614	24671	WT1	WT1	6	24671	5614
WT1_WT1_CTAATGGAGGTCGGAT	3477	13277	WT1	WT1	34	13277	3477
WT1_WT1_CTAGAGTAGAATTCCC	5685	28986	WT1	WT1	6	28986	5685
WT1_WT1_CTAGCCTAGACTGTAA	5262	21681	WT1	WT1	6	21681	5262
WT1_WT1_CTAGCCTGTAGTGAAT	3792	13095	WT1	WT1	34	13095	3792
WT1_WT1_CTAGTGAAGCCTATGT	5107	20705	WT1	WT1	6	20705	5107
WT1_WT1_CTAGTGAGTATAAACG	4925	29220	WT1	WT1	34	29220	4925
WT1_WT1_CTAGTGAGTTACAGAA	8298	73872	WT1	WT1	6	73872	8298
WT1_WT1_CTCACACCATACCATG	5528	21406	WT1	WT1	6	21406	5528
WT1_WT1_CTCACACTCGTATCAG	8696	68990	WT1	WT1	19	68990	8696
WT1_WT1_CTCGGAGCAAGGACTG	9591	107016	WT1	WT1	6	107016	9591
WT1_WT1_CTCTACGCAAACCCAT	6199	29733	WT1	WT1	6	29733	6199
WT1_WT1_CTCTACGGTAGCTAAA	7571	52384	WT1	WT1	6	52384	7571
WT1_WT1_CTCTGGTGTCCCTTGT	3776	12668	WT1	WT1	20	12668	3776
WT1_WT1_CTGAAACGTTACGTCA	6852	34316	WT1	WT1	6	34316	6852
WT1_WT1_CTGATAGGTCCAGTAT	6659	33557	WT1	WT1	6	33557	6659
WT1_WT1_CTGATCCAGTGGTAAT	6974	42786	WT1	WT1	6	42786	6974
WT1_WT1_CTGCGGAAGATCGGGT	6615	33837	WT1	WT1	24	33837	6615
WT1_WT1_CTGGTCTAGTACCGGA	6544	31147	WT1	WT1	6	31147	6544
WT1_WT1_CTTAACTAGTACATGA	4152	17496	WT1	WT1	20	17496	4152
WT1_WT1_CTTAACTGTCATATGC	5954	28627	WT1	WT1	6	28627	5954
WT1_WT1_CTTAACTGTGCCTTGG	6329	30387	WT1	WT1	6	30387	6329
WT1_WT1_CTTAACTTCCCGACTT	7518	50626	WT1	WT1	6	50626	7518
WT1_WT1_GAAGCAGTCTATCGCC	5282	23499	WT1	WT1	6	23499	5282
WT1_WT1_GAAGCAGTCTCGGACG	6459	34487	WT1	WT1	6	34487	6459
WT1_WT1_GACTACATCCGTTGTC	5713	27233	WT1	WT1	6	27233	5713
WT1_WT1_GAGCAGACAGACAAAT	5492	26221	WT1	WT1	6	26221	5492
WT1_WT1_GAGGTGACACCGAAAG	4958	24327	WT1	WT1	6	24327	4958
WT1_WT1_GAGGTGAGTAGGGTAC	8304	61303	WT1	WT1	6	61303	8304
WT1_WT1_GATCAGTAGACTGTAA	5641	23252	WT1	WT1	6	23252	5641
WT1_WT1_GATCAGTTCAGGCCCA	6444	34609	WT1	WT1	6	34609	6444
WT1_WT1_GATCGATCAGCATACT	6249	28264	WT1	WT1	6	28264	6249
WT1_WT1_GATCGATGTCTAGTCA	8555	70880	WT1	WT1	6	70880	8555
WT1_WT1_GATCGCGAGAACAATC	5011	18767	WT1	WT1	6	18767	5011
WT1_WT1_GATCTAGGTAGTAGTA	7183	44273	WT1	WT1	6	44273	7183
WT1_WT1_GATGAAATCGACAGCC	8290	57234	WT1	WT1	6	57234	8290
WT1_WT1_GATTCAGAGAGTTGGC	7394	46319	WT1	WT1	6	46319	7394
WT1_WT1_GATTCAGCAGGAATCG	7808	51798	WT1	WT1	6	51798	7808
WT1_WT1_GCAAACTAGTACGACG	3192	13105	WT1	WT1	34	13105	3192
WT1_WT1_GCACATAAGGGCTTGA	6376	29485	WT1	WT1	6	29485	6376
WT1_WT1_GCAGTTACAATCCAAC	4357	12587	WT1	WT1	17	12587	4357
WT1_WT1_GCATACAGTCGAGATG	6488	34508	WT1	WT1	6	34508	6488
WT1_WT1_GCATACATCTTGTACT	7627	50335	WT1	WT1	6	50335	7627
WT1_WT1_GCATGCGAGGGCATGT	6959	43990	WT1	WT1	6	43990	6959
WT1_WT1_GCATGCGCACGACGAA	3431	15037	WT1	WT1	34	15037	3431
WT1_WT1_GCCAAATTCTGACCTC	4803	19060	WT1	WT1	24	19060	4803
WT1_WT1_GCGAGAAGTAGGGTAC	11355	180313	WT1	WT1	6	180313	11355
WT1_WT1_GCGCGATAGGATGGAA	3922	12653	WT1	WT1	6	12653	3922
WT1_WT1_GCGCGATCATCACAAC	4692	18720	WT1	WT1	6	18720	4692
WT1_WT1_GCGCGATGTGCAGGTA	6786	35818	WT1	WT1	6	35818	6786
WT1_WT1_GCTCCTAAGATCCGAG	6605	33349	WT1	WT1	6	33349	6605
WT1_WT1_GCTCCTAGTTTACTCT	4427	15946	WT1	WT1	9	15946	4427
WT1_WT1_GCTGCGAGTCGTTGTA	6163	29192	WT1	WT1	6	29192	6163
WT1_WT1_GCTGGGTCATGACGGA	5969	26774	WT1	WT1	6	26774	5969
WT1_WT1_GGAACTTAGATGCCTT	5895	28902	WT1	WT1	6	28902	5895
WT1_WT1_GGAACTTGTGAGGCTA	5936	27489	WT1	WT1	6	27489	5936
WT1_WT1_GGAACTTTCTTTAGGG	5889	26419	WT1	WT1	6	26419	5889
WT1_WT1_GGAATAACACACATGT	5583	23278	WT1	WT1	24	23278	5583
WT1_WT1_GGACAGAAGGAGCGTT	4770	20449	WT1	WT1	34	20449	4770
WT1_WT1_GGACAGAGTTGGTAAA	8130	62727	WT1	WT1	6	62727	8130
WT1_WT1_GGACATTAGATCGATA	5319	21384	WT1	WT1	6	21384	5319
WT1_WT1_GGACGTCTCACCAGGC	5537	25303	WT1	WT1	6	25303	5537
WT1_WT1_GGACGTCTCTACTCAT	5460	22544	WT1	WT1	6	22544	5460
WT1_WT1_GGATGTTCAGTGACAG	6726	35102	WT1	WT1	6	35102	6726
WT1_WT1_GGATTACTCTAAGCCA	6903	47197	WT1	WT1	6	47197	6903
WT1_WT1_GGCGACTTCAGAAATG	6859	44330	WT1	WT1	6	44330	6859
WT1_WT1_GGCTCGACACTGCCAG	8381	67386	WT1	WT1	6	67386	8381
WT1_WT1_GGGAATGAGATTACCC	4550	18043	WT1	WT1	6	18043	4550
WT1_WT1_GGGAATGAGGCTAGAC	5080	20642	WT1	WT1	6	20642	5080
WT1_WT1_GGGATGAGTATAATGG	9658	81386	WT1	WT1	6	81386	9658
WT1_WT1_GGGCACTAGTGCAAGC	3671	12538	WT1	WT1	6	12538	3671
WT1_WT1_GGGCACTGTCGATTGT	7466	46623	WT1	WT1	6	46623	7466
WT1_WT1_GGTGAAGGTCAGTGGA	4658	19002	WT1	WT1	34	19002	4658
WT1_WT1_GGTGAAGGTTTGGCGC	7681	48314	WT1	WT1	6	48314	7681
WT1_WT1_GGTGCGTAGTGAACGC	4298	13945	WT1	WT1	34	13945	4298
WT1_WT1_GGTGCGTAGTGGAGTC	6797	28448	WT1	WT1	7	28448	6797
WT1_WT1_GGTGCGTCACAGGTTT	7263	46464	WT1	WT1	6	46464	7263
WT1_WT1_GGTGTTATCTGGGCCA	5177	18771	WT1	WT1	6	18771	5177
WT1_WT1_GTACTCCAGCTGGAAC	9784	93097	WT1	WT1	24	93097	9784
WT1_WT1_GTACTTTAGTTCGCGC	7926	47896	WT1	WT1	6	47896	7926
WT1_WT1_GTAGTCAGTTACCAGT	6207	32849	WT1	WT1	6	32849	6207
WT1_WT1_GTCACAACATTCTCAT	8495	75092	WT1	WT1	17	75092	8495
WT1_WT1_GTCTCGTTCTCTGAGA	6885	45038	WT1	WT1	6	45038	6885
WT1_WT1_GTGCAGCCACATCCGG	4991	20709	WT1	WT1	6	20709	4991
WT1_WT1_GTGCAGCTCCCAAGAT	3744	15839	WT1	WT1	34	15839	3744
WT1_WT1_GTGCATAGTAGCAAAT	4390	14514	WT1	WT1	34	14514	4390
WT1_WT1_GTGCGGTCAGTCGATT	6688	33880	WT1	WT1	6	33880	6688
WT1_WT1_GTGGGTCTCCTGCTTG	7880	50055	WT1	WT1	6	50055	7880
WT1_WT1_GTGTTAGGTTCGTCTC	7000	36996	WT1	WT1	6	36996	7000
WT1_WT1_GTGTTAGTCCATGAGT	5345	21607	WT1	WT1	24	21607	5345
WT1_WT1_GTTTCTACAAGCCGCT	4967	20973	WT1	WT1	6	20973	4967
WT1_WT1_GTTTCTATCTCTAAGG	6900	37011	WT1	WT1	6	37011	6900
WT1_WT1_TAAACCGTCTCCAACC	6916	34884	WT1	WT1	6	34884	6916
WT1_WT1_TAAGAGATCTGCGGCA	3792	12417	WT1	WT1	34	12417	3792
WT1_WT1_TAAGCGTTCACATACG	5592	24381	WT1	WT1	24	24381	5592
WT1_WT1_TACGGATTCCGCGGTA	6364	28845	WT1	WT1	6	28845	6364
WT1_WT1_TACGGGCGTTTAGCTG	8329	57005	WT1	WT1	6	57005	8329
WT1_WT1_TACGGTATCTCCAGGG	6728	37624	WT1	WT1	6	37624	6728
WT1_WT1_TACTCGCAGGCAAAGA	8422	58223	WT1	WT1	6	58223	8422
WT1_WT1_TAGCCGGTCTGGTGTA	6071	30369	WT1	WT1	6	30369	6071
WT1_WT1_TATCAGGTCAGAGCTT	4159	16935	WT1	WT1	6	16935	4159
WT1_WT1_TATCAGGTCAGCATGT	7151	46385	WT1	WT1	6	46385	7151
WT1_WT1_TCAACGAAGGTACTCT	7744	55911	WT1	WT1	6	55911	7744
WT1_WT1_TCAACGAGTCTCATCC	6433	38449	WT1	WT1	6	38449	6433
WT1_WT1_TCAGATGTCCCTAATT	4632	17327	WT1	WT1	24	17327	4632
WT1_WT1_TCATTACAGTTAGGTA	4533	15807	WT1	WT1	20	15807	4533
WT1_WT1_TCCCGATAGATGCCTT	6314	34310	WT1	WT1	6	34310	6314
WT1_WT1_TCGCGAGGTAGCTGCC	5300	26451	WT1	WT1	6	26451	5300
WT1_WT1_TCGCGAGGTTTGTTTC	6743	40388	WT1	WT1	6	40388	6743
WT1_WT1_TCGGGACGTCAATACC	7429	44191	WT1	WT1	6	44191	7429
WT1_WT1_TCGGTAACATTCGACA	4517	15265	WT1	WT1	6	15265	4517
WT1_WT1_TCGTAGACAAATACAG	8483	80737	WT1	WT1	6	80737	8483
WT1_WT1_TCTCATACAGGGTATG	8207	60078	WT1	WT1	24	60078	8207
WT1_WT1_TCTCTAACAATCCGAT	6268	31139	WT1	WT1	6	31139	6268
WT1_WT1_TCTCTAACATCACGTA	6729	36188	WT1	WT1	6	36188	6729
WT1_WT1_TCTCTAATCTATGTGG	6159	27821	WT1	WT1	6	27821	6159
WT1_WT1_TCTGAGAGTCCGTCAG	5170	20415	WT1	WT1	6	20415	5170
WT1_WT1_TCTGGAAGTTGACGTT	6714	35116	WT1	WT1	6	35116	6714
WT1_WT1_TCTTCGGGTAGGAGTC	4725	19016	WT1	WT1	20	19016	4725
WT1_WT1_TCTTCGGTCTTGCAAG	6338	32979	WT1	WT1	6	32979	6338
WT1_WT1_TGAAAGATCGCTAGCG	5426	22027	WT1	WT1	6	22027	5426
WT1_WT1_TGAGCATAGTGCGATG	7646	42729	WT1	WT1	6	42729	7646
WT1_WT1_TGAGCATGTCCAGTTA	6158	28685	WT1	WT1	6	28685	6158
WT1_WT1_TGAGCCGAGACTTGAA	3798	13195	WT1	WT1	14	13195	3798
WT1_WT1_TGAGCCGTCCAACCAA	7039	42226	WT1	WT1	6	42226	7039
WT1_WT1_TGAGGGACACTAGTAC	6763	35191	WT1	WT1	6	35191	6763
WT1_WT1_TGATTTCAGACCCACC	5214	20310	WT1	WT1	6	20310	5214
WT1_WT1_TGCACCTCAGGCGATA	6827	33317	WT1	WT1	6	33317	6827
WT1_WT1_TGCCCATTCAGGCAAG	4173	18513	WT1	WT1	34	18513	4173
WT1_WT1_TGCGCAGCACAGAGGT	6643	34180	WT1	WT1	6	34180	6643
WT1_WT1_TGCGGGTGTGAGGGTT	5067	20788	WT1	WT1	6	20788	5067
WT1_WT1_TGGACGCTCTAAGCCA	4893	21803	WT1	WT1	6	21803	4893
WT1_WT1_TGGCCAGCACCTCGGA	9723	87081	WT1	WT1	27	87081	9723
WT1_WT1_TGGCGCACAGATTGCT	6308	33782	WT1	WT1	6	33782	6308
WT1_WT1_TGTGGTATCCGTTGTC	5924	28251	WT1	WT1	6	28251	5924
WT1_WT1_TGTGTTTTCTGGTATG	6521	32688	WT1	WT1	6	32688	6521
WT1_WT1_TTAACTCTCACAAACC	5905	29122	WT1	WT1	34	29122	5905
WT1_WT1_TTAGGACTCATCTGTT	8050	62301	WT1	WT1	6	62301	8050
WT1_WT1_TTAGGCAAGTCCATAC	4795	18654	WT1	WT1	6	18654	4795
WT1_WT1_TTAGGCAGTGCAGACA	6757	31828	WT1	WT1	24	31828	6757
WT1_WT1_TTCGAAGAGGCCATAG	6025	29181	WT1	WT1	6	29181	6025
WT1_WT1_TTCGAAGTCGGTGTTA	7400	47960	WT1	WT1	6	47960	7400
WT1_WT1_TTCGGTCAGTCATGCT	4392	16048	WT1	WT1	34	16048	4392
WT1_WT1_TTCTCAAGTACCGGCT	5108	22211	WT1	WT1	6	22211	5108
WT1_WT1_TTCTTAGGTTAAGACA	8310	63545	WT1	WT1	6	63545	8310
WT1_WT1_TTCTTAGGTTAAGTAG	6438	33800	WT1	WT1	6	33800	6438
WT1_WT1_TTGAACGCAGGGTATG	6089	28933	WT1	WT1	6	28933	6089
WT1_WT1_TTGGCAACAGGCTGAA	8802	81137	WT1	WT1	6	81137	8802
WT1_WT1_TTGGCAAGTGCACCAC	7339	55671	WT1	WT1	6	55671	7339
WT1_WT1_TTGGCAATCTGACCTC	8412	62218	WT1	WT1	6	62218	8412
WT1_WT1_TTGTAGGAGGTGGGTT	7115	39146	WT1	WT1	6	39146	7115
WT1_WT1_TTTATGCCAGATTGCT	6049	28368	WT1	WT1	6	28368	6049
WT1_WT1_TTTGGTTCAGATAATG	5277	19275	WT1	WT1	6	19275	5277
WT1_WT1_TTTGGTTTCAGCTTAG	6489	36409	WT1	WT1	6	36409	6489
WT1_WT1_AAACCTGAGTGTGAAT	6526	39884	WT1	WT1	17	39884	6526
WT1_WT1_AAAGATGGTGAGTATA	7859	45229	WT1	WT1	17	45229	7859
WT1_WT1_AAATGCCCACGTCAGC	11407	180432	WT1	WT1	17	180432	11407
WT1_WT1_AAGACCTCATCAGTCA	10191	134988	WT1	WT1	17	134988	10191
WT1_WT1_AAGGAGCAGAGGGCTT	11538	252336	WT1	WT1	25	252336	11538
WT1_WT1_ACACCGGGTCCAGTGC	4741	15655	WT1	WT1	17	15655	4741
WT1_WT1_ACAGCTAGTTGTCGCG	4407	17155	WT1	WT1	17	17155	4407
WT1_WT1_ACATACGGTTCCGGCA	10086	128521	WT1	WT1	17	128521	10086
WT1_WT1_ACCAGTACAAACGCGA	6323	22550	WT1	WT1	8	22550	6323
WT1_WT1_ACCTTTAAGGACCACA	10731	204618	WT1	WT1	25	204618	10731
WT1_WT1_ACGCCGAAGGCGATAC	4267	18842	WT1	WT1	17	18842	4267
WT1_WT1_ACGCCGAAGGTAGCCA	4614	16260	WT1	WT1	17	16260	4614
WT1_WT1_ACGTCAATCAACCATG	8752	80369	WT1	WT1	17	80369	8752
WT1_WT1_ACTGTCCGTGTGGCTC	6594	29183	WT1	WT1	17	29183	6594
WT1_WT1_ACTTACTAGCTTTGGT	6013	18350	WT1	WT1	17	18350	6013
WT1_WT1_ATAAGAGCACGGCGTT	4930	15899	WT1	WT1	17	15899	4930
WT1_WT1_ATCCACCCATGGGAAC	9339	56580	WT1	WT1	8	56580	9339
WT1_WT1_ATGAGGGTCGCAGGCT	9933	133857	WT1	WT1	17	133857	9933
WT1_WT1_ATTCTACGTCGGCATC	8061	61489	WT1	WT1	17	61489	8061
WT1_WT1_ATTTCTGCAGGTGGAT	4300	12523	WT1	WT1	17	12523	4300
WT1_WT1_CAACTAGGTACGAAAT	4474	16837	WT1	WT1	17	16837	4474
WT1_WT1_CAAGATCGTCAAAGCG	8186	59128	WT1	WT1	17	59128	8186
WT1_WT1_CACAGGCAGTCGCCGT	6003	23490	WT1	WT1	25	23490	6003
WT1_WT1_CACAGTATCGCCATAA	4074	16979	WT1	WT1	17	16979	4074
WT1_WT1_CACATAGTCCTGCCAT	4809	19778	WT1	WT1	17	19778	4809
WT1_WT1_CAGAATCAGCCACCTG	6702	44370	WT1	WT1	17	44370	6702
WT1_WT1_CAGCATAAGACCGGAT	7945	80650	WT1	WT1	17	80650	7945
WT1_WT1_CAGCCGATCCTCAATT	9284	88179	WT1	WT1	17	88179	9284
WT1_WT1_CAGCTAAGTATGAATG	9449	104829	WT1	WT1	17	104829	9449
WT1_WT1_CAGTAACTCCCAGGTG	9964	85108	WT1	WT1	17	85108	9964
WT1_WT1_CATCGGGCAAGTCATC	4637	14653	WT1	WT1	17	14653	4637
WT1_WT1_CCACCTACAGCATGAG	6523	39783	WT1	WT1	17	39783	6523
WT1_WT1_CCACGGAGTGAGGGAG	11278	235415	WT1	WT1	25	235415	11278
WT1_WT1_CCGGTAGCATGCCCGA	9843	94903	WT1	WT1	17	94903	9843
WT1_WT1_CCGTGGATCGCGCCAA	8126	42251	WT1	WT1	17	42251	8126
WT1_WT1_CCTTTCTTCAACGAAA	8213	39934	WT1	WT1	17	39934	8213
WT1_WT1_CGAACATCACAGGAGT	9496	116190	WT1	WT1	17	116190	9496
WT1_WT1_CGAATGTTCAGGTAAA	10989	193975	WT1	WT1	17	193975	10989
WT1_WT1_CGATCGGGTCCCGACA	4939	16364	WT1	WT1	17	16364	4939
WT1_WT1_CGATGTAAGTCCAGGA	5039	16196	WT1	WT1	17	16196	5039
WT1_WT1_CGCGGTACACCTCGTT	7080	43482	WT1	WT1	17	43482	7080
WT1_WT1_CGGAGCTAGACTAAGT	5385	22426	WT1	WT1	17	22426	5385
WT1_WT1_CGGAGCTAGTGCCATT	7018	33936	WT1	WT1	17	33936	7018
WT1_WT1_CTCCTAGGTGTGCCTG	5995	26045	WT1	WT1	17	26045	5995
WT1_WT1_CTGAAGTGTAGTGAAT	9672	140022	WT1	WT1	17	140022	9672
WT1_WT1_CTTACCGTCGCCAAAT	8792	74073	WT1	WT1	25	74073	8792
WT1_WT1_CTTCTCTAGACCCACC	7761	46744	WT1	WT1	25	46744	7761
WT1_WT1_GACCAATCAAGTAATG	9555	109701	WT1	WT1	17	109701	9555
WT1_WT1_GACTAACAGAAGGACA	10517	151008	WT1	WT1	17	151008	10517
WT1_WT1_GAGCAGACATCCGCGA	5980	24397	WT1	WT1	17	24397	5980
WT1_WT1_GATTCAGGTATCGCAT	6685	40552	WT1	WT1	17	40552	6685
WT1_WT1_GCACATATCAGCTCTC	9496	110642	WT1	WT1	25	110642	9496
WT1_WT1_GCACTCTCACAACGCC	7428	55203	WT1	WT1	17	55203	7428
WT1_WT1_GCACTCTTCGTTTAGG	4821	23162	WT1	WT1	17	23162	4821
WT1_WT1_GCAGTTAGTACAGCAG	6765	52137	WT1	WT1	25	52137	6765
WT1_WT1_GCGCGATTCGCCAAAT	4424	20102	WT1	WT1	17	20102	4424
WT1_WT1_GCGGGTTGTACGCTGC	4025	12395	WT1	WT1	6	12395	4025
WT1_WT1_GCTCCTATCTATCCCG	11729	273378	WT1	WT1	17	273378	11729
WT1_WT1_GCTGCTTAGCGGATCA	8658	68044	WT1	WT1	17	68044	8658
WT1_WT1_GGAAAGCCAGGCTCAC	9364	85519	WT1	WT1	17	85519	9364
WT1_WT1_GGACATTGTCCTCTTG	7042	43209	WT1	WT1	17	43209	7042
WT1_WT1_GGCGACTGTGCAACGA	10564	170131	WT1	WT1	17	170131	10564
WT1_WT1_GGGACCTAGCCAGGAT	4174	17470	WT1	WT1	17	17470	4174
WT1_WT1_GGGCATCTCAGAGACG	10447	162559	WT1	WT1	17	162559	10447
WT1_WT1_GGGTCTGCAGGGATTG	6677	128173	WT1	WT1	17	128173	6677
WT1_WT1_GGTATTGGTCACACGC	7198	38523	WT1	WT1	17	38523	7198
WT1_WT1_GTGCGGTTCGGGAGTA	7357	47620	WT1	WT1	17	47620	7357
WT1_WT1_GTGGGTCCATCTCCCA	8755	66453	WT1	WT1	17	66453	8755
WT1_WT1_GTGTTAGTCCACGCAG	5728	27674	WT1	WT1	17	27674	5728
WT1_WT1_GTTCTCGGTCCGTTAA	6350	26313	WT1	WT1	24	26313	6350
WT1_WT1_GTTTCTAAGAGTAATC	5271	26717	WT1	WT1	17	26717	5271
WT1_WT1_TACCTTATCAGCACAT	5147	29873	WT1	WT1	17	29873	5147
WT1_WT1_TACGGTACATGCCACG	4584	12376	WT1	WT1	24	12376	4584
WT1_WT1_TACGGTAGTGCGAAAC	4839	16785	WT1	WT1	17	16785	4839
WT1_WT1_TACTCATAGGACACCA	9089	92961	WT1	WT1	17	92961	9089
WT1_WT1_TACTCATCAGCTGTGC	5964	40074	WT1	WT1	17	40074	5964
WT1_WT1_TACTTACAGTTAGGTA	4509	25668	WT1	WT1	17	25668	4509
WT1_WT1_TACTTGTGTTGGAGGT	7331	47796	WT1	WT1	17	47796	7331
WT1_WT1_TACTTGTTCACTCTTA	6962	48878	WT1	WT1	17	48878	6962
WT1_WT1_TCCACACCAATCTACG	6730	36837	WT1	WT1	17	36837	6730
WT1_WT1_TCGGGACCATCTGGTA	8135	54945	WT1	WT1	17	54945	8135
WT1_WT1_TGAAAGACAAAGCGGT	7398	39668	WT1	WT1	17	39668	7398
WT1_WT1_TGCGGGTAGGTGTTAA	9317	87971	WT1	WT1	17	87971	9317
WT1_WT1_TGCTACCAGAGTAATC	9115	107532	WT1	WT1	17	107532	9115
WT1_WT1_TGGACGCTCACATACG	6000	29167	WT1	WT1	17	29167	6000
WT1_WT1_TGTGTTTCAGTCCTTC	7973	75146	WT1	WT1	17	75146	7973
WT1_WT1_TTAACTCCATTGAGCT	3905	15598	WT1	WT1	17	15598	3905
WT1_WT1_TTCCCAGTCCTGTAGA	7562	43567	WT1	WT1	25	43567	7562
WT1_WT1_TTTACTGGTAAGGGAA	3625	12204	WT1	WT1	25	12204	3625
WT1_WT1_TTTGTCACATGTCTCC	7588	49791	WT1	WT1	17	49791	7588
WT1_WT1_AAACCTGCAAAGAATC	5396	26951	WT1	WT1	7	26951	5396
WT1_WT1_AAACCTGCAACTGGCC	5987	26380	WT1	WT1	7	26380	5987
WT1_WT1_AAAGTAGCAAGACACG	7415	47345	WT1	WT1	7	47345	7415
WT1_WT1_AAATGCCAGTCGTACT	5885	31151	WT1	WT1	14	31151	5885
WT1_WT1_AAATGCCCATGCGCAC	3705	12755	WT1	WT1	14	12755	3705
WT1_WT1_AACACGTGTACGAAAT	3425	13392	WT1	WT1	7	13392	3425
WT1_WT1_AACCGCGAGAGACGAA	4272	14643	WT1	WT1	7	14643	4272
WT1_WT1_AACTGGTCATCCAACA	7137	46843	WT1	WT1	14	46843	7137
WT1_WT1_AACTGGTGTCTCCACT	5963	29714	WT1	WT1	7	29714	5963
WT1_WT1_AAGCCGCCAGCTGTTA	5888	25197	WT1	WT1	7	25197	5888
WT1_WT1_AAGCCGCTCAGTTCGA	5487	26991	WT1	WT1	7	26991	5487
WT1_WT1_AAGGAGCGTACCGAGA	4290	13570	WT1	WT1	7	13570	4290
WT1_WT1_AAGGCAGCAGTTCCCT	4773	19145	WT1	WT1	14	19145	4773
WT1_WT1_AAGGTTCAGTGTGGCA	6335	30713	WT1	WT1	14	30713	6335
WT1_WT1_AAGTCTGTCAGTTGAC	7300	37208	WT1	WT1	7	37208	7300
WT1_WT1_AATCCAGCACACTGCG	7191	48212	WT1	WT1	14	48212	7191
WT1_WT1_AATCCAGGTAGCTGCC	5441	27024	WT1	WT1	14	27024	5441
WT1_WT1_ACACCAAGTAGTAGTA	4075	12224	WT1	WT1	7	12224	4075
WT1_WT1_ACACCCTAGTTAGCGG	5569	23892	WT1	WT1	7	23892	5569
WT1_WT1_ACACCCTCACATCCAA	5626	26837	WT1	WT1	14	26837	5626
WT1_WT1_ACACTGACACATGGGA	6626	34033	WT1	WT1	7	34033	6626
WT1_WT1_ACAGCCGCATGCATGT	6176	31923	WT1	WT1	7	31923	6176
WT1_WT1_ACAGCCGGTCCAGTAT	4440	15343	WT1	WT1	20	15343	4440
WT1_WT1_ACAGCTAAGCAGGCTA	4000	14270	WT1	WT1	20	14270	4000
WT1_WT1_ACAGCTATCCTTGGTC	4449	15476	WT1	WT1	7	15476	4449
WT1_WT1_ACATACGAGGACCACA	6484	39560	WT1	WT1	14	39560	6484
WT1_WT1_ACATACGCATGCGCAC	6450	34489	WT1	WT1	14	34489	6450
WT1_WT1_ACATCAGCATCGATTG	5057	19137	WT1	WT1	14	19137	5057
WT1_WT1_ACATGGTGTCAAAGCG	4451	16057	WT1	WT1	6	16057	4451
WT1_WT1_ACATGGTTCATCGATG	6243	37875	WT1	WT1	20	37875	6243
WT1_WT1_ACCAGTAGTCGACTGC	7209	35854	WT1	WT1	7	35854	7209
WT1_WT1_ACCCACTGTCAACTGT	3923	12297	WT1	WT1	14	12297	3923
WT1_WT1_ACGAGGAGTGTTTGTG	7829	60247	WT1	WT1	7	60247	7829
WT1_WT1_ACGCAGCAGGTTACCT	4510	15805	WT1	WT1	24	15805	4510
WT1_WT1_ACGCAGCCAAACGTGG	5284	27261	WT1	WT1	7	27261	5284
WT1_WT1_ACGCCAGGTCTGATCA	5173	20842	WT1	WT1	7	20842	5173
WT1_WT1_ACGGAGAAGTATCTCG	5660	22236	WT1	WT1	7	22236	5660
WT1_WT1_ACGGAGAGTCTTCAAG	4975	19170	WT1	WT1	14	19170	4975
WT1_WT1_ACGGCCATCAGAGCTT	6376	37901	WT1	WT1	14	37901	6376
WT1_WT1_ACGGGTCAGAGCCCAA	4647	15300	WT1	WT1	6	15300	4647
WT1_WT1_ACGGGTCTCCCAGGTG	6596	34862	WT1	WT1	14	34862	6596
WT1_WT1_ACTGAACGTCGCTTCT	7576	54983	WT1	WT1	14	54983	7576
WT1_WT1_ACTGAGTCACTTGGAT	6934	47664	WT1	WT1	14	47664	6934
WT1_WT1_ACTGAGTTCTACGAGT	7636	50836	WT1	WT1	7	50836	7636
WT1_WT1_ACTGATGAGAGTCTGG	4389	14279	WT1	WT1	24	14279	4389
WT1_WT1_ACTGCTCTCCTTGCCA	5065	20773	WT1	WT1	7	20773	5065
WT1_WT1_ACTGTCCGTCTTCTCG	4096	15571	WT1	WT1	7	15571	4096
WT1_WT1_ACTTACTGTACGACCC	3315	12899	WT1	WT1	7	12899	3315
WT1_WT1_ACTTGTTAGGCCCTCA	6068	28893	WT1	WT1	7	28893	6068
WT1_WT1_ACTTGTTCATGGTCAT	4645	20499	WT1	WT1	14	20499	4645
WT1_WT1_ACTTTCAGTCGCGTGT	5649	28943	WT1	WT1	14	28943	5649
WT1_WT1_AGAGCGACATGACATC	5961	28928	WT1	WT1	7	28928	5961
WT1_WT1_AGAGCTTTCCCTAACC	4382	14497	WT1	WT1	7	14497	4382
WT1_WT1_AGAGTGGCATCATCCC	5852	29250	WT1	WT1	7	29250	5852
WT1_WT1_AGATCTGGTCCAACTA	6085	28941	WT1	WT1	7	28941	6085
WT1_WT1_AGCAGCCGTGCAGGTA	5891	28094	WT1	WT1	14	28094	5891
WT1_WT1_AGCAGCCGTTCGCTAA	5654	28528	WT1	WT1	14	28528	5654
WT1_WT1_AGCATACCAACGATGG	7183	44804	WT1	WT1	7	44804	7183
WT1_WT1_AGCATACCAAGTTAAG	7110	47421	WT1	WT1	7	47421	7110
WT1_WT1_AGCCTAAGTAACGACG	7227	45820	WT1	WT1	7	45820	7227
WT1_WT1_AGCCTAAGTCGCATCG	6087	30485	WT1	WT1	14	30485	6087
WT1_WT1_AGCTCCTGTCGAAAGC	6437	34863	WT1	WT1	7	34863	6437
WT1_WT1_AGCTTGAGTTCCACTC	6871	40263	WT1	WT1	14	40263	6871
WT1_WT1_AGGCCGTGTTTCCACC	4707	17733	WT1	WT1	7	17733	4707
WT1_WT1_AGGGAGTAGGGATCTG	6334	36364	WT1	WT1	14	36364	6334
WT1_WT1_AGGGATGTCTATGTGG	6133	34606	WT1	WT1	14	34606	6133
WT1_WT1_AGGGTGACAGGATCGA	6230	31985	WT1	WT1	7	31985	6230
WT1_WT1_AGGGTGATCGGAGGTA	4326	16065	WT1	WT1	20	16065	4326
WT1_WT1_AGGTCCGGTCTTTCAT	4229	12128	WT1	WT1	7	12128	4229
WT1_WT1_AGTAGTCGTTACTGAC	4730	17876	WT1	WT1	14	17876	4730
WT1_WT1_AGTGAGGGTAGGGACT	4211	15444	WT1	WT1	24	15444	4211
WT1_WT1_AGTGAGGGTGTGAATA	7154	30879	WT1	WT1	18	30879	7154
WT1_WT1_AGTGGGAAGTACACCT	6514	36394	WT1	WT1	7	36394	6514
WT1_WT1_AGTGTCAAGAGTCTGG	4625	16374	WT1	WT1	14	16374	4625
WT1_WT1_AGTTGGTCAGCTTCGG	4118	14569	WT1	WT1	14	14569	4118
WT1_WT1_AGTTGGTTCTTGGGTA	5495	25377	WT1	WT1	7	25377	5495
WT1_WT1_ATAGACCAGACAAGCC	5897	28769	WT1	WT1	7	28769	5897
WT1_WT1_ATAGACCCAAGACACG	10048	144365	WT1	WT1	7	144365	10048
WT1_WT1_ATCATGGCATTTCAGG	4381	14588	WT1	WT1	14	14588	4381
WT1_WT1_ATCATGGTCGTCTGAA	3847	12486	WT1	WT1	14	12486	3847
WT1_WT1_ATCGAGTGTAGCGTAG	6977	43123	WT1	WT1	14	43123	6977
WT1_WT1_ATCTACTAGCTGGAAC	5549	24292	WT1	WT1	7	24292	5549
WT1_WT1_ATCTACTCAGTTAACC	4534	15535	WT1	WT1	14	15535	4534
WT1_WT1_ATCTGCCAGGGTGTGT	6508	36866	WT1	WT1	14	36866	6508
WT1_WT1_ATGAGGGAGGCCGAAT	5068	21078	WT1	WT1	7	21078	5068
WT1_WT1_ATGTGTGCACGGTAAG	5429	26229	WT1	WT1	14	26229	5429
WT1_WT1_ATGTGTGCAGCCACCA	5090	20707	WT1	WT1	7	20707	5090
WT1_WT1_ATGTGTGTCATCGGAT	4554	15888	WT1	WT1	7	15888	4554
WT1_WT1_ATTACTCGTAGATTAG	6175	32945	WT1	WT1	14	32945	6175
WT1_WT1_ATTACTCTCAGCTCGG	6102	31739	WT1	WT1	14	31739	6102
WT1_WT1_ATTCTACCATCTGGTA	6891	42423	WT1	WT1	7	42423	6891
WT1_WT1_ATTGGACAGGTAAACT	7687	61391	WT1	WT1	7	61391	7687
WT1_WT1_CAACCAAAGCCCAGCT	7218	42900	WT1	WT1	7	42900	7218
WT1_WT1_CAACTAGGTTAAGACA	4990	18864	WT1	WT1	7	18864	4990
WT1_WT1_CAAGTTGTCGGGAGTA	5312	24444	WT1	WT1	14	24444	5312
WT1_WT1_CACAAACCAGCTCCGA	5040	18721	WT1	WT1	14	18721	5040
WT1_WT1_CACACCTCAGACGCTC	7091	42782	WT1	WT1	14	42782	7091
WT1_WT1_CACACCTTCGAACGGA	7398	41796	WT1	WT1	7	41796	7398
WT1_WT1_CACACTCAGGTGCAAC	3984	13467	WT1	WT1	14	13467	3984
WT1_WT1_CACAGGCCATGGTCTA	7189	48382	WT1	WT1	6	48382	7189
WT1_WT1_CACATTTCAAGCTGTT	5257	23313	WT1	WT1	14	23313	5257
WT1_WT1_CACCACTTCCAAATGC	6461	36608	WT1	WT1	7	36608	6461
WT1_WT1_CACTCCACACTCGACG	6050	30257	WT1	WT1	7	30257	6050
WT1_WT1_CACTCCAGTATCAGTC	6667	32005	WT1	WT1	7	32005	6667
WT1_WT1_CAGAGAGCAGTCAGAG	5151	19638	WT1	WT1	14	19638	5151
WT1_WT1_CAGAGAGCATGCCCGA	3978	12949	WT1	WT1	14	12949	3978
WT1_WT1_CAGCGACGTGTGAAAT	5780	26836	WT1	WT1	7	26836	5780
WT1_WT1_CAGCTGGCAGGCAGTA	6803	39247	WT1	WT1	20	39247	6803
WT1_WT1_CAGCTGGTCGTCTGAA	6905	44922	WT1	WT1	14	44922	6905
WT1_WT1_CAGGTGCGTAAACCTC	5825	23431	WT1	WT1	7	23431	5825
WT1_WT1_CAGGTGCGTGGTTTCA	3978	13118	WT1	WT1	14	13118	3978
WT1_WT1_CAGTAACTCCAATGGT	6255	35920	WT1	WT1	14	35920	6255
WT1_WT1_CAGTCCTCAGGCTCAC	4614	18596	WT1	WT1	14	18596	4614
WT1_WT1_CATATGGGTACAGACG	5497	23094	WT1	WT1	14	23094	5497
WT1_WT1_CATCCACTCCGCGTTT	6414	36492	WT1	WT1	1	36492	6414
WT1_WT1_CATCGAATCCTAGAAC	5820	25145	WT1	WT1	14	25145	5820
WT1_WT1_CATCGGGAGTGACATA	4300	16915	WT1	WT1	7	16915	4300
WT1_WT1_CATGCCTGTCACCCAG	6448	31996	WT1	WT1	7	31996	6448
WT1_WT1_CATGGCGAGTAAGTAC	6045	26922	WT1	WT1	7	26922	6045
WT1_WT1_CCAATCCGTAAGTGTA	5160	25847	WT1	WT1	14	25847	5160
WT1_WT1_CCACCTAAGATAGCAT	6326	33980	WT1	WT1	7	33980	6326
WT1_WT1_CCACGGATCGTCCAGG	5184	20701	WT1	WT1	14	20701	5184
WT1_WT1_CCACTACAGTGTCCAT	4110	14297	WT1	WT1	14	14297	4110
WT1_WT1_CCAGCGATCCTCAACC	4271	14642	WT1	WT1	7	14642	4271
WT1_WT1_CCATGTCGTGCCTTGG	4899	18217	WT1	WT1	14	18217	4899
WT1_WT1_CCCAGTTAGGTGATTA	6765	41369	WT1	WT1	14	41369	6765
WT1_WT1_CCCTCCTAGTTTCCTT	7683	59096	WT1	WT1	7	59096	7683
WT1_WT1_CCCTCCTCACCACGTG	5536	23771	WT1	WT1	14	23771	5536
WT1_WT1_CCCTCCTGTAGATTAG	4496	16756	WT1	WT1	7	16756	4496
WT1_WT1_CCGGGATCAAAGTCAA	7412	49344	WT1	WT1	7	49344	7412
WT1_WT1_CCGGTAGAGCCAGGAT	5022	22982	WT1	WT1	14	22982	5022
WT1_WT1_CCGGTAGAGCCCAATT	3952	13417	WT1	WT1	14	13417	3952
WT1_WT1_CCGGTAGGTGATGTCT	5825	28641	WT1	WT1	7	28641	5825
WT1_WT1_CCGTACTAGGCTAGGT	7365	55584	WT1	WT1	7	55584	7365
WT1_WT1_CCGTACTCACCTGGTG	5878	24929	WT1	WT1	18	24929	5878
WT1_WT1_CCGTACTGTAAAGTCA	6410	42541	WT1	WT1	24	42541	6410
WT1_WT1_CCGTACTTCACTTCAT	7415	53801	WT1	WT1	7	53801	7415
WT1_WT1_CCGTACTTCGGAATCT	4481	14027	WT1	WT1	7	14027	4481
WT1_WT1_CCGTGGATCGTCACGG	5541	23623	WT1	WT1	7	23623	5541
WT1_WT1_CCTACACAGAGTCTGG	4462	19773	WT1	WT1	14	19773	4462
WT1_WT1_CCTACACAGTGCGTGA	5908	21751	WT1	WT1	7	21751	5908
WT1_WT1_CCTACACCAGGAATGC	7766	45678	WT1	WT1	7	45678	7766
WT1_WT1_CCTAGCTCATCCGGGT	4568	16668	WT1	WT1	14	16668	4568
WT1_WT1_CCTAGCTTCATGCTCC	5925	29234	WT1	WT1	7	29234	5925
WT1_WT1_CCTCAGTTCAGCGACC	6555	35548	WT1	WT1	14	35548	6555
WT1_WT1_CCTCTGAAGGTGCTTT	8105	62223	WT1	WT1	7	62223	8105
WT1_WT1_CCTCTGAAGTGTACTC	4927	20935	WT1	WT1	14	20935	4927
WT1_WT1_CCTTACGGTAGTAGTA	7207	46772	WT1	WT1	14	46772	7207
WT1_WT1_CCTTACGTCAGCCTAA	4143	12746	WT1	WT1	14	12746	4143
WT1_WT1_CCTTCCCCACGAAGCA	8248	61425	WT1	WT1	7	61425	8248
WT1_WT1_CCTTTCTTCGCCGTGA	6089	29833	WT1	WT1	14	29833	6089
WT1_WT1_CCTTTCTTCTAGCACA	4909	19246	WT1	WT1	7	19246	4909
WT1_WT1_CGAATGTGTGCTAGCC	6749	40979	WT1	WT1	7	40979	6749
WT1_WT1_CGAATGTTCGGTCCGA	5155	22737	WT1	WT1	7	22737	5155
WT1_WT1_CGACCTTCATTGAGCT	4992	19601	WT1	WT1	7	19601	4992
WT1_WT1_CGACTTCAGAGTAAGG	4165	14311	WT1	WT1	14	14311	4165
WT1_WT1_CGACTTCTCCTCAATT	6293	33798	WT1	WT1	14	33798	6293
WT1_WT1_CGAGAAGAGTGGACGT	5101	22586	WT1	WT1	20	22586	5101
WT1_WT1_CGAGCACGTCGCCATG	4984	19488	WT1	WT1	7	19488	4984
WT1_WT1_CGAGCACTCCCTAATT	7451	54076	WT1	WT1	14	54076	7451
WT1_WT1_CGAGCCAGTTTGACTG	5946	23726	WT1	WT1	7	23726	5946
WT1_WT1_CGATGTACATTCACTT	4554	15912	WT1	WT1	14	15912	4554
WT1_WT1_CGCGTTTAGTTAAGTG	3956	12270	WT1	WT1	14	12270	3956
WT1_WT1_CGCTATCGTCATATGC	5147	22694	WT1	WT1	14	22694	5147
WT1_WT1_CGCTGGAAGAGAACAG	5293	22340	WT1	WT1	14	22340	5293
WT1_WT1_CGCTTCATCATCGGAT	4290	15457	WT1	WT1	14	15457	4290
WT1_WT1_CGGACTGAGGGCATGT	5682	24676	WT1	WT1	14	24676	5682
WT1_WT1_CGGAGCTAGATCTGCT	3809	13287	WT1	WT1	14	13287	3809
WT1_WT1_CGGAGCTCACATAACC	5373	23819	WT1	WT1	14	23819	5373
WT1_WT1_CGGGTCATCTGGCGAC	6272	30250	WT1	WT1	14	30250	6272
WT1_WT1_CGGTTAAGTCGGCACT	6571	34974	WT1	WT1	14	34974	6571
WT1_WT1_CGGTTAATCTGAGGGA	4152	13377	WT1	WT1	7	13377	4152
WT1_WT1_CGTCACTGTAAACACA	5837	27503	WT1	WT1	14	27503	5837
WT1_WT1_CGTCCATTCATTATCC	6562	38965	WT1	WT1	7	38965	6562
WT1_WT1_CGTGTAAAGCTAGTTC	4170	14379	WT1	WT1	7	14379	4170
WT1_WT1_CGTGTCTGTAAGTTCC	5755	30148	WT1	WT1	14	30148	5755
WT1_WT1_CGTTCTGTCAGAGCTT	5174	19934	WT1	WT1	14	19934	5174
WT1_WT1_CGTTCTGTCTGGCGTG	5663	31321	WT1	WT1	14	31321	5663
WT1_WT1_CGTTGGGAGGCTACGA	6297	33772	WT1	WT1	7	33772	6297
WT1_WT1_CTAACTTTCAGAAATG	5195	19305	WT1	WT1	7	19305	5195
WT1_WT1_CTAACTTTCTCCCTGA	7132	37277	WT1	WT1	7	37277	7132
WT1_WT1_CTAACTTTCTTACCGC	7913	59805	WT1	WT1	14	59805	7913
WT1_WT1_CTAAGACCAGCGATCC	5761	28930	WT1	WT1	7	28930	5761
WT1_WT1_CTAAGACCATTCCTGC	6869	35470	WT1	WT1	7	35470	6869
WT1_WT1_CTACACCGTCGAACAG	7043	41649	WT1	WT1	7	41649	7043
WT1_WT1_CTACACCGTGGTAACG	5082	18886	WT1	WT1	7	18886	5082
WT1_WT1_CTACGTCAGGCTACGA	6015	31129	WT1	WT1	7	31129	6015
WT1_WT1_CTACGTCTCGGCTACG	5939	30154	WT1	WT1	7	30154	5939
WT1_WT1_CTAGCCTAGACGCTTT	5834	25420	WT1	WT1	7	25420	5834
WT1_WT1_CTCGAAAGTCGCGAAA	5008	20137	WT1	WT1	14	20137	5008
WT1_WT1_CTCGAGGTCATCTGCC	6589	35371	WT1	WT1	14	35371	6589
WT1_WT1_CTCGGGACAGCAGTTT	3980	12874	WT1	WT1	14	12874	3980
WT1_WT1_CTCGGGACAGGCAGTA	5181	20531	WT1	WT1	14	20531	5181
WT1_WT1_CTCGTCAAGTTTCCTT	6353	31079	WT1	WT1	7	31079	6353
WT1_WT1_CTCGTCACAAACCTAC	8276	76509	WT1	WT1	7	76509	8276
WT1_WT1_CTCTACGAGGCTACGA	9247	105689	WT1	WT1	6	105689	9247
WT1_WT1_CTCTACGTCATTGCCC	4208	14185	WT1	WT1	14	14185	4208
WT1_WT1_CTCTACGTCCGATATG	5042	17257	WT1	WT1	7	17257	5042
WT1_WT1_CTGAAACCAGCAGTTT	6823	37890	WT1	WT1	14	37890	6823
WT1_WT1_CTGAAACGTAGGCTGA	4821	18188	WT1	WT1	14	18188	4821
WT1_WT1_CTGAAGTTCTTTAGTC	6198	32027	WT1	WT1	14	32027	6198
WT1_WT1_CTGATAGAGGAATGGA	6032	36453	WT1	WT1	14	36453	6032
WT1_WT1_CTGCCTAGTACCCAAT	6406	34876	WT1	WT1	18	34876	6406
WT1_WT1_CTGCTGTCACAAGTAA	5527	23302	WT1	WT1	14	23302	5527
WT1_WT1_CTGCTGTCATATGCTG	4234	14970	WT1	WT1	14	14970	4234
WT1_WT1_CTGGTCTCATAGACTC	4679	16852	WT1	WT1	14	16852	4679
WT1_WT1_CTGTGCTAGACTCGGA	5183	20256	WT1	WT1	7	20256	5183
WT1_WT1_CTGTGCTAGTAGTGCG	5222	20353	WT1	WT1	14	20353	5222
WT1_WT1_CTGTGCTCATGGGAAC	4247	13657	WT1	WT1	7	13657	4247
WT1_WT1_CTGTTTACATCTCCCA	4281	14363	WT1	WT1	7	14363	4281
WT1_WT1_CTGTTTAGTCCAGTAT	7609	46954	WT1	WT1	7	46954	7609
WT1_WT1_CTTAACTGTGGTAACG	5094	20031	WT1	WT1	14	20031	5094
WT1_WT1_CTTCTCTAGCCAGAAC	7183	47560	WT1	WT1	14	47560	7183
WT1_WT1_CTTCTCTAGGACGAAA	8223	64259	WT1	WT1	7	64259	8223
WT1_WT1_CTTCTCTGTCTGCGGT	5899	29355	WT1	WT1	7	29355	5899
WT1_WT1_GAACGGATCAACACCA	5122	19917	WT1	WT1	7	19917	5122
WT1_WT1_GAACGGATCATTATCC	4554	15852	WT1	WT1	14	15852	4554
WT1_WT1_GAATAAGAGAGGTTGC	4271	13039	WT1	WT1	7	13039	4271
WT1_WT1_GAATAAGGTATATGGA	4902	16375	WT1	WT1	7	16375	4902
WT1_WT1_GACACGCAGTATCGAA	6645	32243	WT1	WT1	6	32243	6645
WT1_WT1_GACACGCGTGGAAAGA	4676	17901	WT1	WT1	7	17901	4676
WT1_WT1_GACAGAGGTCTCAACA	5530	20903	WT1	WT1	7	20903	5530
WT1_WT1_GACGCGTAGCACCGCT	7217	47171	WT1	WT1	7	47171	7217
WT1_WT1_GACGCGTCAGGTTTCA	5414	24230	WT1	WT1	7	24230	5414
WT1_WT1_GACGGCTGTTTGACTG	7505	51166	WT1	WT1	14	51166	7505
WT1_WT1_GACGTGCAGAATCTCC	6627	37409	WT1	WT1	14	37409	6627
WT1_WT1_GACGTTAAGATCGATA	5941	23295	WT1	WT1	7	23295	5941
WT1_WT1_GACGTTACACCTGGTG	4389	15768	WT1	WT1	24	15768	4389
WT1_WT1_GACTAACCACGGACAA	5643	29093	WT1	WT1	14	29093	5643
WT1_WT1_GACTACATCGCGCCAA	7331	45899	WT1	WT1	7	45899	7331
WT1_WT1_GACTGCGGTACAGCAG	4857	18479	WT1	WT1	7	18479	4857
WT1_WT1_GACTGCGTCACCTTAT	5817	27370	WT1	WT1	14	27370	5817
WT1_WT1_GAGCAGATCTGGGCCA	5916	28362	WT1	WT1	14	28362	5916
WT1_WT1_GATCAGTCATCGGTTA	8256	71186	WT1	WT1	33	71186	8256
WT1_WT1_GATCGATGTCTGGAGA	6467	28328	WT1	WT1	14	28328	6467
WT1_WT1_GATCGTAGTGCGATAG	3958	13934	WT1	WT1	20	13934	3958
WT1_WT1_GATCTAGAGGAGTCTG	5798	29269	WT1	WT1	7	29269	5798
WT1_WT1_GATGAAATCGGCATCG	4696	19196	WT1	WT1	7	19196	4696
WT1_WT1_GATGAGGGTCTCTTTA	6702	37480	WT1	WT1	7	37480	6702
WT1_WT1_GATGAGGTCATCATTC	5477	27469	WT1	WT1	7	27469	5477
WT1_WT1_GCAAACTCACGACGAA	6488	31239	WT1	WT1	7	31239	6488
WT1_WT1_GCACTCTGTACTTAGC	5515	23956	WT1	WT1	14	23956	5515
WT1_WT1_GCACTCTGTCTCATCC	4535	15893	WT1	WT1	14	15893	4535
WT1_WT1_GCACTCTTCATATCGG	5141	28184	WT1	WT1	14	28184	5141
WT1_WT1_GCATGATGTGCCTGCA	4234	15691	WT1	WT1	20	15691	4234
WT1_WT1_GCCAAATGTCAAGCGA	5598	25810	WT1	WT1	14	25810	5598
WT1_WT1_GCGACCATCCCTAACC	6752	38269	WT1	WT1	14	38269	6752
WT1_WT1_GCGAGAAGTCGCTTTC	4103	13374	WT1	WT1	7	13374	4103
WT1_WT1_GCGAGAATCAGCAACT	5823	27940	WT1	WT1	7	27940	5823
WT1_WT1_GCGCAACAGCGTCAAG	4728	17678	WT1	WT1	7	17678	4728
WT1_WT1_GCGCAACCAAGAAGAG	5913	24604	WT1	WT1	7	24604	5913
WT1_WT1_GCGCGATAGAGTGAGA	6294	31713	WT1	WT1	14	31713	6294
WT1_WT1_GCGCGATAGTAAGTAC	5557	23736	WT1	WT1	14	23736	5557
WT1_WT1_GCGGGTTAGTCAAGGC	6145	33346	WT1	WT1	14	33346	6145
WT1_WT1_GCTCCTACACATCCGG	5543	29290	WT1	WT1	7	29290	5543
WT1_WT1_GCTCCTAGTTCGTCTC	7420	54582	WT1	WT1	7	54582	7420
WT1_WT1_GCTGCAGAGAGGTACC	5623	28262	WT1	WT1	0	28262	5623
WT1_WT1_GCTGCAGCACCCTATC	3937	12178	WT1	WT1	7	12178	3937
WT1_WT1_GCTGCTTGTTCCACTC	4829	16159	WT1	WT1	7	16159	4829
WT1_WT1_GCTGCTTTCAGGCCCA	4827	18731	WT1	WT1	7	18731	4827
WT1_WT1_GGAAAGCCAAGCGAGT	4995	22959	WT1	WT1	14	22959	4995
WT1_WT1_GGAAAGCCAGCGTTCG	9399	98893	WT1	WT1	7	98893	9399
WT1_WT1_GGAAAGCTCTCCGGTT	4778	16726	WT1	WT1	7	16726	4778
WT1_WT1_GGAACTTAGACTACAA	6393	35283	WT1	WT1	7	35283	6393
WT1_WT1_GGACAAGCAAGCCGCT	5811	24639	WT1	WT1	7	24639	5811
WT1_WT1_GGACAAGCAGTGGGAT	6595	36845	WT1	WT1	14	36845	6595
WT1_WT1_GGACAAGGTCTAACGT	5734	24188	WT1	WT1	24	24188	5734
WT1_WT1_GGACAGAGTGATAAGT	6916	40593	WT1	WT1	7	40593	6916
WT1_WT1_GGATGTTTCGGACAAG	4865	20491	WT1	WT1	7	20491	4865
WT1_WT1_GGCAATTCACCCAGTG	5233	18199	WT1	WT1	6	18199	5233
WT1_WT1_GGCAATTGTACAGACG	4656	17058	WT1	WT1	7	17058	4656
WT1_WT1_GGCGACTAGACAAAGG	5738	34859	WT1	WT1	7	34859	5738
WT1_WT1_GGCTGGTGTCGAGATG	4722	15608	WT1	WT1	7	15608	4722
WT1_WT1_GGGACCTTCAGCCTAA	7147	35732	WT1	WT1	6	35732	7147
WT1_WT1_GGGAGATAGGAGTCTG	5493	23362	WT1	WT1	14	23362	5493
WT1_WT1_GGGATGAGTCGCCATG	7118	41838	WT1	WT1	14	41838	7118
WT1_WT1_GGTATTGTCAGCACAT	6447	35427	WT1	WT1	14	35427	6447
WT1_WT1_GGTGCGTTCAGGATCT	4728	18844	WT1	WT1	14	18844	4728
WT1_WT1_GTAACGTCACAACTGT	4122	14915	WT1	WT1	14	14915	4122
WT1_WT1_GTAGGCCAGTCCATAC	3765	12769	WT1	WT1	14	12769	3765
WT1_WT1_GTAGTCACACATGGGA	6348	32181	WT1	WT1	7	32181	6348
WT1_WT1_GTAGTCATCACCACCT	6555	32199	WT1	WT1	7	32199	6555
WT1_WT1_GTCAAGTCAATCTGCA	6623	30234	WT1	WT1	7	30234	6623
WT1_WT1_GTCAAGTGTACGAAAT	4935	19448	WT1	WT1	14	19448	4935
WT1_WT1_GTCACAAAGTGATCGG	4826	18059	WT1	WT1	14	18059	4826
WT1_WT1_GTCATTTGTAGTAGTA	6342	30290	WT1	WT1	14	30290	6342
WT1_WT1_GTCCTCAGTGACCAAG	6907	51709	WT1	WT1	14	51709	6907
WT1_WT1_GTCGGGTAGACAAAGG	4375	15225	WT1	WT1	7	15225	4375
WT1_WT1_GTCTCGTCAACACCTA	6466	38171	WT1	WT1	14	38171	6466
WT1_WT1_GTCTTCGCAGACAAGC	5437	22492	WT1	WT1	14	22492	5437
WT1_WT1_GTGCATACAATCACAC	4960	21780	WT1	WT1	14	21780	4960
WT1_WT1_GTGCATATCTCGATGA	6677	36920	WT1	WT1	7	36920	6677
WT1_WT1_GTGCTTCGTGATGCCC	6438	36004	WT1	WT1	7	36004	6438
WT1_WT1_GTGTTAGAGCGATATA	7063	41828	WT1	WT1	7	41828	7063
WT1_WT1_GTGTTAGGTTAGGGTG	7423	53667	WT1	WT1	14	53667	7423
WT1_WT1_GTTAAGCCATGCCTAA	3993	12434	WT1	WT1	14	12434	3993
WT1_WT1_GTTCGGGTCCTGTACC	4546	13645	WT1	WT1	7	13645	4546
WT1_WT1_TAAGAGAGTGGCTCCA	5780	27228	WT1	WT1	7	27228	5780
WT1_WT1_TAAGAGAGTTACCAGT	5248	24432	WT1	WT1	14	24432	5248
WT1_WT1_TAAGAGATCCAAACTG	4858	18833	WT1	WT1	14	18833	4858
WT1_WT1_TAAGCGTTCAGTACGT	4843	20578	WT1	WT1	7	20578	4843
WT1_WT1_TACACGATCTACTCAT	4720	18295	WT1	WT1	7	18295	4720
WT1_WT1_TACACGATCTCGATGA	5807	22918	WT1	WT1	7	22918	5807
WT1_WT1_TACCTATCAATGTAAG	4672	18215	WT1	WT1	24	18215	4672
WT1_WT1_TACCTTAAGAATAGGG	3810	12530	WT1	WT1	7	12530	3810
WT1_WT1_TACGGGCCACAGTCGC	5310	23762	WT1	WT1	7	23762	5310
WT1_WT1_TACGGTAGTAGCTTGT	3544	13027	WT1	WT1	7	13027	3544
WT1_WT1_TACGGTATCCGCGTTT	5112	17491	WT1	WT1	7	17491	5112
WT1_WT1_TACTCGCTCACATACG	5471	22064	WT1	WT1	14	22064	5471
WT1_WT1_TACTTGTAGTTACCCA	5536	30295	WT1	WT1	20	30295	5536
WT1_WT1_TACTTGTGTTATTCTC	4631	18847	WT1	WT1	7	18847	4631
WT1_WT1_TACTTGTTCAATACCG	6906	42480	WT1	WT1	7	42480	6906
WT1_WT1_TAGAGCTGTCCGACGT	6410	34527	WT1	WT1	7	34527	6410
WT1_WT1_TAGGCATAGGCCATAG	6427	34866	WT1	WT1	14	34866	6427
WT1_WT1_TATCAGGCAAACCTAC	5665	23404	WT1	WT1	24	23404	5665
WT1_WT1_TATCAGGGTGTGTGCC	3764	13079	WT1	WT1	20	13079	3764
WT1_WT1_TATCTCACACATTAGC	5036	24560	WT1	WT1	33	24560	5036
WT1_WT1_TATCTCACAGTGAGTG	4215	13329	WT1	WT1	7	13329	4215
WT1_WT1_TATTACCCATGTCGAT	4258	16034	WT1	WT1	14	16034	4258
WT1_WT1_TCAATCTAGCAGATCG	4628	17858	WT1	WT1	14	17858	4628
WT1_WT1_TCACGAAAGGGTCTCC	4878	18864	WT1	WT1	14	18864	4878
WT1_WT1_TCACGAAGTATGAATG	4413	15075	WT1	WT1	14	15075	4413
WT1_WT1_TCACGAAGTCGGATCC	4569	14853	WT1	WT1	7	14853	4569
WT1_WT1_TCACGAATCGTGGTCG	3996	12893	WT1	WT1	2	12893	3996
WT1_WT1_TCAGCAACAAGCGAGT	5158	19373	WT1	WT1	7	19373	5158
WT1_WT1_TCAGCTCGTATGCTTG	6372	31915	WT1	WT1	7	31915	6372
WT1_WT1_TCATTACAGGACCACA	7674	46586	WT1	WT1	7	46586	7674
WT1_WT1_TCCACACGTCAAAGCG	6669	37451	WT1	WT1	7	37451	6669
WT1_WT1_TCGAGGCCAAGTACCT	5832	25918	WT1	WT1	14	25918	5832
WT1_WT1_TCGAGGCGTATATCCG	3861	15274	WT1	WT1	7	15274	3861
WT1_WT1_TCGCGAGTCTTCGAGA	4906	23274	WT1	WT1	7	23274	4906
WT1_WT1_TCGCGTTCATGTTGAC	4741	19329	WT1	WT1	14	19329	4741
WT1_WT1_TCGGGACAGACTGTAA	4275	13702	WT1	WT1	14	13702	4275
WT1_WT1_TCGTAGATCCTAGTGA	5455	21895	WT1	WT1	6	21895	5455
WT1_WT1_TCTATTGGTATGAAAC	3906	12064	WT1	WT1	20	12064	3906
WT1_WT1_TCTATTGTCGCGTTTC	5409	20377	WT1	WT1	7	20377	5409
WT1_WT1_TCTCATAGTACAGTTC	4614	16081	WT1	WT1	7	16081	4614
WT1_WT1_TCTCTAAAGGAGTACC	4077	13091	WT1	WT1	20	13091	4077
WT1_WT1_TCTGAGAAGAGTACAT	4225	15790	WT1	WT1	14	15790	4225
WT1_WT1_TCTGAGACAGACGTAG	7573	55729	WT1	WT1	7	55729	7573
WT1_WT1_TCTGAGATCACGATGT	4205	16731	WT1	WT1	14	16731	4205
WT1_WT1_TCTTTCCCACTTACGA	8553	67969	WT1	WT1	7	67969	8553
WT1_WT1_TCTTTCCTCCTACAGA	3478	13781	WT1	WT1	14	13781	3478
WT1_WT1_TGAAAGACATGAAGTA	7087	50039	WT1	WT1	7	50039	7087
WT1_WT1_TGACGGCAGTAGGTGC	5683	29878	WT1	WT1	14	29878	5683
WT1_WT1_TGACGGCTCAGTGCAT	7495	43541	WT1	WT1	7	43541	7495
WT1_WT1_TGACTTTTCGTACGGC	4528	17191	WT1	WT1	20	17191	4528
WT1_WT1_TGAGAGGAGGCTCAGA	4418	17481	WT1	WT1	20	17481	4418
WT1_WT1_TGAGAGGTCCGTCATC	5191	21477	WT1	WT1	14	21477	5191
WT1_WT1_TGAGCATGTTGACGTT	4565	18678	WT1	WT1	20	18678	4565
WT1_WT1_TGAGGGATCTCCGGTT	5736	26217	WT1	WT1	7	26217	5736
WT1_WT1_TGATTTCTCACTTATC	4206	13109	WT1	WT1	7	13109	4206
WT1_WT1_TGCCCTATCAGTTTGG	4926	20087	WT1	WT1	14	20087	4926
WT1_WT1_TGCGTGGAGTGTTTGC	6686	33879	WT1	WT1	7	33879	6686
WT1_WT1_TGCGTGGTCAGCAACT	5605	28255	WT1	WT1	7	28255	5605
WT1_WT1_TGCGTGGTCTCCCTGA	5080	21575	WT1	WT1	7	21575	5080
WT1_WT1_TGCTACCCAAGGGTCA	7066	35225	WT1	WT1	7	35225	7066
WT1_WT1_TGCTGCTAGTTTCCTT	4612	18288	WT1	WT1	7	18288	4612
WT1_WT1_TGGCCAGAGTTAGCGG	4329	14684	WT1	WT1	7	14684	4329
WT1_WT1_TGGCCAGCACAGAGGT	7282	38307	WT1	WT1	7	38307	7282
WT1_WT1_TGGCTGGCAGGGCATA	4302	13963	WT1	WT1	7	13963	4302
WT1_WT1_TGGTTAGAGACCGGAT	4851	20249	WT1	WT1	14	20249	4851
WT1_WT1_TGGTTCCGTCCGAACC	4242	13853	WT1	WT1	14	13853	4242
WT1_WT1_TGTCCCACACTCGACG	7091	34768	WT1	WT1	7	34768	7091
WT1_WT1_TGTCCCATCCAAGCCG	5644	29784	WT1	WT1	7	29784	5644
WT1_WT1_TGTGGTAGTTCCACGG	6401	34844	WT1	WT1	7	34844	6401
WT1_WT1_TGTGGTATCGCTTGTC	6108	29671	WT1	WT1	7	29671	6108
WT1_WT1_TGTGTTTGTCCGAGTC	3228	12390	WT1	WT1	14	12390	3228
WT1_WT1_TGTTCCGAGACTACAA	6408	35997	WT1	WT1	7	35997	6408
WT1_WT1_TGTTCCGTCTCACATT	6155	31674	WT1	WT1	7	31674	6155
WT1_WT1_TTAGGCATCCCACTTG	7325	49781	WT1	WT1	14	49781	7325
WT1_WT1_TTATGCTCAGCTCGCA	4507	14318	WT1	WT1	2	14318	4507
WT1_WT1_TTATGCTTCAAACGGG	4691	18973	WT1	WT1	7	18973	4691
WT1_WT1_TTCCCAGTCGGAGCAA	6111	27649	WT1	WT1	7	27649	6111
WT1_WT1_TTCGGTCAGCAGCCTC	5692	23135	WT1	WT1	7	23135	5692
WT1_WT1_TTCGGTCAGTTAGGTA	5551	24485	WT1	WT1	14	24485	5551
WT1_WT1_TTCTACAGTCACAAGG	4973	21903	WT1	WT1	14	21903	4973
WT1_WT1_TTCTACAGTTCACGGC	6997	41992	WT1	WT1	14	41992	6997
WT1_WT1_TTCTACATCAGAGCTT	7375	45694	WT1	WT1	7	45694	7375
WT1_WT1_TTCTCAAAGCCGTCGT	5669	27315	WT1	WT1	14	27315	5669
WT1_WT1_TTCTTAGGTCGACTAT	4301	13415	WT1	WT1	7	13415	4301
WT1_WT1_TTGCCGTTCGATCCCT	5821	31478	WT1	WT1	7	31478	5821
WT1_WT1_TTGCCGTTCGCGGATC	5217	21516	WT1	WT1	7	21516	5217
WT1_WT1_TTGCGTCGTCGAACAG	4605	13749	WT1	WT1	7	13749	4605
WT1_WT1_TTGGAACCAGCTATTG	4471	15332	WT1	WT1	7	15332	4471
WT1_WT1_TTGGAACTCAATCTCT	4987	18303	WT1	WT1	14	18303	4987
WT1_WT1_TTGGAACTCAGAAATG	6822	46545	WT1	WT1	7	46545	6822
WT1_WT1_TTTACTGCATAGAAAC	5034	17789	WT1	WT1	7	17789	5034
WT1_WT1_TTTATGCAGATGCCAG	7475	58798	WT1	WT1	14	58798	7475
WT1_WT1_TTTCCTCTCTAGCACA	6289	25298	WT1	WT1	7	25298	6289
WT1_WT1_TTTGGTTTCTGGCGTG	4190	17122	WT1	WT1	20	17122	4190
WT1_WT1_AAACCTGCAAAGGAAG	5298	22160	WT1	WT1	22	22160	5298
WT1_WT1_AAACCTGGTAGGGACT	5345	28060	WT1	WT1	12	28060	5345
WT1_WT1_AAAGTAGTCGTCCAGG	4332	18846	WT1	WT1	12	18846	4332
WT1_WT1_AACTCCCCAGTTCATG	4212	17783	WT1	WT1	12	17783	4212
WT1_WT1_AACTTTCAGATCCGAG	3749	15166	WT1	WT1	22	15166	3749
WT1_WT1_AAGGAGCCACGTCAGC	4235	17560	WT1	WT1	22	17560	4235
WT1_WT1_AAGGCAGCAAATACAG	5445	27288	WT1	WT1	22	27288	5445
WT1_WT1_AATCGGTCAGCCTTGG	5807	31666	WT1	WT1	22	31666	5807
WT1_WT1_ACACCCTGTATATGAG	4037	18619	WT1	WT1	12	18619	4037
WT1_WT1_ACACTGATCGGCGCAT	4813	35406	WT1	WT1	12	35406	4813
WT1_WT1_ACAGCTACAATCACAC	4288	17069	WT1	WT1	22	17069	4288
WT1_WT1_ACCAGTAAGTTGTAGA	4517	19228	WT1	WT1	22	19228	4517
WT1_WT1_ACCGTAAAGACTTGAA	4260	16644	WT1	WT1	22	16644	4260
WT1_WT1_ACCTTTATCGCAGGCT	3879	17932	WT1	WT1	12	17932	3879
WT1_WT1_ACGCCAGCACAAGCCC	3791	16609	WT1	WT1	12	16609	3791
WT1_WT1_ACGGGTCCAGTCGTGC	4366	15666	WT1	WT1	22	15666	4366
WT1_WT1_ACGTCAAAGACCGGAT	3908	17510	WT1	WT1	12	17510	3908
WT1_WT1_ACTATCTCAAGCTGAG	4158	17216	WT1	WT1	12	17216	4158
WT1_WT1_ACTGAGTGTCGAACAG	3824	14560	WT1	WT1	12	14560	3824
WT1_WT1_ACTGCTCTCGAATGCT	3657	14725	WT1	WT1	12	14725	3657
WT1_WT1_AGAGCGACACGGTTTA	4275	16421	WT1	WT1	22	16421	4275
WT1_WT1_AGATCTGAGTTGAGAT	3525	14152	WT1	WT1	12	14152	3525
WT1_WT1_AGATTGCTCACGACTA	4280	16323	WT1	WT1	22	16323	4280
WT1_WT1_AGTAGTCTCGCCTGTT	4096	16564	WT1	WT1	22	16564	4096
WT1_WT1_AGTGAGGTCCGCGTTT	3689	13142	WT1	WT1	22	13142	3689
WT1_WT1_AGTGTCAAGCGTGAAC	3217	12149	WT1	WT1	12	12149	3217
WT1_WT1_ATCCGAATCTCGCATC	3820	14859	WT1	WT1	12	14859	3820
WT1_WT1_ATGAGGGTCATGTAGC	4073	22736	WT1	WT1	12	22736	4073
WT1_WT1_ATTGGACTCGACAGCC	4645	21460	WT1	WT1	12	21460	4645
WT1_WT1_CACAAACGTTCAGACT	4522	16668	WT1	WT1	12	16668	4522
WT1_WT1_CACACCTTCCTGCTTG	3686	14008	WT1	WT1	12	14008	3686
WT1_WT1_CACACTCTCGTGACAT	4728	20761	WT1	WT1	22	20761	4728
WT1_WT1_CACATAGAGAAACGAG	3636	18317	WT1	WT1	12	18317	3636
WT1_WT1_CACATAGTCCAACCAA	4456	18151	WT1	WT1	22	18151	4456
WT1_WT1_CACCTTGTCATGTCTT	3476	13714	WT1	WT1	22	13714	3476
WT1_WT1_CAGAATCGTTGGTAAA	4091	17724	WT1	WT1	12	17724	4091
WT1_WT1_CAGCATAAGTATGACA	4456	18027	WT1	WT1	12	18027	4456
WT1_WT1_CAGCTGGGTAGAGTGC	3480	13288	WT1	WT1	12	13288	3480
WT1_WT1_CATATTCGTTCCACGG	4107	16902	WT1	WT1	12	16902	4107
WT1_WT1_CATCAAGAGAGCTGGT	3633	14918	WT1	WT1	12	14918	3633
WT1_WT1_CATCCACTCACATGCA	4199	14736	WT1	WT1	12	14736	4199
WT1_WT1_CATGCCTAGTACGTAA	5375	25407	WT1	WT1	22	25407	5375
WT1_WT1_CATGCCTCACGTGAGA	3761	16027	WT1	WT1	12	16027	3761
WT1_WT1_CATGGCGAGCGATCCC	4200	16245	WT1	WT1	22	16245	4200
WT1_WT1_CATTATCAGTTCGATC	3839	19278	WT1	WT1	12	19278	3839
WT1_WT1_CATTATCTCATTTGGG	4297	20420	WT1	WT1	12	20420	4297
WT1_WT1_CCATGTCGTCTTCGTC	4687	21867	WT1	WT1	12	21867	4687
WT1_WT1_CCGTACTGTGCAGTAG	4350	18983	WT1	WT1	22	18983	4350
WT1_WT1_CCGTACTGTTCCTCCA	3875	15323	WT1	WT1	12	15323	3875
WT1_WT1_CCTACACGTACACCGC	5102	29029	WT1	WT1	12	29029	5102
WT1_WT1_CCTTTCTCACAAGCCC	4895	27668	WT1	WT1	12	27668	4895
WT1_WT1_CGAACATAGAGTACCG	4723	20992	WT1	WT1	22	20992	4723
WT1_WT1_CGAACATGTAAGGGAA	3163	16304	WT1	WT1	12	16304	3163
WT1_WT1_CGACCTTCACAAGTAA	4087	14607	WT1	WT1	22	14607	4087
WT1_WT1_CGACCTTCACGGTGTC	4287	24582	WT1	WT1	12	24582	4287
WT1_WT1_CGAGAAGAGTGCGTGA	4093	19669	WT1	WT1	12	19669	4093
WT1_WT1_CGATGGCGTTCAGCGC	5094	34450	WT1	WT1	22	34450	5094
WT1_WT1_CGCTGGAGTGAGGGTT	3806	16765	WT1	WT1	12	16765	3806
WT1_WT1_CGGACTGCACTTGGAT	4568	16795	WT1	WT1	22	16795	4568
WT1_WT1_CGGACTGTCCGCAAGC	4237	24139	WT1	WT1	12	24139	4237
WT1_WT1_CGGAGCTGTAGAGTGC	3969	18039	WT1	WT1	12	18039	3969
WT1_WT1_CGGAGCTGTTCCATGA	4968	21041	WT1	WT1	22	21041	4968
WT1_WT1_CGTAGGCCAGACGCCT	4354	15957	WT1	WT1	22	15957	4354
WT1_WT1_CGTGAGCAGCTAGTGG	4140	14305	WT1	WT1	22	14305	4140
WT1_WT1_CGTGTCTAGGTGCTTT	2986	12171	WT1	WT1	12	12171	2986
WT1_WT1_CTAACTTGTTAGTGGG	5038	27472	WT1	WT1	12	27472	5038
WT1_WT1_CTACACCAGCCTCGTG	4052	17831	WT1	WT1	12	17831	4052
WT1_WT1_CTACGTCCACCCATGG	4174	13619	WT1	WT1	22	13619	4174
WT1_WT1_CTACGTCGTTGCGCAC	4354	19286	WT1	WT1	22	19286	4354
WT1_WT1_CTAGCCTTCCTAGGGC	3594	15189	WT1	WT1	12	15189	3594
WT1_WT1_CTAGTGATCATCATTC	3758	15861	WT1	WT1	12	15861	3758
WT1_WT1_CTAGTGATCCACTCCA	3360	16083	WT1	WT1	12	16083	3360
WT1_WT1_CTCACACCACGGTGTC	4955	22291	WT1	WT1	12	22291	4955
WT1_WT1_CTCACACGTAAGTGGC	4491	18598	WT1	WT1	22	18598	4491
WT1_WT1_CTCAGAAAGGTAAACT	4041	19167	WT1	WT1	12	19167	4041
WT1_WT1_CTCGTACAGAGTACCG	4985	21812	WT1	WT1	12	21812	4985
WT1_WT1_CTCGTCACAGCTATTG	4609	18042	WT1	WT1	22	18042	4609
WT1_WT1_CTCTAATGTTCACGGC	4770	25091	WT1	WT1	12	25091	4770
WT1_WT1_CTGAAGTCATCACGAT	3450	14597	WT1	WT1	12	14597	3450
WT1_WT1_CTGAAGTGTCAGATAA	4269	21438	WT1	WT1	12	21438	4269
WT1_WT1_CTGAAGTTCAGATAAG	4086	16618	WT1	WT1	12	16618	4086
WT1_WT1_CTGCCTAAGGTCATCT	4731	17536	WT1	WT1	22	17536	4731
WT1_WT1_CTGCTGTTCGTTACGA	3720	17745	WT1	WT1	12	17745	3720
WT1_WT1_CTGGTCTGTCGCATAT	3921	17261	WT1	WT1	12	17261	3921
WT1_WT1_CTGTTTAAGTACGCGA	3908	12986	WT1	WT1	22	12986	3908
WT1_WT1_GAAACTCAGCTAGTTC	3911	13835	WT1	WT1	12	13835	3911
WT1_WT1_GAAATGACAGCTCGCA	4053	19656	WT1	WT1	12	19656	4053
WT1_WT1_GACACGCTCCGCAGTG	4960	21685	WT1	WT1	22	21685	4960
WT1_WT1_GACAGAGCATCCCATC	3929	16602	WT1	WT1	12	16602	3929
WT1_WT1_GACCAATAGACAGGCT	3831	13671	WT1	WT1	22	13671	3831
WT1_WT1_GACGCGTCAGGATTGG	3349	12769	WT1	WT1	12	12769	3349
WT1_WT1_GACGCGTGTCATATGC	3494	12429	WT1	WT1	22	12429	3494
WT1_WT1_GACGCGTTCCCTCAGT	3532	14888	WT1	WT1	12	14888	3532
WT1_WT1_GACGGCTCATGGGACA	3645	14459	WT1	WT1	22	14459	3645
WT1_WT1_GACGTTAGTGCTTCTC	4454	25068	WT1	WT1	12	25068	4454
WT1_WT1_GACTAACTCTTGAGAC	4643	19762	WT1	WT1	22	19762	4643
WT1_WT1_GAGCAGACATTCACTT	3963	15392	WT1	WT1	22	15392	3963
WT1_WT1_GATCGCGGTAGGCTGA	3722	18558	WT1	WT1	0	18558	3722
WT1_WT1_GATGAGGAGATCCCGC	4964	24383	WT1	WT1	22	24383	4964
WT1_WT1_GATGCTATCTCAAACG	3914	16857	WT1	WT1	12	16857	3914
WT1_WT1_GCCTCTATCGCTAGCG	3243	12169	WT1	WT1	12	12169	3243
WT1_WT1_GCGCAACGTATAGTAG	4507	20081	WT1	WT1	22	20081	4507
WT1_WT1_GGACGTCTCTACTATC	3642	17032	WT1	WT1	12	17032	3642
WT1_WT1_GGAGCAAGTCGCATCG	4217	15331	WT1	WT1	22	15331	4217
WT1_WT1_GGCAATTCATTACCTT	4819	24497	WT1	WT1	12	24497	4819
WT1_WT1_GGCGTGTCAATGGAAT	3509	13691	WT1	WT1	12	13691	3509
WT1_WT1_GGGAATGGTCATCCCT	4729	28110	WT1	WT1	12	28110	4729
WT1_WT1_GGGACCTGTAGAGGAA	3571	15125	WT1	WT1	12	15125	3571
WT1_WT1_GGGTCTGCAATGTTGC	3815	12952	WT1	WT1	12	12952	3815
WT1_WT1_GGTGAAGCATCCTTGC	4219	19085	WT1	WT1	12	19085	4219
WT1_WT1_GTATTCTCAGCAGTTT	3996	15919	WT1	WT1	12	15919	3996
WT1_WT1_GTTAAGCCAGCCAATT	3729	13796	WT1	WT1	12	13796	3729
WT1_WT1_GTTCATTTCTCGTTTA	4953	25921	WT1	WT1	12	25921	4953
WT1_WT1_GTTCTCGAGCCAGTAG	3675	13017	WT1	WT1	22	13017	3675
WT1_WT1_TAAACCGTCACAACGT	3819	16746	WT1	WT1	12	16746	3819
WT1_WT1_TACGGATGTCAATACC	4504	17501	WT1	WT1	22	17501	4504
WT1_WT1_TACGGGCGTCTGCCAG	4029	16922	WT1	WT1	12	16922	4029
WT1_WT1_TACTTGTCAAGCCGCT	4565	18435	WT1	WT1	22	18435	4565
WT1_WT1_TAGACCAAGGCGATAC	3695	14469	WT1	WT1	22	14469	3695
WT1_WT1_TAGAGCTCAGTACACT	3553	14308	WT1	WT1	12	14308	3553
WT1_WT1_TAGGCATTCGTCACGG	4216	17584	WT1	WT1	22	17584	4216
WT1_WT1_TAGTGGTCACGAAGCA	4198	17679	WT1	WT1	12	17679	4198
WT1_WT1_TATCTCACATTTCACT	5835	28162	WT1	WT1	22	28162	5835
WT1_WT1_TCAATCTGTAGTACCT	4296	15131	WT1	WT1	22	15131	4296
WT1_WT1_TCACAAGCAGCTCGCA	3116	13701	WT1	WT1	12	13701	3116
WT1_WT1_TCAGGATCAGGAATGC	8375	72404	WT1	WT1	12	72404	8375
WT1_WT1_TCAGGATGTCGCATCG	4451	17405	WT1	WT1	22	17405	4451
WT1_WT1_TCAGGTAAGGGCTTGA	4020	14396	WT1	WT1	22	14396	4020
WT1_WT1_TCGGGACGTTAGAACA	4336	19516	WT1	WT1	12	19516	4336
WT1_WT1_TCGGTAACACTTCGAA	5055	27407	WT1	WT1	22	27407	5055
WT1_WT1_TCGTACCGTGCAGGTA	4027	12926	WT1	WT1	22	12926	4027
WT1_WT1_TCTATTGGTCATCCCT	3759	16472	WT1	WT1	12	16472	3759
WT1_WT1_TGACAACGTGCAACGA	3283	13035	WT1	WT1	12	13035	3283
WT1_WT1_TGAGCATCAGCTCGCA	5479	30719	WT1	WT1	22	30719	5479
WT1_WT1_TGCCAAATCCGTACAA	4048	19879	WT1	WT1	12	19879	4048
WT1_WT1_TGCCCTAAGAAACCAT	5118	22289	WT1	WT1	22	22289	5118
WT1_WT1_TGCTACCCATACGCCG	3161	12159	WT1	WT1	12	12159	3161
WT1_WT1_TGGCTGGGTGAACCTT	4230	23158	WT1	WT1	12	23158	4230
WT1_WT1_TGTGTTTCACGAGAGT	4148	14986	WT1	WT1	22	14986	4148
WT1_WT1_TGTGTTTGTAAACACA	5220	26524	WT1	WT1	22	26524	5220
WT1_WT1_TGTTCCGGTCCGAAGA	4040	16356	WT1	WT1	12	16356	4040
WT1_WT1_TTAACTCCAAGCCGCT	4788	23109	WT1	WT1	12	23109	4788
WT1_WT1_TTAGGACAGCCGTCGT	4082	16480	WT1	WT1	22	16480	4082
WT1_WT1_TTCTACAGTTAGAACA	3743	14677	WT1	WT1	22	14677	3743
WT1_WT1_TTCTCCTAGGAGTACC	4489	20500	WT1	WT1	12	20500	4489
WT1_WT1_TTGAACGTCGTGACAT	4930	19489	WT1	WT1	22	19489	4930
WT1_WT1_TTGCCGTAGTGTCTCA	3894	22731	WT1	WT1	12	22731	3894
WT1_WT1_TTGCCGTCACCAGATT	3839	17951	WT1	WT1	12	17951	3839
WT1_WT1_TTGGCAACAGCTCGCA	3715	14461	WT1	WT1	12	14461	3715
WT1_WT1_TTTGCGCAGAGTACAT	3640	12115	WT1	WT1	12	12115	3640
WT1_WT1_AAACCTGCATGCGCAC	5109	22128	WT1	WT1	9	22128	5109
WT1_WT1_AAACGGGAGGTTCCTA	3650	13077	WT1	WT1	9	13077	3650
WT1_WT1_AAACGGGGTTCGTCTC	5881	32547	WT1	WT1	18	32547	5881
WT1_WT1_AAATGCCCAGTATGCT	4656	21597	WT1	WT1	24	21597	4656
WT1_WT1_AACCATGTCTTTAGTC	5451	31329	WT1	WT1	18	31329	5451
WT1_WT1_AACCGCGTCACCTTAT	3888	13426	WT1	WT1	18	13426	3888
WT1_WT1_AACTCAGCAGATGAGC	4442	18041	WT1	WT1	9	18041	4442
WT1_WT1_AACTCAGTCCGTTGCT	3443	12815	WT1	WT1	18	12815	3443
WT1_WT1_AACTTTCAGGAGTAGA	5628	28792	WT1	WT1	9	28792	5628
WT1_WT1_AACTTTCGTTCGTTGA	3769	13771	WT1	WT1	9	13771	3769
WT1_WT1_AACTTTCTCCATGCTC	4847	19538	WT1	WT1	18	19538	4847
WT1_WT1_AAGGTTCAGAATAGGG	4684	18358	WT1	WT1	18	18358	4684
WT1_WT1_AAGGTTCGTACAGCAG	7941	55910	WT1	WT1	9	55910	7941
WT1_WT1_AATCGGTGTTAGTGGG	4523	19747	WT1	WT1	18	19747	4523
WT1_WT1_ACACCAACAAGCCGTC	4743	17670	WT1	WT1	18	17670	4743
WT1_WT1_ACACTGAGTAAAGGAG	3909	12814	WT1	WT1	18	12814	3909
WT1_WT1_ACAGCTAGTACCAGTT	5134	26602	WT1	WT1	18	26602	5134
WT1_WT1_ACAGCTAGTTGCCTCT	5556	27533	WT1	WT1	9	27533	5556
WT1_WT1_ACATACGAGCGTTTAC	5894	27991	WT1	WT1	9	27991	5894
WT1_WT1_ACCAGTAGTGCCTGGT	5575	26550	WT1	WT1	9	26550	5575
WT1_WT1_ACCGTAATCGGTGTTA	3783	16062	WT1	WT1	18	16062	3783
WT1_WT1_ACCTTTAGTAGATTAG	5801	31466	WT1	WT1	9	31466	5801
WT1_WT1_ACCTTTATCCGAAGAG	4489	18768	WT1	WT1	18	18768	4489
WT1_WT1_ACGATACAGGGCTTCC	4154	13507	WT1	WT1	9	13507	4154
WT1_WT1_ACGATGTTCGCGATCG	4006	16047	WT1	WT1	24	16047	4006
WT1_WT1_ACGCCGAAGCCTCGTG	4826	18003	WT1	WT1	9	18003	4826
WT1_WT1_ACGCCGAGTGGGTCAA	5290	26018	WT1	WT1	18	26018	5290
WT1_WT1_ACGGAGAAGTGCAAGC	6283	35158	WT1	WT1	18	35158	6283
WT1_WT1_ACGGGCTAGTGCGATG	3577	12597	WT1	WT1	18	12597	3577
WT1_WT1_ACGGGTCCACGGTAGA	4990	29027	WT1	WT1	9	29027	4990
WT1_WT1_ACGTCAACAGGACCCT	5356	29013	WT1	WT1	9	29013	5356
WT1_WT1_ACTGAGTTCACTATTC	3991	13547	WT1	WT1	9	13547	3991
WT1_WT1_ACTGATGCAACGCACC	7135	38289	WT1	WT1	9	38289	7135
WT1_WT1_ACTGATGCACGACTCG	4290	18083	WT1	WT1	24	18083	4290
WT1_WT1_ACTTACTGTCTCCCTA	7038	47742	WT1	WT1	9	47742	7038
WT1_WT1_ACTTACTTCGGCTACG	4663	21662	WT1	WT1	18	21662	4663
WT1_WT1_AGACGTTAGCGTGTCC	6824	37014	WT1	WT1	0	37014	6824
WT1_WT1_AGAGCTTTCTGTACGA	4348	16226	WT1	WT1	9	16226	4348
WT1_WT1_AGAGTGGGTGAGTATA	4900	21053	WT1	WT1	9	21053	4900
WT1_WT1_AGAGTGGTCCCATTAT	5311	21379	WT1	WT1	18	21379	5311
WT1_WT1_AGATCTGAGACAAGCC	3722	12872	WT1	WT1	18	12872	3722
WT1_WT1_AGATCTGCAAGCCGTC	5994	28434	WT1	WT1	9	28434	5994
WT1_WT1_AGATCTGCATGAAGTA	4124	14898	WT1	WT1	18	14898	4124
WT1_WT1_AGATCTGTCACTTACT	3639	12432	WT1	WT1	18	12432	3639
WT1_WT1_AGATCTGTCCGTTGTC	4098	14284	WT1	WT1	21	14284	4098
WT1_WT1_AGCCTAAAGTGGTAAT	3904	14501	WT1	WT1	18	14501	3904
WT1_WT1_AGCGGTCGTAAATGTG	3800	12356	WT1	WT1	9	12356	3800
WT1_WT1_AGCGTATAGAAGGGTA	4284	17630	WT1	WT1	9	17630	4284
WT1_WT1_AGCTCCTCAAGACGTG	5865	32416	WT1	WT1	24	32416	5865
WT1_WT1_AGGCCGTGTCTGCAAT	6396	35722	WT1	WT1	9	35722	6396
WT1_WT1_AGTAGTCTCCTTGACC	4159	14237	WT1	WT1	9	14237	4159
WT1_WT1_AGTTGGTAGTAGGCCA	4307	15654	WT1	WT1	9	15654	4307
WT1_WT1_ATAGACCCAGCTGCAC	4503	18992	WT1	WT1	18	18992	4503
WT1_WT1_ATCACGATCGCGGATC	4127	12907	WT1	WT1	18	12907	4127
WT1_WT1_ATCATCTAGTTTCCTT	4279	19560	WT1	WT1	18	19560	4279
WT1_WT1_ATCATCTTCATAAAGG	4024	13072	WT1	WT1	18	13072	4024
WT1_WT1_ATCATGGCAGTACACT	5658	28739	WT1	WT1	9	28739	5658
WT1_WT1_ATCCACCCAGCTTCGG	4171	16790	WT1	WT1	9	16790	4171
WT1_WT1_ATCTGCCCAGATGAGC	4383	15492	WT1	WT1	18	15492	4383
WT1_WT1_ATGGGAGCATCGGACC	4252	18080	WT1	WT1	18	18080	4252
WT1_WT1_ATGTGTGGTAATAGCA	5740	28363	WT1	WT1	9	28363	5740
WT1_WT1_ATTGGACAGCCGGTAA	5098	21732	WT1	WT1	18	21732	5098
WT1_WT1_ATTGGACAGTGTACCT	3686	13281	WT1	WT1	18	13281	3686
WT1_WT1_ATTGGTGAGTAGATGT	3816	15062	WT1	WT1	9	15062	3816
WT1_WT1_CAACTAGGTAACGCGA	3694	12394	WT1	WT1	9	12394	3694
WT1_WT1_CAACTAGGTTCGTTGA	4118	16221	WT1	WT1	18	16221	4118
WT1_WT1_CAAGATCGTCTCTCTG	4221	15127	WT1	WT1	18	15127	4221
WT1_WT1_CAAGGCCCATGGAATA	4016	16258	WT1	WT1	30	16258	4016
WT1_WT1_CACAAACGTGTCGCTG	3579	12686	WT1	WT1	18	12686	3579
WT1_WT1_CACACAATCTTTACGT	4708	19086	WT1	WT1	9	19086	4708
WT1_WT1_CACACCTAGGGTTCCC	5219	26328	WT1	WT1	9	26328	5219
WT1_WT1_CACACCTAGTACGATA	4001	16638	WT1	WT1	18	16638	4001
WT1_WT1_CACACCTGTTGACGTT	4834	22010	WT1	WT1	18	22010	4834
WT1_WT1_CACAGTAGTAGGCATG	4627	18968	WT1	WT1	18	18968	4627
WT1_WT1_CACATAGGTCTTTCAT	3847	13412	WT1	WT1	9	13412	3847
WT1_WT1_CACCACTTCCCTAATT	4648	19220	WT1	WT1	18	19220	4648
WT1_WT1_CACCTTGTCACCTCGT	3866	12982	WT1	WT1	9	12982	3866
WT1_WT1_CAGATCAAGCTACCTA	4313	16686	WT1	WT1	18	16686	4313
WT1_WT1_CAGCAGCGTGACTCAT	4333	15162	WT1	WT1	9	15162	4333
WT1_WT1_CAGCATAGTGACGGTA	5131	25647	WT1	WT1	9	25647	5131
WT1_WT1_CAGCCGACAGATCTGT	4109	12853	WT1	WT1	18	12853	4109
WT1_WT1_CAGGTGCAGTGGTAGC	5512	24067	WT1	WT1	21	24067	5512
WT1_WT1_CAGTCCTGTCTCCACT	4182	14344	WT1	WT1	18	14344	4182
WT1_WT1_CATATGGCAGATCCAT	5015	25771	WT1	WT1	9	25771	5015
WT1_WT1_CATATGGGTTACGGAG	6052	28632	WT1	WT1	9	28632	6052
WT1_WT1_CATCAGAGTTGGTTTG	4371	14962	WT1	WT1	9	14962	4371
WT1_WT1_CATCGAATCTGGCGAC	3989	14985	WT1	WT1	18	14985	3989
WT1_WT1_CATCGGGGTTTGACTG	3776	13670	WT1	WT1	9	13670	3776
WT1_WT1_CATTATCAGAGCAATT	3696	13288	WT1	WT1	18	13288	3696
WT1_WT1_CATTCGCTCGACAGCC	3877	13902	WT1	WT1	20	13902	3877
WT1_WT1_CCACCTAAGTGAATTG	4903	20312	WT1	WT1	18	20312	4903
WT1_WT1_CCACCTACAGCAGTTT	5366	22361	WT1	WT1	18	22361	5366
WT1_WT1_CCACGGAGTCGCGGTT	5441	24341	WT1	WT1	9	24341	5441
WT1_WT1_CCACGGAGTGACCAAG	4119	13659	WT1	WT1	9	13659	4119
WT1_WT1_CCATGTCAGGTGTTAA	4732	18566	WT1	WT1	9	18566	4732
WT1_WT1_CCATTCGGTGGGTCAA	4494	17584	WT1	WT1	9	17584	4494
WT1_WT1_CCCAATCCATGAGCGA	3662	12255	WT1	WT1	18	12255	3662
WT1_WT1_CCCAATCGTGCAACGA	4848	19377	WT1	WT1	18	19377	4848
WT1_WT1_CCCAGTTCATCACAAC	4655	18037	WT1	WT1	18	18037	4655
WT1_WT1_CCCAGTTCATTGGTAC	4840	21336	WT1	WT1	9	21336	4840
WT1_WT1_CCCATACAGGACCACA	5217	20535	WT1	WT1	9	20535	5217
WT1_WT1_CCCATACCACAGAGGT	4400	16162	WT1	WT1	9	16162	4400
WT1_WT1_CCCTCCTTCCCAAGAT	5803	28233	WT1	WT1	9	28233	5803
WT1_WT1_CCGGGATGTGCGAAAC	4515	15599	WT1	WT1	9	15599	4515
WT1_WT1_CCGTGGACAGCTGTAT	5049	19028	WT1	WT1	18	19028	5049
WT1_WT1_CCGTTCACAGCTATTG	3893	13066	WT1	WT1	18	13066	3893
WT1_WT1_CCTACACTCACTTATC	5165	21621	WT1	WT1	18	21621	5165
WT1_WT1_CCTACCATCAGTTGAC	4429	17677	WT1	WT1	9	17677	4429
WT1_WT1_CCTAGCTCACGTAAGG	5285	23531	WT1	WT1	24	23531	5285
WT1_WT1_CCTTACGGTTAAGAAC	5028	21700	WT1	WT1	21	21700	5028
WT1_WT1_CCTTCCCGTTGTCTTT	5062	24056	WT1	WT1	9	24056	5062
WT1_WT1_CCTTCGATCGGTCCGA	5438	23762	WT1	WT1	9	23762	5438
WT1_WT1_CGACCTTCATTCCTGC	4433	14109	WT1	WT1	9	14109	4433
WT1_WT1_CGACCTTTCGCACTCT	4326	15211	WT1	WT1	18	15211	4326
WT1_WT1_CGAGCACAGTGTGGCA	5258	22383	WT1	WT1	9	22383	5258
WT1_WT1_CGAGCCATCCTATGTT	6180	35723	WT1	WT1	9	35723	6180
WT1_WT1_CGATGGCGTAGCAAAT	3413	13087	WT1	WT1	9	13087	3413
WT1_WT1_CGATTGAAGAGGGATA	4319	16374	WT1	WT1	9	16374	4319
WT1_WT1_CGCCAAGCAGCGATCC	5374	29227	WT1	WT1	18	29227	5374
WT1_WT1_CGCGTTTAGGACAGAA	6667	37994	WT1	WT1	9	37994	6667
WT1_WT1_CGCGTTTGTAGTAGTA	4177	16085	WT1	WT1	18	16085	4177
WT1_WT1_CGCTGGAAGACAAGCC	4169	16366	WT1	WT1	9	16366	4169
WT1_WT1_CGCTGGAGTTAAGACA	3846	12489	WT1	WT1	18	12489	3846
WT1_WT1_CGCTTCACAATAGAGT	4659	19284	WT1	WT1	9	19284	4659
WT1_WT1_CGCTTCATCGCGCCAA	4164	17113	WT1	WT1	9	17113	4164
WT1_WT1_CGGACACGTTCAGGCC	7504	46508	WT1	WT1	9	46508	7504
WT1_WT1_CGGACTGAGTTATCGC	8355	75527	WT1	WT1	9	75527	8355
WT1_WT1_CGTAGGCAGAAACGAG	6656	30752	WT1	WT1	9	30752	6656
WT1_WT1_CGTAGGCTCGCTTAGA	3496	12164	WT1	WT1	9	12164	3496
WT1_WT1_CGTCACTGTCTAAAGA	3700	13215	WT1	WT1	18	13215	3700
WT1_WT1_CGTCAGGAGAGAACAG	4830	18024	WT1	WT1	9	18024	4830
WT1_WT1_CGTCCATAGCCGTCGT	4554	18557	WT1	WT1	18	18557	4554
WT1_WT1_CGTCTACAGAATAGGG	4532	14959	WT1	WT1	9	14959	4532
WT1_WT1_CGTTAGAGTTAAGATG	3845	14127	WT1	WT1	18	14127	3845
WT1_WT1_CGTTGGGCACGACTCG	3985	16112	WT1	WT1	18	16112	3985
WT1_WT1_CTAACTTCAAAGGCGT	3707	12929	WT1	WT1	18	12929	3707
WT1_WT1_CTAAGACCACATTCGA	4246	14701	WT1	WT1	9	14701	4246
WT1_WT1_CTAATGGAGGTGCAAC	4052	17879	WT1	WT1	18	17879	4052
WT1_WT1_CTACGTCGTATGGTTC	6057	33610	WT1	WT1	9	33610	6057
WT1_WT1_CTCAGAAGTGATAAAC	5259	26023	WT1	WT1	9	26023	5259
WT1_WT1_CTCATTACAGAGTGTG	3990	13288	WT1	WT1	9	13288	3990
WT1_WT1_CTCGAAAGTAGCTCCG	5069	23749	WT1	WT1	9	23749	5069
WT1_WT1_CTCGAGGAGTGTCCAT	4834	19985	WT1	WT1	24	19985	4834
WT1_WT1_CTCGAGGCACACTGCG	5364	27773	WT1	WT1	18	27773	5364
WT1_WT1_CTCGAGGTCCGCGGTA	4556	14455	WT1	WT1	9	14455	4556
WT1_WT1_CTCGGAGCACCGAAAG	5565	25268	WT1	WT1	9	25268	5565
WT1_WT1_CTCGGGAAGCTATGCT	5675	34772	WT1	WT1	9	34772	5675
WT1_WT1_CTCGTACCATGCATGT	3843	13924	WT1	WT1	9	13924	3843
WT1_WT1_CTCGTACGTATAGTAG	6857	38178	WT1	WT1	9	38178	6857
WT1_WT1_CTCTAATGTTATCGGT	4202	16151	WT1	WT1	18	16151	4202
WT1_WT1_CTCTGGTCATGACATC	4591	19560	WT1	WT1	9	19560	4591
WT1_WT1_CTGAAGTCAACGCACC	3751	13740	WT1	WT1	9	13740	3751
WT1_WT1_CTGATAGCACTTACGA	4101	16744	WT1	WT1	9	16744	4101
WT1_WT1_CTGATCCTCTTTAGTC	3669	15401	WT1	WT1	18	15401	3669
WT1_WT1_CTGCTGTAGGAGTTGC	3856	14632	WT1	WT1	9	14632	3856
WT1_WT1_CTGCTGTAGGTTACCT	7975	71122	WT1	WT1	9	71122	7975
WT1_WT1_CTGTTTAAGCCACGTC	4275	15540	WT1	WT1	18	15540	4275
WT1_WT1_CTTAACTGTTTAGGAA	4426	18100	WT1	WT1	18	18100	4426
WT1_WT1_CTTACCGCACGTTGGC	4207	14553	WT1	WT1	18	14553	4207
WT1_WT1_CTTGGCTCATGGAATA	4863	20899	WT1	WT1	9	20899	4863
WT1_WT1_GAACCTACACCTCGGA	5289	20239	WT1	WT1	9	20239	5289
WT1_WT1_GAACGGATCAGCTCTC	5239	22317	WT1	WT1	9	22317	5239
WT1_WT1_GACACGCGTTATGCGT	4228	14921	WT1	WT1	18	14921	4228
WT1_WT1_GACAGAGTCACCGTAA	5305	21414	WT1	WT1	9	21414	5305
WT1_WT1_GACGGCTGTGTCCTCT	3561	14147	WT1	WT1	9	14147	3561
WT1_WT1_GACGTTACACCGCTAG	3918	13195	WT1	WT1	9	13195	3918
WT1_WT1_GACTACATCCAAACTG	9180	99025	WT1	WT1	9	99025	9180
WT1_WT1_GATCGATTCAACACGT	4375	18102	WT1	WT1	9	18102	4375
WT1_WT1_GATCGCGCATCTCGCT	6397	34425	WT1	WT1	9	34425	6397
WT1_WT1_GATCGTAAGCTCAACT	5038	23173	WT1	WT1	9	23173	5038
WT1_WT1_GATCTAGTCCGTTGTC	8168	64616	WT1	WT1	9	64616	8168
WT1_WT1_GCAAACTGTTTGACAC	4235	16250	WT1	WT1	9	16250	4235
WT1_WT1_GCAATCAGTGCCTGGT	4515	16660	WT1	WT1	9	16660	4515
WT1_WT1_GCACATAAGTACACCT	3887	15015	WT1	WT1	27	15015	3887
WT1_WT1_GCACTCTTCGTCCGTT	7182	49195	WT1	WT1	9	49195	7182
WT1_WT1_GCAGCCAGTCTTCGTC	3886	17917	WT1	WT1	18	17917	3886
WT1_WT1_GCAGTTACATTGTGCA	4867	20632	WT1	WT1	18	20632	4867
WT1_WT1_GCATGATAGCCACGTC	4053	17038	WT1	WT1	9	17038	4053
WT1_WT1_GCATGCGAGTTCCACA	5402	25596	WT1	WT1	9	25596	5402
WT1_WT1_GCATGCGCAAGCGATG	7921	56325	WT1	WT1	9	56325	7921
WT1_WT1_GCATGCGCACCTCGTT	3800	14165	WT1	WT1	9	14165	3800
WT1_WT1_GCATGTATCATTTGGG	4850	22502	WT1	WT1	18	22502	4850
WT1_WT1_GCCAAATCAGCAGTTT	3622	12950	WT1	WT1	18	12950	3622
WT1_WT1_GCGAGAAAGAGACGAA	4146	15900	WT1	WT1	18	15900	4146
WT1_WT1_GCGCCAAAGTGTCCCG	4763	18363	WT1	WT1	9	18363	4763
WT1_WT1_GCTGCAGGTCGAAAGC	3932	13997	WT1	WT1	9	13997	3932
WT1_WT1_GCTGCTTCAATGTTGC	4380	19843	WT1	WT1	18	19843	4380
WT1_WT1_GCTGCTTCATTCTCAT	4373	16193	WT1	WT1	9	16193	4373
WT1_WT1_GCTGGGTGTCGCATCG	3865	15164	WT1	WT1	18	15164	3865
WT1_WT1_GGAAAGCAGATATGGT	4747	18637	WT1	WT1	27	18637	4747
WT1_WT1_GGAAAGCCAGCTCGAC	6285	34047	WT1	WT1	9	34047	6285
WT1_WT1_GGACAAGAGAAACGAG	4824	18800	WT1	WT1	9	18800	4824
WT1_WT1_GGACAAGAGACTAGAT	4110	14084	WT1	WT1	9	14084	4110
WT1_WT1_GGACAAGGTCCGACGT	3658	12330	WT1	WT1	9	12330	3658
WT1_WT1_GGACATTAGTCTCCTC	5049	24215	WT1	WT1	9	24215	5049
WT1_WT1_GGACGTCAGATCCGAG	6187	37373	WT1	WT1	18	37373	6187
WT1_WT1_GGACGTCAGCGTTTAC	4055	12519	WT1	WT1	18	12519	4055
WT1_WT1_GGACGTCTCACCTCGT	4363	15338	WT1	WT1	18	15338	4363
WT1_WT1_GGATTACGTGCGGTAA	4978	23472	WT1	WT1	9	23472	4978
WT1_WT1_GGCTCGAAGTTCGCAT	4248	17252	WT1	WT1	9	17252	4248
WT1_WT1_GGCTCGACAGCGATCC	4507	15645	WT1	WT1	9	15645	4507
WT1_WT1_GGGACCTAGCTCAACT	6157	40657	WT1	WT1	9	40657	6157
WT1_WT1_GGGACCTCAAATTGCC	4749	17677	WT1	WT1	9	17677	4749
WT1_WT1_GGGAGATCACGGTAGA	4577	18266	WT1	WT1	18	18266	4577
WT1_WT1_GGGCACTCAAAGGAAG	4821	19563	WT1	WT1	9	19563	4821
WT1_WT1_GGGCACTGTGCAACGA	4565	15365	WT1	WT1	9	15365	4565
WT1_WT1_GGGCATCCATATACCG	5621	24190	WT1	WT1	9	24190	5621
WT1_WT1_GGGTCTGCATTGAGCT	4400	15387	WT1	WT1	9	15387	4400
WT1_WT1_GGGTCTGTCGAATCCA	4423	17129	WT1	WT1	18	17129	4423
WT1_WT1_GGTATTGAGCAGCGTA	4731	18672	WT1	WT1	18	18672	4731
WT1_WT1_GGTGCGTTCTCTTATG	4530	18016	WT1	WT1	9	18016	4530
WT1_WT1_GGTGTTATCGCCAAAT	4732	15999	WT1	WT1	9	15999	4732
WT1_WT1_GTCAAGTGTCATATCG	6878	44118	WT1	WT1	9	44118	6878
WT1_WT1_GTCACAATCACCGTAA	6792	37386	WT1	WT1	9	37386	6792
WT1_WT1_GTCACAATCCGCGTTT	3446	12184	WT1	WT1	9	12184	3446
WT1_WT1_GTCGGGTCAGGTGGAT	5051	21608	WT1	WT1	9	21608	5051
WT1_WT1_GTCTCGTAGCCTCGTG	4091	15358	WT1	WT1	18	15358	4091
WT1_WT1_GTCTCGTCACGGATAG	6039	26037	WT1	WT1	9	26037	6039
WT1_WT1_GTCTTCGCATTACGAC	3736	13847	WT1	WT1	18	13847	3736
WT1_WT1_GTGAAGGGTATATGAG	4310	18009	WT1	WT1	18	18009	4310
WT1_WT1_GTGCAGCAGATGGGTC	5995	31002	WT1	WT1	9	31002	5995
WT1_WT1_GTGCAGCAGGCTCATT	4437	19917	WT1	WT1	18	19917	4437
WT1_WT1_GTGCATAAGTTTGCGT	3212	14050	WT1	WT1	9	14050	3212
WT1_WT1_GTGCATACACAAGACG	4578	19291	WT1	WT1	9	19291	4578
WT1_WT1_GTGCTTCAGAGCTGCA	4024	15806	WT1	WT1	9	15806	4024
WT1_WT1_GTGTGCGAGGCGATAC	5923	27839	WT1	WT1	24	27839	5923
WT1_WT1_GTTAAGCCATCGGACC	4985	17386	WT1	WT1	9	17386	4985
WT1_WT1_GTTAAGCTCGGTTCGG	3855	13926	WT1	WT1	9	13926	3855
WT1_WT1_GTTCGGGAGCCAGAAC	4585	19697	WT1	WT1	18	19697	4585
WT1_WT1_TAAGCGTAGCCCTAAT	6337	38801	WT1	WT1	18	38801	6337
WT1_WT1_TAAGTGCCAGGGCATA	5320	24525	WT1	WT1	18	24525	5320
WT1_WT1_TACACGACATTGTGCA	4676	19904	WT1	WT1	9	19904	4676
WT1_WT1_TACACGATCCAGATCA	5049	21282	WT1	WT1	9	21282	5049
WT1_WT1_TACCTATAGATCGGGT	4375	16143	WT1	WT1	18	16143	4375
WT1_WT1_TACGGATTCCTTTCGG	4961	20276	WT1	WT1	9	20276	4961
WT1_WT1_TACGGGCTCCACTCCA	3722	12839	WT1	WT1	18	12839	3722
WT1_WT1_TACTTACAGGTGGGTT	6396	41773	WT1	WT1	9	41773	6396
WT1_WT1_TACTTGTAGAGGTTGC	5746	26618	WT1	WT1	9	26618	5746
WT1_WT1_TACTTGTCAATGGAAT	5617	29161	WT1	WT1	18	29161	5617
WT1_WT1_TATCAGGCAGACGCAA	4073	15745	WT1	WT1	24	15745	4073
WT1_WT1_TATCAGGGTGCCTGGT	3700	12549	WT1	WT1	18	12549	3700
WT1_WT1_TATGCCCGTTCAGACT	4274	15077	WT1	WT1	18	15077	4274
WT1_WT1_TCAACGACAAGCCTAT	8706	77929	WT1	WT1	18	77929	8706
WT1_WT1_TCAACGAGTACAGTTC	3762	13180	WT1	WT1	9	13180	3762
WT1_WT1_TCACAAGAGCAGGCTA	3683	13434	WT1	WT1	18	13434	3683
WT1_WT1_TCACAAGGTGCAACGA	4345	17517	WT1	WT1	9	17517	4345
WT1_WT1_TCACAAGTCCATTCTA	5860	35456	WT1	WT1	9	35456	5860
WT1_WT1_TCACGAAAGAATGTTG	4270	17339	WT1	WT1	18	17339	4270
WT1_WT1_TCACGAACATCTCCCA	4608	21952	WT1	WT1	24	21952	4608
WT1_WT1_TCACGAAGTCCGAACC	4414	17167	WT1	WT1	9	17167	4414
WT1_WT1_TCAGGATGTTTAGCTG	3195	12162	WT1	WT1	18	12162	3195
WT1_WT1_TCATTTGGTCTCCCTA	4795	17215	WT1	WT1	9	17215	4795
WT1_WT1_TCATTTGGTGACTACT	4830	19001	WT1	WT1	18	19001	4830
WT1_WT1_TCCCGATAGATGTCGG	5551	26577	WT1	WT1	9	26577	5551
WT1_WT1_TCCCGATCACCCATGG	5150	20549	WT1	WT1	9	20549	5150
WT1_WT1_TCGAGGCTCATACGGT	4336	17790	WT1	WT1	18	17790	4336
WT1_WT1_TCGCGAGAGGAGCGTT	5043	21543	WT1	WT1	9	21543	5043
WT1_WT1_TCGGTAACAGTTAACC	4688	22741	WT1	WT1	9	22741	4688
WT1_WT1_TCTCATAGTACGAAAT	4621	14879	WT1	WT1	9	14879	4621
WT1_WT1_TCTCTAATCTTGACGA	9588	101301	WT1	WT1	9	101301	9588
WT1_WT1_TCTGAGATCTCTGCTG	4902	19533	WT1	WT1	24	19533	4902
WT1_WT1_TCTTTCCAGAGCCCAA	5203	19945	WT1	WT1	9	19945	5203
WT1_WT1_TGAAAGAGTGAGTGAC	4478	18466	WT1	WT1	24	18466	4478
WT1_WT1_TGAAAGATCACCGGGT	6782	39520	WT1	WT1	18	39520	6782
WT1_WT1_TGACAACTCAGGATCT	5370	21639	WT1	WT1	9	21639	5370
WT1_WT1_TGACTTTCAAGTAATG	5247	23042	WT1	WT1	9	23042	5247
WT1_WT1_TGAGAGGGTATGAATG	4719	21245	WT1	WT1	18	21245	4719
WT1_WT1_TGAGCATCACGTGAGA	4205	15329	WT1	WT1	18	15329	4205
WT1_WT1_TGCACCTTCCACTCCA	3613	12830	WT1	WT1	18	12830	3613
WT1_WT1_TGCGCAGTCTCCCTGA	4024	13996	WT1	WT1	18	13996	4024
WT1_WT1_TGCGGGTCAATTGCTG	4469	19721	WT1	WT1	9	19721	4469
WT1_WT1_TGCTGCTAGTATCTCG	4805	20101	WT1	WT1	9	20101	4805
WT1_WT1_TGGCCAGTCTGCTGCT	5962	27115	WT1	WT1	9	27115	5962
WT1_WT1_TGGCTGGAGGTTCCTA	4595	16379	WT1	WT1	9	16379	4595
WT1_WT1_TGGCTGGGTAGGGTAC	3618	12858	WT1	WT1	18	12858	3618
WT1_WT1_TGTATTCAGTAATCCC	4728	19465	WT1	WT1	18	19465	4728
WT1_WT1_TGTATTCCATTGCGGC	4511	16470	WT1	WT1	18	16470	4511
WT1_WT1_TGTATTCTCGGTTAAC	4293	17885	WT1	WT1	18	17885	4293
WT1_WT1_TGTCCCAGTAGAGGAA	4708	20530	WT1	WT1	18	20530	4708
WT1_WT1_TGTGGTAGTTCAGGCC	4072	14156	WT1	WT1	18	14156	4072
WT1_WT1_TGTGGTATCCCGGATG	5224	22935	WT1	WT1	18	22935	5224
WT1_WT1_TGTTCCGAGGCGCTCT	3603	12363	WT1	WT1	27	12363	3603
WT1_WT1_TGTTCCGGTACGCACC	6437	30316	WT1	WT1	9	30316	6437
WT1_WT1_TTAACTCAGCGTAATA	4693	19667	WT1	WT1	18	19667	4693
WT1_WT1_TTAGGACAGAAACGAG	3709	12736	WT1	WT1	18	12736	3709
WT1_WT1_TTAGGACGTAAATACG	4692	20515	WT1	WT1	18	20515	4692
WT1_WT1_TTATGCTAGAAGCCCA	4297	15171	WT1	WT1	18	15171	4297
WT1_WT1_TTCCCAGAGTAGGTGC	4314	16367	WT1	WT1	9	16367	4314
WT1_WT1_TTCGGTCCACGGCCAT	4195	14429	WT1	WT1	9	14429	4195
WT1_WT1_TTCTACATCTATCCTA	5319	21665	WT1	WT1	9	21665	5319
WT1_WT1_TTCTCCTTCTCGAGTA	3842	12592	WT1	WT1	18	12592	3842
WT1_WT1_TTGACTTCAGTCAGAG	4599	19882	WT1	WT1	18	19882	4599
WT1_WT1_TTGACTTGTCATATGC	10267	154605	WT1	WT1	9	154605	10267
WT1_WT1_TTGCCGTTCAGGTTCA	5568	26536	WT1	WT1	9	26536	5568
WT1_WT1_TTGCGTCTCCATGAAC	4168	15164	WT1	WT1	18	15164	4168
WT1_WT1_TTGGAACAGAATGTTG	4139	15495	WT1	WT1	18	15495	4139
WT1_WT1_TTGGCAATCATGTCCC	5459	31029	WT1	WT1	9	31029	5459
WT1_WT1_TTGTAGGAGTGAACAT	4020	16170	WT1	WT1	9	16170	4020
WT1_WT1_TTTCCTCTCAGTCCCT	4099	14466	WT1	WT1	18	14466	4099
WT1_WT1_TTTGCGCCATGGTAGG	6735	36962	WT1	WT1	9	36962	6735
WT1_WT1_AAACCTGGTCCGTGAC	9715	142264	WT1	WT1	15	142264	9715
WT1_WT1_AAACGGGTCAATACCG	9366	125898	WT1	WT1	25	125898	9366
WT1_WT1_AACCATGCACGGACAA	4811	16577	WT1	WT1	15	16577	4811
WT1_WT1_AACCGCGAGGCTACGA	7896	84876	WT1	WT1	15	84876	7896
WT1_WT1_AACCGCGTCTTGCAAG	6397	43049	WT1	WT1	15	43049	6397
WT1_WT1_AACTCAGGTCAGGACA	7364	51871	WT1	WT1	15	51871	7364
WT1_WT1_AAGGTTCAGGCCCTCA	8258	77458	WT1	WT1	17	77458	8258
WT1_WT1_AAGTCTGTCCTCGCAT	9295	112981	WT1	WT1	15	112981	9295
WT1_WT1_ACACCAATCGTAGGAG	9749	123810	WT1	WT1	17	123810	9749
WT1_WT1_ACACCCTAGGGCTCTC	4250	13561	WT1	WT1	15	13561	4250
WT1_WT1_ACACCCTGTCATGCCG	9218	126879	WT1	WT1	25	126879	9218
WT1_WT1_ACACCGGTCACTATTC	6320	40542	WT1	WT1	15	40542	6320
WT1_WT1_ACAGCCGAGATCCCAT	8365	96575	WT1	WT1	15	96575	8365
WT1_WT1_ACAGCCGCAAGCCGTC	7196	67126	WT1	WT1	15	67126	7196
WT1_WT1_ACATCAGTCTGTCAAG	8305	92564	WT1	WT1	15	92564	8305
WT1_WT1_ACCAGTAAGATATACG	7357	62260	WT1	WT1	15	62260	7357
WT1_WT1_ACCCACTTCAGCTCTC	8760	92460	WT1	WT1	17	92460	8760
WT1_WT1_ACCCACTTCCCTTGTG	7207	43532	WT1	WT1	17	43532	7207
WT1_WT1_ACGAGGATCGGAATCT	3483	13539	WT1	WT1	17	13539	3483
WT1_WT1_ACGATACAGCGTGAAC	4934	17097	WT1	WT1	15	17097	4934
WT1_WT1_ACGATACCACCCTATC	8853	116762	WT1	WT1	25	116762	8853
WT1_WT1_ACGATGTCAAAGCGGT	8540	99893	WT1	WT1	15	99893	8540
WT1_WT1_ACGATGTTCTCTTGAT	8751	128399	WT1	WT1	17	128399	8751
WT1_WT1_ACGCCAGAGCCATCGC	7726	66400	WT1	WT1	15	66400	7726
WT1_WT1_ACGGGCTCATCCGCGA	9676	120170	WT1	WT1	25	120170	9676
WT1_WT1_ACGTCAAAGGCTAGAC	8027	100257	WT1	WT1	15	100257	8027
WT1_WT1_ACTGAGTGTCCAACTA	6526	46543	WT1	WT1	4	46543	6526
WT1_WT1_AGAGCTTAGGATTCGG	7673	66239	WT1	WT1	15	66239	7673
WT1_WT1_AGATCTGAGGGTATCG	9764	110039	WT1	WT1	17	110039	9764
WT1_WT1_AGATCTGCACTGAAGG	9367	147851	WT1	WT1	15	147851	9367
WT1_WT1_AGATCTGCAGATCGGA	7124	46471	WT1	WT1	17	46471	7124
WT1_WT1_AGATCTGTCAAGATCC	8802	137733	WT1	WT1	15	137733	8802
WT1_WT1_AGCATACCATTTCACT	8470	98067	WT1	WT1	15	98067	8470
WT1_WT1_AGCATACGTGACGCCT	8867	124657	WT1	WT1	15	124657	8867
WT1_WT1_AGCTTGAAGCGCCTCA	6653	64079	WT1	WT1	17	64079	6653
WT1_WT1_AGGCCGTCAACGATGG	5363	45038	WT1	WT1	10	45038	5363
WT1_WT1_AGGGATGTCTTAACCT	7924	83352	WT1	WT1	15	83352	7924
WT1_WT1_AGGTCCGTCTAACTCT	8019	99121	WT1	WT1	15	99121	8019
WT1_WT1_AGTAGTCTCACGACTA	8824	112588	WT1	WT1	17	112588	8824
WT1_WT1_AGTCTTTCACCGAAAG	8337	69282	WT1	WT1	17	69282	8337
WT1_WT1_AGTGTCAAGTCACGCC	7585	70073	WT1	WT1	15	70073	7585
WT1_WT1_ATAAGAGGTACACCGC	7691	77200	WT1	WT1	25	77200	7691
WT1_WT1_ATCACGATCCGTCAAA	8356	88315	WT1	WT1	15	88315	8356
WT1_WT1_ATCCACCTCATCACCC	9191	103217	WT1	WT1	17	103217	9191
WT1_WT1_ATCCACCTCCAGAGGA	3991	12443	WT1	WT1	15	12443	3991
WT1_WT1_ATCGAGTCAGACGTAG	8120	82712	WT1	WT1	25	82712	8120
WT1_WT1_ATCTGCCTCGAACGGA	7305	58042	WT1	WT1	4	58042	7305
WT1_WT1_ATGAGGGTCCAACCAA	4908	18197	WT1	WT1	15	18197	4908
WT1_WT1_ATGCGATTCAAGGCTT	8367	104967	WT1	WT1	15	104967	8367
WT1_WT1_ATGGGAGAGCTGATAA	7641	77195	WT1	WT1	15	77195	7641
WT1_WT1_ATGGGAGAGGATGTAT	8046	92370	WT1	WT1	25	92370	8046
WT1_WT1_ATGTGTGAGACAGACC	7265	66886	WT1	WT1	15	66886	7265
WT1_WT1_ATTGGTGTCATTGCGA	5901	22359	WT1	WT1	17	22359	5901
WT1_WT1_CACACAAAGTTCGCAT	10113	115091	WT1	WT1	17	115091	10113
WT1_WT1_CACACAAGTGTTGGGA	7952	81524	WT1	WT1	15	81524	7952
WT1_WT1_CACACCTGTTAAGTAG	8020	94346	WT1	WT1	15	94346	8020
WT1_WT1_CACATAGGTATGAAAC	3915	12630	WT1	WT1	15	12630	3915
WT1_WT1_CACCACTAGCGACGTA	5857	22917	WT1	WT1	17	22917	5857
WT1_WT1_CACCAGGGTAGCCTAT	8505	98943	WT1	WT1	15	98943	8505
WT1_WT1_CACCTTGAGCAAATCA	8332	94864	WT1	WT1	15	94864	8332
WT1_WT1_CACCTTGGTTCGGCAC	8955	104206	WT1	WT1	15	104206	8955
WT1_WT1_CAGCAGCGTGGCTCCA	8729	100741	WT1	WT1	15	100741	8729
WT1_WT1_CAGCCGACATGACGGA	8402	93366	WT1	WT1	15	93366	8402
WT1_WT1_CAGCCGATCGCCCTTA	5315	19375	WT1	WT1	17	19375	5315
WT1_WT1_CAGCGACGTCATCGGC	8196	83806	WT1	WT1	15	83806	8196
WT1_WT1_CATATTCCATAAGACA	9046	89858	WT1	WT1	4	89858	9046
WT1_WT1_CATGACACAATGAAAC	8338	74609	WT1	WT1	17	74609	8338
WT1_WT1_CATGACAGTTGCGCAC	9481	128859	WT1	WT1	17	128859	9481
WT1_WT1_CATGCCTCAAGCCGCT	8880	101128	WT1	WT1	17	101128	8880
WT1_WT1_CCAATCCAGTACGATA	6729	55830	WT1	WT1	15	55830	6729
WT1_WT1_CCACTACCAAGTTGTC	10572	199104	WT1	WT1	17	199104	10572
WT1_WT1_CCACTACCATAACCTG	8291	84917	WT1	WT1	15	84917	8291
WT1_WT1_CCATGTCGTACAGACG	6773	30895	WT1	WT1	15	30895	6773
WT1_WT1_CCCAGTTAGCGTCTAT	8629	120685	WT1	WT1	15	120685	8629
WT1_WT1_CCCTCCTCACCGCTAG	7493	77300	WT1	WT1	15	77300	7493
WT1_WT1_CCTACCAGTCCGAACC	10575	128800	WT1	WT1	25	128800	10575
WT1_WT1_CCTACCATCCCAGGTG	8396	87626	WT1	WT1	15	87626	8396
WT1_WT1_CCTCAGTCAGACGTAG	7625	80019	WT1	WT1	15	80019	7625
WT1_WT1_CCTTCCCTCATTGCCC	6851	54144	WT1	WT1	15	54144	6851
WT1_WT1_CCTTCGATCTCGTTTA	10310	126893	WT1	WT1	25	126893	10310
WT1_WT1_CCTTTCTAGTTCGCAT	4627	15796	WT1	WT1	15	15796	4627
WT1_WT1_CCTTTCTGTGAAAGAG	8676	69990	WT1	WT1	17	69990	8676
WT1_WT1_CCTTTCTGTTCGGGCT	8620	99320	WT1	WT1	15	99320	8620
WT1_WT1_CGAACATGTCATACTG	7648	58516	WT1	WT1	17	58516	7648
WT1_WT1_CGAGCCAAGTACGCCC	7369	66116	WT1	WT1	25	66116	7369
WT1_WT1_CGAGCCATCCCAGGTG	10364	168137	WT1	WT1	25	168137	10364
WT1_WT1_CGATGGCTCGCATGAT	4693	15365	WT1	WT1	15	15365	4693
WT1_WT1_CGATGTAAGAGCTGGT	9782	114849	WT1	WT1	17	114849	9782
WT1_WT1_CGATTGAGTTGAGTTC	8630	90141	WT1	WT1	15	90141	8630
WT1_WT1_CGCGTTTCACACCGAC	9354	117809	WT1	WT1	17	117809	9354
WT1_WT1_CGCGTTTGTCGTCTTC	6690	44129	WT1	WT1	15	44129	6690
WT1_WT1_CGCGTTTTCGATAGAA	6179	29766	WT1	WT1	25	29766	6179
WT1_WT1_CGGACTGAGACAATAC	9495	135643	WT1	WT1	17	135643	9495
WT1_WT1_CGGAGCTAGGCAGTCA	8481	87893	WT1	WT1	15	87893	8481
WT1_WT1_CGGAGTCTCTCGATGA	7774	68775	WT1	WT1	15	68775	7774
WT1_WT1_CGTAGGCAGCAGGTCA	7428	69219	WT1	WT1	15	69219	7428
WT1_WT1_CGTCAGGCACAGAGGT	6717	33587	WT1	WT1	17	33587	6717
WT1_WT1_CGTCTACGTTGACGTT	9953	158051	WT1	WT1	17	158051	9953
WT1_WT1_CGTTCTGCAAGGGTCA	7384	62340	WT1	WT1	25	62340	7384
WT1_WT1_CGTTGGGAGCTGCGAA	8442	97559	WT1	WT1	15	97559	8442
WT1_WT1_CGTTGGGAGTACGCCC	8732	112743	WT1	WT1	15	112743	8732
WT1_WT1_CTAATGGAGGGAAACA	8323	97730	WT1	WT1	15	97730	8323
WT1_WT1_CTACATTGTCGAACAG	9381	104253	WT1	WT1	25	104253	9381
WT1_WT1_CTACCCAGTATTACCG	9436	134011	WT1	WT1	15	134011	9436
WT1_WT1_CTCACACGTCGAATCT	6798	47836	WT1	WT1	15	47836	6798
WT1_WT1_CTCATTAAGATCCGAG	4534	15683	WT1	WT1	15	15683	4534
WT1_WT1_CTCATTAAGGCTAGGT	8107	83008	WT1	WT1	15	83008	8107
WT1_WT1_CTCATTAAGGCTCTTA	7398	68687	WT1	WT1	15	68687	7398
WT1_WT1_CTCATTAAGGTGATAT	8758	110115	WT1	WT1	17	110115	8758
WT1_WT1_CTCCTAGCATAAAGGT	9620	148951	WT1	WT1	17	148951	9620
WT1_WT1_CTCCTAGTCCGAAGAG	7972	90296	WT1	WT1	15	90296	7972
WT1_WT1_CTCGAAAGTCGGGTCT	7013	55272	WT1	WT1	15	55272	7013
WT1_WT1_CTCGGGAGTAGCAAAT	7803	74963	WT1	WT1	15	74963	7803
WT1_WT1_CTCGTACAGTCGATAA	5624	19609	WT1	WT1	18	19609	5624
WT1_WT1_CTGAAACTCCATGAGT	6836	71584	WT1	WT1	17	71584	6836
WT1_WT1_CTGCCTAGTGTAAGTA	8881	116048	WT1	WT1	25	116048	8881
WT1_WT1_CTGGTCTAGCCCGAAA	7933	75644	WT1	WT1	15	75644	7933
WT1_WT1_CTGTTTAGTTCTGGTA	8047	81282	WT1	WT1	15	81282	8047
WT1_WT1_CTTAGGAAGTACCGGA	8409	100777	WT1	WT1	17	100777	8409
WT1_WT1_CTTAGGATCGTCTGCT	9179	114797	WT1	WT1	25	114797	9179
WT1_WT1_GAACGGAAGATGTCGG	8301	97671	WT1	WT1	15	97671	8301
WT1_WT1_GACAGAGGTGTGAATA	9772	164953	WT1	WT1	15	164953	9772
WT1_WT1_GACCAATCATAGTAAG	4935	17573	WT1	WT1	15	17573	4935
WT1_WT1_GACCTGGTCGAATGGG	9381	126321	WT1	WT1	17	126321	9381
WT1_WT1_GATCAGTTCCGATATG	7771	86261	WT1	WT1	15	86261	7771
WT1_WT1_GATGCTACAGCTGCTG	4063	14174	WT1	WT1	15	14174	4063
WT1_WT1_GCACATAAGAGGGATA	7362	67004	WT1	WT1	15	67004	7362
WT1_WT1_GCACATAGTAGCCTAT	5491	19761	WT1	WT1	17	19761	5491
WT1_WT1_GCACTCTAGGGTGTTG	4368	13221	WT1	WT1	15	13221	4368
WT1_WT1_GCACTCTCAAACGTGG	8685	82586	WT1	WT1	15	82586	8685
WT1_WT1_GCAGTTACAAGTACCT	8346	75165	WT1	WT1	15	75165	8346
WT1_WT1_GCAGTTACATAGGATA	7838	82248	WT1	WT1	15	82248	7838
WT1_WT1_GCATACAGTGAGCGAT	9015	109987	WT1	WT1	15	109987	9015
WT1_WT1_GCATGCGAGTGTGAAT	10187	162636	WT1	WT1	25	162636	10187
WT1_WT1_GCATGCGCACACATGT	7800	83488	WT1	WT1	15	83488	7800
WT1_WT1_GCGAGAAGTGCTGTAT	8005	97010	WT1	WT1	15	97010	8005
WT1_WT1_GCGGGTTAGCGGATCA	8284	95244	WT1	WT1	15	95244	8284
WT1_WT1_GCGGGTTTCTCGCATC	8265	88711	WT1	WT1	25	88711	8265
WT1_WT1_GCTCTGTAGTCCCACG	10369	150024	WT1	WT1	15	150024	10369
WT1_WT1_GCTGCAGAGATCCCGC	8304	74316	WT1	WT1	17	74316	8304
WT1_WT1_GCTGCAGTCCGCAAGC	9245	128305	WT1	WT1	17	128305	9245
WT1_WT1_GCTGGGTGTAGCACGA	7856	73850	WT1	WT1	15	73850	7856
WT1_WT1_GCTTGAACACGGCTAC	6487	36006	WT1	WT1	15	36006	6487
WT1_WT1_GCTTGAATCTTAGAGC	7825	82761	WT1	WT1	25	82761	7825
WT1_WT1_GGAAAGCGTAGCGCTC	4684	20748	WT1	WT1	30	20748	4684
WT1_WT1_GGAAAGCGTGCAACTT	5460	22426	WT1	WT1	15	22426	5460
WT1_WT1_GGAAAGCTCAATACCG	3986	16176	WT1	WT1	17	16176	3986
WT1_WT1_GGAACTTTCCAGATCA	4753	14471	WT1	WT1	15	14471	4753
WT1_WT1_GGACAAGAGATATGGT	7167	52726	WT1	WT1	17	52726	7167
WT1_WT1_GGACAAGCACCCATGG	4078	12273	WT1	WT1	25	12273	4078
WT1_WT1_GGACAAGTCCAGTAGT	9034	120264	WT1	WT1	15	120264	9034
WT1_WT1_GGACAGAGTGATGTCT	8008	78438	WT1	WT1	15	78438	8008
WT1_WT1_GGACAGAGTTGGAGGT	9537	131025	WT1	WT1	17	131025	9537
WT1_WT1_GGACATTGTACAGTTC	7140	48967	WT1	WT1	15	48967	7140
WT1_WT1_GGACGTCTCTTCATGT	7347	60258	WT1	WT1	4	60258	7347
WT1_WT1_GGAGCAAAGCTGCAAG	6438	45345	WT1	WT1	15	45345	6438
WT1_WT1_GGATGTTCAGGAATGC	5176	23654	WT1	WT1	15	23654	5176
WT1_WT1_GGCAATTAGCCCAACC	6830	45256	WT1	WT1	15	45256	6830
WT1_WT1_GGCGACTAGTCGTACT	8489	103434	WT1	WT1	25	103434	8489
WT1_WT1_GGCTCGAAGTTAGCGG	9130	139133	WT1	WT1	17	139133	9130
WT1_WT1_GGGAATGAGATATACG	6486	36244	WT1	WT1	15	36244	6486
WT1_WT1_GGGACCTCACATGGGA	7177	59261	WT1	WT1	15	59261	7177
WT1_WT1_GGGCACTCACGAAGCA	7891	75053	WT1	WT1	15	75053	7891
WT1_WT1_GGGCACTGTCTGCAAT	7882	76398	WT1	WT1	15	76398	7882
WT1_WT1_GGGTTGCCAATCAGAA	3841	12251	WT1	WT1	15	12251	3841
WT1_WT1_GGTATTGAGCGAAGGG	8219	97303	WT1	WT1	15	97303	8219
WT1_WT1_GTAACGTTCCGTAGGC	10324	158852	WT1	WT1	17	158852	10324
WT1_WT1_GTATCTTTCGTTGACA	7315	70450	WT1	WT1	15	70450	7315
WT1_WT1_GTCATTTAGACATAAC	8818	83324	WT1	WT1	17	83324	8818
WT1_WT1_GTCATTTGTGTGACGA	9464	138333	WT1	WT1	15	138333	9464
WT1_WT1_GTCCTCAAGTAGCCGA	6220	35731	WT1	WT1	15	35731	6220
WT1_WT1_GTCGGGTGTTACGGAG	9102	125044	WT1	WT1	15	125044	9102
WT1_WT1_GTCGGGTTCTCACATT	4650	16850	WT1	WT1	15	16850	4650
WT1_WT1_GTCTCGTAGACACGAC	9668	149943	WT1	WT1	17	149943	9668
WT1_WT1_GTCTCGTGTTCCTCCA	8946	118594	WT1	WT1	17	118594	8946
WT1_WT1_GTCTTCGGTAAACACA	3671	16645	WT1	WT1	10	16645	3671
WT1_WT1_GTCTTCGGTCGCTTCT	7753	75213	WT1	WT1	15	75213	7753
WT1_WT1_GTGCAGCAGGACTGGT	8914	104670	WT1	WT1	25	104670	8914
WT1_WT1_GTGCGGTTCGCTGATA	8175	91125	WT1	WT1	15	91125	8175
WT1_WT1_GTGCTTCGTCCCTTGT	8457	94623	WT1	WT1	15	94623	8457
WT1_WT1_GTGGGTCGTTACAGAA	9918	155581	WT1	WT1	17	155581	9918
WT1_WT1_GTGTTAGAGTACGACG	7599	68394	WT1	WT1	15	68394	7599
WT1_WT1_GTTCATTGTAATCACC	5808	25863	WT1	WT1	15	25863	5808
WT1_WT1_TAAGCGTAGTGTCTCA	7917	88325	WT1	WT1	15	88325	7917
WT1_WT1_TACACGAAGCCAGTTT	8112	84407	WT1	WT1	25	84407	8112
WT1_WT1_TACACGATCCGTCATC	9622	133621	WT1	WT1	17	133621	9622
WT1_WT1_TACGGATCATGATCCA	7870	80869	WT1	WT1	15	80869	7870
WT1_WT1_TACGGTACACCAGGTC	9627	120199	WT1	WT1	17	120199	9627
WT1_WT1_TACGGTACATCGACGC	7144	54307	WT1	WT1	15	54307	7144
WT1_WT1_TACTCATAGGGCATGT	5857	29848	WT1	WT1	15	29848	5857
WT1_WT1_TACTCGCAGGTAGCCA	10015	158640	WT1	WT1	25	158640	10015
WT1_WT1_TAGAGCTTCTTAGAGC	8274	64280	WT1	WT1	17	64280	8274
WT1_WT1_TAGTTGGCATCCGGGT	9585	135609	WT1	WT1	25	135609	9585
WT1_WT1_TCAACGACAGGACCCT	4814	28378	WT1	WT1	10	28378	4814
WT1_WT1_TCAACGATCATCACCC	5626	23154	WT1	WT1	35	23154	5626
WT1_WT1_TCAGCAATCTCCAACC	8630	87999	WT1	WT1	17	87999	8630
WT1_WT1_TCAGCTCTCCCTAACC	7019	38420	WT1	WT1	17	38420	7019
WT1_WT1_TCATTTGCACGAAACG	8471	87693	WT1	WT1	15	87693	8471
WT1_WT1_TCATTTGGTTTAAGCC	8730	114016	WT1	WT1	15	114016	8730
WT1_WT1_TCCACACTCCAAGCCG	8491	84283	WT1	WT1	25	84283	8491
WT1_WT1_TCCCGATTCTGACCTC	8444	95151	WT1	WT1	15	95151	8444
WT1_WT1_TCGCGAGCACATCCGG	8951	117507	WT1	WT1	25	117507	8951
WT1_WT1_TCGCGTTAGCGTTTAC	8496	88766	WT1	WT1	15	88766	8496
WT1_WT1_TCGCGTTCATCTCGCT	7786	76298	WT1	WT1	15	76298	7786
WT1_WT1_TCGGGACAGGTGTTAA	7828	80219	WT1	WT1	15	80219	7828
WT1_WT1_TCTCTAAAGTCGTTTG	7958	77461	WT1	WT1	15	77461	7958
WT1_WT1_TCTCTAATCCAAGTAC	8288	89447	WT1	WT1	15	89447	8288
WT1_WT1_TCTGAGACACATTCGA	9498	141720	WT1	WT1	25	141720	9498
WT1_WT1_TCTGAGATCTAAGCCA	4652	16304	WT1	WT1	25	16304	4652
WT1_WT1_TGAAAGAGTGGTTTCA	7867	78183	WT1	WT1	15	78183	7867
WT1_WT1_TGACGGCGTCCCTTGT	8027	79004	WT1	WT1	15	79004	8027
WT1_WT1_TGACGGCTCCGTCATC	9215	112928	WT1	WT1	17	112928	9215
WT1_WT1_TGAGCATCAATCTGCA	10114	199418	WT1	WT1	15	199418	10114
WT1_WT1_TGAGGGAGTTATCACG	7714	89428	WT1	WT1	25	89428	7714
WT1_WT1_TGCACCTCATTACCTT	8831	101032	WT1	WT1	25	101032	8831
WT1_WT1_TGCCAAAGTAACGACG	9323	131786	WT1	WT1	17	131786	9323
WT1_WT1_TGCGGGTCACCGTTGG	4607	15519	WT1	WT1	25	15519	4607
WT1_WT1_TGGACGCGTGAGTATA	8374	89190	WT1	WT1	25	89190	8374
WT1_WT1_TGGCCAGCAACAACCT	7694	63732	WT1	WT1	15	63732	7694
WT1_WT1_TGGCTGGGTATGCTTG	7015	56800	WT1	WT1	4	56800	7015
WT1_WT1_TGGTTAGAGCGCTCCA	8845	107864	WT1	WT1	25	107864	8845
WT1_WT1_TGTATTCGTCGAAAGC	8057	76710	WT1	WT1	15	76710	8057
WT1_WT1_TGTATTCTCCAAACAC	6536	44872	WT1	WT1	15	44872	6536
WT1_WT1_TGTGGTATCGCGTTTC	4291	27761	WT1	WT1	10	27761	4291
WT1_WT1_TGTTCCGTCGCTTAGA	9726	106369	WT1	WT1	25	106369	9726
WT1_WT1_TTAGGACCAGGCTCAC	8445	88788	WT1	WT1	15	88788	8445
WT1_WT1_TTATGCTGTAAAGTCA	8925	127717	WT1	WT1	15	127717	8925
WT1_WT1_TTCCCAGCAGCTGTGC	9255	128338	WT1	WT1	17	128338	9255
WT1_WT1_TTCGGTCTCTCTAGGA	9935	129091	WT1	WT1	17	129091	9935
WT1_WT1_TTCTACAGTTAAGTAG	4405	16137	WT1	WT1	15	16137	4405
WT1_WT1_TTGACTTGTATCGCAT	8225	84476	WT1	WT1	15	84476	8225
WT1_WT1_TTGCCGTCAATAGCAA	8648	99617	WT1	WT1	17	99617	8648
WT1_WT1_TTGTAGGGTCCGAACC	7894	77782	WT1	WT1	15	77782	7894
WT1_WT1_TTTCCTCCAGCTGCTG	8053	75237	WT1	WT1	4	75237	8053
WT1_WT1_TTTCCTCGTGAAGGCT	8511	83741	WT1	WT1	25	83741	8511
WT1_WT1_TTTGGTTCATGCCCGA	7925	80282	WT1	WT1	15	80282	7925
WT1_WT1_TTTGTCACAGGTGGAT	8273	97898	WT1	WT1	15	97898	8273
WT1_WT1_TTTGTCAGTCTCATCC	8696	102250	WT1	WT1	25	102250	8696
WT1_WT1_AAACCTGGTTCAGCGC	5675	25937	WT1	WT1	13	25937	5675
WT1_WT1_AAAGTAGGTATTAGCC	5096	24244	WT1	WT1	0	24244	5096
WT1_WT1_AACACGTTCTAACTTC	6211	35275	WT1	WT1	13	35275	6211
WT1_WT1_AACCATGCAGCCTATA	4573	19160	WT1	WT1	0	19160	4573
WT1_WT1_AACTGGTGTCAGGACA	8033	75887	WT1	WT1	13	75887	8033
WT1_WT1_AAGACCTAGATACACA	6327	33857	WT1	WT1	13	33857	6327
WT1_WT1_AAGACCTAGGGTTTCT	5805	36969	WT1	WT1	0	36969	5805
WT1_WT1_AAGCCGCAGATATGGT	5527	28593	WT1	WT1	13	28593	5527
WT1_WT1_AAGTCTGCACATCCAA	6376	45258	WT1	WT1	0	45258	6376
WT1_WT1_AAGTCTGGTTGTCGCG	5633	33386	WT1	WT1	13	33386	5633
WT1_WT1_AATCCAGTCATAACCG	5837	30105	WT1	WT1	13	30105	5837
WT1_WT1_ACACCAATCCATGAGT	4933	17374	WT1	WT1	13	17374	4933
WT1_WT1_ACACCGGTCGATCCCT	5589	35291	WT1	WT1	32	35291	5589
WT1_WT1_ACACCGGTCTACCTGC	5902	27917	WT1	WT1	13	27917	5902
WT1_WT1_ACACTGACACACGCTG	4900	18406	WT1	WT1	35	18406	4900
WT1_WT1_ACACTGACATCCCATC	5890	34122	WT1	WT1	0	34122	5890
WT1_WT1_ACAGCCGTCTGCAAGT	4909	20693	WT1	WT1	13	20693	4909
WT1_WT1_ACAGCTAGTAAACACA	7148	44097	WT1	WT1	0	44097	7148
WT1_WT1_ACATCAGTCCCTAACC	7355	59586	WT1	WT1	13	59586	7355
WT1_WT1_ACATGGTCAATGGTCT	7510	52074	WT1	WT1	13	52074	7510
WT1_WT1_ACATGGTCATGCGCAC	4525	20926	WT1	WT1	0	20926	4525
WT1_WT1_ACCAGTATCCAAGCCG	5561	32258	WT1	WT1	0	32258	5561
WT1_WT1_ACGCCAGGTAAGCACG	7705	60707	WT1	WT1	32	60707	7705
WT1_WT1_ACGCCAGTCAACACGT	5459	27457	WT1	WT1	0	27457	5459
WT1_WT1_ACGGCCAGTACCCAAT	6191	34564	WT1	WT1	13	34564	6191
WT1_WT1_ACGGGCTCACCGAAAG	5603	29197	WT1	WT1	0	29197	5603
WT1_WT1_ACGGGTCAGGCGATAC	8057	68311	WT1	WT1	32	68311	8057
WT1_WT1_ACGGGTCCAAAGGCGT	3619	12332	WT1	WT1	35	12332	3619
WT1_WT1_ACGTCAAGTGGCTCCA	6014	49330	WT1	WT1	0	49330	6014
WT1_WT1_ACTATCTAGCCCAACC	6170	36431	WT1	WT1	13	36431	6170
WT1_WT1_ACTATCTTCACAAACC	6309	40585	WT1	WT1	13	40585	6309
WT1_WT1_ACTGAGTCATTATCTC	6012	38623	WT1	WT1	0	38623	6012
WT1_WT1_ACTTGTTTCGCGGATC	6575	46450	WT1	WT1	32	46450	6575
WT1_WT1_ACTTTCACACATAACC	6071	37439	WT1	WT1	32	37439	6071
WT1_WT1_AGACGTTTCAATCACG	5436	32930	WT1	WT1	0	32930	5436
WT1_WT1_AGAGTGGAGCGTTCCG	5129	25526	WT1	WT1	0	25526	5129
WT1_WT1_AGAGTGGTCGTGGGAA	7508	55206	WT1	WT1	13	55206	7508
WT1_WT1_AGCATACGTACTCGCG	5589	26091	WT1	WT1	13	26091	5589
WT1_WT1_AGCGGTCCATGGTTGT	6455	40856	WT1	WT1	13	40856	6455
WT1_WT1_AGCGGTCTCGGTGTCG	5256	29255	WT1	WT1	13	29255	5256
WT1_WT1_AGCGTCGGTCCAGTTA	4539	20514	WT1	WT1	13	20514	4539
WT1_WT1_AGCTCTCAGGGTTCCC	6646	47663	WT1	WT1	32	47663	6646
WT1_WT1_AGCTCTCTCAATCTCT	5502	24481	WT1	WT1	13	24481	5502
WT1_WT1_AGGCCACCAGGTTTCA	5217	24157	WT1	WT1	0	24157	5217
WT1_WT1_AGGCCACCATTCTCAT	7054	44944	WT1	WT1	32	44944	7054
WT1_WT1_AGGCCACTCCCATTAT	7617	62128	WT1	WT1	13	62128	7617
WT1_WT1_AGGGAGTTCCCGGATG	6636	40300	WT1	WT1	32	40300	6636
WT1_WT1_AGGTCCGGTTAGTGGG	5332	26728	WT1	WT1	0	26728	5332
WT1_WT1_AGTGAGGGTAGAGTGC	3901	15754	WT1	WT1	35	15754	3901
WT1_WT1_AGTGTCACACACCGAC	4134	20972	WT1	WT1	13	20972	4134
WT1_WT1_AGTTGGTGTCAAAGAT	4374	21652	WT1	WT1	35	21652	4374
WT1_WT1_AGTTGGTGTCTGGTCG	6254	43099	WT1	WT1	0	43099	6254
WT1_WT1_ATCCGAAAGAGCCCAA	6027	39680	WT1	WT1	32	39680	6027
WT1_WT1_ATCCGAAGTGGCGAAT	7189	55118	WT1	WT1	13	55118	7189
WT1_WT1_ATCGAGTGTTGATTCG	6561	39979	WT1	WT1	13	39979	6561
WT1_WT1_ATCTGCCAGTCCATAC	6664	45704	WT1	WT1	13	45704	6664
WT1_WT1_ATGTGTGCAGTTAACC	5441	23459	WT1	WT1	13	23459	5441
WT1_WT1_ATTACTCTCCGAATGT	6011	37947	WT1	WT1	0	37947	6011
WT1_WT1_ATTATCCAGCCCAGCT	5576	36850	WT1	WT1	32	36850	5576
WT1_WT1_ATTGGACAGGGCACTA	5643	32655	WT1	WT1	13	32655	5643
WT1_WT1_ATTTCTGAGTCATCCA	8336	62102	WT1	WT1	13	62102	8336
WT1_WT1_CAACCAACAGGTGCCT	5936	44299	WT1	WT1	13	44299	5936
WT1_WT1_CAACTAGGTGTGGTTT	5757	34127	WT1	WT1	0	34127	5757
WT1_WT1_CAAGGCCAGTCGATAA	6322	42567	WT1	WT1	0	42567	6322
WT1_WT1_CAAGTTGAGTTAGGTA	5802	34493	WT1	WT1	0	34493	5802
WT1_WT1_CAAGTTGGTGGTTTCA	6634	46273	WT1	WT1	13	46273	6634
WT1_WT1_CACAAACTCACATGCA	6237	42057	WT1	WT1	32	42057	6237
WT1_WT1_CACACAACAAGGTTTC	5598	23872	WT1	WT1	13	23872	5598
WT1_WT1_CACACAACAGCCAGAA	5606	28515	WT1	WT1	13	28515	5606
WT1_WT1_CACACTCGTCACCCAG	6791	54286	WT1	WT1	0	54286	6791
WT1_WT1_CACAGGCGTCATATGC	5095	27066	WT1	WT1	0	27066	5095
WT1_WT1_CAGAATCTCTCTGCTG	5765	33174	WT1	WT1	0	33174	5765
WT1_WT1_CAGAGAGAGAAGGCCT	5812	27340	WT1	WT1	13	27340	5812
WT1_WT1_CAGCAGCAGTCTCAAC	6344	41657	WT1	WT1	32	41657	6344
WT1_WT1_CAGCCGATCGGCTACG	6433	42741	WT1	WT1	13	42741	6433
WT1_WT1_CAGCGACTCTTGTATC	6840	55067	WT1	WT1	13	55067	6840
WT1_WT1_CAGGTGCAGTACGCCC	5164	23620	WT1	WT1	0	23620	5164
WT1_WT1_CAGGTGCTCTCTAGGA	5698	30502	WT1	WT1	13	30502	5698
WT1_WT1_CAGTCCTTCGCAAACT	5291	24404	WT1	WT1	13	24404	5291
WT1_WT1_CAGTCCTTCTGTTTGT	6832	40871	WT1	WT1	0	40871	6832
WT1_WT1_CATATTCAGGACGAAA	7072	48608	WT1	WT1	13	48608	7072
WT1_WT1_CATATTCCACCGCTAG	3545	14312	WT1	WT1	35	14312	3545
WT1_WT1_CATCAAGGTACGACCC	4511	18772	WT1	WT1	13	18772	4511
WT1_WT1_CATCGGGCACAAGCCC	5639	29018	WT1	WT1	0	29018	5639
WT1_WT1_CATCGGGGTCGAAAGC	4465	21664	WT1	WT1	13	21664	4465
WT1_WT1_CATGCCTTCCGCGGTA	4346	16337	WT1	WT1	35	16337	4346
WT1_WT1_CATGGCGTCTGTCAAG	5524	33289	WT1	WT1	0	33289	5524
WT1_WT1_CATTATCAGACGCTTT	6847	46561	WT1	WT1	13	46561	6847
WT1_WT1_CCAGCGAGTCACCTAA	6465	38382	WT1	WT1	13	38382	6465
WT1_WT1_CCATGTCCATGACGGA	6908	40285	WT1	WT1	13	40285	6908
WT1_WT1_CCATTCGGTGTCTGAT	5499	25382	WT1	WT1	13	25382	5499
WT1_WT1_CCATTCGGTGTGGTTT	4390	17280	WT1	WT1	0	17280	4390
WT1_WT1_CCCAATCCAAACTGCT	7528	54552	WT1	WT1	13	54552	7528
WT1_WT1_CCCAATCTCTAACTTC	6450	39115	WT1	WT1	13	39115	6450
WT1_WT1_CCCAGTTGTGGTACAG	5644	29112	WT1	WT1	0	29112	5644
WT1_WT1_CCCAGTTTCACTTACT	5433	30220	WT1	WT1	0	30220	5433
WT1_WT1_CCCAGTTTCCATGAGT	4555	18061	WT1	WT1	35	18061	4555
WT1_WT1_CCCAGTTTCGGAGCAA	3628	13542	WT1	WT1	32	13542	3628
WT1_WT1_CCGGGATGTGTAAGTA	5149	20213	WT1	WT1	13	20213	5149
WT1_WT1_CCTACACCAGTCGTGC	6383	31951	WT1	WT1	13	31951	6383
WT1_WT1_CCTACACCATATGGTC	5338	28566	WT1	WT1	32	28566	5338
WT1_WT1_CCTACCACAGACACTT	4497	15524	WT1	WT1	13	15524	4497
WT1_WT1_CCTAGCTCATTCGACA	6604	34707	WT1	WT1	13	34707	6604
WT1_WT1_CCTAGCTTCGCCGTGA	7963	62305	WT1	WT1	13	62305	7963
WT1_WT1_CCTATTAAGCGCCTTG	8055	64340	WT1	WT1	13	64340	8055
WT1_WT1_CCTATTAAGTGGTCCC	7770	64315	WT1	WT1	32	64315	7770
WT1_WT1_CCTCAGTAGAACTGTA	5174	24370	WT1	WT1	0	24370	5174
WT1_WT1_CGAATGTTCATAAAGG	7038	49478	WT1	WT1	13	49478	7038
WT1_WT1_CGACCTTAGAATGTGT	5686	26156	WT1	WT1	13	26156	5686
WT1_WT1_CGACCTTGTCGCTTTC	6167	33282	WT1	WT1	13	33282	6167
WT1_WT1_CGAGAAGCAGCTTCGG	4202	21327	WT1	WT1	32	21327	4202
WT1_WT1_CGAGAAGTCACGCATA	5312	29570	WT1	WT1	13	29570	5312
WT1_WT1_CGCGTTTCATTTGCTT	5654	30133	WT1	WT1	13	30133	5654
WT1_WT1_CGCTATCAGTAGATGT	5524	29595	WT1	WT1	13	29595	5524
WT1_WT1_CGCTGGAGTTAAGATG	8291	73414	WT1	WT1	0	73414	8291
WT1_WT1_CGGACTGGTGCATCTA	7105	47938	WT1	WT1	13	47938	7105
WT1_WT1_CGGCTAGAGCAACGGT	7214	50384	WT1	WT1	13	50384	7214
WT1_WT1_CGTAGCGAGTAGCCGA	6276	32799	WT1	WT1	13	32799	6276
WT1_WT1_CGTCACTAGGGTATCG	4588	23948	WT1	WT1	13	23948	4588
WT1_WT1_CGTCAGGAGGTGACCA	6213	38438	WT1	WT1	13	38438	6213
WT1_WT1_CGTCTACCACGCATCG	5988	34976	WT1	WT1	0	34976	5988
WT1_WT1_CGTTCTGAGCTGCGAA	5931	37489	WT1	WT1	13	37489	5931
WT1_WT1_CGTTGGGCATCGTCGG	8261	68825	WT1	WT1	13	68825	8261
WT1_WT1_CTAACTTCAAGTACCT	5699	25327	WT1	WT1	13	25327	5699
WT1_WT1_CTAAGACTCCGTTGTC	6139	33513	WT1	WT1	13	33513	6139
WT1_WT1_CTAATGGCAATCCAAC	6817	40751	WT1	WT1	13	40751	6817
WT1_WT1_CTACACCCATGTCTCC	7102	57273	WT1	WT1	13	57273	7102
WT1_WT1_CTACACCGTTCTGTTT	4069	14081	WT1	WT1	0	14081	4069
WT1_WT1_CTACATTGTAGCACGA	6439	38692	WT1	WT1	13	38692	6439
WT1_WT1_CTAGCCTCAACACGCC	5175	25189	WT1	WT1	0	25189	5175
WT1_WT1_CTAGCCTTCATTTGGG	6786	45923	WT1	WT1	13	45923	6786
WT1_WT1_CTCATTAGTCTAGTGT	5904	37682	WT1	WT1	13	37682	5904
WT1_WT1_CTCGTACAGACAAGCC	7448	59672	WT1	WT1	0	59672	7448
WT1_WT1_CTCGTACAGCTGCCCA	5813	29398	WT1	WT1	13	29398	5813
WT1_WT1_CTCTAATCATGCCACG	6020	34420	WT1	WT1	13	34420	6020
WT1_WT1_CTGAAGTAGGCTCATT	5353	24486	WT1	WT1	13	24486	5353
WT1_WT1_CTGATAGAGCGAGAAA	6941	44883	WT1	WT1	13	44883	6941
WT1_WT1_CTGATCCCATCCGTGG	5887	36521	WT1	WT1	13	36521	5887
WT1_WT1_CTGGTCTCATGCCCGA	6711	45682	WT1	WT1	13	45682	6711
WT1_WT1_CTTAACTGTTCGTTGA	6033	37679	WT1	WT1	32	37679	6033
WT1_WT1_CTTCTCTGTCAGAGGT	6552	39096	WT1	WT1	13	39096	6552
WT1_WT1_CTTTGCGGTACGACCC	5991	36499	WT1	WT1	0	36499	5991
WT1_WT1_GAACATCTCCTAAGTG	5415	27497	WT1	WT1	0	27497	5415
WT1_WT1_GAACGGAAGATATGGT	6649	36584	WT1	WT1	13	36584	6649
WT1_WT1_GAACGGACAATCGAAA	6066	32825	WT1	WT1	13	32825	6066
WT1_WT1_GAAGCAGAGTGTCCCG	5484	25001	WT1	WT1	13	25001	5484
WT1_WT1_GAAGCAGTCAAGATCC	6517	44702	WT1	WT1	13	44702	6517
WT1_WT1_GAAGCAGTCCAGATCA	4453	19319	WT1	WT1	0	19319	4453
WT1_WT1_GAATGAACAATACGCT	6259	36081	WT1	WT1	13	36081	6259
WT1_WT1_GAATGAAGTCCTGCTT	5502	27555	WT1	WT1	13	27555	5502
WT1_WT1_GACACGCGTCAGAATA	6420	42207	WT1	WT1	32	42207	6420
WT1_WT1_GACAGAGAGCAAATCA	6624	46609	WT1	WT1	13	46609	6624
WT1_WT1_GACAGAGGTTCCCTTG	2755	12728	WT1	WT1	35	12728	2755
WT1_WT1_GACCAATCATTCCTGC	6040	30764	WT1	WT1	13	30764	6040
WT1_WT1_GACGGCTTCTGCGGCA	5725	39516	WT1	WT1	32	39516	5725
WT1_WT1_GAGGTGATCTTTCCTC	4932	20446	WT1	WT1	0	20446	4932
WT1_WT1_GAGTCCGAGCTCCTTC	8052	64205	WT1	WT1	13	64205	8052
WT1_WT1_GAGTCCGGTCGGATCC	6309	40509	WT1	WT1	13	40509	6309
WT1_WT1_GATCAGTGTAAATACG	8816	94685	WT1	WT1	13	94685	8816
WT1_WT1_GATCGCGTCCTACAGA	5327	22437	WT1	WT1	13	22437	5327
WT1_WT1_GATCGTAGTGCGCTTG	7065	54964	WT1	WT1	13	54964	7065
WT1_WT1_GATGAGGGTCTGATTG	5621	26295	WT1	WT1	13	26295	5621
WT1_WT1_GATTCAGTCAAGGCTT	5560	30868	WT1	WT1	0	30868	5560
WT1_WT1_GCAATCATCCTGCTTG	7371	63851	WT1	WT1	13	63851	7371
WT1_WT1_GCAGCCAGTTTAAGCC	6467	49238	WT1	WT1	0	49238	6467
WT1_WT1_GCATGCGGTTGATTGC	5842	30593	WT1	WT1	13	30593	5842
WT1_WT1_GCCAAATAGTTCGCGC	7029	44035	WT1	WT1	13	44035	7029
WT1_WT1_GCCTCTAAGCGTAATA	5257	23923	WT1	WT1	13	23923	5257
WT1_WT1_GCGGGTTCAGCGAACA	5869	34771	WT1	WT1	0	34771	5869
WT1_WT1_GCTCCTATCCATTCTA	6799	45728	WT1	WT1	13	45728	6799
WT1_WT1_GCTGCTTGTTGGTGGA	5632	29311	WT1	WT1	13	29311	5632
WT1_WT1_GGAACTTGTCTCTCTG	4372	20388	WT1	WT1	0	20388	4372
WT1_WT1_GGAATAACATGTAGTC	6047	35685	WT1	WT1	13	35685	6047
WT1_WT1_GGACAGAAGGACTGGT	7443	65846	WT1	WT1	13	65846	7443
WT1_WT1_GGAGCAATCAGCTCGG	5126	25842	WT1	WT1	35	25842	5126
WT1_WT1_GGCAATTCATACTCTT	5393	26117	WT1	WT1	0	26117	5393
WT1_WT1_GGCAATTGTGCGCTTG	6580	38227	WT1	WT1	13	38227	6580
WT1_WT1_GGCCGATTCGAACGGA	4753	24026	WT1	WT1	13	24026	4753
WT1_WT1_GGCGACTGTTACTGAC	6396	42080	WT1	WT1	13	42080	6396
WT1_WT1_GGCTCGAAGATGCCAG	5135	25865	WT1	WT1	13	25865	5135
WT1_WT1_GGCTGGTAGCAGACTG	6761	43947	WT1	WT1	13	43947	6761
WT1_WT1_GGCTGGTAGGCGTACA	4451	19704	WT1	WT1	13	19704	4451
WT1_WT1_GGGAATGGTTCACCTC	6891	46786	WT1	WT1	13	46786	6891
WT1_WT1_GGGATGACAAGCGTAG	6953	43234	WT1	WT1	13	43234	6953
WT1_WT1_GGGATGAGTCGCGAAA	4959	21691	WT1	WT1	13	21691	4959
WT1_WT1_GGGCACTAGACCGGAT	5300	29540	WT1	WT1	0	29540	5300
WT1_WT1_GGGCATCCATCGTCGG	6353	41097	WT1	WT1	32	41097	6353
WT1_WT1_GGTGCGTGTATGAAAC	5688	31892	WT1	WT1	13	31892	5688
WT1_WT1_GTAACGTAGCTAGTCT	6948	54130	WT1	WT1	32	54130	6948
WT1_WT1_GTAACGTTCGGCTTGG	6728	50249	WT1	WT1	0	50249	6728
WT1_WT1_GTACTCCCATCAGTCA	4552	17470	WT1	WT1	0	17470	4552
WT1_WT1_GTAGGCCAGTCGCCGT	8137	72463	WT1	WT1	13	72463	8137
WT1_WT1_GTAGTCATCCTGCTTG	7324	44434	WT1	WT1	13	44434	7324
WT1_WT1_GTCAAGTTCGTTTATC	6801	48140	WT1	WT1	13	48140	6801
WT1_WT1_GTCATTTCACTGTCGG	4188	17047	WT1	WT1	13	17047	4188
WT1_WT1_GTCATTTTCCAAGCCG	5468	31632	WT1	WT1	13	31632	5468
WT1_WT1_GTCCTCACAGTCTTCC	5963	28838	WT1	WT1	0	28838	5963
WT1_WT1_GTCTTCGAGGCAGGTT	4452	19371	WT1	WT1	0	19371	4452
WT1_WT1_GTCTTCGCACATGACT	3560	14069	WT1	WT1	35	14069	3560
WT1_WT1_GTGAAGGTCAACTCTT	7090	47406	WT1	WT1	13	47406	7090
WT1_WT1_GTGCAGCGTTCCCGAG	6846	41791	WT1	WT1	32	41791	6846
WT1_WT1_GTGCGGTGTAGCCTCG	6139	30752	WT1	WT1	13	30752	6139
WT1_WT1_GTGCTTCAGGATGGAA	4463	18988	WT1	WT1	32	18988	4463
WT1_WT1_GTGCTTCGTTCTGAAC	4545	19591	WT1	WT1	0	19591	4545
WT1_WT1_GTGTTAGCAATGTAAG	4930	19518	WT1	WT1	13	19518	4930
WT1_WT1_GTTAAGCCATTCCTCG	6577	37962	WT1	WT1	13	37962	6577
WT1_WT1_GTTACAGGTCGACTAT	4894	21150	WT1	WT1	13	21150	4894
WT1_WT1_GTTCATTAGTTTCCTT	6359	38320	WT1	WT1	13	38320	6359
WT1_WT1_GTTCTCGAGCCACTAT	5616	27261	WT1	WT1	0	27261	5616
WT1_WT1_TACAGTGAGACCGGAT	4729	18968	WT1	WT1	13	18968	4729
WT1_WT1_TACCTATAGCTGATAA	5474	25800	WT1	WT1	13	25800	5474
WT1_WT1_TACCTATTCGTACCGG	5533	25380	WT1	WT1	13	25380	5533
WT1_WT1_TACCTTAAGCTCTCGG	5972	33146	WT1	WT1	13	33146	5972
WT1_WT1_TACCTTAAGTCTTGCA	6197	39322	WT1	WT1	13	39322	6197
WT1_WT1_TACGGATCATATGGTC	5626	28624	WT1	WT1	0	28624	5626
WT1_WT1_TACGGGCCACCAGCAC	4860	19865	WT1	WT1	0	19865	4860
WT1_WT1_TACTCATTCCGCATAA	5379	24900	WT1	WT1	0	24900	5379
WT1_WT1_TACTTACTCGAACTGT	6155	34729	WT1	WT1	32	34729	6155
WT1_WT1_TAGACCATCAGTGCAT	7203	55426	WT1	WT1	13	55426	7203
WT1_WT1_TAGGCATAGGGCACTA	5714	27105	WT1	WT1	24	27105	5714
WT1_WT1_TAGTGGTTCGATAGAA	4622	19815	WT1	WT1	0	19815	4622
WT1_WT1_TAGTGGTTCTCCTATA	5534	27885	WT1	WT1	32	27885	5534
WT1_WT1_TAGTTGGTCTTGCCGT	5116	26122	WT1	WT1	13	26122	5116
WT1_WT1_TCAATCTAGATATACG	5946	35038	WT1	WT1	35	35038	5946
WT1_WT1_TCACAAGAGACGCACA	5664	31295	WT1	WT1	13	31295	5664
WT1_WT1_TCACAAGAGGCTAGCA	7375	51092	WT1	WT1	2	51092	7375
WT1_WT1_TCACAAGAGGGTTCCC	6764	41568	WT1	WT1	13	41568	6764
WT1_WT1_TCACGAAAGGGAGTAA	4668	16755	WT1	WT1	13	16755	4668
WT1_WT1_TCAGGATGTCAGGACA	5138	28848	WT1	WT1	13	28848	5138
WT1_WT1_TCGAGGCTCATGTCTT	7433	58724	WT1	WT1	13	58724	7433
WT1_WT1_TCGAGGCTCCACGACG	5133	23436	WT1	WT1	32	23436	5133
WT1_WT1_TCGCGTTAGATGCCTT	5496	24064	WT1	WT1	13	24064	5496
WT1_WT1_TCGGGACAGCGCTCCA	5725	28091	WT1	WT1	13	28091	5725
WT1_WT1_TCGGTAAGTATTACCG	4860	23569	WT1	WT1	13	23569	4860
WT1_WT1_TCGTAGAAGTGTTAGA	5077	24026	WT1	WT1	0	24026	5077
WT1_WT1_TCTGAGATCAACACTG	5234	29558	WT1	WT1	32	29558	5234
WT1_WT1_TCTTCGGAGGCGCTCT	8423	74841	WT1	WT1	25	74841	8423
WT1_WT1_TGACAACCAAGTCTGT	6129	44819	WT1	WT1	13	44819	6129
WT1_WT1_TGACTAGTCCTTGACC	4383	19930	WT1	WT1	13	19930	4383
WT1_WT1_TGAGCATAGCTGCGAA	8513	69830	WT1	WT1	13	69830	8513
WT1_WT1_TGAGCCGAGAATGTTG	6221	34058	WT1	WT1	13	34058	6221
WT1_WT1_TGATTTCAGCGATCCC	4830	22829	WT1	WT1	0	22829	4830
WT1_WT1_TGCACCTCACCATGTA	6224	36859	WT1	WT1	13	36859	6224
WT1_WT1_TGCCCATGTCCTAGCG	5136	24297	WT1	WT1	0	24297	5136
WT1_WT1_TGCCCTACACCAGGTC	7275	51525	WT1	WT1	32	51525	7275
WT1_WT1_TGCGGGTCAGACGCTC	7218	50765	WT1	WT1	13	50765	7218
WT1_WT1_TGCGGGTGTTCGTTGA	6245	36205	WT1	WT1	13	36205	6245
WT1_WT1_TGCGTGGCAAACGTGG	4098	13147	WT1	WT1	20	13147	4098
WT1_WT1_TGGCGCAAGATCCCAT	7451	58198	WT1	WT1	13	58198	7451
WT1_WT1_TGGCTGGGTGTGAATA	4812	17477	WT1	WT1	13	17477	4812
WT1_WT1_TGGCTGGTCGTGGACC	6648	44641	WT1	WT1	13	44641	6648
WT1_WT1_TGGTTCCCAGGAATCG	6141	37342	WT1	WT1	32	37342	6141
WT1_WT1_TGTGTTTAGCTAAGAT	6030	41927	WT1	WT1	13	41927	6030
WT1_WT1_TGTGTTTCAGACACTT	5617	30550	WT1	WT1	0	30550	5617
WT1_WT1_TGTGTTTTCTCTGAGA	6790	52625	WT1	WT1	0	52625	6790
WT1_WT1_TGTTCCGTCACCAGGC	5197	28372	WT1	WT1	0	28372	5197
WT1_WT1_TTAGGCACACGAAAGC	7792	68906	WT1	WT1	13	68906	7792
WT1_WT1_TTAGGCACATTAGCCA	5458	35408	WT1	WT1	0	35408	5458
WT1_WT1_TTAGTTCCAGGTGCCT	7838	59756	WT1	WT1	0	59756	7838
WT1_WT1_TTCTACACATTCCTCG	6629	38590	WT1	WT1	13	38590	6629
WT1_WT1_TTCTCAAAGGTTACCT	6493	53284	WT1	WT1	13	53284	6493
WT1_WT1_TTGCGTCGTACAAGTA	3846	15343	WT1	WT1	0	15343	3846
WT1_WT1_TTGGAACAGGCCCGTT	7776	62853	WT1	WT1	13	62853	7776
WT1_WT1_TTGGAACCAGGAACGT	5900	35055	WT1	WT1	32	35055	5900
WT1_WT1_TTGGAACCATTACCTT	7543	45038	WT1	WT1	17	45038	7543
WT1_WT1_TTGGCAAGTTGTTTGG	7608	75309	WT1	WT1	32	75309	7608
WT1_WT1_TTGTAGGGTGAGCGAT	6455	47392	WT1	WT1	0	47392	6455
WT1_WT1_TTTACTGAGTGGAGTC	7078	58117	WT1	WT1	13	58117	7078
WT1_WT1_TTTACTGCACTTAAGC	6562	54952	WT1	WT1	0	54952	6562
WT1_WT1_TTTACTGGTTCGGGCT	6378	44930	WT1	WT1	0	44930	6378
WT1_WT1_TTTATGCGTCAGAATA	7473	61377	WT1	WT1	13	61377	7473
WT1_WT1_TTTGCGCAGGAATGGA	5644	31354	WT1	WT1	0	31354	5644
WT1_WT1_TTTGCGCGTACTCTCC	6369	32553	WT1	WT1	13	32553	6369
WT1_WT1_TTTGGTTCAGATTGCT	7246	62685	WT1	WT1	13	62685	7246
WT1_WT1_TTTGGTTTCAGTCAGT	5082	26092	WT1	WT1	13	26092	5082
WT1_WT1_AAACCTGGTTCGGGCT	4273	16740	WT1	WT1	3	16740	4273
WT1_WT1_AACCATGGTTGATTCG	7193	72799	WT1	WT1	3	72799	7193
WT1_WT1_AACCGCGTCGACAGCC	6032	47256	WT1	WT1	4	47256	6032
WT1_WT1_AAGACCTAGTTAACGA	7105	73883	WT1	WT1	3	73883	7105
WT1_WT1_AAGGAGCCAGCAGTTT	5878	40065	WT1	WT1	3	40065	5878
WT1_WT1_AAGGAGCGTACCAGTT	6730	56235	WT1	WT1	3	56235	6730
WT1_WT1_AAGGCAGCATGTCGAT	5547	30988	WT1	WT1	3	30988	5547
WT1_WT1_AAGGCAGGTTATCGGT	7264	70393	WT1	WT1	3	70393	7264
WT1_WT1_AAGGCAGTCGCAAACT	6308	54042	WT1	WT1	3	54042	6308
WT1_WT1_AAGGTTCGTCGAGATG	7827	74213	WT1	WT1	3	74213	7827
WT1_WT1_AATCGGTGTTTGTTTC	5693	43300	WT1	WT1	3	43300	5693
WT1_WT1_ACACCGGCACGTGAGA	7010	57785	WT1	WT1	3	57785	7010
WT1_WT1_ACACCGGGTGTGTGCC	4258	12890	WT1	WT1	3	12890	4258
WT1_WT1_ACATACGTCTGGCGAC	7287	75779	WT1	WT1	3	75779	7287
WT1_WT1_ACATCAGAGCCACGCT	6419	39715	WT1	WT1	3	39715	6419
WT1_WT1_ACCAGTAGTAGCCTCG	7546	68870	WT1	WT1	3	68870	7546
WT1_WT1_ACCCACTTCCTCGCAT	6369	52192	WT1	WT1	3	52192	6369
WT1_WT1_ACGAGCCCATGGGACA	6930	45454	WT1	WT1	3	45454	6930
WT1_WT1_ACGAGCCTCGCAGGCT	7216	77635	WT1	WT1	4	77635	7216
WT1_WT1_ACGAGGAGTATATGAG	5982	42189	WT1	WT1	3	42189	5982
WT1_WT1_ACGAGGATCTATGTGG	6931	55764	WT1	WT1	3	55764	6931
WT1_WT1_ACGCCGATCGGATGGA	6659	59340	WT1	WT1	3	59340	6659
WT1_WT1_ACGGGCTGTTGAGGTG	6823	53477	WT1	WT1	3	53477	6823
WT1_WT1_ACGGGTCAGGTAAACT	7255	81063	WT1	WT1	3	81063	7255
WT1_WT1_ACTGATGCACTTCTGC	5957	39922	WT1	WT1	3	39922	5957
WT1_WT1_ACTGTCCAGAAGGCCT	6651	55887	WT1	WT1	3	55887	6651
WT1_WT1_AGAGTGGGTATATGGA	6137	45022	WT1	WT1	3	45022	6137
WT1_WT1_AGCGTATAGGACGAAA	7096	78366	WT1	WT1	3	78366	7096
WT1_WT1_AGCGTATTCTGATTCT	6596	48775	WT1	WT1	3	48775	6596
WT1_WT1_AGCTCTCTCAGTGTTG	6455	39757	WT1	WT1	3	39757	6455
WT1_WT1_AGGGTGAGTCCTCCAT	7296	55825	WT1	WT1	27	55825	7296
WT1_WT1_AGGGTGATCACCGGGT	5858	42644	WT1	WT1	3	42644	5858
WT1_WT1_AGTCTTTAGTGGGCTA	5430	32986	WT1	WT1	3	32986	5430
WT1_WT1_ATAACGCGTATTACCG	6712	64994	WT1	WT1	3	64994	6712
WT1_WT1_ATGTGTGAGTCAAGCG	6133	40242	WT1	WT1	3	40242	6133
WT1_WT1_ATTGGTGAGATACACA	7851	72971	WT1	WT1	3	72971	7851
WT1_WT1_ATTGGTGAGTGAAGTT	5793	45692	WT1	WT1	3	45692	5793
WT1_WT1_CAACCAATCCCTCTTT	6165	42743	WT1	WT1	3	42743	6165
WT1_WT1_CAACCAATCTGTTTGT	5401	26120	WT1	WT1	3	26120	5401
WT1_WT1_CACATTTTCGCGATCG	6613	32527	WT1	WT1	14	32527	6613
WT1_WT1_CACCAGGCACTTACGA	7107	57088	WT1	WT1	3	57088	7107
WT1_WT1_CAGATCAGTCCAAGTT	7103	50814	WT1	WT1	3	50814	7103
WT1_WT1_CAGCAGCGTCAACATC	5173	25483	WT1	WT1	3	25483	5173
WT1_WT1_CAGCGACGTCTAGCCG	7635	76909	WT1	WT1	3	76909	7635
WT1_WT1_CAGCTAACATTCTCAT	6358	58849	WT1	WT1	3	58849	6358
WT1_WT1_CAGGTGCTCAAACCGT	6801	59337	WT1	WT1	3	59337	6801
WT1_WT1_CAGTAACAGCCGATTT	8261	87340	WT1	WT1	3	87340	8261
WT1_WT1_CATATGGGTCAGAAGC	6676	60548	WT1	WT1	3	60548	6676
WT1_WT1_CATATGGGTGCGGTAA	5622	24529	WT1	WT1	3	24529	5622
WT1_WT1_CATATTCAGGCAGGTT	6803	58039	WT1	WT1	3	58039	6803
WT1_WT1_CATATTCAGGGTGTTG	6715	52555	WT1	WT1	3	52555	6715
WT1_WT1_CATATTCAGTAGGTGC	4227	15346	WT1	WT1	3	15346	4227
WT1_WT1_CATATTCCAGGAATCG	5192	34682	WT1	WT1	3	34682	5192
WT1_WT1_CATCCACCAAACGTGG	5880	26973	WT1	WT1	3	26973	5880
WT1_WT1_CATCCACTCTTATCTG	5309	36308	WT1	WT1	3	36308	5309
WT1_WT1_CATCGAACAAACAACA	7141	65122	WT1	WT1	3	65122	7141
WT1_WT1_CATCGAAGTGCCTGGT	4673	33636	WT1	WT1	4	33636	4673
WT1_WT1_CATTCGCCAAAGGCGT	6549	60808	WT1	WT1	3	60808	6549
WT1_WT1_CCAATCCAGAGTTGGC	3296	16620	WT1	WT1	4	16620	3296
WT1_WT1_CCACCTAGTCCGAACC	6584	51306	WT1	WT1	4	51306	6584
WT1_WT1_CCAGCGAAGGCATTGG	5832	43269	WT1	WT1	3	43269	5832
WT1_WT1_CCAGCGATCTTTACGT	7146	70205	WT1	WT1	3	70205	7146
WT1_WT1_CCATGTCAGGAATCGC	6350	33899	WT1	WT1	3	33899	6350
WT1_WT1_CCCAATCGTCTGATTG	6824	56580	WT1	WT1	3	56580	6824
WT1_WT1_CCGGGATAGTGGTAGC	7528	53159	WT1	WT1	3	53159	7528
WT1_WT1_CCTAAAGGTAGCACGA	4131	15994	WT1	WT1	3	15994	4131
WT1_WT1_CCTACACAGGCCCGTT	6960	62322	WT1	WT1	3	62322	6960
WT1_WT1_CCTATTAGTTACGCGC	6811	61451	WT1	WT1	4	61451	6811
WT1_WT1_CCTCAGTGTTACCAGT	6314	53582	WT1	WT1	3	53582	6314
WT1_WT1_CCTCTGATCAGTCCCT	6343	56436	WT1	WT1	3	56436	6343
WT1_WT1_CCTTACGCACAGGAGT	6496	52404	WT1	WT1	3	52404	6496
WT1_WT1_CCTTACGCACTCTGTC	6826	60747	WT1	WT1	3	60747	6826
WT1_WT1_CCTTTCTTCTCTAAGG	5349	35391	WT1	WT1	3	35391	5349
WT1_WT1_CGAGCACTCCTCGCAT	6513	62261	WT1	WT1	3	62261	6513
WT1_WT1_CGAGCCAAGTGTACCT	7219	62379	WT1	WT1	3	62379	7219
WT1_WT1_CGATGGCTCTATCGCC	5345	33353	WT1	WT1	3	33353	5345
WT1_WT1_CGCGGTAAGTCACGCC	7063	62823	WT1	WT1	3	62823	7063
WT1_WT1_CGCTTCACAGTATAAG	6712	48899	WT1	WT1	3	48899	6712
WT1_WT1_CGGACGTCAGGACCCT	6448	50087	WT1	WT1	3	50087	6448
WT1_WT1_CGGAGCTAGGCAATTA	7826	73147	WT1	WT1	3	73147	7826
WT1_WT1_CGGGTCAGTGCATCTA	5269	30555	WT1	WT1	3	30555	5269
WT1_WT1_CGTAGGCAGTCTTGCA	7330	60582	WT1	WT1	3	60582	7330
WT1_WT1_CGTCACTAGGATGGAA	4285	14967	WT1	WT1	3	14967	4285
WT1_WT1_CGTGAGCAGCCACGTC	5096	28704	WT1	WT1	3	28704	5096
WT1_WT1_CGTGTAAGTCAGGACA	4838	24534	WT1	WT1	3	24534	4838
WT1_WT1_CGTGTCTTCAAAGACA	7225	52823	WT1	WT1	3	52823	7225
WT1_WT1_CTAACTTTCATCATTC	6439	44670	WT1	WT1	3	44670	6439
WT1_WT1_CTACATTCACATTCGA	3914	17324	WT1	WT1	3	17324	3914
WT1_WT1_CTACCCACATGGGAAC	7655	47879	WT1	WT1	3	47879	7655
WT1_WT1_CTAGCCTCAGATCGGA	6659	66185	WT1	WT1	3	66185	6659
WT1_WT1_CTAGTGAGTAGGAGTC	3943	12766	WT1	WT1	3	12766	3943
WT1_WT1_CTCACACAGTCCCACG	5693	35101	WT1	WT1	3	35101	5693
WT1_WT1_CTCATTATCTGAGTGT	5245	28906	WT1	WT1	3	28906	5245
WT1_WT1_CTCCTAGCAGTTTACG	5259	31282	WT1	WT1	3	31282	5259
WT1_WT1_CTCGAAAGTACGACCC	5607	28725	WT1	WT1	3	28725	5607
WT1_WT1_CTCGAAAGTAGCGCTC	6327	55243	WT1	WT1	4	55243	6327
WT1_WT1_CTCGTACAGAATTCCC	7923	86502	WT1	WT1	3	86502	7923
WT1_WT1_CTCGTACCAAGCCCAC	6799	68822	WT1	WT1	3	68822	6799
WT1_WT1_CTGATCCGTAGCGATG	7449	70629	WT1	WT1	3	70629	7449
WT1_WT1_CTGCGGAGTGAAGGCT	6853	47787	WT1	WT1	3	47787	6853
WT1_WT1_CTGCGGATCAGTCAGT	6422	40442	WT1	WT1	3	40442	6422
WT1_WT1_CTGGTCTAGCCGATTT	6491	50141	WT1	WT1	3	50141	6491
WT1_WT1_CTGTTTACATTGGCGC	7166	74299	WT1	WT1	3	74299	7166
WT1_WT1_CTTAGGACACGCGAAA	6959	44669	WT1	WT1	3	44669	6959
WT1_WT1_CTTCTCTCAGGCAGTA	6317	37408	WT1	WT1	3	37408	6317
WT1_WT1_CTTGGCTTCCGCAGTG	6885	46796	WT1	WT1	3	46796	6885
WT1_WT1_GAAACTCCAATGACCT	6744	61143	WT1	WT1	3	61143	6744
WT1_WT1_GAAACTCGTCGTGGCT	8468	99379	WT1	WT1	3	99379	8468
WT1_WT1_GAAACTCGTGGCCCTA	4949	33422	WT1	WT1	3	33422	4949
WT1_WT1_GAATGAACAGACTCGC	6311	53153	WT1	WT1	3	53153	6311
WT1_WT1_GACACGCTCAGGATCT	6142	39356	WT1	WT1	3	39356	6142
WT1_WT1_GACGCGTGTGACAAAT	6406	52979	WT1	WT1	3	52979	6406
WT1_WT1_GACGTGCAGAAGGCCT	6360	54456	WT1	WT1	3	54456	6360
WT1_WT1_GACGTTAAGACTTTCG	7234	54606	WT1	WT1	3	54606	7234
WT1_WT1_GACGTTAAGCTGATAA	4736	19418	WT1	WT1	3	19418	4736
WT1_WT1_GACTAACGTTATGCGT	8003	85995	WT1	WT1	3	85995	8003
WT1_WT1_GACTACATCAGAGACG	6304	43348	WT1	WT1	3	43348	6304
WT1_WT1_GAGGTGACACTGCCAG	5164	21891	WT1	WT1	3	21891	5164
WT1_WT1_GATCGATTCGTGGGAA	4095	15545	WT1	WT1	3	15545	4095
WT1_WT1_GATCGTAAGATGGCGT	4514	24241	WT1	WT1	4	24241	4514
WT1_WT1_GATCTAGGTTTGTTGG	5171	24228	WT1	WT1	3	24228	5171
WT1_WT1_GCACTCTTCAACGGCC	6511	58740	WT1	WT1	3	58740	6511
WT1_WT1_GCAGTTACAGTACACT	6527	56045	WT1	WT1	3	56045	6527
WT1_WT1_GCCAAATCACCGCTAG	4645	24176	WT1	WT1	3	24176	4645
WT1_WT1_GCGACCACAGCTCGAC	4942	25917	WT1	WT1	3	25917	4942
WT1_WT1_GCGCAGTCAGGATTGG	5468	26200	WT1	WT1	3	26200	5468
WT1_WT1_GCTCCTATCGTAGGTT	6133	49493	WT1	WT1	3	49493	6133
WT1_WT1_GCTGCAGTCGTACCGG	4008	14165	WT1	WT1	3	14165	4008
WT1_WT1_GGAAAGCAGACCTTTG	7435	61557	WT1	WT1	3	61557	7435
WT1_WT1_GGAACTTGTGCATCTA	7027	62995	WT1	WT1	3	62995	7027
WT1_WT1_GGACAGAGTACCCAAT	5326	34065	WT1	WT1	3	34065	5326
WT1_WT1_GGACATTCATCACAAC	6214	50958	WT1	WT1	3	50958	6214
WT1_WT1_GGATGTTCAATCCGAT	5668	30270	WT1	WT1	3	30270	5668
WT1_WT1_GGATGTTGTTCACGGC	6964	53275	WT1	WT1	3	53275	6964
WT1_WT1_GGATTACCAAGACGTG	6109	40158	WT1	WT1	3	40158	6109
WT1_WT1_GGCTCGACAGAGTGTG	6383	39885	WT1	WT1	3	39885	6383
WT1_WT1_GGCTGGTTCTAACGGT	6686	50441	WT1	WT1	3	50441	6686
WT1_WT1_GGGTCTGAGATGTGGC	7186	71648	WT1	WT1	3	71648	7186
WT1_WT1_GGTGCGTTCTACCAGA	6764	59241	WT1	WT1	3	59241	6764
WT1_WT1_GGTGTTACATTCTCAT	6255	43014	WT1	WT1	3	43014	6255
WT1_WT1_GTAACTGTCGGATGGA	6435	51040	WT1	WT1	3	51040	6435
WT1_WT1_GTAGGCCGTTACCAGT	4034	14213	WT1	WT1	3	14213	4034
WT1_WT1_GTAGGCCGTTCAGCGC	5436	32708	WT1	WT1	3	32708	5436
WT1_WT1_GTCACAACACATCCGG	7673	85833	WT1	WT1	3	85833	7673
WT1_WT1_GTCTTCGTCTTACCTA	7202	74074	WT1	WT1	3	74074	7202
WT1_WT1_GTTCATTCATACAGCT	6144	52480	WT1	WT1	3	52480	6144
WT1_WT1_GTTCATTTCCAAATGC	6094	55347	WT1	WT1	3	55347	6094
WT1_WT1_TACACGAGTACGAAAT	6812	58426	WT1	WT1	3	58426	6812
WT1_WT1_TACGGATTCAGGATCT	5761	36746	WT1	WT1	3	36746	5761
WT1_WT1_TACGGGCAGGAGTTGC	6905	63345	WT1	WT1	3	63345	6905
WT1_WT1_TACTTACAGACGCACA	6451	37713	WT1	WT1	3	37713	6451
WT1_WT1_TAGACCAAGAAACGCC	6582	48776	WT1	WT1	3	48776	6582
WT1_WT1_TAGGCATGTGTTAAGA	4595	23469	WT1	WT1	3	23469	4595
WT1_WT1_TAGGCATTCTCAAGTG	6614	55029	WT1	WT1	3	55029	6614
WT1_WT1_TAGTTGGAGTCTCGGC	5234	31802	WT1	WT1	3	31802	5234
WT1_WT1_TATGCCCCACAGCGTC	6492	45863	WT1	WT1	3	45863	6492
WT1_WT1_TCAACGAGTGGTACAG	6533	59098	WT1	WT1	3	59098	6533
WT1_WT1_TCAGCAAAGAGCCCAA	6586	55986	WT1	WT1	3	55986	6586
WT1_WT1_TCAGCTCGTAAGTTCC	5947	35012	WT1	WT1	3	35012	5947
WT1_WT1_TCAGCTCTCTAACCGA	6731	64802	WT1	WT1	3	64802	6731
WT1_WT1_TCAGGATAGACTTTCG	7118	60047	WT1	WT1	3	60047	7118
WT1_WT1_TCAGGTAAGAATGTGT	6405	44468	WT1	WT1	3	44468	6405
WT1_WT1_TCATTACTCTGACCTC	7021	66301	WT1	WT1	3	66301	7021
WT1_WT1_TCCCGATTCAACCATG	7358	53074	WT1	WT1	3	53074	7358
WT1_WT1_TCGCGTTAGCCAGTAG	6465	55680	WT1	WT1	3	55680	6465
WT1_WT1_TCGGGACTCGACCAGC	6525	50107	WT1	WT1	3	50107	6525
WT1_WT1_TCGTACCGTCCTAGCG	4862	20427	WT1	WT1	3	20427	4862
WT1_WT1_TCTGAGACACGGTGTC	6619	49591	WT1	WT1	3	49591	6619
WT1_WT1_TCTGGAATCAGAAATG	7544	61658	WT1	WT1	3	61658	7544
WT1_WT1_TCTTCGGTCAAGGTAA	7352	75730	WT1	WT1	4	75730	7352
WT1_WT1_TCTTCGGTCCACTGGG	6615	60488	WT1	WT1	3	60488	6615
WT1_WT1_TCTTCGGTCCTAAGTG	5895	31521	WT1	WT1	3	31521	5895
WT1_WT1_TGACTTTAGCAATATG	7586	100139	WT1	WT1	3	100139	7586
WT1_WT1_TGCACCTTCCACGAAT	3867	14423	WT1	WT1	3	14423	3867
WT1_WT1_TGCGCAGAGGTGACCA	5420	36833	WT1	WT1	3	36833	5420
WT1_WT1_TGCGTGGAGCTACCGC	6571	54854	WT1	WT1	3	54854	6571
WT1_WT1_TGCGTGGCACATGGGA	6774	45991	WT1	WT1	3	45991	6774
WT1_WT1_TGCGTGGTCCGCAAGC	3825	13497	WT1	WT1	3	13497	3825
WT1_WT1_TGCGTGGTCTCAAACG	3745	12371	WT1	WT1	3	12371	3745
WT1_WT1_TGGCGCATCGCACTCT	5659	36257	WT1	WT1	3	36257	5659
WT1_WT1_TGGCTGGAGATCCCAT	6060	41556	WT1	WT1	3	41556	6060
WT1_WT1_TGGGAAGCATGGGAAC	5454	40884	WT1	WT1	3	40884	5454
WT1_WT1_TGGTTAGCACGTAAGG	6852	43204	WT1	WT1	3	43204	6852
WT1_WT1_TGGTTAGGTGTCAATC	5011	23473	WT1	WT1	3	23473	5011
WT1_WT1_TGTATTCGTATAGTAG	6612	62608	WT1	WT1	3	62608	6612
WT1_WT1_TGTATTCGTATATCCG	5627	42185	WT1	WT1	3	42185	5627
WT1_WT1_TGTCCCACACTAGTAC	4013	15630	WT1	WT1	3	15630	4013
WT1_WT1_TGTTCCGCACCACCAG	6112	41348	WT1	WT1	3	41348	6112
WT1_WT1_TTAACTCTCCGCAAGC	6535	55110	WT1	WT1	4	55110	6535
WT1_WT1_TTATGCTAGTGCAAGC	5376	24051	WT1	WT1	3	24051	5376
WT1_WT1_TTATGCTCAACGATGG	6415	41300	WT1	WT1	3	41300	6415
WT1_WT1_TTCGAAGGTCATATGC	5976	51630	WT1	WT1	3	51630	5976
WT1_WT1_TTCGGTCTCACAATGC	8827	85284	WT1	WT1	3	85284	8827
WT1_WT1_TTCTCCTTCTGCGTAA	7607	76310	WT1	WT1	3	76310	7607
WT1_WT1_TTCTTAGGTGGTTTCA	6264	37166	WT1	WT1	3	37166	6264
WT1_WT1_TTGAACGCATGGTAGG	6231	41014	WT1	WT1	3	41014	6231
WT1_WT1_TTGACTTAGCAGGCTA	6713	56413	WT1	WT1	3	56413	6713
WT1_WT1_TTGACTTAGGCAGGTT	5502	30048	WT1	WT1	4	30048	5502
WT1_WT1_TTGCGTCGTAGGACAC	6251	49984	WT1	WT1	3	49984	6251
WT1_WT1_TTGCGTCTCTACTTAC	5355	28739	WT1	WT1	4	28739	5355
WT1_WT1_TTGGAACCAAATTGCC	7401	68729	WT1	WT1	3	68729	7401
WT1_WT1_TTGGAACCACCGTTGG	4560	22838	WT1	WT1	3	22838	4560
WT1_WT1_TTTATGCGTCAATACC	6205	47400	WT1	WT1	3	47400	6205
WT1_WT1_TTTGCGCCACTCAGGC	6201	40476	WT1	WT1	3	40476	6201
WT1_WT1_AAACGGGCACTTCTGC	7365	76822	WT1	WT1	4	76822	7365
WT1_WT1_AAACGGGTCCTCAATT	7773	68509	WT1	WT1	15	68509	7773
WT1_WT1_AACCATGTCTATCCTA	4396	15958	WT1	WT1	4	15958	4396
WT1_WT1_AACCATGTCTGTCTCG	6368	65032	WT1	WT1	4	65032	6368
WT1_WT1_AACTGGTCAGTTCCCT	7031	69722	WT1	WT1	4	69722	7031
WT1_WT1_AACTTTCAGAGTACCG	6571	61371	WT1	WT1	4	61371	6571
WT1_WT1_AACTTTCGTCGACTAT	6456	63790	WT1	WT1	4	63790	6456
WT1_WT1_AACTTTCGTCGCCATG	7336	66315	WT1	WT1	4	66315	7336
WT1_WT1_AAGACCTTCCGAAGAG	4205	14675	WT1	WT1	15	14675	4205
WT1_WT1_AAGGCAGAGGCCCGTT	6370	48913	WT1	WT1	4	48913	6370
WT1_WT1_AATCCAGCAAGCGTAG	7001	62539	WT1	WT1	4	62539	7001
WT1_WT1_ACACCGGGTAGCAAAT	7405	71316	WT1	WT1	4	71316	7405
WT1_WT1_ACACCGGGTAGTACCT	5605	34072	WT1	WT1	4	34072	5605
WT1_WT1_ACACTGACAGACGCCT	6955	65987	WT1	WT1	4	65987	6955
WT1_WT1_ACACTGACATACTACG	7293	75016	WT1	WT1	4	75016	7293
WT1_WT1_ACACTGAGTAGGCATG	6695	60976	WT1	WT1	4	60976	6695
WT1_WT1_ACACTGATCCTCTAGC	5302	21757	WT1	WT1	15	21757	5302
WT1_WT1_ACAGCCGAGTGGACGT	6413	53142	WT1	WT1	4	53142	6413
WT1_WT1_ACAGCTAGTCCTAGCG	5328	25698	WT1	WT1	4	25698	5328
WT1_WT1_ACATACGCAAGTTCTG	4689	18892	WT1	WT1	4	18892	4689
WT1_WT1_ACCTTTAAGTATTGGA	7057	81757	WT1	WT1	4	81757	7057
WT1_WT1_ACCTTTATCCCTTGTG	7407	77734	WT1	WT1	4	77734	7407
WT1_WT1_ACGATACCAGTAGAGC	5615	34930	WT1	WT1	4	34930	5615
WT1_WT1_ACGATGTCACAAGTAA	7080	76170	WT1	WT1	4	76170	7080
WT1_WT1_ACGCCAGCACCAGCAC	6382	65553	WT1	WT1	3	65553	6382
WT1_WT1_ACGCCGACATAGAAAC	6956	81770	WT1	WT1	4	81770	6956
WT1_WT1_ACTGATGTCATGTCCC	5441	30664	WT1	WT1	4	30664	5441
WT1_WT1_ACTGATGTCTAACTGG	6676	51671	WT1	WT1	15	51671	6676
WT1_WT1_ACTGTCCTCCGCTGTT	7323	83620	WT1	WT1	4	83620	7323
WT1_WT1_ACTTACTAGCCAACAG	7630	85695	WT1	WT1	4	85695	7630
WT1_WT1_ACTTTCATCTCTGAGA	6520	54780	WT1	WT1	4	54780	6520
WT1_WT1_AGACGTTAGTTGTCGT	6147	45057	WT1	WT1	4	45057	6147
WT1_WT1_AGAGCGACACCGAATT	5563	38156	WT1	WT1	4	38156	5563
WT1_WT1_AGAGCTTCATGTCGAT	3715	12615	WT1	WT1	15	12615	3715
WT1_WT1_AGAGCTTGTTTGTGTG	6384	60080	WT1	WT1	4	60080	6384
WT1_WT1_AGCCTAACACGAGAGT	6880	70312	WT1	WT1	4	70312	6880
WT1_WT1_AGCGTATAGCCAACAG	4238	14510	WT1	WT1	25	14510	4238
WT1_WT1_AGCGTATTCTCGTATT	4420	15718	WT1	WT1	4	15718	4420
WT1_WT1_AGCGTCGAGCCAACAG	3720	13205	WT1	WT1	4	13205	3720
WT1_WT1_AGCTCCTAGACAGACC	7296	69382	WT1	WT1	4	69382	7296
WT1_WT1_AGCTCCTGTAGGCTGA	4647	19828	WT1	WT1	4	19828	4647
WT1_WT1_AGCTCCTTCAACGGGA	5995	44529	WT1	WT1	4	44529	5995
WT1_WT1_AGCTCCTTCTTTAGTC	6897	60795	WT1	WT1	4	60795	6897
WT1_WT1_AGCTCTCCAAGGTTTC	6270	55350	WT1	WT1	4	55350	6270
WT1_WT1_AGGCCGTTCTCTGAGA	6777	41693	WT1	WT1	4	41693	6777
WT1_WT1_AGGGAGTCAAGCTGTT	7081	72866	WT1	WT1	3	72866	7081
WT1_WT1_AGGTCATAGATGCCAG	5592	28525	WT1	WT1	4	28525	5592
WT1_WT1_AGGTCATCAGGGTTAG	5681	40961	WT1	WT1	4	40961	5681
WT1_WT1_AGGTCATCATGTTGAC	6511	50772	WT1	WT1	4	50772	6511
WT1_WT1_AGGTCCGAGAAACGAG	5595	28813	WT1	WT1	4	28813	5595
WT1_WT1_AGGTCCGCAGGGTACA	7372	63460	WT1	WT1	4	63460	7372
WT1_WT1_AGTCTTTGTCCTCTTG	5514	35918	WT1	WT1	4	35918	5514
WT1_WT1_AGTGGGATCAACTCTT	5890	41703	WT1	WT1	4	41703	5890
WT1_WT1_AGTGTCACACATCCGG	7312	66254	WT1	WT1	4	66254	7312
WT1_WT1_ATAAGAGGTGGGTCAA	7591	76924	WT1	WT1	15	76924	7591
WT1_WT1_ATCACGAAGTGGAGTC	6237	40694	WT1	WT1	4	40694	6237
WT1_WT1_ATCATCTGTCGTCTTC	6825	61629	WT1	WT1	4	61629	6825
WT1_WT1_ATCATGGAGAGGTAGA	6580	50963	WT1	WT1	4	50963	6580
WT1_WT1_ATCCGAATCGGCGGTT	6292	50657	WT1	WT1	4	50657	6292
WT1_WT1_ATCTGCCGTACTCTCC	6078	41324	WT1	WT1	25	41324	6078
WT1_WT1_ATGAGGGTCCTCATTA	5196	32984	WT1	WT1	3	32984	5196
WT1_WT1_ATTATCCTCATTATCC	4423	16389	WT1	WT1	4	16389	4423
WT1_WT1_ATTCTACAGGTGTTAA	6310	52824	WT1	WT1	4	52824	6310
WT1_WT1_ATTCTACCACACCGCA	5244	22836	WT1	WT1	4	22836	5244
WT1_WT1_CAACCAAGTATAGGGC	6038	35677	WT1	WT1	4	35677	6038
WT1_WT1_CAACCAATCTTCATGT	6494	52250	WT1	WT1	4	52250	6494
WT1_WT1_CAACTAGAGCGATGAC	5988	31280	WT1	WT1	4	31280	5988
WT1_WT1_CAACTAGAGGCAGTCA	7047	63280	WT1	WT1	4	63280	7047
WT1_WT1_CAAGAAAAGTCTTGCA	6136	41102	WT1	WT1	4	41102	6136
WT1_WT1_CAAGGCCAGGATGGTC	5363	33678	WT1	WT1	15	33678	5363
WT1_WT1_CAAGTTGAGGCATGTG	6056	44646	WT1	WT1	4	44646	6056
WT1_WT1_CACACCTGTAAGAGAG	7815	82299	WT1	WT1	15	82299	7815
WT1_WT1_CACACTCAGTCTCGGC	6505	54370	WT1	WT1	4	54370	6505
WT1_WT1_CACAGTATCTTGTATC	7576	82736	WT1	WT1	4	82736	7576
WT1_WT1_CACATAGTCCCAAGTA	7429	74705	WT1	WT1	4	74705	7429
WT1_WT1_CACATTTCAAGTCTGT	4723	34387	WT1	WT1	3	34387	4723
WT1_WT1_CACATTTGTGATGTCT	5451	32802	WT1	WT1	4	32802	5451
WT1_WT1_CACCACTAGGCTCTTA	7203	78453	WT1	WT1	3	78453	7203
WT1_WT1_CACCTTGTCCAGAGGA	7045	60509	WT1	WT1	3	60509	7045
WT1_WT1_CAGAATCGTACCATCA	7409	79564	WT1	WT1	4	79564	7409
WT1_WT1_CAGCAGCAGTACCGGA	6540	54333	WT1	WT1	4	54333	6540
WT1_WT1_CAGCAGCTCGGCATCG	7057	80980	WT1	WT1	4	80980	7057
WT1_WT1_CAGCCGATCAGTGCAT	6721	64131	WT1	WT1	4	64131	6721
WT1_WT1_CAGCTAACAAGGGTCA	6984	59085	WT1	WT1	4	59085	6984
WT1_WT1_CAGCTGGAGATCTGCT	6688	59868	WT1	WT1	4	59868	6688
WT1_WT1_CAGCTGGGTTACGTCA	6252	46907	WT1	WT1	4	46907	6252
WT1_WT1_CAGGTGCAGGCAGTCA	4799	29459	WT1	WT1	4	29459	4799
[truncated: 5,524 more rows]
