# Supplementary material for: Expression Partitioning of Duplicate Genes at Single Cell Resolution in Arabidopsis Roots
Source: Front Genet. 2020 Nov 3;11:596150. doi: 10.3389/fgene.2020.596150 (PMC7670048; doi:10.3389/fgene.2020.596150)
Supplement: Supplementary Table S2 — Bulk tissue expression data. [file Table_2.xlsx]

## Sheet: root and leaf experiments
Bulk tissue RNA-Seq libraries (Panchy et al. 2019)
Run	Tissue
SRR419182 leaf
SRR419186 leaf
SRR391051 leaf
SRR391052 leaf
SRR953400 leaf
SRR493039 leaf
SRR493043 leaf
SRR493036 leaf
SRR445735 leaf
SRR445737 leaf
SRR505744 leaf
SRR1257391 leaf
SRR1257389 leaf
SRR1257392 leaf
SRR1257401 leaf
SRR1257404 leaf
SRR1005385 leaf
SRR1005386 leaf
SRR1257390 leaf
SRR1257402 leaf
SRR1257403 leaf
SRR402370 leaf
SRR402371 leaf
SRR921313 leaf
SRR921315 leaf
SRR921316 leaf
SRR921311 leaf
SRR921312 leaf
SRR921314 leaf
SRR1146545 leaf
SRR452274 leaf
SRR452275 leaf
SRR452276 leaf
SRR452277 leaf
SRR452278 leaf
SRR452279 leaf
SRR970149 leaf
SRR671946 root
SRR671947 root
SRR671948 root
SRR671949 root
SRR445736 root
SRR445738 root
SRR069565 root
SRR069566 root
SRR069567 root
SRR069568 root
SRR069569 root
SRR505743 root
SRR578947 root
SRR578948 root
SRR218089 root
SRR218090 root
SRR218092 root
SRR218094 root
SRR218095 root
SRR218096 root
SRR218097 root
SRR218098 root
SRR218099 root
SRR218100 root
SRR218101 root
SRR218102 root
SRR522916 root
SRR218085 root
SRR218086 root
SRR218087 root
SRR218088 root

## Sheet: all bulk expression data
Bulk tissue RNA-Seq read counts by gene.
gene	ERR274308	ERR274309	ERR274310	ERR274311	SRR069556	SRR069557	SRR069558	SRR069559	SRR069565	SRR069566	SRR069567	SRR069568	SRR069569	SRR070570	SRR070571	SRR1001909	SRR1001910	SRR1005238	SRR1005239	SRR1005385	SRR1005386	SRR1020621	SRR1020622	SRR1023821	SRR1055106	SRR1146545	SRR1257389	SRR1257390	SRR1257391	SRR1257392	SRR1257401	SRR1257402	SRR1257403	SRR1257404	SRR218085	SRR218086	SRR218087	SRR218088	SRR218089	SRR218090	SRR218092	SRR218094	SRR218095	SRR218096	SRR218097	SRR218098	SRR218099	SRR218100	SRR218101
AT1G01010	1306	1232	126	145	9	7	21	12	27	56	106	71	115	1	7	36	67	0	0	35	32	595	354	0	0	0	41	32	83	84	83	40	102	61	0	0	0	0	0	0	0	0	0	0	0	0	0	0	0
AT1G01020	587	608	602	507	13	20	23	33	17	34	36	33	38	22	18	54	60	0	0	116	108	665	519	0	0	0	140	257	347	309	256	348	378	389	0	0	0	0	0	0	0	0	0	0	0	0	0	0	0
AT1G01030	40	33	90	126	0	1	0	0	0	7	8	6	5	3	1	24	29	0	0	14	30	268	34	0	0	0	12	21	66	26	24	20	25	16	0	0	0	0	0	0	0	0	0	0	0	0	0	0	0
AT1G01040	2221	1913	2067	2127	20	35	56	37	31	56	92	73	100	13	17	191	278	0	0	358	484	2599	1333	0	0	3	119	132	158	168	206	233	204	149	0	0	0	0	0	0	0	0	0	0	0	0	0	0	0
AT1G01046	15	16	11	21	0	0	0	0	0	0	0	0	0	0	0	1	0	0	0	2	2	25	20	0	0	0	0	0	0	3	2	0	2	0	0	0	0	0	0	0	0	0	0	0	0	0	0	0	0
AT1G01050	2468	1995	1236	1388	70	143	190	143	95	208	195	193	274	44	40	339	408	0	0	645	798	4057	3394	0	0	6	320	426	1246	1227	712	996	743	697	0	0	0	0	0	0	0	0	0	0	0	0	0	0	0
AT1G01060	167	152	177	187	8	6	24	8	15	34	25	25	27	67	68	662	906	0	0	2054	3456	7145	3532	0	0	0	761	819	3153	2828	12	43	1620	1440	0	0	0	0	0	0	0	0	0	0	0	0	0	0	0
AT1G01070	580	495	111	152	14	17	13	22	17	36	36	35	63	10	9	49	105	0	0	17	45	301	130	0	0	0	116	138	277	256	83	63	218	171	0	0	0	0	0	0	0	0	0	0	0	0	0	0	0
AT1G01080	160	174	1741	1678	40	74	86	77	4	11	16	6	12	70	68	337	492	0	0	936	793	3516	2015	0	0	0	271	436	1640	1591	1033	1389	676	505	0	0	0	0	0	0	0	0	0	0	0	0	0	0	0
AT1G01090	4739	4430	4921	5461	157	191	229	218	106	182	239	198	316	323	300	1217	1852	0	0	1152	1467	10905	7584	0	0	0	578	765	2201	1918	1494	1787	2052	1905	0	0	0	0	0	0	0	0	0	0	0	0	0	0	0
AT1G01100	7700	6754	5634	5664	156	245	267	291	271	537	534	416	637	495	542	1250	2220	0	0	1095	1189	9651	8921	0	0	0	2983	4985	8060	6432	6153	7695	9379	8384	0	0	0	0	0	0	0	0	0	0	0	0	0	0	0
AT1G01110	259	214	107	205	4	5	5	3	3	4	5	5	8	4	3	77	78	0	0	11	17	351	195	0	0	0	5	13	52	24	45	31	38	26	0	0	0	0	0	0	0	0	0	0	0	0	0	0	0
AT1G01120	3356	2613	2140	4291	31	59	25	14	31	51	43	49	63	121	128	299	459	0	0	2197	2644	18926	6614	0	0	12	227	384	925	927	468	658	1507	1309	0	0	0	0	0	0	0	0	0	0	0	0	0	0	0
AT1G01130	40	28	81	56	0	0	0	0	0	0	0	1	0	0	3	8	21	0	0	15	18	179	182	0	0	0	11	14	53	37	36	35	20	28	0	0	0	0	0	0	0	0	0	0	0	0	0	0	0
AT1G01140	647	389	4242	6611	54	91	195	106	0	0	0	0	0	17	15	208	375	0	0	878	1264	14637	14873	0	0	0	176	294	734	619	602	728	766	593	0	0	0	0	0	0	0	0	0	0	0	0	0	0	0
AT1G01150	9	3	3	6	0	0	0	0	0	0	0	0	0	0	0	0	0	0	0	0	0	14	0	0	0	0	0	0	5	0	0	0	2	6	0	0	0	0	0	0	0	0	0	0	0	0	0	0	0
AT1G01160	1404	1247	995	974	36	52	58	64	36	64	74	55	92	31	25	213	319	0	0	217	429	1205	1266	0	0	0	111	114	235	195	269	230	337	330	0	0	0	0	0	0	0	0	0	0	0	0	0	0	0
AT1G01170	453	324	1643	2051	42	86	59	93	8	16	28	25	31	94	79	199	328	0	0	602	622	2010	1885	0	0	53	272	516	2883	2116	1531	2262	1389	1987	0	0	0	0	0	0	0	0	0	0	0	0	0	0	0
AT1G01180	452	341	352	302	6	11	9	14	21	48	36	36	37	28	32	55	91	0	0	168	298	308	295	0	0	4	37	103	288	157	198	364	366	366	0	0	0	0	0	0	0	0	0	0	0	0	0	0	0
AT1G01183	0	0	0	0	0	0	0	0	0	0	0	0	0	0	0	0	0	0	0	0	0	0	0	0	0	0	0	0	0	0	0	0	0	0	0	0	0	0	0	0	0	0	0	0	0	0	0	0	0
AT1G01190	1490	1272	104	97	4	0	3	0	31	62	90	49	55	7	6	6	32	0	0	38	33	366	127	0	0	0	19	17	56	40	17	32	41	16	0	0	0	0	0	0	0	0	0	0	0	0	0	0	0
AT1G01200	195	139	34	29	0	0	3	0	2	5	0	0	6	2	0	9	27	0	0	19	19	116	46	0	0	0	10	21	58	35	27	20	45	40	0	0	0	0	0	0	0	0	0	0	0	0	0	0	0
AT1G01210	425	323	358	355	7	15	18	29	13	26	26	20	32	33	30	41	69	0	0	61	73	479	321	0	0	0	107	104	381	265	217	285	232	203	0	0	0	0	0	0	0	0	0	0	0	0	0	0	0
AT1G01220	1024	961	1090	1101	17	32	41	30	14	24	20	17	17	8	5	124	198	0	0	214	284	1191	566	0	0	0	80	118	184	216	200	264	181	146	0	0	0	0	0	0	0	0	0	0	0	0	0	0	0
AT1G01225	187	200	58	78	4	3	8	4	5	9	13	19	14	7	6	14	19	0	0	25	19	127	65	0	0	0	13	25	70	70	13	22	32	35	0	0	0	0	0	0	0	0	0	0	0	0	0	0	0
AT1G01230	1134	1154	659	747	34	52	64	77	43	83	83	60	124	28	32	97	168	0	0	216	248	1230	776	0	0	0	122	203	474	402	296	318	449	422	0	0	0	0	0	0	0	0	0	0	0	0	0	0	0
AT1G01240	1546	1426	1804	1633	48	79	123	83	36	57	55	64	78	16	19	75	140	0	0	422	467	942	1243	0	0	41	194	218	243	301	327	430	647	475	0	0	0	0	0	0	0	0	0	0	0	0	0	0	0
AT1G01250	1	0	44	39	3	4	8	8	0	0	0	0	0	10	17	6	8	0	0	6	8	89	51	0	0	1	29	30	99	49	41	52	62	60	0	0	0	0	0	0	0	0	0	0	0	0	0	0	0
AT1G01260	1253	1036	819	1792	11	16	32	14	13	22	46	25	38	12	12	61	96	0	0	137	145	2077	1033	0	0	6	55	53	139	151	106	127	137	109	0	0	0	0	0	0	0	0	0	0	0	0	0	0	0
AT1G01270	0	0	0	0	0	0	0	0	0	0	0	0	0	0	0	0	0	0	0	0	0	0	0	0	0	0	0	0	0	0	0	0	0	0	0	2	0	0	0	0	0	0	0	0	0	0	0	0	0
AT1G01280	0	0	0	0	0	0	0	0	0	0	0	0	0	0	0	0	0	0	0	0	0	0	0	0	0	0	0	0	0	0	8	5	8	2	0	0	0	0	0	0	0	0	0	0	0	0	0	0	0
AT1G01290	584	562	566	541	13	20	40	24	13	26	21	26	27	8	9	56	92	0	0	125	118	646	466	0	0	0	70	78	138	144	142	119	182	157	0	0	0	0	0	0	0	0	0	0	0	0	0	0	0
AT1G01300	2877	2376	2520	2955	66	92	56	55	49	94	105	74	152	131	135	460	841	0	0	400	692	6694	1790	0	0	16	295	496	751	606	818	1072	1040	1071	0	0	0	0	0	0	0	0	0	0	0	0	0	0	0
AT1G01305	0	0	0	1	0	0	0	0	0	0	0	0	0	0	0	0	0	0	0	0	0	0	0	0	0	0	0	0	0	0	0	2	0	0	0	0	0	0	0	0	0	0	0	0	0	0	0	0	0
AT1G01310	7	2	3	8	0	0	0	0	0	0	0	0	0	0	0	0	3	0	0	0	0	6	19	0	0	0	0	0	0	2	0	2	18	32	0	0	0	0	0	0	0	0	0	0	0	0	0	0	0
AT1G01320	1222	995	11253	12955	180	243	334	267	5	13	23	7	21	126	110	1300	1949	0	0	2279	3925	15278	8545	0	0	0	1106	1202	2633	2497	2021	2420	1932	1502	0	0	0	0	0	0	0	0	0	0	0	0	0	0	0
AT1G01335	0	0	0	0	0	0	0	0	0	0	0	0	0	0	0	0	0	0	0	0	0	0	0	0	0	0	0	0	0	0	0	0	0	0	0	0	0	0	0	0	0	0	0	0	0	0	0	0	0
AT1G01340	1856	1591	240	426	3	9	25	8	85	154	182	136	247	3	6	33	61	0	0	157	191	918	496	0	0	0	0	18	50	40	87	51	67	35	0	0	0	0	0	0	0	0	0	0	0	0	0	0	0
AT1G01350	1003	931	721	761	12	23	24	18	14	32	29	29	52	8	8	108	142	0	0	187	308	1288	784	0	0	0	30	71	194	157	198	220	193	164	0	0	0	0	0	0	0	0	0	0	0	0	0	0	0
AT1G01355	0	0	5	8	0	0	0	0	0	0	0	0	0	0	0	0	0	0	0	0	0	0	0	0	0	0	0	0	7	0	0	0	15	0	0	0	0	0	0	0	0	0	0	0	0	0	0	0	0
AT1G01360	1031	931	345	396	30	23	44	35	33	59	62	56	103	13	7	38	43	0	0	201	207	593	516	0	0	0	77	76	167	178	288	374	141	122	0	0	0	0	0	0	0	0	0	0	0	0	0	0	0
AT1G01370	100	117	74	72	0	6	10	0	0	2	5	8	0	2	3	53	59	0	0	11	18	149	133	0	0	0	21	54	71	84	42	68	68	57	0	0	0	0	0	0	0	0	0	0	0	0	0	0	0
AT1G01380	114	110	15	14	1	0	0	0	0	2	0	0	4	0	1	0	0	0	0	14	18	68	27	0	0	0	5	15	79	52	21	21	18	40	0	0	0	0	0	0	0	0	0	0	0	0	0	0	0
AT1G01390	2	0	63	48	2	1	4	3	0	0	0	0	0	6	2	5	3	0	0	46	50	157	35	0	0	0	26	13	61	40	21	18	59	40	0	0	0	0	0	0	0	0	0	0	0	0	0	0	0
AT1G01400	0	0	0	0	0	0	0	0	0	0	0	0	0	0	0	0	0	0	0	0	0	0	0	0	0	0	0	0	0	0	0	0	0	0	0	0	0	0	0	0	0	0	0	0	0	0	0	0	0
AT1G01410	0	0	0	0	0	0	0	0	0	0	0	0	0	0	0	0	0	0	0	0	0	0	0	0	0	0	0	0	0	0	0	0	0	0	0	0	0	0	0	0	0	0	0	0	0	0	0	0	0
AT1G01420	67	77	267	266	3	4	11	2	0	0	0	0	0	16	15	23	27	0	0	43	52	290	25	0	0	0	50	45	164	109	27	64	52	65	0	0	0	0	0	0	0	0	0	0	0	0	0	0	0
AT1G01430	830	661	1780	1767	41	73	47	50	24	45	38	45	61	113	122	257	445	0	0	558	967	2390	808	0	0	4	177	271	694	695	296	397	733	692	0	0	0	0	0	0	0	0	0	0	0	0	0	0	0
AT1G01440	1056	928	847	936	14	32	30	29	23	44	51	40	77	17	11	86	119	0	0	196	351	1102	634	0	0	3	62	70	174	175	163	249	238	215	0	0	0	0	0	0	0	0	0	0	0	0	0	0	0
AT1G01448	575	517	536	564	11	19	25	24	23	56	59	69	72	3	0	68	75	0	0	143	225	651	622	0	0	0	51	31	45	60	102	155	120	81	0	0	0	0	0	0	0	0	0	0	0	0	0	0	0
AT1G01450	30	16	8	33	0	1	1	2	0	0	0	2	0	1	1	7	0	0	0	2	15	28	50	0	0	0	1	3	0	9	0	14	10	0	0	0	0	0	0	0	0	0	0	0	0	0	0	0	0
AT1G01453	58	73	7	8	0	0	1	4	3	5	1	2	1	2	1	4	7	0	0	0	0	45	9	0	0	0	0	0	0	0	2	0	26	14	0	0	0	0	0	0	0	0	0	0	0	0	0	0	0
AT1G01460	4	0	0	2	0	0	0	0	0	0	0	0	0	0	0	0	0	0	0	0	0	0	0	0	0	0	0	0	0	0	0	0	8	0	0	0	0	0	0	0	0	0	0	0	0	0	0	0	0
AT1G01470	25076	17996	5869	11853	190	295	223	284	37	67	82	40	88	66	73	203	393	0	0	502	635	22973	16852	0	0	88	272	513	1609	1347	1854	2228	2744	2359	0	0	0	0	0	0	0	0	0	0	0	0	0	0	0
AT1G01480	203	206	36	66	0	8	16	7	2	3	3	0	16	0	0	9	12	0	0	0	0	154	51	0	0	0	28	52	40	50	59	101	149	109	0	0	0	0	0	0	0	0	0	0	0	0	0	0	0
AT1G01490	2090	2293	2565	2298	78	99	145	148	47	112	127	98	160	47	41	324	508	0	0	607	962	1832	1627	0	0	23	289	340	1773	1306	684	945	915	1188	0	0	0	0	0	0	0	0	0	0	0	0	0	0	0
AT1G01500	608	579	801	950	27	38	58	36	14	28	34	34	38	19	18	70	102	0	0	58	82	616	205	0	0	4	88	143	222	191	208	280	261	198	0	0	0	0	0	0	0	0	0	0	0	0	0	0	0
AT1G01510	1629	1584	1187	1334	25	41	52	52	30	77	53	57	106	33	39	243	343	0	0	204	346	2030	1494	0	0	0	149	189	339	288	353	399	401	384	0	0	0	0	0	0	0	0	0	0	0	0	0	0	0
AT1G01520	30	22	25	39	3	0	6	1	0	0	0	0	3	2	0	0	26	0	0	27	23	88	35	0	0	0	23	29	79	90	6	13	100	80	0	0	0	0	0	0	0	0	0	0	0	0	0	0	0
AT1G01530	0	0	0	0	0	0	0	0	0	0	0	0	0	0	0	0	0	0	0	0	2	0	0	0	0	0	2	1	4	2	0	21	2	10	0	0	0	0	0	0	0	0	0	0	0	0	0	0	0
AT1G01540	2042	1972	3017	3129	31	71	68	28	26	54	43	41	58	76	79	353	681	0	0	1432	1774	5047	2791	0	0	14	247	319	793	749	626	762	981	846	0	0	0	0	0	0	0	0	0	0	0	0	0	0	0
AT1G01550	10746	9178	5885	7393	150	253	436	290	229	484	673	481	743	142	155	543	874	0	0	1514	2015	14726	12987	0	0	0	607	767	1662	1777	1834	2499	2264	1802	0	0	0	0	0	0	0	0	0	0	0	0	0	0	0
AT1G01560	367	214	591	892	13	15	52	15	1	7	1	0	0	0	0	6	0	0	0	62	126	3006	3381	0	0	0	39	40	62	83	205	282	66	60	0	0	0	0	0	0	0	0	0	0	0	0	0	0	0
AT1G01570	85	83	48	87	0	4	3	0	2	0	0	0	5	2	2	23	17	0	0	14	14	208	71	0	0	0	5	4	8	5	48	26	37	14	0	0	0	0	0	0	0	0	0	0	0	0	0	0	0
AT1G01580	531	309	21	27	4	6	7	8	101	217	343	263	366	18	16	133	238	0	0	3	6	380	247	0	0	0	2	10	50	13	8	29	22	31	0	0	0	0	0	0	0	0	0	0	0	0	0	0	0
AT1G01590	0	0	12	17	0	2	0	0	0	0	0	0	0	0	0	0	0	0	0	3	12	6	3	0	0	0	0	13	0	0	81	71	10	0	0	0	0	0	0	0	0	0	0	0	0	0	0	0	0
AT1G01600	251	152	129	138	9	7	4	4	0	1	0	2	0	15	15	59	81	0	0	3	3	787	493	0	0	0	51	36	89	64	120	109	61	113	0	0	0	0	0	0	0	0	0	0	0	0	0	0	0
AT1G01610	2259	1853	1663	1789	33	41	35	34	21	26	29	23	41	95	91	353	555	0	0	335	550	4694	1788	0	0	0	178	306	592	498	422	573	752	763	0	0	0	0	0	0	0	0	0	0	0	0	0	0	0
AT1G01620	15345	14740	9351	9550	143	189	121	117	975	1843	1857	1588	2105	900	837	2473	3928	0	0	3609	4669	20802	17614	0	0	76	1574	2328	6571	4819	4978	7206	8788	8379	0	0	0	0	0	0	0	0	0	0	0	0	0	0	0
AT1G01630	1538	1406	1155	1215	30	40	87	83	57	101	79	68	100	36	27	243	419	0	0	373	762	2525	1343	0	0	0	103	151	536	373	251	204	355	281	0	0	0	0	0	0	0	0	0	0	0	0	0	0	0
AT1G01640	1293	1001	102	86	10	21	18	18	78	152	243	129	259	8	6	31	44	0	0	20	42	227	201	0	0	0	10	18	29	22	101	125	64	64	0	0	0	0	0	0	0	0	0	0	0	0	0	0	0
AT1G01650	5170	3613	1588	3007	52	95	145	124	60	113	149	121	221	18	20	119	273	0	0	321	455	5312	4567	0	0	0	225	315	440	487	666	914	953	690	0	0	0	0	0	0	0	0	0	0	0	0	0	0	0
AT1G01660	335	301	64	55	0	3	5	2	15	28	11	19	24	3	0	0	0	0	0	9	13	81	80	0	0	0	0	0	8	2	9	29	15	13	0	0	0	0	0	0	0	0	0	0	0	0	0	0	0
AT1G01670	192	176	114	96	3	4	11	6	13	15	15	12	20	1	0	0	9	0	0	27	38	76	69	0	0	0	5	18	17	18	39	36	17	10	0	0	0	0	0	0	0	0	0	0	0	0	0	0	0
AT1G01680	51	56	52	44	11	9	39	15	0	0	7	5	0	0	0	0	0	0	0	18	45	114	227	0	0	0	0	4	26	33	83	32	9	0	0	0	0	0	0	0	0	0	0	0	0	0	0	0	0
AT1G01690	236	235	159	140	0	9	8	8	6	10	12	0	0	0	0	32	63	0	0	17	25	269	129	0	0	0	23	14	71	44	15	53	38	47	0	0	0	0	0	0	0	0	0	0	0	0	0	0	0
AT1G01695	33	46	33	22	0	1	0	0	0	0	3	1	0	0	0	0	0	0	0	0	2	14	22	0	0	0	2	8	2	10	3	7	13	5	0	0	0	0	0	0	0	0	0	0	0	0	0	0	0
AT1G01700	47	68	77	121	0	0	7	7	1	3	0	2	0	0	0	0	5	0	0	20	25	198	50	0	0	0	10	18	22	10	11	21	25	10	0	0	0	0	0	0	0	0	0	0	0	0	0	0	0
AT1G01710	1185	1054	983	1014	33	69	63	67	21	47	47	44	65	20	25	146	229	0	0	331	580	1663	1543	0	0	0	135	229	294	253	282	411	464	493	0	0	0	0	0	0	0	0	0	0	0	0	0	0	0
AT1G01715	131	111	75	101	0	2	6	0	4	7	2	0	0	0	0	13	24	0	0	0	13	114	216	0	0	0	10	20	21	46	23	58	37	32	0	0	0	0	0	0	0	0	0	0	0	0	0	0	0
AT1G01720	3694	2600	985	1242	20	11	52	27	7	17	14	20	18	80	91	260	335	0	0	106	235	3269	16087	0	0	7	160	324	462	405	808	1110	1134	1086	0	0	0	0	0	0	0	0	0	0	0	0	0	0	0
AT1G01725	378	318	257	233	10	7	11	18	20	42	49	29	26	5	10	19	31	0	0	54	62	329	443	0	0	0	11	50	244	138	153	189	142	126	0	0	0	0	0	0	0	0	0	0	0	0	0	0	0
AT1G01730	1137	1073	681	718	30	43	84	64	42	66	123	94	133	18	16	128	194	0	0	118	188	1431	998	0	0	0	113	144	407	272	424	644	472	501	0	0	0	0	0	0	0	0	0	0	0	0	0	0	0
AT1G01740	205	197	236	228	0	5	9	0	2	0	3	12	5	0	0	40	61	0	0	43	46	248	238	0	0	0	32	35	31	46	38	31	58	30	0	0	0	0	0	0	0	0	0	0	0	0	0	0	0
AT1G01750	1021	922	13	18	0	0	0	0	71	113	58	92	82	19	13	30	57	0	0	1	0	384	182	0	0	0	0	1	0	4	0	2	0	12	0	0	0	0	0	0	0	0	0	0	0	0	0	0	0
AT1G01760	135	123	115	111	0	0	0	0	0	0	0	0	0	0	0	0	26	0	0	21	25	126	114	0	0	0	12	17	26	35	26	24	10	0	0	0	0	0	0	0	0	0	0	0	0	0	0	0	0
AT1G01770	835	820	872	922	14	27	25	32	10	32	37	27	65	8	10	93	129	0	0	116	252	753	663	0	0	0	37	54	97	82	167	187	125	73	0	0	0	0	0	0	0	0	0	0	0	0	0	0	0
AT1G01780	1226	991	360	372	13	11	18	23	48	104	113	81	105	10	8	72	95	0	0	59	95	704	459	0	0	0	22	36	73	80	99	140	113	93	0	0	0	0	0	0	0	0	0	0	0	0	0	0	0
AT1G01790	926	999	3911	4726	52	125	97	90	19	25	36	26	41	56	73	426	693	0	0	1926	2520	9666	6710	0	0	0	527	697	1483	1408	1185	1592	1451	1003	0	0	0	0	0	0	0	0	0	0	0	0	0	0	0
AT1G01800	2262	1967	1871	1871	66	100	129	87	27	59	74	70	118	52	53	252	381	0	0	707	732	3400	2684	0	0	0	303	355	928	871	1044	1152	855	745	0	0	0	0	0	0	0	0	0	0	0	0	0	0	0
AT1G01810	28	18	27	23	0	1	0	2	0	0	0	0	4	0	0	0	0	0	0	3	3	23	1	0	0	0	2	0	18	8	0	2	2	18	0	0	0	0	0	0	0	0	0	0	0	0	0	0	0
AT1G01820	2688	2212	1851	2254	55	74	99	84	98	154	235	166	291	53	62	255	414	0	0	535	528	2931	2999	0	0	0	267	313	682	571	951	1367	805	596	0	0	0	0	0	0	0	0	0	0	0	0	0	0	0
AT1G01830	848	889	582	552	23	29	44	39	13	23	27	24	41	15	12	87	132	0	0	180	251	1042	2766	0	0	0	63	55	155	111	173	275	140	137	0	0	0	0	0	0	0	0	0	0	0	0	0	0	0
AT1G01840	29	23	29	19	0	0	0	0	4	9	2	5	0	0	6	0	10	0	0	3	0	30	4	0	0	0	7	10	24	15	38	38	8	35	0	0	0	0	0	0	0	0	0	0	0	0	0	0	0
AT1G01860	213	215	409	433	15	26	22	19	0	0	9	8	7	0	0	77	80	0	0	116	179	424	202	0	0	0	56	79	160	167	94	94	167	116	0	0	0	0	0	0	0	0	0	0	0	0	0	0	0
AT1G01870	0	0	0	0	0	0	0	0	0	0	0	0	0	0	0	0	0	0	0	0	0	0	0	0	0	0	0	0	0	0	0	0	0	0	0	0	0	0	0	0	0	0	0	0	0	0	0	0	0
AT1G01880	55	68	67	59	0	0	1	0	0	0	0	2	0	0	0	12	18	0	0	13	9	85	41	0	0	0	2	17	5	8	17	26	9	17	0	0	0	0	0	0	0	0	0	0	0	0	0	0	0
AT1G01890	0	0	0	0	0	0	0	0	0	0	0	0	0	0	0	0	0	0	0	0	0	0	0	0	0	0	0	0	0	0	0	0	0	0	0	0	0	0	0	0	0	0	0	0	0	0	0	0	0
AT1G01900	175	152	206	224	4	9	11	0	3	4	3	12	16	9	10	52	76	0	0	49	74	689	323	0	0	0	26	10	90	76	116	138	60	72	0	0	0	0	0	0	0	0	0	0	0	0	0	0	0
AT1G01910	1811	1746	1623	1729	29	41	68	52	29	60	80	63	107	54	59	221	339	0	0	335	443	2551	1605	0	0	6	256	327	725	605	645	835	554	552	0	0	0	0	0	0	0	0	0	0	0	0	0	0	0
AT1G01920	780	688	509	508	9	27	25	24	15	27	40	39	39	4	7	108	189	0	0	111	129	944	942	0	0	0	34	72	133	120	120	164	116	122	0	0	0	0	0	0	0	0	0	0	0	0	0	0	0
AT1G01930	605	550	584	589	7	17	18	19	8	18	32	12	35	0	4	77	109	0	0	126	180	683	648	0	0	0	25	28	68	60	119	111	38	25	0	0	0	0	0	0	0	0	0	0	0	0	0	0	0
AT1G01940	456	367	285	337	5	26	29	33	13	27	34	23	40	11	12	71	137	0	0	59	94	630	2181	0	0	0	33	67	124	112	104	141	119	80	0	0	0	0	0	0	0	0	0	0	0	0	0	0	0
AT1G01950	1212	950	825	1192	13	29	24	27	26	39	40	47	79	10	14	154	194	0	0	242	324	3147	2290	0	0	0	47	80	144	129	114	141	175	156	0	0	0	0	0	0	0	0	0	0	0	0	0	0	0
AT1G01960	4378	4145	4097	4561	70	94	96	83	65	125	139	119	178	77	75	524	805	0	0	564	937	5345	3007	0	0	0	330	369	542	446	477	766	613	553	0	0	0	0	0	0	0	0	0	0	0	0	0	0	0
AT1G01970	188	181	806	781	17	37	43	32	5	5	24	12	25	34	42	77	110	0	0	235	299	1305	387	0	0	0	179	265	667	525	471	730	467	336	0	0	0	0	0	0	0	0	0	0	0	0	0	0	0
AT1G01980	1	2	2	1	0	0	0	0	0	0	0	0	0	0	0	0	0	0	0	0	0	5	3	0	0	0	0	0	0	2	0	0	24	5	0	0	0	0	0	0	0	0	0	0	0	0	0	0	0
AT1G01990	622	601	838	780	19	20	31	28	26	32	34	28	61	38	49	118	206	0	0	178	318	864	684	0	0	4	103	177	363	317	346	390	389	404	0	0	0	0	0	0	0	0	0	0	0	0	0	0	0
AT1G02000	829	662	346	470	15	14	17	5	14	23	32	32	45	30	28	73	148	0	0	114	173	1063	1318	0	0	0	44	82	124	130	120	119	238	194	0	0	0	0	0	0	0	0	0	0	0	0	0	0	0
AT1G02010	454	381	400	429	4	16	16	6	7	23	18	12	18	0	0	43	86	0	0	68	108	566	211	0	0	0	41	44	83	74	107	106	100	90	0	0	0	0	0	0	0	0	0	0	0	0	0	0	0
AT1G02020	316	247	456	530	12	23	28	22	8	10	15	10	25	26	20	68	130	0	0	136	279	764	565	0	0	3	64	56	176	109	212	233	223	166	0	0	0	0	0	0	0	0	0	0	0	0	0	0	0
AT1G02030	34	47	2	7	0	0	0	0	0	0	0	1	2	0	0	3	9	0	0	0	0	14	3	0	0	0	0	0	2	10	13	2	2	2	0	0	0	0	0	0	0	0	0	0	0	0	0	0	0
AT1G02040	2	3	0	1	0	0	0	0	0	0	0	0	0	1	0	0	0	0	0	0	0	0	0	0	0	0	0	0	0	0	0	0	0	0	0	0	0	0	0	0	0	0	0	0	0	0	0	0	0
AT1G02050	361	398	337	300	8	5	8	10	8	10	25	15	0	3	1	57	104	0	0	43	64	298	310	0	0	0	19	16	41	17	120	108	87	53	0	0	0	0	0	0	0	0	0	0	0	0	0	0	0
AT1G02060	244	232	265	295	0	3	1	1	1	3	2	3	0	3	3	18	43	0	0	33	61	253	282	0	0	0	18	12	31	36	40	49	13	33	0	0	0	0	0	0	0	0	0	0	0	0	0	0	0
AT1G02065	0	0	48	52	0	1	0	0	0	0	0	0	0	2	0	14	23	0	0	0	0	103	105	0	0	0	40	32	24	30	141	208	70	71	0	0	0	0	0	0	0	0	0	0	0	0	0	0	0
AT1G02067	0	0	0	0	0	0	0	0	0	0	0	0	0	0	0	0	0	0	0	0	0	0	0	0	0	0	0	0	0	0	0	0	0	0	0	0	0	0	0	0	0	0	0	0	0	0	0	0	0
AT1G02070	9	10	9	7	0	1	1	0	1	0	3	1	5	0	0	0	0	0	0	0	0	7	2	0	0	0	0	5	15	2	38	61	16	12	0	0	0	0	0	0	0	0	0	0	0	0	0	0	0
AT1G02080	5774	5387	4398	4880	58	96	125	78	60	109	135	107	204	29	48	548	755	0	0	655	1362	6590	4186	0	0	0	420	411	570	532	724	846	677	604	0	0	0	0	0	0	0	0	0	0	0	0	0	0	0
AT1G02090	1516	1400	970	1019	16	33	42	36	19	42	62	46	48	28	26	181	388	0	0	225	355	2219	3193	0	0	0	108	160	429	366	261	298	435	442	0	0	0	0	0	0	0	0	0	0	0	0	0	0	0
AT1G02100	2182	1942	1388	1554	28	55	67	65	65	117	167	123	152	31	34	167	268	0	0	288	461	2132	2339	0	0	0	161	177	344	378	430	595	456	382	0	0	0	0	0	0	0	0	0	0	0	0	0	0	0
AT1G02110	832	826	780	762	9	22	21	26	16	28	32	20	28	46	39	222	503	0	0	151	301	1275	1832	0	0	0	71	92	202	176	181	213	261	243	0	0	0	0	0	0	0	0	0	0	0	0	0	0	0
AT1G02120	4187	3804	3089	3520	61	96	147	104	86	165	180	173	211	99	99	312	418	0	0	697	1296	4591	3754	0	0	0	271	464	827	688	933	1186	867	702	0	0	0	0	0	0	0	0	0	0	0	0	0	0	0
AT1G02130	1533	1347	1001	1153	31	45	68	79	52	115	129	103	194	63	59	166	293	0	0	241	328	1827	1569	0	0	0	224	299	697	630	577	829	766	839	0	0	0	0	0	0	0	0	0	0	0	0	0	0	0
AT1G02140	3411	2905	2350	2639	92	131	145	172	121	250	244	182	277	192	190	366	629	0	0	771	893	4431	4127	0	0	0	534	848	2157	2046	1652	2339	1514	1634	0	0	0	0	0	0	0	0	0	0	0	0	0	0	0
AT1G02145	863	768	660	750	20	40	53	29	0	33	54	44	52	15	12	110	132	0	0	193	214	1067	784	0	0	0	120	157	217	179	193	230	284	190	0	0	0	0	0	0	0	0	0	0	0	0	0	0	0
AT1G02150	880	754	3539	3953	62	93	100	90	12	23	48	33	42	101	100	645	1103	0	0	832	1013	4676	2171	0	0	0	290	327	1149	963	966	1126	926	870	0	0	0	0	0	0	0	0	0	0	0	0	0	0	0
AT1G02160	775	708	820	818	17	23	22	27	10	27	26	13	34	30	31	65	141	0	0	135	113	831	762	0	0	0	87	142	390	231	395	393	376	434	0	0	0	0	0	0	0	0	0	0	0	0	0	0	0
AT1G02170	1699	1403	1041	1356	25	35	69	57	37	62	69	58	88	31	23	167	318	0	0	281	666	2502	2344	0	0	8	114	100	259	306	251	338	395	288	0	0	0	0	0	0	0	0	0	0	0	0	0	0	0
AT1G02180	99	108	106	94	6	13	3	6	6	10	6	8	5	4	3	28	50	0	0	34	60	172	100	0	0	0	40	52	115	112	59	63	82	132	0	0	0	0	0	0	0	0	0	0	0	0	0	0	0
AT1G02190	0	0	8	7	0	0	0	0	0	0	0	0	0	0	0	0	0	0	0	0	6	8	17	0	0	0	16	16	5	8	96	106	34	30	0	0	0	0	0	0	0	0	0	0	0	0	0	0	0
AT1G02205	42	90	654	641	66	120	86	95	0	0	0	0	0	30	16	179	271	0	0	86	253	3605	2241	0	0	0	352	450	764	810	1246	1682	1169	968	0	0	0	0	0	0	0	0	0	0	0	0	0	0	0
AT1G02210	0	0	0	0	0	0	0	0	0	0	0	0	0	0	0	0	0	0	0	0	0	0	0	0	0	0	0	0	0	0	0	0	0	0	0	0	0	0	0	0	0	0	0	0	0	0	0	0	0
AT1G02220	2677	2116	210	248	6	4	30	23	26	52	41	42	79	0	2	37	43	0	0	28	36	270	191	0	0	0	153	209	151	124	61	58	218	218	0	0	0	0	0	0	0	0	0	0	0	0	0	0	0
AT1G02230	72	85	29	23	1	2	7	0	0	0	4	3	0	0	0	0	0	0	0	7	6	66	5	0	0	0	16	20	20	8	30	20	10	18	0	0	0	0	0	0	0	0	0	0	0	0	0	0	0
AT1G02250	21	8	0	0	0	0	0	0	0	0	0	0	0	0	0	0	0	0	0	0	0	9	0	0	0	0	0	0	0	0	3	0	0	0	0	0	0	0	0	0	0	0	0	0	0	0	0	0	0
AT1G02260	839	678	610	636	16	38	40	39	25	48	58	37	72	21	16	92	152	0	0	183	204	1012	549	0	0	0	63	108	133	123	285	412	192	151	0	0	0	0	0	0	0	0	0	0	0	0	0	0	0
AT1G02270	1386	875	1117	1845	25	59	73	66	15	34	41	26	46	19	15	124	112	0	0	187	281	3611	1986	0	0	0	133	139	255	254	201	271	372	237	0	0	0	0	0	0	0	0	0	0	0	0	0	0	0
AT1G02280	801	751	2490	2518	60	95	94	100	20	50	67	31	78	46	45	502	511	0	0	551	682	3514	3151	0	0	0	432	574	1892	1550	971	1103	858	798	0	0	0	0	0	0	0	0	0	0	0	0	0	0	0
AT1G02290	225	239	291	275	9	20	19	13	11	18	16	13	10	9	3	44	81	0	0	64	73	531	480	0	0	0	29	10	52	73	72	116	102	84	0	0	0	0	0	0	0	0	0	0	0	0	0	0	0
AT1G02300	631	523	1264	1165	46	67	69	69	16	31	52	37	61	12	7	95	133	0	0	154	178	431	431	0	0	0	105	172	175	126	210	270	290	228	0	0	0	0	0	0	0	0	0	0	0	0	0	0	0
AT1G02305	6197	4916	2252	2758	155	241	319	282	152	294	334	248	380	101	98	329	590	0	0	889	1082	4139	3919	0	0	0	472	568	1401	981	1527	2097	1521	1198	0	0	0	0	0	0	0	0	0	0	0	0	0	0	0
AT1G02310	1035	841	17	17	2	2	12	7	2	2	0	0	2	0	0	0	0	0	0	0	0	426	253	0	0	2	25	55	43	48	47	80	144	107	0	0	0	0	0	0	0	0	0	0	0	0	0	0	0
AT1G02320	1	0	0	0	0	0	0	0	0	0	0	0	0	0	0	0	0	0	0	0	0	0	0	0	0	0	0	0	0	0	0	0	0	0	0	0	0	0	0	0	0	0	0	0	0	0	0	0	0
AT1G02330	1273	1230	880	880	17	37	53	55	28	61	63	62	100	0	8	190	178	0	0	186	294	1348	727	0	0	0	53	75	214	187	150	163	169	152	0	0	0	0	0	0	0	0	0	0	0	0	0	0	0
AT1G02335	327	299	66	88	18	19	17	24	44	88	99	101	176	10	8	66	87	0	0	121	213	714	629	0	0	0	21	10	132	85	69	135	41	57	0	0	0	0	0	0	0	0	0	0	0	0	0	0	0
AT1G02340	235	199	275	339	6	9	8	11	2	5	3	5	18	0	3	14	0	0	0	8	5	136	219	0	0	0	14	24	115	101	21	31	104	51	0	0	0	0	0	0	0	0	0	0	0	0	0	0	0
AT1G02350	27	26	99	54	0	0	0	0	0	0	0	0	5	0	0	0	11	0	0	15	15	47	97	0	0	0	19	32	69	57	19	35	84	120	0	0	0	0	0	0	0	0	0	0	0	0	0	0	0
AT1G02360	1669	1636	197	215	3	0	9	2	34	67	48	22	39	14	18	63	121	0	0	188	264	839	563	0	0	0	21	40	74	48	32	25	56	61	0	0	0	0	0	0	0	0	0	0	0	0	0	0	0
AT1G02370	375	321	219	287	10	9	14	12	9	13	11	13	24	8	5	49	105	0	0	41	27	371	142	0	0	0	21	17	80	74	39	77	51	94	0	0	0	0	0	0	0	0	0	0	0	0	0	0	0
AT1G02380	121	121	166	137	0	11	5	0	0	8	0	0	11	0	0	18	4	0	0	33	61	213	123	0	0	0	14	10	18	51	13	27	39	25	0	0	0	0	0	0	0	0	0	0	0	0	0	0	0
AT1G02390	104	81	303	302	9	11	18	18	2	5	0	0	0	0	0	7	3	0	0	29	50	649	662	0	0	0	33	43	67	42	52	30	142	114	0	0	0	0	0	0	0	0	0	0	0	0	0	0	0
AT1G02400	5244	3617	927	2131	0	0	1	0	11	25	22	16	39	0	5	19	54	0	0	58	101	5312	3548	0	0	0	42	42	58	46	57	82	143	116	0	0	0	0	0	0	0	0	0	0	0	0	0	0	0
AT1G02405	7	6	20	24	0	0	1	0	0	0	0	0	0	0	0	0	2	0	0	9	30	73	21	0	0	0	2	2	5	2	0	2	7	20	0	0	0	0	0	0	0	0	0	0	0	0	0	0	0
AT1G02410	707	613	501	693	21	26	40	28	7	21	21	20	18	9	6	77	148	0	0	229	269	1305	907	0	0	0	105	135	343	331	252	226	236	258	0	0	0	0	0	0	0	0	0	0	0	0	0	0	0
AT1G02420	46	66	66	112	0	0	0	0	0	0	0	0	0	0	1	11	9	0	0	18	10	82	17	0	0	0	1	3	23	14	11	4	17	1	0	0	0	0	0	0	0	0	0	0	0	0	0	0	0
AT1G02430	169	150	0	21	0	0	0	0	0	21	28	6	23	0	0	3	0	0	0	2	0	38	13	0	0	0	0	3	0	7	0	0	0	0	0	0	0	0	0	0	0	0	0	0	0	0	0	0	0
AT1G02440	69	87	10	11	0	2	1	0	8	16	18	6	25	0	0	0	0	0	0	4	0	0	5	0	0	0	2	0	0	0	10	10	0	9	0	0	0	0	0	0	0	0	0	0	0	0	0	0	0
AT1G02450	24	21	68	48	9	11	20	28	0	2	0	0	5	0	0	1	0	0	0	8	13	83	31	0	0	0	8	16	48	52	341	442	34	21	0	0	0	0	0	0	0	0	0	0	0	0	0	0	0
AT1G02460	223	247	45	40	1	13	11	9	2	6	12	15	11	0	0	8	19	0	0	1	4	90	66	0	0	0	9	13	14	18	66	69	20	26	0	0	0	0	0	0	0	0	0	0	0	0	0	0	0
AT1G02470	22	21	56	72	3	15	24	41	0	0	0	0	0	0	3	0	0	0	0	0	0	89	74	0	0	0	61	38	94	103	159	206	322	188	0	0	0	0	0	0	0	0	0	0	0	0	0	0	0
AT1G02475	218	148	863	1064	38	69	110	121	0	9	0	12	0	44	41	136	190	0	0	706	769	2768	1673	0	0	0	315	502	945	829	960	1167	998	835	0	0	0	0	0	0	0	0	0	0	0	0	0	0	0
AT1G02480	0	0	0	0	0	0	0	0	0	0	0	0	0	0	0	0	0	0	0	0	0	0	0	0	0	0	0	0	0	0	0	0	0	0	0	0	0	0	0	0	0	0	0	0	0	0	0	0	0
AT1G02490	5	6	3	3	0	0	0	0	0	0	0	0	0	0	0	0	0	0	0	0	0	5	7	0	0	0	0	0	2	0	2	10	0	0	0	0	0	0	0	0	0	0	0	0	0	0	0	0	0
AT1G02500	22212	20717	7648	8371	255	355	530	395	629	1203	1310	1207	1743	476	432	2561	3978	0	0	2362	3728	23038	15618	0	0	0	819	966	2341	1846	4069	5137	3732	3685	0	0	0	0	0	0	0	0	0	0	0	0	0	0	0
AT1G02510	0	0	0	0	0	0	0	0	0	0	0	0	0	0	0	0	0	0	0	0	0	0	17	0	0	0	0	0	0	0	2	0	0	0	0	0	0	0	0	0	0	0	0	0	0	0	0	0	0
AT1G02520	4711	4214	99	109	0	0	4	0	32	61	51	58	136	5	5	44	61	0	0	0	4	463	337	0	0	0	5	8	5	0	21	36	5	23	0	0	0	0	0	0	0	0	0	0	0	0	0	0	0
AT1G02530	106	77	10	8	0	0	1	0	0	0	6	5	12	0	0	2	1	0	0	0	0	14	7	0	0	0	0	0	0	2	2	5	0	0	0	0	0	0	0	0	0	0	0	0	0	0	0	0	0
AT1G02540	0	0	0	0	0	0	0	0	0	0	0	0	0	0	0	0	0	0	0	0	0	0	0	0	0	0	0	0	0	0	0	0	0	0	0	0	0	0	0	0	0	0	0	0	0	0	0	0	0
AT1G02550	0	0	0	0	0	0	0	0	0	0	0	0	0	0	0	0	0	0	0	0	0	0	0	0	0	0	0	0	0	0	0	0	0	0	0	0	0	0	0	0	0	0	0	0	0	0	0	0	0
AT1G02560	1987	1664	6924	8398	242	436	487	523	35	71	88	80	103	227	179	1184	1803	0	0	2921	4124	14970	12632	0	0	0	1084	1562	3800	3666	3873	4901	3901	3081	0	0	0	0	0	0	0	0	0	0	0	0	0	0	0
AT1G02570	109	92	1	0	0	0	0	0	2	6	4	2	0	10	8	1	14	0	0	0	0	27	13	0	0	0	0	0	0	0	0	5	2	0	0	0	0	0	0	0	0	0	0	0	0	0	0	0	0
AT1G02575	77	63	0	0	0	0	0	0	2	5	8	1	4	0	2	0	0	0	0	0	0	8	13	0	0	0	0	0	0	0	0	0	0	0	0	0	0	0	0	0	0	0	0	0	0	0	0	0	0
AT1G02580	22	28	0	0	0	0	3	2	0	0	0	0	0	0	0	0	0	0	0	0	0	0	13	0	0	0	2	0	5	4	0	0	0	10	0	0	0	0	0	0	0	0	0	0	0	0	0	0	0
AT1G02590	0	0	0	0	0	0	0	0	0	0	0	0	0	0	0	0	0	0	0	0	0	0	0	0	0	0	0	0	0	0	0	0	0	0	0	0	0	0	0	0	0	0	0	0	0	0	0	0	0
AT1G02600	0	0	0	0	0	0	0	0	0	0	0	0	0	0	0	0	0	0	0	0	0	0	0	0	0	0	0	0	0	0	0	0	0	0	26	15	10	49	3	21	2	4	0	148	0	0	0	0	212
AT1G02610	495	476	602	677	18	27	11	0	15	28	27	34	57	5	0	0	0	0	0	127	185	268	192	0	0	0	40	40	147	95	89	139	148	233	0	0	0	0	0	0	0	0	0	0	0	0	0	0	0
AT1G02620	8	16	234	228	0	0	0	0	0	0	0	0	4	0	0	0	0	0	0	4	19	10	0	0	0	0	0	2	5	10	0	15	7	0	0	0	0	0	0	0	0	0	0	0	0	0	0	0	0
AT1G02630	5	5	24	20	0	0	2	0	0	0	0	0	0	0	0	6	0	0	0	0	3	13	16	0	0	0	0	2	29	18	40	17	12	13	0	0	0	0	0	0	0	0	0	0	0	0	0	0	0
AT1G02640	3232	3163	1152	1063	1	8	4	1	66	122	85	99	164	41	43	251	395	0	0	172	327	1285	988	0	0	0	57	112	277	231	211	284	276	243	0	0	0	0	0	0	0	0	0	0	0	0	0	0	0
AT1G02650	35	39	77	65	0	0	0	0	0	0	0	0	0	2	0	0	15	0	0	13	27	52	16	0	0	1	15	9	26	16	22	31	13	10	0	0	0	0	0	0	0	0	0	0	0	0	0	0	0
AT1G02660	2950	1789	4377	4864	11	31	21	9	4	4	10	5	13	16	17	26	80	0	0	162	384	7531	5665	0	0	5	35	25	68	51	119	128	154	127	0	0	0	0	0	0	0	0	0	0	0	0	0	0	0
AT1G02670	36	31	83	103	0	0	0	0	0	0	0	0	0	0	0	0	9	0	0	9	8	105	110	0	0	0	5	0	5	0	10	0	0	5	0	0	0	0	0	0	0	0	0	0	0	0	0	0	0
AT1G02680	555	535	453	484	23	27	33	29	27	40	29	33	56	6	11	41	58	0	0	86	128	556	403	0	0	6	43	93	204	134	205	277	205	208	0	0	0	0	0	0	0	0	0	0	0	0	0	0	0
AT1G02690	984	905	315	385	3	7	7	6	22	27	29	36	60	11	13	155	233	0	0	39	34	770	648	0	0	0	45	105	106	129	116	105	104	162	0	0	0	0	0	0	0	0	0	0	0	0	0	0	0
AT1G02700	9	0	36	63	0	0	0	0	0	0	0	0	0	0	0	0	9	0	0	13	11	106	284	0	0	0	4	0	31	11	9	20	9	10	0	0	0	0	0	0	0	0	0	0	0	0	0	0	0
AT1G02705	19	12	70	74	0	0	0	0	0	0	0	0	0	4	0	25	22	0	0	20	51	214	139	0	0	0	0	4	0	21	2	11	23	19	0	0	0	0	0	0	0	0	0	0	0	0	0	0	0
AT1G02710	0	0	0	0	0	0	0	0	0	0	0	0	0	0	1	0	0	0	0	0	0	0	0	0	0	0	3	0	5	0	0	0	0	0	0	0	0	0	0	0	0	0	0	0	0	0	0	0	0
AT1G02720	281	286	316	299	8	2	14	16	7	4	3	9	16	11	6	64	118	0	0	102	144	782	387	0	0	1	52	57	153	133	156	157	91	146	0	0	0	0	0	0	0	0	0	0	0	0	0	0	0
AT1G02730	1148	1009	998	1001	29	33	29	46	18	39	27	30	42	53	61	435	626	0	0	100	147	1717	484	0	0	0	165	266	461	420	325	406	294	238	0	0	0	0	0	0	0	0	0	0	0	0	0	0	0
AT1G02740	458	356	393	556	9	23	27	28	19	43	26	27	51	9	7	57	44	0	0	68	87	678	715	0	0	0	88	132	210	212	206	198	190	181	0	0	0	0	0	0	0	0	0	0	0	0	0	0	0
AT1G02750	528	497	287	382	15	21	35	24	27	73	49	44	79	8	12	59	37	0	0	73	129	560	364	0	0	0	77	113	226	208	141	241	209	172	0	0	0	0	0	0	0	0	0	0	0	0	0	0	0
AT1G02760	0	0	0	0	0	0	0	0	0	0	0	0	0	0	0	0	0	0	0	0	0	0	0	0	0	0	0	0	0	0	0	0	0	0	0	0	0	0	0	0	0	0	0	0	0	0	0	0	0
AT1G02770	16	12	53	71	0	0	3	0	0	0	0	0	0	0	0	0	0	0	0	0	0	15	13	0	0	0	0	2	0	2	5	0	6	0	0	0	0	0	0	0	0	0	0	0	0	0	0	0	0
AT1G02780	20077	18177	14062	14232	626	857	1120	1009	618	1180	1193	1030	1386	623	526	3904	6275	0	0	3608	3990	29851	24158	0	0	53	2463	3487	10681	8834	6535	8459	8052	8332	0	0	0	0	0	0	0	0	0	0	0	0	0	0	0
AT1G02790	0	0	0	0	0	0	0	0	0	0	0	0	0	0	0	0	0	0	0	0	0	0	0	0	0	0	0	0	0	0	0	0	44	36	0	0	0	0	0	0	0	0	0	0	0	0	0	0	0
AT1G02800	0	0	56	56	0	5	5	4	0	0	0	0	0	2	0	39	39	0	0	0	0	133	83	0	0	0	19	27	39	17	66	61	65	32	0	0	0	0	0	0	0	0	0	0	0	0	0	0	0
AT1G02810	1359	1086	43	47	0	1	0	2	14	30	24	32	37	15	20	69	162	0	0	3	10	1702	324	0	0	0	7	2	5	6	8	34	8	29	0	0	0	0	0	0	0	0	0	0	0	0	0	0	0
AT1G02813	2	2	0	0	0	0	0	0	0	0	0	0	0	0	0	0	0	0	0	0	0	0	0	0	0	0	0	0	0	0	18	5	0	5	0	0	0	0	0	0	0	0	0	0	0	0	0	0	0
AT1G02816	616	464	281	282	16	22	32	17	14	27	18	18	24	32	30	76	108	0	0	196	202	1068	753	0	0	17	86	165	533	469	318	478	557	585	0	0	0	0	0	0	0	0	0	0	0	0	0	0	0
AT1G02820	13	7	95	152	18	10	27	18	0	0	0	0	0	26	30	8	15	0	0	27	39	433	114	0	0	0	350	587	1761	1479	28	48	780	705	0	0	0	0	0	0	0	0	0	0	0	0	0	0	0
AT1G02830	0	0	0	0	0	0	0	0	0	0	0	0	0	0	0	0	0	0	0	0	0	0	0	0	0	0	0	0	4	0	0	0	2	0	0	0	0	0	0	0	0	0	0	0	0	0	0	0	0
AT1G02840	6788	6037	3990	4180	97	146	180	144	183	335	459	375	571	87	77	617	1101	0	0	712	986	5892	5930	0	0	0	384	676	1207	926	1266	1734	1609	1485	0	0	0	0	0	0	0	0	0	0	0	0	0	0	0
AT1G02850	1685	1325	925	957	27	27	76	40	0	7	0	0	7	30	26	265	406	0	0	78	101	2070	1634	0	0	0	219	270	277	286	853	1093	795	723	0	0	0	0	0	0	0	0	0	0	0	0	0	0	0
AT1G02860	3123	2630	735	878	19	35	15	10	94	157	185	149	257	10	8	60	79	0	0	121	144	874	663	0	0	0	40	44	81	128	142	169	134	108	0	0	0	0	0	0	0	0	0	0	0	0	0	0	0
AT1G02870	721	619	386	474	24	34	44	53	35	49	68	46	97	24	21	112	151	0	0	82	130	894	643	0	0	2	92	90	292	270	269	309	287	269	0	0	0	0	0	0	0	0	0	0	0	0	0	0	0
AT1G02880	1471	1310	464	557	28	48	73	59	24	42	54	47	57	15	15	66	100	0	0	206	263	1326	813	0	0	0	120	194	267	260	242	418	300	245	0	0	0	0	0	0	0	0	0	0	0	0	0	0	0
AT1G02890	5586	5482	3337	3519	51	64	68	70	53	110	152	115	170	60	59	335	584	0	0	641	1006	4914	5127	0	0	0	123	163	290	268	424	545	433	223	0	0	0	0	0	0	0	0	0	0	0	0	0	0	0
AT1G02900	5317	5204	178	147	4	1	5	3	110	249	245	195	302	68	63	76	121	0	0	13	16	1505	564	0	0	0	16	8	53	41	57	52	36	37	0	0	0	0	0	0	0	0	0	0	0	0	0	0	0
AT1G02910	828	672	1666	2007	49	55	86	60	13	32	34	34	50	37	51	263	346	0	0	643	876	3416	2272	0	0	0	221	309	792	626	753	1073	650	525	0	0	0	0	0	0	0	0	0	0	0	0	0	0	0
AT1G02920	8562	8278	3997	5659	132	166	904	545	168	325	403	224	450	17	12	288	403	0	0	787	1358	7844	8711	0	0	0	1021	1672	1100	930	1837	2546	2145	2069	0	0	0	0	0	0	0	0	0	0	0	0	0	0	0
AT1G02930	4966	5064	5583	9067	357	473	1590	1343	118	239	135	120	315	20	19	361	495	0	0	962	1751	10870	8809	0	0	0	1751	2524	2745	2309	2355	2921	2537	2482	0	0	0	0	0	0	0	0	0	0	0	0	0	0	0
AT1G02940	0	0	0	7	0	3	3	6	0	0	0	0	0	0	0	0	0	0	0	5	0	0	4	0	0	0	10	4	18	14	8	0	2	0	0	0	0	0	0	0	0	0	0	0	0	0	0	0	0
AT1G02950	872	610	86	81	8	5	5	13	20	59	31	34	39	11	10	13	13	0	0	74	108	421	423	0	0	0	10	18	78	81	36	92	40	69	0	0	0	0	0	0	0	0	0	0	0	0	0	0	0
AT1G02952	5	1	0	0	0	0	0	0	0	0	0	0	2	0	0	0	6	0	0	0	1	0	0	0	0	0	0	0	0	0	0	0	0	0	0	0	0	0	0	0	0	0	0	0	0	0	0	0	0
AT1G02960	879	842	807	850	20	25	29	38	13	36	31	23	37	0	2	94	144	0	0	194	243	830	765	0	0	0	47	89	132	91	218	195	112	153	0	0	0	0	0	0	0	0	0	0	0	0	0	0	0
AT1G02965	0	0	0	0	0	0	0	0	0	0	0	0	0	0	0	0	0	0	0	0	0	0	0	0	0	0	0	0	0	0	0	0	0	0	0	0	0	0	0	0	0	0	0	0	0	0	0	0	0
AT1G02970	118	69	64	60	0	0	2	0	0	0	0	0	0	0	0	27	53	0	0	11	15	97	79	0	0	0	15	35	34	37	6	13	29	39	0	0	0	0	0	0	0	0	0	0	0	0	0	0	0
AT1G02980	42	36	0	0	0	0	0	0	0	0	0	0	0	0	0	0	0	0	0	0	0	7	38	0	0	0	0	0	0	0	0	2	0	0	0	0	0	0	0	0	0	0	0	0	0	0	0	0	0
AT1G02990	1218	1173	1050	1152	13	15	20	23	12	27	31	24	35	2	6	89	124	0	0	194	251	1303	845	0	0	0	53	71	132	83	145	158	130	133	0	0	0	0	0	0	0	0	0	0	0	0	0	0	0
AT1G03000	869	825	1039	1101	21	38	40	26	19	43	38	35	48	21	22	141	228	0	0	271	365	1194	1024	0	0	0	79	166	229	223	173	169	278	153	0	0	0	0	0	0	0	0	0	0	0	0	0	0	0
AT1G03010	198	212	36	40	1	15	4	13	12	21	31	12	15	3	0	6	4	0	0	23	31	54	66	0	0	0	5	10	26	21	10	28	30	0	0	0	0	0	0	0	0	0	0	0	0	0	0	0	0
AT1G03020	0	0	5	6	0	0	1	3	2	1	0	0	1	4	7	3	9	0	0	16	22	61	34	0	0	1	18	24	72	57	40	70	43	58	0	0	0	0	0	0	0	0	0	0	0	0	0	0	0
AT1G03030	545	450	343	438	12	23	37	28	13	29	40	28	38	10	8	94	95	0	0	105	201	1105	818	0	0	0	67	139	272	207	124	274	383	235	0	0	0	0	0	0	0	0	0	0	0	0	0	0	0
AT1G03040	1727	1658	1007	1080	39	55	93	63	46	82	117	84	167	22	20	198	319	0	0	323	400	1960	1575	0	0	0	242	357	594	545	678	858	642	552	0	0	0	0	0	0	0	0	0	0	0	0	0	0	0
AT1G03050	14	17	0	2	0	0	0	0	0	0	0	0	0	0	0	0	0	0	0	0	0	3	0	0	0	0	0	0	3	0	0	0	3	0	0	0	0	0	0	0	0	0	0	0	0	0	0	0	0
AT1G03055	11	5	94	74	0	9	11	13	0	0	0	0	0	0	0	0	15	0	0	82	81	185	108	0	0	0	17	26	113	123	24	26	67	76	0	0	0	0	0	0	0	0	0	0	0	0	0	0	0
AT1G03060	4380	4005	2747	3521	31	35	59	55	50	105	111	90	140	27	26	255	423	0	0	386	680	3490	2826	0	0	0	160	134	284	290	312	436	254	215	0	0	0	0	0	0	0	0	0	0	0	0	0	0	0
AT1G03070	48	50	6	16	0	0	4	0	4	9	6	11	20	0	0	0	0	0	0	0	0	78	23526	0	0	0	0	0	2	5	18	5	18	10	0	0	0	0	0	0	0	0	0	0	0	0	0	0	0
AT1G03080	8817	7844	4416	5799	56	97	144	76	80	189	217	129	256	9	20	366	563	0	0	571	757	5896	3400	0	0	0	103	139	251	216	243	374	267	344	0	0	0	0	0	0	0	0	0	0	0	0	0	0	0
AT1G03090	1775	2059	3928	4157	21	39	44	34	84	137	149	122	224	19	18	244	367	0	0	258	589	1268	1657	0	0	0	66	82	282	213	274	335	289	283	0	0	0	0	0	0	0	0	0	0	0	0	0	0	0
AT1G03100	109	111	89	132	0	4	3	0	1	3	1	3	12	4	3	17	21	0	0	21	20	181	44	0	0	10	5	9	8	21	13	16	6	7	0	0	0	0	0	0	0	0	0	0	0	0	0	0	0
AT1G03103	0	0	0	0	0	0	0	0	0	0	0	0	0	0	0	0	0	0	0	0	0	0	0	0	0	0	0	0	0	0	0	0	0	0	0	0	0	0	0	0	0	0	0	0	0	0	0	0	0
AT1G03106	4	3	0	3	0	0	0	0	0	4	2	2	13	0	0	0	0	0	0	0	0	6	0	0	0	0	0	0	0	0	0	5	2	5	0	0	0	0	0	0	0	0	0	0	0	0	0	0	0
AT1G03110	506	486	361	334	11	10	14	16	18	35	40	22	39	10	7	67	104	0	0	51	61	722	338	0	0	0	76	110	230	213	99	114	155	163	0	0	0	0	0	0	0	0	0	0	0	0	0	0	0
AT1G03120	8	0	10	10	0	0	0	0	0	0	0	0	0	0	0	0	0	0	0	0	0	12	14	0	0	0	0	0	0	3	0	0	0	3	0	0	0	0	0	0	0	0	0	0	0	0	0	0	0
AT1G03130	390	325	35641	34964	919	1296	1039	1278	0	6	10	5	10	971	947	4642	8020	0	0	11263	22615	35989	30420	0	0	535	3151	4178	19846	16005	7550	9155	24294	19364	0	0	0	0	0	0	0	0	0	0	0	0	0	0	0
AT1G03140	2005	1719	1762	1917	44	76	103	75	61	95	118	110	160	51	60	262	383	0	0	381	604	1936	2206	0	0	0	143	252	492	429	515	642	517	409	0	0	0	0	0	0	0	0	0	0	0	0	0	0	0
AT1G03150	599	593	887	943	17	27	33	29	10	23	28	19	31	16	11	50	75	0	0	124	130	623	447	0	0	0	103	148	361	310	198	288	293	293	0	0	0	0	0	0	0	0	0	0	0	0	0	0	0
AT1G03160	429	422	1988	2184	35	62	74	37	0	5	20	10	14	21	16	195	290	0	0	548	815	2477	1294	0	0	0	164	246	454	410	601	712	448	348	0	0	0	0	0	0	0	0	0	0	0	0	0	0	0
AT1G03165	3	0	10	21	0	0	0	0	0	0	0	0	0	0	0	0	1	0	0	1	2	2	23	0	0	0	0	5	0	2	4	2	2	0	0	0	0	0	0	0	0	0	0	0	0	0	0	0	0
AT1G03170	21	9	43	42	0	0	0	0	0	0	0	0	0	0	1	0	7	0	0	1	2	46	71	0	0	0	1	0	3	2	10	17	2	2	0	0	0	0	0	0	0	0	0	0	0	0	0	0	0
AT1G03180	172	164	80	57	5	0	8	9	0	0	0	4	0	0	2	30	32	0	0	15	17	113	115	0	0	0	26	40	35	40	50	39	36	29	0	0	0	0	0	0	0	0	0	0	0	0	0	0	0
AT1G03190	463	416	375	399	3	9	9	28	0	16	12	12	29	8	7	45	101	0	0	63	97	570	336	0	0	0	55	76	77	121	116	121	94	87	0	0	0	0	0	0	0	0	0	0	0	0	0	0	0
AT1G03200	305	267	65	87	0	0	1	0	0	0	1	1	0	0	0	0	0	0	0	9	9	127	80	0	0	0	4	6	5	0	29	6	15	0	0	0	0	0	0	0	0	0	0	0	0	0	0	0	0
AT1G03210	1819	1567	441	562	23	36	61	48	70	154	182	149	187	12	8	111	190	0	0	147	181	1194	889	0	0	0	92	129	152	172	297	291	321	190	0	0	0	0	0	0	0	0	0	0	0	0	0	0	0
AT1G03220	23134	19243	2699	3113	49	76	65	44	421	872	417	441	730	305	311	1045	1348	0	0	686	1433	12324	13678	0	0	35	982	1571	1609	1484	2976	4410	4912	4480	0	0	0	0	0	0	0	0	0	0	0	0	0	0	0
AT1G03230	2221	1937	724	847	16	24	32	26	94	174	109	119	200	85	84	275	406	0	0	202	432	3163	2209	0	0	9	136	118	229	196	268	427	386	349	0	0	0	0	0	0	0	0	0	0	0	0	0	0	0
AT1G03240	9	5	4	3	0	0	0	0	0	0	0	0	0	0	0	0	0	0	0	1	0	6	3	0	0	0	2	2	2	3	5	6	8	2	0	0	0	0	0	0	0	0	0	0	0	0	0	0	0
AT1G03250	855	749	855	868	22	31	54	50	22	39	48	38	44	23	22	109	165	0	0	169	291	1524	836	0	0	0	127	191	400	331	183	304	392	378	0	0	0	0	0	0	0	0	0	0	0	0	0	0	0
AT1G03260	361	349	281	349	12	11	13	12	7	13	10	19	25	7	7	44	72	0	0	63	115	545	437	0	0	0	44	43	95	90	68	108	101	77	0	0	0	0	0	0	0	0	0	0	0	0	0	0	0
AT1G03270	122	110	105	118	0	2	0	10	0	6	0	0	0	0	0	18	35	0	0	33	47	179	134	0	0	0	12	30	31	37	37	45	54	37	0	0	0	0	0	0	0	0	0	0	0	0	0	0	0
AT1G03280	2221	2168	1726	1683	29	33	73	41	23	45	63	43	46	32	25	135	276	0	0	344	514	1733	1262	0	0	0	72	149	242	270	278	309	417	282	0	0	0	0	0	0	0	0	0	0	0	0	0	0	0
AT1G03290	2024	1848	1614	1555	67	118	182	154	48	89	95	91	92	17	17	100	265	0	0	449	459	2507	1484	0	0	9	156	192	396	360	815	988	487	337	0	0	0	0	0	0	0	0	0	0	0	0	0	0	0
AT1G03300	0	0	0	0	0	0	0	0	0	0	0	0	0	0	0	0	0	0	0	0	0	0	0	0	0	0	0	0	0	0	0	0	0	0	0	0	0	0	0	0	0	0	0	0	0	0	0	0	0
AT1G03310	363	313	1604	1586	65	113	115	117	5	6	10	3	18	27	24	140	181	0	0	342	400	2276	527	0	0	0	179	262	493	485	377	493	411	372	0	0	0	0	0	0	0	0	0	0	0	0	0	0	0
AT1G03320	0	0	2	0	0	0	0	0	0	0	0	0	0	0	0	0	3	0	0	0	2	9	0	0	0	0	0	0	0	4	5	0	4	3	0	0	0	0	0	0	0	0	0	0	0	0	0	0	0
AT1G03325	0	0	0	0	0	0	0	0	0	0	0	0	0	0	0	0	0	0	0	0	0	0	0	0	0	0	0	0	0	0	0	0	0	0	0	0	0	0	0	0	0	0	0	0	0	0	0	0	0
AT1G03330	1011	894	639	696	25	43	44	51	33	67	64	53	78	51	52	133	162	0	0	252	258	1028	1032	0	0	5	278	345	1056	798	598	757	558	669	0	0	0	0	0	0	0	0	0	0	0	0	0	0	0
AT1G03340	216	164	87	118	3	7	15	0	4	10	19	12	9	2	0	14	7	0	0	16	18	153	49	0	0	0	24	18	29	48	21	50	28	29	0	0	0	0	0	0	0	0	0	0	0	0	0	0	0
AT1G03350	2075	1945	1362	1688	27	39	48	43	37	73	80	43	99	42	36	230	291	0	0	348	431	2906	788	0	0	3	101	126	330	329	359	338	315	314	0	0	0	0	0	0	0	0	0	0	0	0	0	0	0
AT1G03360	397	433	314	310	4	9	17	12	9	22	15	16	24	8	0	74	105	0	0	55	50	614	486	0	0	0	52	69	121	158	77	96	106	103	0	0	0	0	0	0	0	0	0	0	0	0	0	0	0
AT1G03365	763	779	715	815	15	20	31	18	9	24	28	17	26	4	2	113	149	0	0	166	209	989	775	0	0	0	22	16	85	142	114	131	92	77	0	0	0	0	0	0	0	0	0	0	0	0	0	0	0
AT1G03370	3288	2449	2269	3693	43	50	99	78	59	113	93	92	146	25	15	119	207	0	0	614	943	5186	3738	0	0	0	139	190	318	208	490	592	279	181	0	0	0	0	0	0	0	0	0	0	0	0	0	0	0
AT1G03380	2503	2373	1728	1790	48	54	85	78	46	94	138	94	142	36	36	150	246	0	0	284	561	1610	1314	0	0	6	96	131	254	266	318	435	333	325	0	0	0	0	0	0	0	0	0	0	0	0	0	0	0
AT1G03390	5	3	2	1	0	0	0	0	0	0	0	0	0	0	0	0	0	0	0	0	0	0	0	0	0	0	0	0	2	0	1	0	0	0	0	0	0	0	0	0	0	0	0	0	0	0	0	0	0
AT1G03395	0	0	0	0	0	0	0	0	0	0	0	0	0	0	0	0	0	0	0	0	0	0	0	0	0	0	0	0	0	0	0	0	0	0	0	0	0	0	0	0	0	0	0	0	0	0	0	0	0
AT1G03400	172	143	1013	1152	28	49	90	76	8	18	18	22	18	15	16	67	92	0	0	494	751	1463	849	0	0	0	57	115	224	221	560	605	378	320	0	0	0	0	0	0	0	0	0	0	0	0	0	0	0
AT1G03410	131	929	231	889	0	0	6	0	2	5	20	4	8	0	0	154	76	0	0	155	266	792	372	0	0	0	136	11	8	35	372	482	46	23	0	0	0	0	0	0	0	0	0	0	0	0	0	0	0
AT1G03430	944	904	800	1004	36	46	63	44	24	42	80	57	90	0	17	41	71	0	0	176	220	1085	622	0	0	0	131	163	183	216	328	474	462	385	0	0	0	0	0	0	0	0	0	0	0	0	0	0	0
AT1G03440	208	207	560	692	11	21	16	13	15	16	28	24	38	43	32	67	140	0	0	125	228	1015	411	0	0	2	68	82	247	241	96	173	291	229	0	0	0	0	0	0	0	0	0	0	0	0	0	0	0
AT1G03445	19	27	0	0	0	0	0	0	0	0	0	0	0	0	0	0	0	0	0	0	0	8	0	0	0	0	0	0	0	0	0	0	2	3	0	0	0	0	0	0	0	0	0	0	0	0	0	0	0
AT1G03457	1176	933	318	354	0	4	5	0	28	67	64	70	77	12	19	43	79	0	0	70	104	825	674	0	0	0	26	40	62	45	24	65	67	65	0	0	0	0	0	0	0	0	0	0	0	0	0	0	0
AT1G03470	372	274	213	164	8	8	4	9	4	12	11	6	13	3	5	35	56	0	0	23	27	271	304	0	0	0	36	44	80	57	96	75	45	77	0	0	0	0	0	0	0	0	0	0	0	0	0	0	0
AT1G03475	1256	1120	4754	5561	165	291	347	292	29	56	71	44	93	348	329	1069	1691	0	0	2035	2417	10906	7647	0	0	5	720	1176	3407	3110	2977	3916	2283	1940	0	0	0	0	0	0	0	0	0	0	0	0	0	0	0
AT1G03490	0	0	0	0	0	0	0	0	0	0	0	0	0	0	0	0	0	0	0	0	0	0	0	0	0	0	0	0	0	0	0	0	0	0	0	0	0	0	0	0	0	0	0	0	0	0	0	0	0
AT1G03495	342	254	270	292	10	11	30	9	3	9	14	9	15	8	8	46	74	0	0	58	113	419	426	0	0	0	44	41	98	122	59	118	80	70	0	0	0	0	0	0	0	0	0	0	0	0	0	0	0
AT1G03502	15	10	4	5	0	0	0	0	1	1	4	3	0	0	0	0	0	0	0	1	0	21	19	0	0	0	6	1	9	1	0	1	7	8	0	0	0	0	0	0	0	0	0	0	0	0	0	0	0
AT1G03506	0	0	0	0	0	0	0	3	0	0	0	0	1	0	0	0	0	0	0	0	0	0	0	0	0	3	0	6	1	4	5	16	0	20	0	0	0	0	0	0	0	0	0	0	0	0	0	0	0
AT1G03510	56	44	64	55	0	0	1	0	0	0	0	2	0	2	1	5	10	0	0	5	14	91	31	0	0	0	0	2	1	16	7	8	16	5	0	0	0	0	0	0	0	0	0	0	0	0	0	0	0
AT1G03515	0	0	0	0	0	0	0	0	0	0	0	0	0	0	0	0	0	0	0	0	0	0	0	0	0	0	0	0	0	0	0	0	0	0	0	0	0	0	0	0	0	0	0	0	0	0	0	0	0
AT1G03520	489	412	519	533	11	17	25	28	12	18	14	20	22	7	6	27	37	0	0	107	141	734	410	0	0	0	37	66	144	136	123	137	138	88	0	0	0	0	0	0	0	0	0	0	0	0	0	0	0
AT1G03530	709	740	632	613	3	2	4	0	5	8	8	4	15	17	18	133	188	0	0	46	84	499	196	0	0	0	40	40	85	83	64	93	104	96	0	0	0	0	0	0	0	0	0	0	0	0	0	0	0
AT1G03540	61	76	43	71	0	0	0	0	0	0	0	0	1	0	1	3	11	0	0	5	14	66	21	0	0	0	0	3	0	0	0	0	2	0	0	0	0	0	0	0	0	0	0	0	0	0	0	0	0
AT1G03545	97	76	78	91	1	3	1	0	0	2	1	2	11	0	0	18	45	0	0	15	15	107	45	0	0	0	12	4	15	14	14	21	21	2	0	0	0	0	0	0	0	0	0	0	0	0	0	0	0
AT1G03550	1303	1140	301	291	19	29	45	28	31	47	77	67	103	0	4	43	76	0	0	67	74	749	681	0	0	0	21	41	26	43	49	58	47	74	0	0	0	0	0	0	0	0	0	0	0	0	0	0	0
AT1G03560	450	440	504	595	4	6	10	9	4	10	12	6	8	7	6	63	74	0	0	67	118	555	150	0	0	0	32	40	71	108	72	87	80	44	0	0	0	0	0	0	0	0	0	0	0	0	0	0	0
AT1G03570	0	0	0	0	0	0	0	0	0	0	0	0	0	0	0	0	0	0	0	0	0	0	0	0	0	0	0	0	0	0	0	0	0	0	0	0	0	0	0	0	0	0	0	0	0	0	0	0	0
AT1G03590	1564	1258	963	1151	10	18	17	11	11	20	25	27	29	23	16	108	216	0	0	311	374	1585	1239	0	0	0	44	75	183	116	211	215	182	198	0	0	0	0	0	0	0	0	0	0	0	0	0	0	0
AT1G03600	220	207	8605	9048	281	335	302	434	3	4	3	2	0	369	323	1174	2100	0	0	3187	6177	13981	10364	0	0	256	2123	3605	8373	7748	4899	6338	8458	7281	0	0	0	0	0	0	0	0	0	0	0	0	0	0	0
AT1G03610	1190	1021	1554	1777	46	57	75	63	66	124	120	111	169	56	54	95	143	0	0	319	451	1918	2137	0	0	29	159	261	641	532	541	787	927	858	0	0	0	0	0	0	0	0	0	0	0	0	0	0	0
AT1G03620	703	573	259	231	0	9	12	11	16	39	25	29	41	0	0	16	26	0	0	19	28	278	260	0	0	0	8	27	24	24	71	35	36	44	0	0	0	0	0	0	0	0	0	0	0	0	0	0	0
AT1G03630	164	124	5226	5872	186	279	299	318	0	0	0	0	0	98	82	597	995	0	0	2189	2724	8204	5483	0	0	0	442	724	2635	2336	1949	2463	1448	1358	0	0	0	0	0	0	0	0	0	0	0	0	0	0	0
AT1G03640	0	0	0	0	0	0	0	0	0	0	0	0	0	0	0	0	0	0	0	0	0	0	0	0	0	0	0	0	0	0	0	0	0	0	0	0	0	0	0	0	0	0	0	0	0	0	0	0	0
AT1G03650	169	108	121	100	4	7	8	1	5	11	10	11	21	2	3	12	23	0	0	23	30	173	135	0	0	0	8	8	39	37	67	76	69	85	0	0	0	0	0	0	0	0	0	0	0	0	0	0	0
AT1G03660	187	152	45	32	0	3	8	0	24	34	32	40	38	1	2	2	11	0	0	0	2	80	83	0	0	0	9	13	37	35	8	22	17	2	0	0	0	0	0	0	0	0	0	0	0	0	0	0	0
AT1G03670	0	0	0	0	0	0	0	0	0	0	0	0	0	0	0	0	0	0	0	0	0	0	0	0	0	0	0	0	0	0	0	0	0	0	0	0	0	0	0	0	0	0	0	0	0	0	0	0	0
AT1G03680	350	303	6479	7047	329	485	437	525	15	23	30	23	30	360	349	902	1413	0	0	2858	4148	13572	10743	0	0	0	1135	1700	5108	4419	5226	7394	4608	4143	0	0	0	0	0	0	0	0	0	0	0	0	0	0	0
AT1G03687	326	311	367	382	9	15	20	20	8	16	14	20	22	8	6	78	111	0	0	79	127	637	358	0	0	0	36	75	186	116	111	155	127	110	0	0	0	0	0	0	0	0	0	0	0	0	0	0	0
AT1G03700	155	141	0	0	0	0	0	0	2	3	0	0	0	0	0	7	0	0	0	0	0	111	46	0	0	0	0	0	0	0	0	0	0	0	0	0	0	0	0	0	0	0	0	0	0	0	0	0	0
AT1G03710	3	0	5	0	0	0	0	0	0	0	0	0	0	0	0	0	0	0	0	0	0	0	0	0	0	0	0	0	2	0	5	18	5	5	0	0	0	0	0	0	0	0	0	0	0	0	0	0	0
AT1G03720	0	0	0	0	0	0	0	0	0	0	0	0	0	0	0	0	0	0	0	0	0	0	0	0	0	0	2	0	0	0	0	0	0	0	0	0	0	0	0	0	0	0	0	0	0	0	0	0	0
AT1G03730	1127	945	805	757	9	20	17	27	22	67	67	52	83	15	17	35	76	0	0	87	94	1515	403	0	0	8	29	56	123	91	210	190	125	118	0	0	0	0	0	0	0	0	0	0	0	0	0	0	0
AT1G03740	4051	3706	4160	5129	22	79	98	86	66	127	164	129	230	15	22	173	237	0	0	583	1021	4830	2950	0	0	0	66	77	148	109	204	254	152	85	0	0	0	0	0	0	0	0	0	0	0	0	0	0	0
AT1G03743	0	0	0	0	2	0	0	3	0	1	4	0	0	1	1	0	0	0	0	0	0	0	0	0	0	4	0	0	1	0	1	0	0	0	0	0	0	0	0	0	0	0	0	0	0	0	0	0	0
AT1G03746	0	3	0	0	1	0	0	6	2	4	0	2	0	3	4	0	0	0	0	0	0	0	2	0	0	4	0	0	1	0	1	0	0	0	0	0	0	0	0	0	0	0	0	0	0	0	0	0	0
AT1G03750	457	487	285	329	10	6	4	14	4	10	9	14	12	0	0	39	42	0	0	54	71	377	198	0	0	0	11	22	56	52	52	47	60	40	0	0	0	0	0	0	0	0	0	0	0	0	0	0	0
AT1G03760	518	522	289	311	0	16	23	27	10	20	30	34	28	0	5	53	110	0	0	56	70	429	359	0	0	0	18	19	47	41	96	126	78	46	0	0	0	0	0	0	0	0	0	0	0	0	0	0	0
AT1G03770	464	463	217	269	0	5	8	0	7	7	10	11	19	0	0	33	62	0	0	23	42	391	287	0	0	0	23	10	40	18	8	36	33	18	0	0	0	0	0	0	0	0	0	0	0	0	0	0	0
AT1G03780	534	498	334	263	3	14	5	14	7	15	13	16	11	0	0	141	160	0	0	23	34	565	446	0	0	0	13	29	55	56	73	51	55	17	0	0	0	0	0	0	0	0	0	0	0	0	0	0	0
AT1G03790	2	0	0	2	0	0	0	0	0	0	0	0	1	0	2	0	5	0	0	0	0	22	9	0	0	0	18	26	12	26	36	73	64	69	0	0	0	0	0	0	0	0	0	0	0	0	0	0	0
AT1G03800	8	6	4	18	0	1	0	0	0	0	0	0	0	0	2	8	5	0	0	4	8	3	6	0	0	0	5	0	10	0	0	5	10	8	0	0	0	0	0	0	0	0	0	0	0	0	0	0	0
AT1G03810	0	0	0	0	0	0	0	0	0	0	0	0	0	0	0	0	0	0	0	0	0	0	0	0	0	0	0	0	0	0	0	0	0	0	0	0	0	0	0	0	0	0	0	0	0	0	0	0	0
AT1G03820	1305	1129	155	155	8	31	25	15	27	73	68	54	111	9	7	91	162	0	0	59	67	500	99	0	0	0	21	52	256	200	204	389	138	181	0	0	0	0	0	0	0	0	0	0	0	0	0	0	0
AT1G03830	567	607	477	411	4	17	13	14	7	8	10	12	21	1	5	69	149	0	0	43	57	587	312	0	0	0	18	10	67	73	40	83	26	64	0	0	0	0	0	0	0	0	0	0	0	0	0	0	0
AT1G03840	330	352	12	5	0	0	1	0	2	5	10	8	9	3	1	15	39	0	0	2	4	93	54	0	0	0	0	0	12	2	18	16	5	10	0	0	0	0	0	0	0	0	0	0	0	0	0	0	0
AT1G03850	1575	1827	189	209	7	3	42	16	101	212	165	151	229	19	21	60	74	0	0	28	47	280	263	0	0	0	37	39	201	125	99	234	171	270	0	0	0	0	0	0	0	0	0	0	0	0	0	0	0
AT1G03860	2062	1962	1521	1689	50	78	116	74	70	105	125	113	132	47	49	441	587	0	0	438	582	3406	4745	0	0	0	162	200	730	557	582	760	545	540	0	0	0	0	0	0	0	0	0	0	0	0	0	0	0
AT1G03870	2763	3210	2926	2756	24	73	17	4	271	482	332	375	266	187	201	712	1167	0	0	1196	2080	9200	4930	0	0	31	201	304	1320	1167	178	259	1795	1603	0	0	0	0	0	0	0	0	0	0	0	0	0	0	0
AT1G03880	0	0	0	0	0	0	0	0	0	0	0	0	0	0	0	0	0	0	0	0	0	0	0	0	0	0	0	0	0	0	0	0	0	0	0	0	0	0	0	0	0	0	0	0	0	0	0	0	0
AT1G03890	0	0	0	0	0	0	0	0	0	0	0	0	0	0	0	0	0	0	0	0	0	0	0	0	0	0	0	0	0	0	0	0	0	0	0	0	0	0	0	0	0	0	0	0	0	0	0	0	0
AT1G03900	4093	3656	2283	2265	52	65	121	100	80	144	136	157	206	167	126	417	703	0	0	608	1043	5123	4219	0	0	0	318	365	935	840	1214	1552	1084	994	0	0	0	0	0	0	0	0	0	0	0	0	0	0	0
AT1G03905	639	540	121	140	5	5	7	0	10	20	19	16	30	3	3	12	41	0	0	25	27	394	211	0	0	0	16	16	40	29	17	50	25	51	0	0	0	0	0	0	0	0	0	0	0	0	0	0	0
AT1G03910	2448	2340	1876	2008	37	74	88	65	44	86	118	72	126	21	23	264	396	0	0	383	568	2559	2186	0	0	0	119	147	328	293	358	371	322	230	0	0	0	0	0	0	0	0	0	0	0	0	0	0	0
AT1G03920	604	508	29	59	0	6	0	0	0	17	11	14	0	0	0	18	26	0	0	10	13	148	145	0	0	0	0	0	9	10	29	14	0	2	0	0	0	0	0	0	0	0	0	0	0	0	0	0	0
AT1G03930	1042	929	1605	1793	25	47	52	33	0	14	31	21	32	14	20	135	228	0	0	532	761	2266	956	0	0	0	152	230	439	443	257	321	441	315	0	0	0	0	0	0	0	0	0	0	0	0	0	0	0
AT1G03935	0	0	2	1	1	0	0	0	0	1	0	0	1	1	0	0	0	0	0	0	0	0	1	0	0	10	2	0	41	35	32	41	51	2	0	0	0	0	0	0	0	0	0	0	0	0	0	0	0
AT1G03940	306	255	280	304	24	39	69	47	2	9	20	13	17	21	15	37	52	0	0	59	93	434	455	0	0	7	99	113	368	264	120	146	202	198	0	0	0	0	0	0	0	0	0	0	0	0	0	0	0
AT1G03950	723	579	402	420	18	24	29	42	13	27	37	22	48	0	0	59	66	0	0	151	201	842	696	0	0	0	38	39	192	126	228	205	122	92	0	0	0	0	0	0	0	0	0	0	0	0	0	0	0
AT1G03960	792	677	592	534	18	19	31	24	16	44	38	30	35	3	4	52	61	0	0	56	75	612	382	0	0	0	40	56	71	74	115	120	130	87	0	0	0	0	0	0	0	0	0	0	0	0	0	0	0
AT1G03970	1388	1115	985	1062	29	44	42	56	11	35	52	39	55	14	18	80	119	0	0	245	401	1670	1738	0	0	27	56	98	275	175	333	498	290	229	0	0	0	0	0	0	0	0	0	0	0	0	0	0	0
AT1G03980	98	78	10	17	0	0	0	0	0	0	2	0	0	0	0	0	0	0	0	5	8	14	14	0	0	0	2	2	5	12	0	0	0	0	0	0	0	0	0	0	0	0	0	0	0	0	0	0	0
AT1G03982	3	0	0	0	0	0	0	0	0	0	0	0	0	0	0	0	0	0	0	0	0	0	0	0	0	0	0	0	0	0	0	0	0	0	0	0	0	0	0	0	0	0	0	0	0	0	0	0	0
AT1G03987	0	0	1	2	0	0	0	0	0	0	0	0	0	0	0	0	0	0	0	0	0	1	2	0	0	0	0	0	0	0	0	0	0	0	0	0	0	0	0	0	0	0	0	0	0	0	0	0	0
AT1G03990	222	182	124	115	0	0	5	0	5	7	9	4	8	0	0	14	29	0	0	23	43	175	70	0	0	0	0	10	18	6	6	0	20	20	0	0	0	0	0	0	0	0	0	0	0	0	0	0	0
AT1G03993	0	0	0	0	0	0	0	0	0	0	0	0	0	0	0	0	0	0	0	0	0	0	0	0	0	0	0	0	0	0	0	0	0	0	0	0	0	0	0	0	0	0	0	0	0	0	0	0	0
AT1G03997	0	0	0	0	0	0	0	0	0	0	0	0	0	0	0	0	0	0	0	0	0	1	0	0	0	0	0	0	0	0	0	0	0	0	0	0	0	0	0	0	0	0	0	0	0	0	0	0	0
AT1G04000	364	366	386	271	8	7	16	16	32	50	72	43	63	13	15	39	76	0	0	62	115	529	73	0	0	3	46	50	102	123	95	165	177	192	0	0	0	0	0	0	0	0	0	0	0	0	0	0	0
AT1G04003	0	0	0	0	0	0	0	0	0	0	0	0	0	0	0	0	0	0	0	0	0	0	0	0	0	0	0	0	0	0	0	0	0	0	0	0	0	0	0	0	0	0	0	0	0	0	0	0	0
AT1G04007	100	90	64	60	0	0	1	0	0	0	0	2	2	0	0	4	12	0	0	12	14	110	43	0	0	0	27	22	35	25	38	55	52	35	0	0	0	0	0	0	0	0	0	0	0	0	0	0	0
AT1G04010	559	530	279	371	8	17	12	7	9	14	27	17	13	0	0	0	63	0	0	90	128	498	370	0	0	0	34	64	58	84	87	114	117	118	0	0	0	0	0	0	0	0	0	0	0	0	0	0	0
AT1G04013	1	2	19	17	0	0	1	0	0	0	0	0	0	0	0	0	0	0	0	3	3	38	9	0	0	0	15	22	54	51	55	56	28	38	0	0	0	0	0	0	0	0	0	0	0	0	0	0	0
AT1G04017	0	0	0	0	0	0	0	0	0	0	0	0	0	0	0	3	0	0	0	0	0	0	0	0	0	0	0	0	0	0	0	0	0	0	0	0	0	0	0	0	0	0	0	0	0	0	0	0	0
AT1G04020	265	215	225	183	0	10	9	7	3	7	10	5	2	1	0	55	77	0	0	55	69	388	190	0	0	0	34	53	72	80	82	69	47	32	0	0	0	0	0	0	0	0	0	0	0	0	0	0	0
AT1G04023	0	0	0	0	0	0	0	0	0	0	0	0	0	0	0	0	0	0	0	0	0	0	0	0	0	0	0	0	0	0	0	0	0	0	0	0	0	0	0	0	0	0	0	0	0	0	0	0	0
AT1G04027	44	19	10	22	0	0	0	0	0	0	0	0	0	0	0	0	0	0	0	0	1	17	22	0	0	0	0	2	3	4	0	3	1	1	0	0	0	0	0	0	0	0	0	0	0	0	0	0	0
AT1G04030	585	512	159	160	2	4	5	0	7	21	10	12	18	0	2	33	46	0	0	55	46	369	173	0	0	0	19	22	15	27	54	31	35	21	0	0	0	0	0	0	0	0	0	0	0	0	0	0	0
AT1G04033	1	1	0	0	0	0	0	0	0	0	0	0	0	0	0	0	0	0	0	0	0	0	0	0	0	0	0	0	2	0	0	0	0	2	0	0	0	0	0	0	0	0	0	0	0	0	0	0	0
AT1G04037	6	8	13	9	0	0	0	1	0	0	0	0	0	1	0	0	0	0	0	3	5	50	16	0	0	0	0	3	7	9	4	12	10	15	0	0	0	0	0	0	0	0	0	0	0	0	0	0	0
AT1G04040	6554	6452	2154	2001	44	75	60	67	198	403	311	298	422	65	51	584	897	0	0	2089	2255	5806	3573	0	0	0	64	108	874	737	212	202	394	423	0	0	0	0	0	0	0	0	0	0	0	0	0	0	0
AT1G04043	6e-05	0	0	0	0	0	0	0	0	0	0	0	0	0	0	0	0	0	0	0	0	0	0	0	0	0	0	0	0	0	0	0	0	0	0	0	0	0	0	0	0	0	0	0	0	0	0	0	0
AT1G04047	32	27	16	29	0	1	2	1	2	5	7	2	6	0	0	0	0	0	0	3	0	24	33	0	0	0	4	1	1	2	2	23	5	9	0	0	0	0	0	0	0	0	0	0	0	0	0	0	0
AT1G04050	293	259	90	140	0	6	6	4	5	7	8	0	0	1	0	24	35	0	0	36	32	111	123	0	0	0	18	18	38	22	40	48	51	20	0	0	0	0	0	0	0	0	0	0	0	0	0	0	0
AT1G04053	74	52	25	47	0	0	0	0	0	3	3	0	4	0	0	8	1	0	0	8	5	28	70	0	0	0	8	0	1	0	1	0	6	0	0	0	0	0	0	0	0	0	0	0	0	0	0	0	0
AT1G04057	0	0	0	0	0	0	0	0	0	0	0	0	0	0	0	0	0	0	0	0	0	0	0	0	0	0	0	0	0	0	0	0	0	0	0	0	0	0	0	0	0	0	0	0	0	0	0	0	0
AT1G04063	0	0	0	0	0	0	0	0	0	0	0	0	0	0	0	0	0	0	0	0	0	0	0	0	0	0	0	0	0	0	0	0	0	0	0	0	0	0	0	0	0	0	0	0	0	0	0	0	0
AT1G04067	9	7	5	1	0	0	0	0	0	0	0	0	0	0	0	0	0	0	0	3	9	5	5	0	0	0	5	0	14	12	16	0	4	0	0	0	0	0	0	0	0	0	0	0	0	0	0	0	0
AT1G04070	348	314	188	209	8	8	4	7	13	18	15	13	31	11	11	38	70	0	0	28	27	319	95	0	0	1	45	116	194	178	182	146	232	246	0	0	0	0	0	0	0	0	0	0	0	0	0	0	0
AT1G04073	6	5	5	7	0	0	0	0	0	1	1	0	0	0	0	0	2	0	0	0	1	8	3	0	0	0	0	3	9	5	0	2	0	0	0	0	0	0	0	0	0	0	0	0	0	0	0	0	0
AT1G04077	0	0	0	0	0	0	0	3	1	0	0	0	0	0	0	0	0	0	0	0	0	0	0	0	0	0	0	0	0	0	0	0	0	0	0	0	0	0	0	0	0	0	0	0	0	0	0	0	0
AT1G04080	4057	3595	3489	4112	57	117	129	94	88	146	179	147	214	76	58	602	804	0	0	672	1013	6201	5645	0	0	0	375	484	602	658	629	969	774	590	0	0	0	0	0	0	0	0	0	0	0	0	0	0	0
AT1G04083	7	6	2	3	0	0	0	0	0	0	0	0	0	1	0	0	0	0	0	1	0	13	8	0	0	0	0	0	0	1	0	0	4	1	0	0	0	0	0	0	0	0	0	0	0	0	0	0	0
AT1G04087	0	0	0	0	0	0	0	0	0	0	0	0	0	0	0	0	0	0	0	0	0	0	0	0	0	0	0	0	0	0	0	0	0	0	0	0	0	0	0	0	0	0	0	0	0	0	0	0	0
AT1G04090	38	45	12	18	0	1	0	0	0	0	0	1	3	0	0	8	3	0	0	1	2	21	42	0	0	0	0	0	0	0	2	0	5	0	0	0	0	0	0	0	0	0	0	0	0	0	0	0	0
AT1G04093	1	3	1	1	0	0	0	0	0	0	0	0	0	0	0	0	0	0	0	0	0	0	0	0	0	0	3	0	1	1	2	0	0	1	0	0	0	0	0	0	0	0	0	0	0	0	0	0	0
AT1G04097	3	2	2	1	0	0	0	0	0	0	0	0	0	0	0	0	0	0	0	0	0	2	5	0	0	0	0	0	0	0	0	7	0	0	0	0	0	0	0	0	0	0	0	0	0	0	0	0	0
AT1G04100	274	213	126	192	9	11	14	12	0	19	0	10	35	0	0	15	20	0	0	43	49	202	151	0	0	0	28	30	61	28	63	102	79	64	0	0	0	0	0	0	0	0	0	0	0	0	0	0	0
AT1G04103	32	20	0	0	0	0	0	0	0	0	0	0	0	0	0	0	0	0	0	0	0	11	0	0	0	0	0	0	2	2	1	6	5	4	0	0	0	0	0	0	0	0	0	0	0	0	0	0	0
AT1G04105	0	0	0	0	0	0	0	0	0	0	0	0	0	0	0	0	0	0	0	0	0	0	0	0	0	0	0	0	0	0	0	0	0	0	0	0	0	0	0	0	0	0	0	0	0	0	0	0	0
AT1G04110	4	1	73	107	4	3	4	1	0	0	0	0	0	13	13	15	50	0	0	12	16	388	90	0	0	0	15	26	24	49	48	33	41	47	0	0	0	0	0	0	0	0	0	0	0	0	0	0	0
AT1G04117	136	159	151	155	1	3	3	1	9	11	4	10	13	1	1	15	8	0	0	19	29	147	37	0	0	0	11	63	53	81	42	30	40	51	0	0	0	0	0	0	0	0	0	0	0	0	0	0	0
AT1G04120	6800	6039	2409	2908	29	61	91	41	44	79	92	99	137	29	34	399	671	0	0	383	605	5705	2855	0	0	0	361	353	606	555	522	786	643	527	0	0	0	0	0	0	0	0	0	0	0	0	0	0	0
AT1G04123	0	1	7	0	0	0	0	0	1	0	0	0	0	0	0	0	4	0	0	0	0	0	0	0	0	0	0	0	2	0	0	0	0	0	0	0	0	0	0	0	0	0	0	0	0	0	0	0	0
AT1G04127	1	0	0	0	0	0	0	0	0	0	0	0	0	0	0	0	0	0	0	0	0	0	0	0	0	0	0	0	0	0	0	0	1	0	0	0	0	0	0	0	0	0	0	0	0	0	0	0	0
AT1G04130	372	353	195	228	6	18	29	17	7	28	23	20	20	0	0	43	56	0	0	49	65	764	1107	0	0	5	35	47	90	91	63	79	148	104	0	0	0	0	0	0	0	0	0	0	0	0	0	0	0
AT1G04133	0	0	8	17	0	0	0	0	0	0	1	0	0	0	0	0	0	0	0	0	2	0	0	0	0	0	0	0	0	0	0	0	0	0	0	0	0	0	0	0	0	0	0	0	0	0	0	0	0
AT1G04137	0	0	0	0	0	0	0	0	0	0	0	0	0	0	0	0	0	0	0	0	0	0	0	0	0	0	0	0	0	0	0	0	2	0	0	0	0	0	0	0	0	0	0	0	0	0	0	0	0
AT1G04140	4201	3837	3262	3851	89	100	130	125	84	154	179	149	195	118	95	530	807	0	0	551	1049	6052	4009	0	0	0	322	488	653	689	847	992	904	756	0	0	0	0	0	0	0	0	0	0	0	0	0	0	0
AT1G04143	0	0	0	0	0	0	0	0	0	0	0	0	0	0	0	0	0	0	0	0	0	0	0	0	0	0	0	0	0	0	0	0	0	0	0	0	0	0	0	0	0	0	0	0	0	0	0	0	0
AT1G04147	56	44	6	4	0	0	0	2	3	4	3	2	9	0	0	0	0	0	0	0	1	14	4	0	0	0	0	0	0	0	5	1	5	0	0	0	0	0	0	0	0	0	0	0	0	0	0	0	0
AT1G04150	27	23	3	8	0	0	0	0	0	0	0	1	2	0	0	1	6	0	0	0	0	3	1	0	0	0	0	0	5	0	0	0	2	5	0	0	0	0	0	0	0	0	0	0	0	0	0	0	0
AT1G04153	4	2	0	1	0	0	0	0	0	0	0	0	0	0	0	0	0	0	0	0	0	0	1	0	0	0	8	10	7	5	0	2	2	0	0	0	0	0	0	0	0	0	0	0	0	0	0	0	0
AT1G04157	3	0	5	8	0	0	0	0	0	0	0	0	0	0	0	0	0	0	0	0	0	1	0	0	0	0	0	0	0	0	0	0	0	0	0	0	0	0	0	0	0	0	0	0	0	0	0	0	0
AT1G04160	764	757	429	496	0	12	0	3	12	13	10	18	16	0	0	42	50	0	0	86	108	1011	716	0	0	0	43	47	42	81	60	40	49	30	0	0	0	0	0	0	0	0	0	0	0	0	0	0	0
AT1G04163	9	13	24	35	0	0	0	0	0	0	0	0	0	0	0	0	0	0	0	0	0	11	3	0	0	0	2	0	4	0	0	0	0	0	0	0	0	0	0	0	0	0	0	0	0	0	0	0	0
AT1G04167	0	0	0	0	0	0	0	0	0	0	0	0	0	0	0	0	0	0	0	0	0	0	0	0	0	0	0	0	0	0	0	0	0	0	0	0	0	0	0	0	0	0	0	0	0	0	0	0	0
AT1G04170	2741	2607	2265	2457	65	117	126	91	72	145	171	145	214	120	107	494	831	0	0	555	725	6214	3655	0	0	0	541	698	1498	1477	920	1173	1264	1062	0	0	0	0	0	0	0	0	0	0	0	0	0	0	0
AT1G04173	0	0	0	0	0	0	0	0	0	0	0	0	0	0	0	0	0	0	0	0	0	0	5	0	0	0	0	0	0	0	0	0	0	0	0	0	0	0	0	0	0	0	0	0	0	0	0	0	0
AT1G04177	0	0	0	0	0	0	0	0	0	0	0	0	0	0	0	0	0	0	0	0	0	0	0	0	0	0	0	0	0	0	0	0	0	0	0	0	0	0	0	0	0	0	0	0	0	0	0	0	0
AT1G04180	242	236	26	20	0	1	0	0	6	6	8	2	12	0	2	0	31	0	0	3	2	176	498	0	0	1	0	0	2	0	0	0	2	1	0	0	0	0	0	0	0	0	0	0	0	0	0	0	0
AT1G04183	757	9	840	84	15	31	28	29	30	51	56	53	74	0	48	0	190	0	0	103	81	392	32	0	0	3	101	362	903	737	177	232	968	1000	0	0	0	0	0	0	0	0	0	0	0	0	0	0	0
AT1G04187	3	5	6	13	0	0	1	0	0	3	2	1	1	2	3	0	0	0	0	2	0	7	18	0	0	3	0	0	2	1	3	1	3	3	0	0	0	0	0	0	0	0	0	0	0	0	0	0	0
AT1G04190	1163	1191	795	766	30	52	56	37	30	57	64	44	51	10	10	152	246	0	0	180	182	1601	860	0	0	0	105	121	325	386	245	261	213	253	0	0	0	0	0	0	0	0	0	0	0	0	0	0	0
AT1G04193	3	16	3	6	0	0	0	0	1	3	2	2	0	8	3	0	0	0	0	0	0	12	9	0	0	0	1	2	5	4	2	1	6	10	0	0	0	0	0	0	0	0	0	0	0	0	0	0	0
AT1G04197	2	1	0	0	0	0	0	0	0	0	2	0	0	0	1	0	0	0	0	0	0	0	0	0	0	0	0	3	0	0	0	1	0	1	0	0	0	0	0	0	0	0	0	0	0	0	0	0	0
AT1G04200	2025	1850	1146	1589	22	34	59	25	22	45	49	47	56	12	10	125	172	0	0	386	555	3322	2106	0	0	2	130	106	228	189	123	118	252	137	0	0	0	0	0	0	0	0	0	0	0	0	0	0	0
AT1G04203	0	0	0	0	0	0	0	0	0	0	0	0	0	0	0	0	0	0	0	1	0	0	0	0	0	0	0	0	0	0	0	0	0	0	0	0	0	0	0	0	0	0	0	0	0	0	0	0	0
AT1G04207	0	0	0	0	0	0	0	0	0	0	0	0	0	0	0	0	0	0	0	0	0	0	0	0	0	0	0	0	0	0	0	0	0	0	0	0	0	0	0	0	0	0	0	0	0	0	0	0	0
AT1G04210	2457	2105	2526	3030	22	37	56	59	31	66	76	46	75	28	20	226	342	0	0	355	481	4962	2186	0	0	0	212	232	383	351	271	331	385	253	0	0	0	0	0	0	0	0	0	0	0	0	0	0	0
AT1G04213	0	0	0	0	0	0	0	0	0	0	0	0	0	0	0	0	0	0	0	0	0	0	0	0	0	0	0	0	0	0	0	0	0	0	0	0	0	0	0	0	0	0	0	0	0	0	0	0	0
AT1G04217	7	8	6	2	0	0	0	0	0	0	0	0	0	0	1	0	0	0	0	1	1	24	16	0	0	0	9	21	25	21	23	30	37	68	0	0	0	0	0	0	0	0	0	0	0	0	0	0	0
AT1G04220	1939	1533	83	105	12	13	16	15	8	20	15	12	13	13	9	56	88	0	0	0	0	1300	855	0	0	0	36	42	152	96	117	130	79	110	0	0	0	0	0	0	0	0	0	0	0	0	0	0	0
AT1G04223	18	19	16	11	0	2	2	0	4	6	8	9	2	5	7	0	13	0	0	1	0	49	31	0	0	0	4	10	28	11	12	30	21	30	0	0	0	0	0	0	0	0	0	0	0	0	0	0	0
AT1G04227	0	0	0	0	0	0	0	0	0	0	0	0	0	0	0	0	0	0	0	0	0	0	0	0	0	0	0	0	6e-05	0	0	0	0	0	0	0	0	0	0	0	0	0	0	0	0	0	0	0	0
AT1G04230	1099	960	809	870	26	52	48	17	16	42	50	38	58	16	14	78	107	0	0	162	180	1461	929	0	0	16	68	63	282	197	160	211	259	217	0	0	0	0	0	0	0	0	0	0	0	0	0	0	0
AT1G04233	0	0	0	0	0	0	0	0	0	0	0	0	0	0	0	0	0	0	0	0	0	0	0	0	0	0	0	0	0	0	0	0	0	0	0	0	0	0	0	0	0	0	0	0	0	0	0	0	0
AT1G04237	12	6	14	28	0	0	0	0	0	0	0	0	0	0	0	0	2	0	0	6	3	34	0	0	0	0	0	0	1	0	0	0	1	0	0	0	0	0	0	0	0	0	0	0	0	0	0	0	0
AT1G04240	1344	1382	2182	2443	41	101	33	20	17	26	31	15	36	13	10	92	127	0	0	327	391	3718	1298	0	0	0	157	230	1163	925	248	261	589	527	0	0	0	0	0	0	0	0	0	0	0	0	0	0	0
AT1G04243	0	0	0	0	0	0	0	0	0	0	0	0	0	0	0	0	0	0	0	0	0	0	0	0	0	0	0	0	0	0	0	0	0	0	0	0	0	0	0	0	0	0	0	0	0	0	0	0	0
AT1G04247	322	292	17	27	0	0	0	0	0	0	0	0	1	0	5	5	4	0	0	2	14	214	95	0	0	0	12	9	18	16	7	8	37	3	0	0	0	0	0	0	0	0	0	0	0	0	0	0	0
AT1G04250	2347	2240	506	607	32	39	50	46	97	197	201	161	215	169	176	206	314	0	0	108	151	2325	1802	0	0	0	191	306	1558	1333	99	84	595	654	0	0	0	0	0	0	0	0	0	0	0	0	0	0	0
AT1G04253	0	0	0	0	0	0	0	0	0	0	0	0	0	0	0	0	0	0	0	0	0	0	0	0	0	0	0	0	0	0	0	0	0	0	0	0	0	0	0	0	0	0	0	0	0	0	0	0	0
AT1G04257	1	0	0	0	0	0	0	0	0	0	0	0	0	0	0	0	0	0	0	0	0	0	0	0	0	0	0	0	0	0	0	0	0	0	0	0	0	0	0	0	0	0	0	0	0	0	0	0	0
AT1G04260	529	458	267	343	11	7	17	15	10	33	44	37	47	26	22	78	108	0	0	93	178	717	339	0	0	7	48	102	207	114	218	203	210	249	0	0	0	0	0	0	0	0	0	0	0	0	0	0	0
AT1G04263	0	0	0	0	0	0	0	0	0	0	0	0	0	52	43	0	0	0	0	0	0	0	0	0	0	0	0	0	1	0	0	1	0	1	0	0	0	0	0	0	0	0	0	0	0	0	0	0	0
AT1G04267	12	23	18	14	1	0	0	0	0	0	0	0	0	0	0	0	1	0	0	2	0	17	6	0	0	0	4	13	19	20	4	27	5	16	0	0	0	0	0	0	0	0	0	0	0	0	0	0	0
AT1G04270	7471	6586	5025	5985	286	366	454	474	372	696	745	602	797	659	599	1565	2296	0	0	1757	1887	15020	11193	0	0	0	4278	6359	17010	14055	8447	11383	11633	12926	0	0	0	0	0	0	0	0	0	0	0	0	0	0	0
AT1G04273	12	18	18	13	0	0	1	0	0	0	0	0	0	100	98	6	0	0	0	4	0	29	2	0	0	3	4	12	18	21	7	29	6	21	0	0	0	0	0	0	0	0	0	0	0	0	0	0	0
AT1G04277	15	8	9	11	0	1	2	2	1	0	4	5	1	25	26	5	0	0	0	3	0	26	10	0	0	1	5	9	10	7	1	4	21	14	0	0	0	0	0	0	0	0	0	0	0	0	0	0	0
AT1G04280	2780	2584	1251	1439	18	21	64	30	43	89	104	76	144	25	38	181	290	0	0	187	338	1878	1085	0	0	0	68	96	219	169	203	212	234	200	0	0	0	0	0	0	0	0	0	0	0	0	0	0	0
AT1G04283	0	0	0	0	0	0	0	0	0	0	0	0	0	0	0	0	0	0	0	0	0	0	0	0	0	0	0	0	0	0	0	0	0	0	0	0	0	0	0	0	0	0	0	0	0	0	0	0	0
AT1G04287	0	0	0	0	0	0	0	0	0	0	0	0	0	0	0	0	0	0	0	0	0	0	0	0	0	0	0	0	0	0	0	0	0	0	0	0	0	0	0	0	0	0	0	0	0	0	0	0	0
AT1G04290	488	437	355	337	21	34	25	31	10	19	11	9	22	59	50	56	65	0	0	126	119	706	428	0	0	0	62	107	317	323	220	343	290	235	0	0	0	0	0	0	0	0	0	0	0	0	0	0	0
AT1G04293	0	0	0	0	0	0	0	0	0	0	0	0	0	0	0	0	0	0	0	0	0	0	0	0	0	0	0	0	0	0	0	0	0	0	0	0	0	0	0	0	0	0	0	0	0	0	0	0	0
AT1G04295	9	1	8	0	0	0	0	0	0	0	0	3	0	1	0	0	0	0	0	2	4	6	3	0	0	0	8	18	15	4	30	27	23	23	0	0	0	0	0	0	0	0	0	0	0	0	0	0	0
AT1G04297	4	9	6	7	0	0	0	0	0	0	0	0	0	0	0	0	0	0	0	0	0	2	4	0	0	0	0	0	0	4	1	0	0	0	0	0	0	0	0	0	0	0	0	0	0	0	0	0	0
AT1G04300	3577	3481	2923	3022	39	65	79	55	50	91	147	107	164	23	16	331	607	0	0	485	1106	3236	3467	0	0	0	104	81	247	215	326	463	207	256	0	0	0	0	0	0	0	0	0	0	0	0	0	0	0
AT1G04303	16	7	17	9	0	0	0	0	0	0	0	0	0	0	0	0	2	0	0	1	1	16	1	0	0	0	0	0	0	0	0	0	0	0	0	0	0	0	0	0	0	0	0	0	0	0	0	0	0
AT1G04307	0	0	0	0	0	0	0	0	0	0	0	0	0	0	0	0	0	0	0	0	0	0	0	0	0	0	0	0	0	0	0	0	0	0	0	0	0	0	0	0	0	0	0	0	0	0	0	0	0
AT1G04310	269	294	291	300	0	9	15	10	6	10	9	14	19	18	21	69	77	0	0	23	37	559	492	0	0	0	32	30	60	64	61	105	95	122	0	0	0	0	0	0	0	0	0	0	0	0	0	0	0
AT1G04313	0	0	19	11	0	0	0	2	0	0	0	0	0	0	0	0	0	0	0	0	1	7	12	0	0	0	0	0	0	0	0	0	0	0	0	0	0	0	0	0	0	0	0	0	0	0	0	0	0
AT1G04320	0	0	0	0	0	0	0	0	0	0	0	0	0	0	0	0	0	0	0	0	0	0	0	0	0	0	0	0	0	0	0	0	0	0	0	0	0	0	0	0	0	0	0	0	0	0	0	0	0
AT1G04323	0	0	7	11	0	0	0	0	0	0	0	0	0	0	0	0	0	0	0	0	0	1	4	0	0	0	0	0	0	1	0	2	0	0	0	0	0	0	0	0	0	0	0	0	0	0	0	0	0
AT1G04327	0	0	0	0	0	0	0	0	0	0	0	0	0	0	0	0	0	0	0	0	0	0	0	0	0	0	0	0	0	0	0	0	0	0	0	0	0	0	0	0	0	0	0	0	0	0	0	0	0
AT1G04330	112	110	4	9	0	2	0	0	2	3	1	0	1	2	1	5	14	0	0	1	4	46	21	0	0	0	0	16	18	21	18	32	33	10	0	0	0	0	0	0	0	0	0	0	0	0	0	0	0
AT1G04333	0	0	0	0	0	0	0	0	0	0	0	0	0	0	0	0	0	0	0	0	0	0	0	0	0	0	0	0	0	0	0	0	0	0	0	0	0	0	0	0	0	0	0	0	0	0	0	0	0
AT1G04337	0	0	0	0	0	0	0	0	0	0	0	0	0	0	0	0	0	0	0	0	0	0	0	0	0	0	0	0	0	0	0	0	0	0	0	0	0	0	0	0	0	0	0	0	0	0	0	0	0
AT1G04340	687	673	340	416	17	33	38	45	28	76	52	39	83	32	30	89	139	0	0	137	162	1277	563	0	0	4	217	322	611	438	444	655	611	565	0	0	0	0	0	0	0	0	0	0	0	0	0	0	0
AT1G04343	0	0	0	0	0	0	0	0	1	0	0	0	0	0	0	0	0	0	0	0	0	0	0	0	0	0	0	0	0	0	0	0	0	0	0	0	0	0	0	0	0	0	0	0	0	0	0	0	0
AT1G04347	11	12	8	9	0	0	0	0	0	0	0	1	0	0	0	0	0	0	0	3	0	26	11	0	0	0	2	0	12	7	7	3	6	5	0	0	0	0	0	0	0	0	0	0	0	0	0	0	0
AT1G04350	145	146	1588	1640	68	107	125	105	10	22	35	23	14	22	32	121	165	0	0	902	923	2227	1294	0	0	0	294	291	794	707	676	916	863	744	0	0	0	0	0	0	0	0	0	0	0	0	0	0	0
AT1G04353	73	81	15	18	0	0	1	0	2	10	21	16	21	0	0	0	17	0	0	4	4	29	18	0	0	0	4	10	2	19	16	19	28	7	0	0	0	0	0	0	0	0	0	0	0	0	0	0	0
AT1G04357	15	20	19	15	1	0	1	1	0	0	0	0	2	0	0	0	3	0	0	10	8	30	8	0	0	0	7	19	24	26	20	28	38	32	0	0	0	0	0	0	0	0	0	0	0	0	0	0	0
AT1G04360	575	542	141	121	0	0	0	1	7	15	12	7	24	7	4	16	55	0	0	17	44	234	17	0	0	0	19	8	12	28	12	18	37	26	0	0	0	0	0	0	0	0	0	0	0	0	0	0	0
AT1G04363	0	0	0	0	0	0	0	0	0	0	0	0	0	0	0	0	0	0	0	0	0	0	0	0	0	0	0	0	0	0	0	0	0	0	0	0	0	0	0	0	0	0	0	0	0	0	0	0	0
AT1G04367	32	19	8	10	1	2	0	0	1	3	2	3	3	0	0	0	2	0	0	10	3	0	2	0	0	0	1	2	0	2	0	4	0	0	0	0	0	0	0	0	0	0	0	0	0	0	0	0	0
AT1G04370	2	1	0	4	0	0	0	0	0	0	0	0	0	0	0	0	0	0	0	0	0	4	1	0	0	0	0	0	0	5	0	0	0	0	0	0	0	0	0	0	0	0	0	0	0	0	0	0	0
AT1G04373	0	0	0	0	0	0	0	0	0	0	0	0	0	0	0	0	0	0	0	0	0	0	0	0	0	0	0	0	0	0	0	0	0	0	0	0	0	0	0	0	0	0	0	0	0	0	0	0	0
AT1G04377	0	0	0	0	0	0	0	0	0	0	0	0	0	0	0	0	0	0	0	0	0	0	0	0	0	0	0	0	0	0	0	0	0	0	0	0	0	0	0	0	0	0	0	0	0	0	0	0	0
AT1G04380	10	8	7	9	1	1	0	1	1	1	2	1	1	0	0	0	0	0	0	0	2	20	11	0	0	0	2	0	5	5	10	4	2	0	0	0	0	0	0	0	0	0	0	0	0	0	0	0	0
AT1G04383	0	0	0	0	0	0	0	0	0	0	0	0	0	0	0	0	0	0	0	0	0	0	0	0	0	0	0	0	0	0	0	0	0	0	0	0	0	0	0	0	0	0	0	0	0	0	0	0	0
AT1G04387	0	0	0	0	0	0	0	0	0	0	0	0	0	0	0	0	0	0	0	0	0	0	0	0	0	0	0	0	0	0	0	0	0	0	0	0	0	0	0	0	0	0	0	0	0	0	0	0	0
AT1G04390	513	570	561	573	8	10	14	8	9	12	17	13	17	5	6	23	41	0	0	77	113	511	294	0	0	0	30	65	52	90	81	96	142	78	0	0	0	0	0	0	0	0	0	0	0	0	0	0	0
AT1G04393	4	0	2	0	0	0	0	0	0	0	0	0	0	0	0	0	0	0	0	0	0	0	0	0	0	0	0	0	0	0	0	0	0	0	0	0	0	0	0	0	0	0	0	0	0	0	0	0	0
AT1G04397	4	0	0	0	0	0	0	0	0	0	0	0	0	0	0	0	0	0	0	0	0	0	13	0	0	0	0	0	0	0	0	0	0	0	0	0	0	0	0	0	0	0	0	0	0	0	0	0	0
AT1G04400	5273	5835	5516	6002	153	280	294	241	88	174	167	149	252	81	88	472	918	0	0	1464	1906	7402	5316	0	0	29	352	435	772	656	1432	1850	1041	881	0	0	0	0	0	0	0	0	0	0	0	0	0	0	0
AT1G04403	0	0	0	0	0	0	0	0	0	0	0	0	0	0	0	0	0	0	0	0	0	0	0	0	0	0	0	0	0	0	0	0	0	0	0	0	0	0	0	0	0	0	0	0	0	0	0	0	0
AT1G04407	0	1	0	0	0	0	0	0	0	0	0	0	0	0	0	0	0	0	0	0	0	1	1	0	0	0	0	0	0	0	0	0	0	0	0	0	0	0	0	0	0	0	0	0	0	0	0	0	0
AT1G04410	25395	21684	12255	14875	1113	1629	1855	1615	1144	1972	1913	1748	2504	1155	1129	4561	7293	0	0	6053	6697	44758	29826	0	0	37	3304	5085	12397	10619	8360	11303	12121	11493	0	0	0	0	0	0	0	0	0	0	0	0	0	0	0
AT1G04413	2	1	0	2	0	0	0	0	0	0	0	0	0	0	0	0	0	0	0	0	0	0	0	0	0	0	0	0	5	2	0	0	0	0	0	0	0	0	0	0	0	0	0	0	0	0	0	0	0
AT1G04417	0	3	0	6	0	0	0	0	0	0	0	0	0	0	0	0	0	0	0	1	0	1	5	0	0	0	0	0	0	0	0	0	0	0	0	0	0	0	0	0	0	0	0	0	0	0	0	0	0
AT1G04420	220	186	2956	3340	70	108	95	83	6	8	0	6	0	78	71	386	593	0	0	1239	1504	5354	3871	0	0	0	368	530	2115	1868	1293	1689	854	826	0	0	0	0	0	0	0	0	0	0	0	0	0	0	0
AT1G04423	1	1	2	1	0	0	1	0	0	0	0	0	0	0	0	0	0	0	0	0	1	3	0	0	0	0	0	0	0	0	0	0	0	2	0	0	0	0	0	0	0	0	0	0	0	0	0	0	0
AT1G04425	139	127	87	76	0	0	0	7	3	9	6	0	0	0	0	56	67	0	0	4	6	171	130	0	0	0	90	118	88	94	86	78	118	66	0	0	0	0	0	0	0	0	0	0	0	0	0	0	0
AT1G04427	6	12	4	14	0	0	0	0	0	0	0	0	0	0	0	2	2	0	0	0	1	4	9	0	0	0	0	0	0	3	0	2	0	0	0	0	0	0	0	0	0	0	0	0	0	0	0	0	0
AT1G04430	5925	5674	5065	6788	88	135	126	84	49	91	101	108	133	103	109	531	951	0	0	1853	2657	15491	8416	0	0	0	363	462	1554	1343	773	964	1230	1039	0	0	0	0	0	0	0	0	0	0	0	0	0	0	0
AT1G04433	18	25	36	36	2	3	2	1	0	1	1	0	3	0	0	0	0	0	0	11	0	3	59	0	0	0	1	3	0	3	0	6	0	2	0	0	0	0	0	0	0	0	0	0	0	0	0	0	0
AT1G04437	8	3	0	6	0	0	0	0	0	0	0	0	0	0	0	0	0	0	0	1	2	6	5	0	0	0	0	0	0	0	3	1	1	1	0	0	0	0	0	0	0	0	0	0	0	0	0	0	0
AT1G04440	5412	5231	2614	3124	73	106	109	101	122	239	215	220	401	31	25	322	398	0	0	734	1023	4968	4943	0	0	0	244	286	623	594	579	530	689	524	0	0	0	0	0	0	0	0	0	0	0	0	0	0	0
AT1G04443	0	0	0	0	0	0	0	0	0	0	0	0	0	0	0	0	0	0	0	0	0	0	0	0	0	0	0	0	0	0	0	0	0	0	0	0	0	0	0	0	0	0	0	0	0	0	0	0	0
AT1G04445	86	69	21	14	0	0	0	0	2	4	1	7	3	0	0	0	0	0	0	0	0	3	2	0	0	0	0	1	2	0	0	5	2	5	0	0	0	0	0	0	0	0	0	0	0	0	0	0	0
AT1G04447	0	0	0	0	0	0	0	0	0	0	0	0	0	0	0	0	0	0	0	0	0	0	0	0	0	0	0	0	0	0	0	0	0	0	0	0	0	0	0	0	0	0	0	0	0	0	0	0	0
AT1G04450	0	0	0	0	0	0	0	0	0	0	0	0	0	0	0	0	0	0	0	0	0	0	0	0	0	0	0	0	0	0	0	0	0	0	0	0	0	0	0	0	0	0	0	0	0	0	0	0	0
AT1G04453	0	0	0	0	0	0	0	0	0	0	0	0	0	0	0	0	0	0	0	0	0	0	0	0	0	0	0	0	0	0	0	0	0	0	0	0	0	0	0	0	0	0	0	0	0	0	0	0	0
AT1G04455	0	0	0	0	3	8	5	6	0	0	0	1	0	1	1	0	0	0	0	0	0	0	0	0	0	0	0	0	0	0	1	0	0	0	0	0	0	0	0	0	0	0	0	0	0	0	0	0	0
AT1G04463	35	29	99	114	2	7	7	9	0	0	3	0	0	0	2	0	0	0	0	4	14	144	32	0	0	0	0	0	0	0	11	0	0	15	0	0	0	0	0	0	0	0	0	0	0	0	0	0	0
AT1G04467	4	8	18	11	0	0	0	0	0	0	0	0	0	0	0	0	0	0	0	0	0	22	8	0	0	0	0	2	0	10	4	5	15	0	0	0	0	0	0	0	0	0	0	0	0	0	0	0	0
AT1G04470	0	0	0	0	0	0	0	0	0	0	0	0	0	0	0	0	0	0	0	0	0	0	0	0	0	0	0	0	0	0	0	0	0	10	0	0	0	0	0	0	0	0	0	0	0	0	0	0	0
AT1G04473	14	17	17	13	0	1	1	0	0	0	0	0	0	0	0	1	7	0	0	2	2	18	5	0	0	0	4	0	13	0	4	33	7	6	0	0	0	0	0	0	0	0	0	0	0	0	0	0	0
AT1G04477	17	19	12	16	0	0	0	1	0	1	0	2	0	0	0	0	3	0	0	9	2	59	21	0	0	0	16	16	59	46	4	52	34	42	0	0	0	0	0	0	0	0	0	0	0	0	0	0	0
AT1G04480	3584	3199	2850	2794	83	112	136	164	163	299	231	207	301	174	182	679	1215	0	0	644	711	5826	4826	0	0	29	1251	2181	3904	3429	2030	2713	3130	2716	0	0	0	0	0	0	0	0	0	0	0	0	0	0	0
AT1G04483	3	0	0	2	0	0	0	0	0	0	0	0	0	0	0	0	0	0	0	0	0	2	6	0	0	0	0	0	0	0	0	0	0	0	0	0	0	0	0	0	0	0	0	0	0	0	0	0	0
AT1G04487	0	0	0	0	0	0	0	0	0	0	0	0	0	6	0	0	0	0	0	0	0	0	0	0	0	0	0	0	0	0	0	0	0	0	0	0	0	0	0	0	0	0	0	0	0	0	0	0	0
AT1G04490	1107	660	45	67	1	2	7	4	2	3	9	4	9	0	0	0	8	0	0	6	8	293	62	0	0	0	2	4	16	18	8	8	26	8	0	0	0	0	0	0	0	0	0	0	0	0	0	0	0
AT1G04493	0	0	0	0	0	0	0	0	0	0	0	0	0	0	0	0	0	0	0	0	0	1	0	0	0	0	0	0	1	0	0	0	0	0	0	0	0	0	0	0	0	0	0	0	0	0	0	0	0
AT1G04497	0	0	0	0	0	0	0	0	0	0	0	0	0	0	0	0	0	0	0	0	0	0	0	0	0	0	0	0	0	0	0	0	0	0	0	0	0	0	0	0	0	0	0	0	0	0	0	0	0
AT1G04500	0	0	13	14	0	0	0	0	0	0	0	0	0	0	0	0	0	0	0	0	0	5	6	0	0	0	2	0	0	0	0	0	5	0	0	0	0	0	0	0	0	0	0	0	0	0	0	0	0
AT1G04503	1	0	0	0	0	0	0	0	0	0	0	0	0	0	0	0	0	0	0	0	0	0	0	0	0	0	0	0	0	0	0	0	0	0	0	0	0	0	0	0	0	0	0	0	0	0	0	0	0
AT1G04507	0	0	0	0	0	0	0	0	0	0	0	0	0	0	0	0	0	0	0	0	0	0	0	0	0	0	0	0	0	0	0	0	0	0	0	0	0	0	0	0	0	0	0	0	0	0	0	0	0
AT1G04510	1881	1615	1382	1621	46	69	79	82	51	102	98	82	125	50	50	256	487	0	0	301	500	3512	2196	0	0	0	202	329	601	556	487	567	513	619	0	0	0	0	0	0	0	0	0	0	0	0	0	0	0
AT1G04513	10	154	0	12	0	0	0	0	0	0	2	0	0	0	0	0	0	0	0	8	1	88	71	0	0	0	0	0	0	0	1	5	6	0	0	0	0	0	0	0	0	0	0	0	0	0	0	0	0
AT1G04517	2	1	0	0	0	0	0	0	0	0	0	0	1	1	2	0	0	0	0	0	0	1	0	0	0	6	0	0	1	0	0	0	0	0	0	0	0	0	0	0	0	0	0	0	0	0	0	0	2
AT1G04520	300	287	205	211	10	14	13	0	6	8	16	9	10	6	8	111	173	0	0	100	98	823	235	0	0	0	103	137	415	330	94	121	220	184	0	0	0	0	0	0	0	0	0	0	0	0	0	0	0
AT1G04523	0	0	0	0	0	0	0	0	0	0	0	0	0	0	0	0	0	0	0	0	0	0	0	0	0	0	0	0	0	0	0	0	0	0	0	0	0	0	0	0	0	0	0	0	0	0	0	0	0
AT1G04527	2	0	0	0	0	0	0	0	0	0	1	0	0	0	0	0	0	0	0	0	0	0	0	0	0	2	0	0	0	0	0	1	0	0	0	0	0	0	0	0	0	0	0	1	0	0	0	0	2
AT1G04530	1265	1231	2146	2393	56	52	117	73	29	61	83	59	78	76	72	164	254	0	0	845	1180	2681	1182	0	0	0	415	611	1383	1374	581	685	988	887	0	0	0	0	0	0	0	0	0	0	0	0	0	0	0
AT1G04533	1	1	0	1	0	0	0	0	0	0	0	3	0	0	0	0	0	0	0	0	0	0	0	0	0	0	0	0	0	0	0	0	0	0	0	0	0	0	0	0	0	0	0	0	0	0	0	0	0
AT1G04537	7	6	116	130	0	3	0	3	0	0	18	11	0	0	0	11	0	0	0	13	3	40	30	0	0	8	0	2	16	10	0	1	18	11	0	0	0	0	0	0	0	0	0	0	0	0	0	0	0
AT1G04540	226	199	100	92	3	2	4	7	2	5	6	4	7	3	1	27	13	0	0	53	93	129	50	0	0	0	20	53	53	78	45	46	75	65	0	0	0	0	0	0	0	0	0	0	0	0	0	0	0
AT1G04547	0	1	0	1	0	0	0	0	0	0	0	0	0	0	0	0	0	0	0	0	0	0	0	0	0	0	0	0	0	0	0	0	0	0	0	0	0	0	0	0	0	0	0	0	0	0	0	0	0
AT1G04550	709	654	555	538	20	38	58	43	20	58	75	39	76	57	61	90	195	0	0	249	280	1078	556	0	0	0	271	328	757	739	431	579	593	542	0	0	0	0	0	0	0	0	0	0	0	0	0	0	0
AT1G04555	348	352	175	206	0	16	12	15	11	14	20	11	0	0	3	29	27	0	0	46	88	280	250	0	0	0	21	26	118	112	52	124	50	77	0	0	0	0	0	0	0	0	0	0	0	0	0	0	0
AT1G04557	0	0	1	0	0	0	0	0	0	0	0	0	0	0	0	0	0	0	0	0	0	0	0	0	0	0	0	0	0	0	0	0	0	0	0	0	0	0	0	0	0	0	0	0	0	0	0	0	0
AT1G04560	0	0	0	0	0	0	0	0	0	0	0	0	0	0	0	0	0	0	0	0	0	0	0	0	0	0	0	0	0	0	0	0	0	0	0	0	0	0	0	0	0	0	0	0	0	0	0	0	0
AT1G04563	5	6	0	6	0	0	0	0	0	0	0	0	0	0	0	0	1	0	0	0	0	8	0	0	0	0	0	0	1	1	1	0	0	0	0	0	0	0	0	0	0	0	0	0	0	0	0	0	0
AT1G04567	15	19	6	9	0	0	0	0	0	0	0	0	0	0	0	0	0	0	0	2	0	20	15	0	0	0	0	0	0	0	7	0	0	0	0	0	0	0	0	0	0	0	0	0	0	0	0	0	0
AT1G04570	109	84	36	58	6	9	21	29	1	6	4	6	3	0	0	0	8	0	0	5	4	165	1882	0	0	0	8	16	29	32	42	36	37	29	0	0	0	0	0	0	0	0	0	0	0	0	0	0	0
AT1G04573	0	0	0	0	0	0	0	0	0	0	0	0	0	0	0	0	0	0	0	0	0	0	0	0	0	0	0	0	0	0	0	0	0	0	0	0	0	0	0	0	0	0	0	0	0	0	0	0	0
AT1G04577	7	3	4	1	0	0	0	0	0	0	0	0	3	0	0	0	0	0	0	0	0	0	0	0	0	0	0	0	0	0	0	0	2	0	0	0	0	0	0	0	0	0	0	0	0	0	0	0	0
AT1G04580	5	3	14	15	0	0	0	0	0	0	0	0	0	0	0	0	0	0	0	0	0	0	0	0	0	0	16	16	13	4	3	24	33	34	0	0	0	0	0	0	0	0	0	0	0	0	0	0	0
AT1G04583	0	0	3	1	0	0	0	0	0	0	0	0	0	0	0	0	0	0	0	0	0	1	0	0	0	0	1	1	0	0	0	0	0	0	0	0	0	0	0	0	0	0	0	0	0	0	0	0	0
AT1G04587	8	17	8	10	0	0	0	2	0	0	0	0	0	0	0	0	1	0	0	3	3	16	3	0	0	0	0	2	3	0	7	0	0	0	0	0	0	0	0	0	0	0	0	0	0	0	0	0	0
AT1G04590	814	690	624	648	17	41	39	37	15	31	30	32	46	5	9	128	190	0	0	139	195	777	532	0	0	0	51	45	196	191	130	157	146	159	0	0	0	0	0	0	0	0	0	0	0	0	0	0	0
AT1G04593	0	0	0	0	0	0	0	0	0	0	0	0	0	0	0	0	0	0	0	0	0	0	0	0	0	0	0	0	0	0	0	0	0	0	0	0	0	0	0	0	0	0	0	0	0	0	0	0	0
AT1G04597	0	0	0	0	0	0	0	0	0	0	0	0	0	0	0	0	0	0	0	0	0	0	0	0	0	0	0	0	0	0	0	0	0	0	0	0	0	0	0	0	0	0	0	0	0	0	0	0	0
AT1G04600	86	115	58	55	0	5	18	8	0	0	0	0	0	0	0	0	0	0	0	0	26	31	18	0	0	0	8	5	0	2	13	26	8	10	0	0	0	0	0	0	0	0	0	0	0	0	0	0	0
AT1G04603	0	0	0	0	0	0	0	0	0	0	0	0	0	0	0	0	0	0	0	0	0	0	0	0	0	0	0	0	0	0	0	0	0	0	0	0	0	0	0	0	0	0	0	0	0	0	0	0	0
AT1G04607	0	0	0	0	0	0	0	0	0	0	0	0	0	0	0	0	0	0	0	0	0	0	0	0	0	0	0	0	0	0	0	0	0	0	0	0	0	0	0	0	0	0	0	0	0	0	0	0	0
AT1G04610	176	166	7	0	0	0	0	0	4	12	7	0	20	3	0	13	13	0	0	0	0	95	39	0	0	0	0	0	0	0	0	2	2	5	0	0	0	0	0	0	0	0	0	0	0	0	0	0	0
AT1G04620	207	226	430	487	25	66	42	74	7	6	18	5	13	19	20	108	194	0	0	365	368	1892	1650	0	0	1	45	83	267	310	708	678	100	90	0	0	0	0	0	0	0	0	0	0	0	0	0	0	0
AT1G04623	0	0	0	0	0	0	0	0	0	0	0	0	0	0	0	0	0	0	0	0	0	0	0	0	0	0	0	0	0	0	0	1	0	0	0	0	0	0	0	0	0	0	0	0	0	0	0	0	0
AT1G04625	0	2	1	0	0	0	0	0	0	0	0	0	0	0	0	0	0	0	0	0	0	0	0	0	0	0	0	0	0	0	0	0	0	0	0	0	0	0	0	0	0	0	0	0	0	0	0	0	0
AT1G04630	1104	974	686	804	33	38	49	68	44	86	61	59	75	26	24	188	383	0	0	217	336	1445	1392	0	0	0	138	195	532	500	384	527	460	427	0	0	0	0	0	0	0	0	0	0	0	0	0	0	0
AT1G04635	77	75	64	67	1	2	3	4	4	3	0	4	0	3	0	12	21	0	0	7	10	67	5	0	0	0	18	22	90	53	18	10	5	21	0	0	0	0	0	0	0	0	0	0	0	0	0	0	0
AT1G04640	153	151	873	909	24	53	53	43	7	14	22	7	24	67	65	77	99	0	0	445	647	1144	765	0	0	2	157	233	1022	816	712	888	429	513	0	0	0	0	0	0	0	0	0	0	0	0	0	0	0
AT1G04643	0	0	0	0	0	0	0	0	0	0	0	0	0	0	0	0	0	0	0	0	0	0	0	0	0	0	0	0	0	1	0	1	0	0	0	0	0	0	0	0	0	0	0	0	0	0	0	0	0
AT1G04645	0	0	1	0	0	0	0	0	0	0	0	0	0	0	0	0	0	0	0	0	0	0	0	0	0	0	0	0	0	0	5	2	0	0	0	0	0	0	0	0	0	0	0	0	0	0	0	0	0
AT1G04647	181	195	0	2	2	3	5	0	0	0	0	0	0	4	9	16	0	0	0	0	0	298	6	0	0	0	0	51	0	42	0	14	0	0	0	0	0	0	0	0	0	0	0	0	0	0	0	0	0
AT1G04650	120	104	127	116	4	1	4	3	0	1	1	4	0	0	1	0	9	0	0	9	18	87	33	0	0	0	8	8	29	26	10	8	0	0	0	0	0	0	0	0	0	0	0	0	0	0	0	0	0
AT1G04653	0	0	0	0	0	0	0	0	0	0	0	0	0	0	0	0	0	0	0	0	0	0	0	0	0	0	0	0	0	0	0	0	0	0	0	0	0	0	0	0	0	0	0	0	0	0	0	0	0
AT1G04657	0	0	0	0	0	0	0	0	0	0	0	0	0	0	0	0	0	0	0	0	1	0	0	0	0	0	0	0	0	0	0	0	0	0	0	0	0	0	0	0	0	0	0	0	0	0	0	0	0
AT1G04660	15	18	15	13	0	1	0	0	0	0	0	0	0	4	4	7	10	0	0	0	1	58	43	0	0	0	14	18	93	29	22	15	32	42	0	0	0	0	0	0	0	0	0	0	0	0	0	0	0
AT1G04667	0	0	0	0	0	0	0	0	0	0	0	0	0	0	0	0	0	0	0	0	0	0	0	0	0	0	0	0	0	0	0	0	0	0	0	0	0	0	0	0	0	0	0	0	0	0	0	0	0
AT1G04670	2	0	0	0	0	0	0	0	0	0	0	0	0	0	0	0	0	0	0	0	0	0	0	0	0	0	0	0	0	0	0	0	0	0	0	0	0	0	0	0	0	0	0	0	0	0	0	0	0
AT1G04673	0	0	0	0	0	0	0	0	0	0	0	0	0	0	0	0	0	0	0	0	0	0	0	0	0	0	0	0	0	0	0	0	0	0	0	0	0	0	0	0	0	0	0	0	0	0	0	0	0
AT1G04677	2	0	0	0	0	0	0	0	0	0	0	0	0	0	0	0	0	0	0	0	0	0	0	0	0	0	0	0	0	0	0	0	1	0	0	0	0	0	0	0	0	0	0	0	0	0	0	0	0
AT1G04680	4137	3218	1711	2043	92	117	123	109	63	146	117	125	138	80	85	417	649	0	0	1115	2092	6270	3333	0	0	13	312	320	1145	951	931	1134	1269	1170	0	0	0	0	0	0	0	0	0	0	0	0	0	0	0
AT1G04683	0	0	0	0	0	0	0	0	0	0	0	0	0	0	0	0	0	0	0	0	0	0	0	0	0	0	0	0	0	0	0	3	0	0	0	0	0	0	0	0	0	0	0	0	0	0	0	0	0
AT1G04687	0	0	0	0	0	0	0	0	0	0	0	0	0	0	0	0	0	0	0	0	0	0	0	0	0	0	0	0	0	0	0	0	0	0	0	0	0	0	0	0	0	0	0	0	0	0	0	0	0
AT1G04690	2853	2661	2919	3331	107	169	215	205	82	168	142	120	171	95	104	339	585	0	0	520	732	5179	3625	0	0	36	423	641	1112	1036	1196	1648	1110	1179	0	0	0	0	0	0	0	0	0	0	0	0	0	0	0
AT1G04693	0	0	0	0	0	0	0	0	0	0	0	0	0	0	0	0	0	0	0	0	0	0	0	0	0	0	0	0	0	0	0	0	0	0	0	0	0	0	0	0	0	0	0	0	0	0	0	0	0
AT1G04697	1	4	5	6	0	0	0	0	0	0	0	0	0	0	0	0	0	0	0	0	0	0	6	0	0	0	0	0	2	1	0	0	0	0	0	0	0	0	0	0	0	0	0	0	0	0	0	0	0
AT1G04700	242	244	72	93	0	0	1	0	4	6	2	5	5	4	0	9	0	0	0	5	9	171	97	0	0	0	16	9	0	51	20	5	5	0	0	0	0	0	0	0	0	0	0	0	0	0	0	0	0
AT1G04703	0	2	0	0	0	0	0	0	0	0	0	0	0	0	0	0	0	0	0	0	0	0	0	0	0	0	0	0	0	0	0	0	0	0	0	0	0	0	0	0	0	0	0	0	0	0	0	0	0
AT1G04707	34	39	17	8	0	0	0	0	0	2	4	0	4	0	0	0	24	0	0	4	4	30	0	0	0	0	0	0	0	1	0	0	1	0	0	0	0	0	0	0	0	0	0	0	0	0	0	0	0
AT1G04710	405	317	429	472	19	21	45	36	0	8	5	10	0	14	14	98	195	0	0	194	240	1149	937	0	0	0	75	87	313	192	190	211	206	168	0	0	0	0	0	0	0	0	0	0	0	0	0	0	0
AT1G04713	0	0	0	0	0	0	0	0	0	0	0	0	0	0	0	0	0	0	0	0	0	1	0	0	0	0	0	0	0	0	0	0	0	0	0	0	0	0	0	0	0	0	0	0	0	0	0	0	0
AT1G04717	0	0	0	0	0	0	0	0	0	0	0	0	0	0	0	0	0	0	0	0	0	0	0	0	0	0	0	0	0	0	1	0	0	0	0	0	0	0	0	0	0	0	0	0	0	0	0	0	0
AT1G04720	0	0	0	0	0	0	0	0	0	0	0	0	0	0	0	0	0	0	0	0	0	0	0	0	0	0	0	0	0	0	0	0	0	0	0	0	0	0	0	0	0	0	0	0	0	0	0	0	0
AT1G04723	1	1	6	2	0	0	0	0	0	0	0	0	0	0	0	0	0	0	0	1	0	4	9	0	0	0	0	0	0	0	0	10	0	0	0	0	0	0	0	0	0	0	0	0	0	0	0	0	0
AT1G04730	275	266	164	172	0	4	5	0	0	0	6	0	9	0	0	41	48	0	0	59	56	281	162	0	0	0	26	42	63	74	40	56	37	37	0	0	0	0	0	0	0	0	0	0	0	0	0	0	0
AT1G04733	1	0	0	0	2	3	1	7	6	11	8	8	15	32	29	0	0	0	0	0	0	0	0	0	0	9	0	0	1	0	6	2	0	5	0	0	0	0	0	0	0	0	0	0	0	0	0	0	0
AT1G04737	0	5	0	3	0	0	0	0	0	0	0	0	0	0	0	0	0	0	0	0	0	4	7	0	0	0	0	2	0	0	16	0	0	0	0	0	0	0	0	0	0	0	0	0	0	0	0	0	0
AT1G04743	14	2	3	3	0	0	0	0	0	0	0	0	0	0	0	0	0	0	0	0	0	4	42	0	0	0	0	0	0	0	0	0	0	0	0	0	0	0	0	0	0	0	0	0	0	0	0	0	0
AT1G04747	0	0	0	0	0	0	0	0	0	0	0	0	0	0	0	0	0	0	0	0	0	0	0	0	0	0	0	0	0	0	0	0	0	0	0	0	0	0	0	0	0	0	0	0	0	0	0	0	0
AT1G04750	4034	3648	2224	2538	67	116	169	152	74	191	219	162	235	156	155	365	543	0	0	575	690	4411	3733	0	0	16	402	590	1130	1001	1471	1891	1085	1051	0	0	0	0	0	0	0	0	0	0	0	0	0	0	0
AT1G04753	0	1	0	0	0	0	0	0	0	0	0	0	0	0	0	0	0	0	0	0	0	0	0	0	0	0	0	0	0	0	0	0	0	0	0	0	0	0	0	0	0	0	0	0	0	0	0	0	0
AT1G04760	119	93	81	70	3	1	6	0	0	6	9	4	0	3	0	19	27	0	0	4	6	181	50	0	0	0	22	35	43	34	20	55	36	34	0	0	0	0	0	0	0	0	0	0	0	0	0	0	0
AT1G04763	0	0	0	0	0	0	0	0	0	0	0	0	0	0	0	0	0	0	0	0	0	0	0	0	0	0	0	0	0	0	0	0	0	0	0	0	0	0	0	0	0	0	0	0	0	0	0	0	0
AT1G04767	0	0	0	6	0	0	0	0	0	0	0	0	0	0	0	0	0	0	0	0	0	0	0	0	0	0	0	0	0	0	0	0	0	0	0	0	0	0	0	0	0	0	0	0	0	0	0	0	0
AT1G04770	820	822	817	834	84	151	96	83	12	18	55	31	57	44	47	64	110	0	0	157	123	1250	922	0	0	0	55	39	235	108	347	420	120	69	0	0	0	0	0	0	0	0	0	0	0	0	0	0	0
AT1G04773	0	0	0	0	0	0	0	0	0	0	0	0	0	0	0	0	0	0	0	0	0	0	0	0	0	0	0	0	0	0	0	0	0	0	0	0	0	0	0	0	0	0	0	0	0	0	0	0	0
AT1G04778	62	40	9	14	0	0	0	0	2	6	0	8	9	0	1	6	6	0	0	2	3	20	7	0	0	0	0	0	9	5	5	16	2	11	0	0	0	0	0	0	0	0	0	0	0	0	0	0	0
AT1G04780	3094	2785	2511	3028	42	60	70	44	36	78	76	64	137	13	8	226	331	0	0	366	531	3741	2493	0	0	5	113	114	407	288	508	619	339	300	0	0	0	0	0	0	0	0	0	0	0	0	0	0	0
AT1G04783	0	0	0	0	0	0	0	0	0	0	0	0	0	0	0	0	0	0	0	0	0	0	0	0	0	0	0	0	0	0	0	0	0	0	0	0	0	0	0	0	0	0	0	0	0	0	0	0	0
AT1G04787	0	0	0	0	0	0	0	0	0	0	0	0	0	0	0	0	0	0	0	0	0	0	0	0	0	0	0	0	0	0	0	0	0	0	0	0	0	0	0	0	0	0	0	0	0	0	0	0	0
AT1G04790	852	858	1416	1547	49	46	69	84	16	31	58	26	60	27	33	214	350	0	0	299	497	1871	1532	0	0	0	136	242	497	416	410	505	475	407	0	0	0	0	0	0	0	0	0	0	0	0	0	0	0
AT1G04793	2	0	0	0	0	0	0	0	0	0	0	0	0	0	0	0	0	0	0	0	0	0	0	0	0	0	0	0	0	0	3	0	1	0	0	0	0	0	0	0	0	0	0	0	0	0	0	0	0
AT1G04797	2	4	14	4	0	0	0	0	0	0	0	0	0	0	0	0	2	0	0	2	0	6	5	0	0	0	8	6	7	10	2	0	23	7	0	0	0	0	0	0	0	0	0	0	0	0	0	0	0
AT1G04800	2	1	936	1036	9	15	7	3	0	0	0	0	0	567	534	323	804	0	0	570	965	3035	2725	0	0	0	78	121	926	714	214	335	606	576	0	0	0	0	0	0	0	0	0	0	0	0	0	0	0
AT1G04803	0	3	1	0	0	0	0	0	0	0	0	0	0	1	0	1	0	0	0	0	0	0	0	0	0	0	0	0	0	5	0	0	0	0	0	0	0	0	0	0	0	0	0	0	0	0	0	0	0
AT1G04807	0	0	0	0	0	0	0	0	0	0	0	0	0	0	0	0	0	0	0	0	0	0	0	0	0	0	0	0	0	0	0	0	0	0	0	0	0	0	0	0	0	0	0	0	0	0	0	0	0
AT1G04810	2547	2219	1540	1826	24	37	42	43	32	71	66	55	97	81	65	333	450	0	0	353	600	2686	2272	0	0	0	132	138	392	319	430	482	346	359	0	0	0	0	0	0	0	0	0	0	0	0	0	0	0
AT1G04813	0	0	0	0	0	0	0	0	0	0	0	0	0	0	0	0	0	0	0	0	0	0	0	0	0	0	0	0	0	0	0	0	0	0	0	0	0	0	0	0	0	0	0	0	0	0	0	0	0
AT1G04817	4	0	0	1	0	0	0	0	0	0	0	0	0	0	0	0	0	0	0	0	0	0	0	0	0	0	0	0	0	0	0	0	0	0	0	0	0	0	0	0	0	0	0	0	0	0	0	0	0
AT1G04820	12800	12795	9606	10116	246	361	343	303	410	671	695	645	774	649	603	2597	4032	0	0	2064	2786	25876	20107	0	0	0	1148	1496	2993	3176	2830	3830	3915	3711	0	0	0	0	0	0	0	0	0	0	0	0	0	0	0
AT1G04823	0	0	0	0	0	0	0	0	0	0	0	0	0	0	0	0	0	0	0	0	0	0	0	0	0	0	0	0	0	0	0	0	0	0	0	0	0	0	0	0	0	0	0	0	0	0	0	0	0
AT1G04827	32	33	33	33	0	0	0	1	0	0	0	0	0	0	0	0	0	0	0	2	2	65	19	0	0	0	9	0	1	6	0	0	0	0	0	0	0	0	0	0	0	0	0	0	0	0	0	0	0
AT1G04830	776	711	541	578	28	41	42	34	18	39	48	38	58	12	7	99	124	0	0	144	265	837	727	0	0	0	88	88	170	152	150	178	271	189	0	0	0	0	0	0	0	0	0	0	0	0	0	0	0
AT1G04833	0	0	0	796	7	0	30	25	0	0	0	43	57	7	6	18	35	0	0	73	0	0	0	0	0	0	34	48	0	0	0	0	83	0	0	0	0	0	0	0	0	0	0	0	0	0	0	0	0
AT1G04837	420	412	303	286	4	3	11	9	4	9	17	16	18	22	17	18	32	0	0	55	147	437	378	0	0	3	64	99	198	88	134	211	128	206	0	0	0	0	0	0	0	0	0	0	0	0	0	0	0
AT1G04840	71	75	79	85	0	0	1	0	0	0	2	0	0	0	1	3	11	0	0	15	16	87	39	0	0	0	2	8	10	9	10	18	5	0	0	0	0	0	0	0	0	0	0	0	0	0	0	0	0
AT1G04847	0	1	0	3	0	0	0	0	0	0	0	0	0	0	0	0	0	0	0	0	0	0	0	0	0	0	0	0	0	0	0	0	0	0	0	0	0	0	0	0	0	0	0	0	0	0	0	0	0
AT1G04850	5080	4508	2391	2692	77	130	176	131	87	168	160	158	229	22	24	502	859	0	0	763	939	5261	4386	0	0	0	165	267	712	749	849	985	819	824	0	0	0	0	0	0	0	0	0	0	0	0	0	0	0
AT1G04853	11	25	11	10	0	0	0	0	0	0	1	0	0	1	0	0	0	0	0	3	0	13	0	0	0	0	0	0	5	0	1	15	16	9	0	0	0	0	0	0	0	0	0	0	0	0	0	0	0
AT1G04857	3	1	5	3	0	0	0	0	0	0	0	1	0	0	0	0	1	0	0	1	0	0	1	0	0	0	0	0	0	0	0	0	0	0	0	0	0	0	0	0	0	0	0	0	0	0	0	0	0
AT1G04860	1690	1612	1683	2011	18	38	37	30	16	38	30	34	52	16	20	179	251	0	0	200	308	2056	910	0	0	0	129	106	327	280	188	341	222	173	0	0	0	0	0	0	0	0	0	0	0	0	0	0	0
AT1G04863	0	0	0	0	0	0	0	0	0	0	0	0	0	0	0	0	0	0	0	0	0	0	0	0	0	0	0	0	0	0	0	0	0	0	0	0	0	0	0	0	0	0	0	0	0	0	0	0	0
AT1G04867	0	0	0	0	0	0	0	0	0	0	0	0	0	0	0	0	0	0	0	0	0	0	0	0	0	0	0	0	0	0	0	0	0	0	0	0	0	0	0	0	0	0	0	0	0	0	0	0	0
AT1G04870	1229	1174	753	771	24	34	56	34	36	69	84	52	115	19	18	193	252	0	0	174	224	1704	1164	0	0	0	170	259	473	412	373	477	391	333	0	0	0	0	0	0	0	0	0	0	0	0	0	0	0
AT1G04873	0	0	0	0	0	0	0	0	0	0	0	0	0	0	1	0	0	0	0	0	0	0	0	0	0	0	0	0	0	0	0	0	0	0	0	0	0	0	0	0	0	0	0	0	0	0	0	0	0
AT1G04877	9	12	25	13	0	1	1	0	0	0	3	0	0	0	0	0	1	0	0	2	0	23	33	0	0	0	0	4	14	0	7	23	18	19	0	0	0	0	0	0	0	0	0	0	0	0	0	0	0
AT1G04880	26	17	3	10	0	0	0	0	0	0	0	1	0	0	0	0	0	0	0	0	4	15	10	0	0	0	0	2	0	2	0	0	4	4	0	0	0	0	0	0	0	0	0	0	0	0	0	0	0
AT1G04883	0	0	0	0	0	0	0	0	0	0	0	0	0	0	0	0	0	0	0	0	0	0	0	0	0	0	0	0	0	0	0	0	0	0	0	0	0	0	0	0	0	0	0	0	0	0	0	0	0
AT1G04887	0	0	0	0	0	0	0	0	0	0	0	0	0	0	0	0	0	0	0	0	0	0	0	0	0	0	0	0	0	0	0	0	11	3	0	0	0	0	0	0	0	0	0	0	0	0	0	0	0
AT1G04890	0	0	0	0	0	0	0	0	0	0	0	0	0	0	0	0	0	0	0	0	0	0	0	0	0	0	0	0	0	0	0	0	0	0	0	0	0	0	0	0	0	0	0	0	0	0	0	0	0
AT1G04893	11	6	10	9	0	0	0	0	0	0	0	0	0	0	0	0	0	0	0	2	0	21	8	0	0	0	0	0	5	6	0	6	0	0	0	0	0	0	0	0	0	0	0	0	0	0	0	0	0
AT1G04895	0	0	0	0	0	0	0	0	0	0	0	0	0	0	0	0	0	0	0	0	0	0	0	0	0	0	0	0	0	0	0	0	0	0	0	0	0	0	0	0	0	0	0	0	0	0	0	0	0
AT1G04897	0	0	0	0	0	0	0	0	1	0	0	0	1	52	36	0	0	0	0	0	0	0	0	0	0	18	0	0	0	0	0	0	0	0	0	0	0	0	0	0	0	0	0	0	0	0	0	0	0
AT1G04900	542	477	264	309	3	13	18	13	14	32	29	23	33	0	0	45	107	0	0	67	64	534	450	0	0	1	51	46	125	76	102	84	41	38	0	0	0	0	0	0	0	0	0	0	0	0	0	0	0
AT1G04907	0	0	0	0	0	0	0	0	0	0	0	0	0	0	0	0	0	0	0	0	0	0	0	0	0	0	0	0	0	0	0	0	0	0	0	0	0	0	0	0	0	0	0	0	0	0	0	0	0
AT1G04910	1375	1352	1205	1305	22	43	60	62	19	32	38	43	49	21	16	155	199	0	0	246	335	2060	1035	0	0	0	121	168	304	298	224	300	385	270	0	0	0	0	0	0	0	0	0	0	0	0	0	0	0
AT1G04913	9	3	5	8	0	0	0	0	0	0	0	0	0	0	0	0	0	0	0	1	0	3	60	0	0	0	0	1	0	1	0	0	1	0	0	0	0	0	0	0	0	0	0	0	0	0	0	0	0
AT1G04917	46	0	0	0	2	0	0	0	0	3	0	1	6	1	0	0	13	0	0	0	0	2	0	0	0	0	13	0	14	0	0	11	0	7	0	0	0	0	0	0	0	0	0	0	0	0	0	0	0
AT1G04920	18	5	52	66	2	3	0	0	0	0	0	0	0	0	0	11	20	0	0	31	39	161	69	0	0	0	21	28	18	40	0	18	32	32	0	0	0	0	0	0	0	0	0	0	0	0	0	0	0
AT1G04923	2	0	0	0	0	0	0	0	0	0	0	0	0	0	0	0	0	0	0	0	0	0	0	0	0	0	0	0	0	0	0	0	0	0	0	0	0	0	0	0	0	0	0	0	0	0	0	0	0
AT1G04927	5	10	0	0	0	0	0	0	0	0	0	0	0	0	0	0	0	0	0	0	0	1	1	0	0	0	0	0	0	2	0	2	0	0	0	0	0	0	0	0	0	0	0	0	0	0	0	0	0
AT1G04930	183	214	196	164	5	0	5	0	0	6	15	6	0	0	0	26	50	0	0	18	27	290	106	0	0	0	22	21	53	32	18	32	42	28	0	0	0	0	0	0	0	0	0	0	0	0	0	0	0
AT1G04933	36	41	27	20	0	0	0	0	0	0	0	6	0	0	0	0	0	0	0	0	0	52	25	0	0	0	0	0	6	0	0	7	8	12	0	0	0	0	0	0	0	0	0	0	0	0	0	0	0
AT1G04937	0	0	0	0	0	0	0	0	0	0	0	0	0	0	0	0	0	0	0	0	0	0	0	0	0	0	0	0	0	0	0	0	0	0	0	0	0	0	0	0	0	0	0	0	0	0	0	0	0
AT1G04940	421	364	1291	1453	51	114	91	144	17	32	38	28	36	0	60	336	458	0	0	504	619	2885	1842	0	0	0	349	564	1118	1227	851	1026	886	727	0	0	0	0	0	0	0	0	0	0	0	0	0	0	0
AT1G04943	0	0	0	0	0	0	0	0	0	0	0	0	0	0	0	0	0	0	0	0	0	0	0	0	0	0	0	0	0	0	0	0	0	0	0	0	0	0	0	0	0	0	0	0	0	0	0	0	0
AT1G04945	315	310	273	289	18	14	18	19	6	16	13	22	39	67	6	69	110	0	0	64	44	446	127	0	0	0	59	62	105	69	102	96	85	155	0	0	0	0	0	0	0	0	0	0	0	0	0	0	0
AT1G04947	0	0	0	0	0	0	0	0	0	0	0	0	0	0	0	0	0	0	0	0	0	0	0	0	0	0	0	0	0	0	0	0	0	0	0	0	0	0	0	0	0	0	0	0	0	0	0	0	0
AT1G04950	901	814	847	818	22	32	33	31	26	50	45	26	59	14	15	132	178	0	0	194	250	1080	1010	0	0	0	104	142	215	221	298	423	319	277	0	0	0	0	0	0	0	0	0	0	0	0	0	0	0
AT1G04953	0	0	0	0	0	0	0	0	0	0	0	0	0	0	0	0	0	0	0	0	0	0	1	0	0	0	0	0	0	0	0	0	0	0	0	0	0	0	0	0	0	0	0	0	0	0	0	0	0
AT1G04957	1	0	0	2	0	0	0	0	0	0	0	0	0	0	0	0	0	0	0	0	0	2	0	0	0	0	0	0	0	0	0	0	0	0	0	0	0	0	0	0	0	0	0	0	0	0	0	0	0
AT1G04960	1475	1181	842	972	25	37	44	40	24	49	61	50	73	16	13	119	106	0	0	244	340	1548	1900	0	0	0	77	126	205	219	174	292	310	271	0	0	0	0	0	0	0	0	0	0	0	0	0	0	0
AT1G04963	0	0	0	0	0	0	0	0	0	0	0	0	0	0	0	0	0	0	0	0	0	0	0	0	0	0	0	0	0	0	0	0	0	0	0	0	0	0	0	0	0	0	0	0	0	0	0	0	0
AT1G04967	0	0	0	0	0	0	0	0	0	0	0	0	0	0	0	0	0	0	0	0	0	0	0	0	0	0	0	0	0	0	0	0	0	0	0	0	0	0	0	0	0	0	0	0	0	0	0	0	0
AT1G04970	1533	1343	973	1216	27	57	76	68	50	83	84	75	123	20	28	153	193	0	0	260	353	1606	1491	0	0	0	172	185	256	222	299	430	332	325	0	0	0	0	0	0	0	0	0	0	0	0	0	0	0
AT1G04973	40	32	34	24	2	3	2	0	1	0	1	1	1	0	0	4	1	0	0	6	3	61	44	0	0	0	15	17	23	19	23	23	42	61	0	0	0	0	0	0	0	0	0	0	0	0	0	0	0
AT1G04977	66	0	0	0	0	0	0	0	0	20	1	4	2	0	0	0	0	0	0	8	23	0	0	0	0	0	0	0	44	0	0	0	0	0	0	0	0	0	0	0	0	0	0	0	0	0	0	0	0
AT1G04980	630	673	361	325	15	22	63	35	13	24	24	28	35	17	11	97	158	0	0	137	184	823	999	0	0	0	48	77	189	148	374	355	127	133	0	0	0	0	0	0	0	0	0	0	0	0	0	0	0
AT1G04983	2	0	2	5	0	0	0	0	0	0	0	0	0	0	0	0	0	0	0	0	0	5	1	0	0	0	0	0	0	0	0	0	0	0	0	0	0	0	0	0	0	0	0	0	0	0	0	0	0
AT1G04985	1172	1128	1150	1204	26	33	49	41	17	39	44	42	51	19	15	143	253	0	0	310	381	1977	1903	0	0	0	70	92	298	205	297	366	287	270	0	0	0	0	0	0	0	0	0	0	0	0	0	0	0
AT1G04987	0	0	0	0	0	0	0	0	0	0	0	0	0	0	0	0	0	0	0	0	0	0	0	0	0	0	0	0	0	0	0	0	0	0	0	0	0	0	0	0	0	0	0	0	0	0	0	0	0
AT1G04990	931	744	518	605	57	94	125	121	6	14	18	15	21	17	18	111	216	0	0	192	274	1354	1029	0	0	0	56	84	181	206	402	463	250	245	0	0	0	0	0	0	0	0	0	0	0	0	0	0	0
AT1G04993	0	0	0	0	0	0	0	0	0	0	0	0	0	0	0	0	0	0	0	0	0	0	0	0	0	0	0	0	0	0	0	0	0	0	0	0	0	0	0	0	0	0	0	0	0	0	0	0	0
AT1G04997	0	1	0	2	0	0	0	0	0	0	0	0	0	0	0	0	0	0	0	0	0	0	0	0	0	0	0	2	5	2	0	1	0	15	0	0	0	0	0	0	0	0	0	0	0	0	0	0	0
AT1G05000	614	416	86	105	5	0	16	11	11	18	29	18	28	27	23	97	135	0	0	39	49	835	589	0	0	0	61	66	73	74	60	64	103	104	0	0	0	0	0	0	0	0	0	0	0	0	0	0	0
AT1G05003	0	0	0	0	0	0	0	0	0	0	0	0	0	0	0	0	0	0	0	0	0	0	0	0	0	0	0	0	0	0	0	0	0	0	0	0	0	0	0	0	0	0	0	0	0	0	0	0	0
AT1G05005	1	0	0	0	0	0	0	0	0	0	0	0	0	0	0	0	0	0	0	0	0	0	0	0	0	0	0	0	0	0	0	0	0	0	0	0	0	0	0	0	0	0	0	0	0	0	0	0	0
AT1G05007	0	0	0	0	0	0	0	0	0	0	0	0	0	0	0	0	0	0	0	0	0	0	0	0	0	0	0	0	0	0	0	0	0	0	0	0	0	0	0	0	0	0	0	0	0	0	0	0	0
AT1G05010	2840	2387	12135	16529	134	241	563	394	48	98	103	101	150	458	428	1418	2311	0	0	4411	3920	24669	15561	0	0	0	495	822	2476	1927	2976	4038	2025	2200	0	0	0	0	0	0	0	0	0	0	0	0	0	0	0
AT1G05013	1	0	0	0	0	0	0	0	0	0	0	0	0	0	0	0	0	0	0	0	0	0	0	0	0	0	0	0	1	0	0	0	0	0	0	0	0	0	0	0	0	0	0	0	0	0	0	0	0
AT1G05017	1	1	0	0	0	0	0	0	0	0	0	0	0	0	0	0	0	0	0	0	0	1	26	0	0	0	0	0	0	0	0	0	0	0	0	0	0	0	0	0	0	0	0	0	0	0	0	0	0
AT1G05020	20	17	188	238	0	0	0	0	0	2	1	3	0	7	6	7	18	0	0	11	21	213	22	0	0	0	2	0	2	0	0	13	7	0	0	0	0	0	0	0	0	0	0	0	0	0	0	0	0
AT1G05023	30	22	34	26	0	0	0	0	0	1	0	0	0	1	1	0	0	0	0	7	5	3	4	0	0	0	0	11	6	8	5	13	4	19	0	0	0	0	0	0	0	0	0	0	0	0	0	0	0
AT1G05027	0	0	0	0	0	0	0	0	0	0	0	0	0	0	0	0	0	0	0	0	0	0	0	0	0	0	0	0	0	0	0	0	0	1	0	0	0	0	0	0	0	0	0	0	0	0	0	0	0
AT1G05030	365	352	513	616	9	33	25	22	11	25	13	18	19	0	6	64	129	0	0	148	211	938	723	0	0	0	51	95	93	97	180	182	178	110	0	0	0	0	0	0	0	0	0	0	0	0	0	0	0
AT1G05033	2	0	0	0	0	0	0	0	0	0	0	0	0	0	0	0	0	0	0	0	0	6	0	0	0	0	0	0	0	0	0	0	0	0	0	0	0	0	0	0	0	0	0	0	0	0	0	0	0
AT1G05035	0	0	16	6	0	0	0	0	0	0	0	0	0	0	0	0	0	0	0	0	0	0	12	0	0	0	0	0	0	0	1	9	0	5	0	0	0	0	0	0	0	0	0	0	0	0	0	0	0
AT1G05037	0	0	0	0	0	0	0	0	0	0	0	0	0	0	0	0	0	0	0	0	0	0	0	0	0	0	0	0	0	0	0	0	0	0	0	0	0	0	0	0	0	0	0	0	0	0	0	0	0
AT1G05040	0	0	0	0	0	0	0	0	0	0	0	0	0	0	0	0	0	0	0	0	0	0	0	0	0	0	0	0	0	0	0	0	0	0	0	0	0	0	0	0	0	0	0	0	0	0	0	0	0
AT1G05043	15	9	5	3	0	0	0	0	0	0	0	0	1	0	1	0	0	0	0	3	1	14	13	0	0	0	6	0	0	2	2	16	6	0	0	0	0	0	0	0	0	0	0	0	0	0	0	0	0
AT1G05047	0	0	2	0	0	0	0	0	0	0	0	0	0	0	0	0	0	0	0	0	0	0	1	0	0	0	0	0	0	0	0	0	0	0	0	0	0	0	0	0	0	0	0	0	0	0	0	0	0
AT1G05053	0	0	0	0	0	0	0	0	0	0	0	0	0	0	0	0	0	0	0	0	0	0	0	0	0	0	0	0	0	0	0	0	0	0	0	0	0	0	0	0	0	0	0	0	0	0	0	0	0
AT1G05055	374	388	320	340	11	15	21	22	20	28	19	21	40	14	18	69	74	0	0	73	87	595	211	0	0	0	47	59	136	129	95	83	132	130	0	0	0	0	0	0	0	0	0	0	0	0	0	0	0
AT1G05057	0	0	0	0	0	0	0	0	0	0	0	0	0	0	0	0	0	0	0	0	0	0	0	0	0	0	0	0	0	0	0	0	0	0	0	0	0	0	0	0	0	0	0	0	0	0	0	0	0
AT1G05060	888	739	485	507	22	40	59	46	25	60	81	62	137	7	0	65	66	0	0	153	216	693	717	0	0	0	73	135	146	123	326	323	208	219	0	0	0	0	0	0	0	0	0	0	0	0	0	0	0
AT1G05065	34	30	21	21	3	5	3	8	1	6	2	3	9	2	2	1	3	0	0	7	7	40	7	0	0	0	13	33	53	25	54	104	29	49	0	0	0	0	0	0	0	0	0	0	0	0	0	0	0
AT1G05067	0	0	0	0	0	0	0	0	0	0	0	0	0	0	0	0	0	0	0	0	0	0	0	0	0	0	0	0	0	0	0	0	0	0	0	0	0	0	0	0	0	0	0	0	0	0	0	0	0
AT1G05070	539	495	466	566	25	43	48	48	21	29	42	42	56	10	8	111	175	0	0	157	201	911	704	0	0	0	32	57	226	260	184	216	159	154	0	0	0	0	0	0	0	0	0	0	0	0	0	0	0
AT1G05073	0	0	0	0	0	0	0	0	0	0	0	0	0	0	0	0	0	0	0	0	0	0	0	0	0	0	0	0	0	0	0	0	0	0	0	0	0	0	0	0	0	0	0	0	0	0	0	0	0
AT1G05077	9	5	2	10	0	0	0	0	0	0	0	0	0	0	0	0	0	0	0	0	0	6	1	0	0	0	0	0	0	0	0	0	0	0	0	0	0	0	0	0	0	0	0	0	0	0	0	0	0
AT1G05080	0	0	0	0	0	0	0	0	0	0	0	0	0	0	0	0	0	0	0	0	0	0	0	0	0	0	0	0	0	0	0	0	0	0	0	0	0	0	0	0	0	0	0	0	0	0	0	0	0
AT1G05083	2	3	1	2	0	0	0	0	0	0	0	0	0	0	0	0	0	0	0	1	0	2	1	0	0	0	0	1	0	0	0	0	0	0	0	0	0	0	0	0	0	0	0	0	0	0	0	0	0
AT1G05085	0	0	0	0	0	0	0	0	0	0	0	0	0	0	0	0	0	0	0	0	0	0	0	0	0	0	0	0	0	0	0	0	0	0	0	0	0	0	0	0	0	0	0	0	0	0	0	0	0
AT1G05087	183	179	158	195	0	0	1	1	0	0	0	0	2	4	3	23	23	0	0	39	61	191	131	0	0	0	9	16	19	32	38	34	24	8	0	0	0	0	0	0	0	0	0	0	0	0	0	0	0
AT1G05090	593	578	463	502	9	19	25	14	11	23	32	27	30	4	6	53	76	0	0	100	120	502	345	0	0	0	42	33	85	66	132	113	108	91	0	0	0	0	0	0	0	0	0	0	0	0	0	0	0
AT1G05093	0	0	0	0	0	0	0	0	0	0	0	0	0	0	0	0	0	0	0	0	0	0	0	0	0	0	0	0	0	0	0	0	0	0	0	0	0	0	0	0	0	0	0	0	0	0	0	0	0
AT1G05097	0	0	0	0	0	0	0	0	0	0	0	0	0	0	0	0	0	0	0	0	0	0	0	0	0	0	0	0	0	0	0	0	0	0	0	0	0	0	0	0	0	0	0	0	0	0	0	0	0
AT1G05100	195	72	56	99	2	3	16	6	1	1	4	2	1	1	1	1	1	0	0	1	6	296	286	0	0	0	21	17	26	24	52	87	236	232	0	0	0	0	0	0	0	0	0	0	0	0	0	0	0
AT1G05103	0	0	3	9	0	0	0	0	0	0	0	0	0	0	0	3	1	0	0	1	0	1	0	0	0	0	0	0	0	3	0	1	1	0	0	0	0	0	0	0	0	0	0	0	0	0	0	0	0
AT1G05107	1	0	5	4	0	0	0	0	0	0	0	0	0	0	0	0	1	0	0	0	0	7	0	0	0	0	0	0	2	4	0	0	0	0	0	0	0	0	0	0	0	0	0	0	0	0	0	0	0
AT1G05113	0	0	0	0	0	0	0	0	0	0	0	0	0	0	0	0	0	0	0	0	0	0	0	0	0	0	0	0	0	0	0	0	0	0	0	0	0	0	0	0	0	0	0	0	0	0	0	0	0
AT1G05117	0	0	0	0	0	0	0	0	0	0	0	0	0	0	0	0	0	0	0	0	0	0	0	0	0	0	0	0	0	0	0	0	0	0	0	0	0	0	0	0	0	0	0	0	0	0	0	0	0
AT1G05120	1810	1610	860	1043	13	26	42	21	19	33	54	28	85	14	8	79	234	0	0	128	202	1497	979	0	0	0	76	90	134	158	180	250	204	170	0	0	0	0	0	0	0	0	0	0	0	0	0	0	0
AT1G05123	2	4	5	3	0	0	0	0	0	0	0	0	0	0	0	0	0	0	0	0	0	4	0	0	0	0	4	2	0	6	0	0	3	0	0	0	0	0	0	0	0	0	0	0	0	0	0	0	0
AT1G05127	0	0	0	0	0	0	0	0	0	0	0	0	0	0	0	0	0	0	0	0	0	0	0	0	0	0	0	0	0	0	0	0	0	0	0	0	0	0	0	0	0	0	0	0	0	0	0	0	0
AT1G05133	0	0	2	1	0	0	0	0	0	0	0	0	0	0	0	0	0	0	0	0	0	0	0	0	0	0	2	0	0	0	5	0	0	14	0	0	0	0	0	0	0	0	0	0	0	0	0	0	0
AT1G05136	0	0	1	0	0	0	0	0	0	0	0	0	0	0	0	0	0	0	0	0	0	1	0	0	0	0	0	0	0	0	5	0	0	0	0	0	0	0	0	0	0	0	0	0	0	0	0	0	0
AT1G05137	0	0	0	0	0	0	0	0	0	0	0	0	0	0	0	0	0	0	0	1e-05	0	0	0	0	0	4	0	0	0	0	0	0	0	0	0	0	0	0	0	0	0	0	0	0	0	0	0	0	0
AT1G05140	337	257	1083	1215	41	69	71	70	10	16	19	15	23	61	66	142	210	0	0	668	755	2221	782	0	0	17	410	510	1331	1336	1497	1869	1163	980	0	0	0	0	0	0	0	0	0	0	0	0	0	0	0
AT1G05143	8	4	13	4	0	0	0	1	0	1	0	0	0	0	0	3	0	0	0	5	2	45	57	0	0	0	1	5	9	6	5	7	6	12	0	0	0	0	0	0	0	0	0	0	0	0	0	0	0
AT1G05147	2	0	0	1	0	0	0	0	0	0	0	0	0	0	0	0	0	0	0	0	0	41	1	0	0	0	0	0	0	0	0	3	1	0	0	0	0	0	0	0	0	0	0	0	0	0	0	0	0
AT1G05150	1763	1743	1284	1396	16	34	44	36	44	94	86	82	123	50	41	223	334	0	0	309	411	2300	906	0	0	4	116	161	352	338	264	358	286	322	0	0	0	0	0	0	0	0	0	0	0	0	0	0	0
AT1G05153	23	9	4	0	0	0	0	0	0	0	0	0	0	0	0	0	0	0	0	0	0	0	2	0	0	0	3	3	10	2	2	6	0	3	0	0	0	0	0	0	0	0	0	0	0	0	0	0	0
AT1G05160	432	434	428	447	9	23	22	0	16	34	30	25	43	3	5	49	79	0	0	89	120	612	550	0	0	0	62	80	76	113	119	181	94	73	0	0	0	0	0	0	0	0	0	0	0	0	0	0	0
AT1G05163	52	0	0	0	0	0	0	0	0	0	0	12	0	0	100	0	0	0	0	0	5	10	6	0	0	0	0	19	156	0	14	0	93	19	0	0	0	0	0	0	0	0	0	0	0	0	0	0	0
AT1G05170	716	611	410	491	24	37	61	65	17	25	12	29	38	7	4	41	66	0	0	87	98	984	1604	0	0	0	92	104	258	276	124	163	184	118	0	0	0	0	0	0	0	0	0	0	0	0	0	0	0
AT1G05173	0	0	0	0	0	0	0	0	0	0	0	0	0	0	0	0	0	0	0	0	0	0	0	0	0	0	0	0	1	0	0	0	0	0	0	0	0	0	0	0	0	0	0	0	0	0	0	0	0
AT1G05177	0	0	0	0	0	0	0	0	0	0	0	0	0	0	0	0	0	0	0	0	0	0	0	0	0	0	0	0	0	0	0	0	0	0	0	0	0	0	0	0	0	0	0	0	0	0	0	0	0
AT1G05180	1653	1428	1144	1331	30	58	74	52	24	49	85	58	108	16	18	197	186	0	0	270	308	2283	1699	0	0	0	147	131	307	248	327	506	384	279	0	0	0	0	0	0	0	0	0	0	0	0	0	0	0
AT1G05183	283	271	168	215	0	4	4	5	13	23	25	9	29	1	1	13	24	0	0	17	19	302	182	0	0	0	10	11	38	48	68	56	61	60	0	0	0	0	0	0	0	0	0	0	0	0	0	0	0
AT1G05187	62	0	64	71	0	2	4	1	0	0	0	0	3	0	0	11	0	0	0	9	0	0	0	0	0	0	0	3	1	0	0	1	0	0	0	0	0	0	0	0	0	0	0	0	0	0	0	0	0
AT1G05190	573	498	11376	12048	293	389	394	384	18	23	31	14	27	454	439	1837	2647	0	0	4944	6257	17035	12489	0	0	0	1874	2464	9695	8825	6362	8473	4928	4840	0	0	0	0	0	0	0	0	0	0	0	0	0	0	0
AT1G05193	0	0	0	0	0	0	0	0	0	0	0	0	0	0	0	0	0	0	0	0	0	0	0	0	0	0	0	0	0	0	0	0	0	0	0	0	0	0	0	0	0	0	0	0	0	0	0	0	0
AT1G05197	0	0	0	0	0	0	0	0	0	0	0	0	0	0	0	0	0	0	0	0	0	0	0	0	0	0	0	0	0	0	0	0	0	0	0	0	0	0	0	0	0	0	0	0	0	0	0	0	0
AT1G05200	1156	1106	2158	2212	20	43	40	55	0	7	14	15	13	17	11	142	220	0	0	460	568	1896	982	0	0	0	123	121	297	357	181	197	280	227	0	0	0	0	0	0	0	0	0	0	0	0	0	0	0
AT1G05203	2	6	14	9	0	0	0	0	0	0	0	0	0	0	0	0	0	0	0	0	0	0	8	0	0	0	0	1	0	0	0	3	0	0	0	0	0	0	0	0	0	0	0	0	0	0	0	0	0
AT1G05205	808	805	243	277	15	14	20	30	21	36	39	38	34	50	35	120	219	0	0	98	116	781	732	0	0	0	46	98	322	229	138	213	173	228	0	0	0	0	0	0	0	0	0	0	0	0	0	0	0
AT1G05207	7	7	215	180	8	10	10	13	0	2	0	0	1	66	88	17	17	0	0	164	88	310	195	0	0	0	63	81	168	184	33	22	240	186	0	0	0	0	0	0	0	0	0	0	0	0	0	0	0
AT1G05210	182	195	88	90	0	0	2	11	14	33	27	9	17	5	3	25	47	0	0	42	42	348	212	0	0	0	40	56	104	124	118	114	91	141	0	0	0	0	0	0	0	0	0	0	0	0	0	0	0
AT1G05213	324	407	279	113	5	9	1	10	5	11	0	6	24	0	2	3	21	0	0	33	12	246	99	0	0	0	50	51	102	88	22	60	240	98	0	0	0	0	0	0	0	0	0	0	0	0	0	0	0
AT1G05217	0	1	0	0	0	0	0	0	0	0	0	0	0	0	0	0	0	0	0	0	0	0	0	0	0	0	0	0	0	0	0	0	0	0	0	0	0	0	0	0	0	0	0	0	0	0	0	0	0
AT1G05220	78	75	1	7	0	2	1	0	5	8	14	5	0	0	0	0	5	0	0	0	0	14	25	0	0	0	0	3	2	2	3	0	26	0	0	0	0	0	0	0	0	0	0	0	0	0	0	0	0
AT1G05223	0	0	0	0	0	0	0	0	0	0	0	0	0	0	0	0	0	0	0	0	0	0	0	0	0	0	0	0	0	0	0	0	0	0	0	0	0	0	0	0	0	0	0	0	0	0	0	0	0
AT1G05227	0	0	0	0	0	0	0	0	0	0	0	0	0	0	0	0	0	0	0	0	0	0	0	0	0	0	0	0	0	0	0	0	0	0	0	0	0	0	0	0	0	0	0	0	0	0	0	0	0
AT1G05230	41	31	662	716	14	14	17	0	0	0	0	0	0	21	18	109	139	0	0	231	288	1421	1003	0	0	0	98	140	264	221	199	254	290	260	0	0	0	0	0	0	0	0	0	0	0	0	0	0	0
AT1G05233	0	0	0	0	0	0	0	0	0	0	0	0	0	0	0	0	0	0	0	0	0	0	0	0	0	0	0	0	0	0	0	0	0	0	0	0	0	0	0	0	0	0	0	0	0	0	0	0	0
AT1G05237	0	0	0	0	0	0	0	0	0	0	0	0	0	0	0	0	0	0	0	0	0	0	0	0	0	0	0	0	0	0	0	0	0	0	0	0	0	0	0	0	0	0	0	0	0	0	0	0	0
AT1G05240	2726	2492	4	24	3	1	4	2	302	569	278	488	533	64	72	104	173	0	0	0	1	651	397	0	0	0	0	0	7	0	13	21	1	6	0	0	0	0	0	0	0	0	0	0	0	0	0	0	0
AT1G05243	0	0	0	0	0	0	0	0	0	0	0	0	0	0	0	0	0	0	0	0	0	0	0	0	0	0	0	2	3	0	0	2	1	23	0	0	0	0	0	0	0	0	0	0	0	0	0	0	0
AT1G05247	0	0	0	1	0	0	0	1	0	0	0	0	0	6	7	0	0	0	0	0	0	0	0	0	0	66	0	0	0	0	0	0	0	0	0	0	0	0	0	0	0	0	0	0	0	0	0	0	0
AT1G05250	2667	2453	4	20	3	1	3	3	305	550	266	474	527	63	70	99	195	0	0	0	0	641	396	0	0	0	0	0	1	0	0	0	1	0	0	0	0	0	0	0	0	0	0	0	0	0	0	0	0
AT1G05253	0	0	0	0	0	0	0	0	0	0	0	0	0	0	0	0	0	0	0	0	0	0	0	0	0	0	0	0	0	0	0	0	0	0	0	0	0	0	0	0	0	0	0	0	0	0	0	0	0
AT1G05257	0	0	0	2	0	0	0	0	0	0	0	0	0	0	0	0	0	0	0	0	0	0	0	0	0	0	0	0	0	0	0	0	0	0	0	0	0	0	0	0	0	0	0	0	0	0	0	0	0
AT1G05260	5714	5430	37	64	3	11	16	6	276	479	584	571	729	71	64	224	393	0	0	0	0	2639	1791	0	0	0	10	8	44	24	25	45	8	26	0	0	0	0	0	0	0	0	0	0	0	0	0	0	0
AT1G05263	0	0	0	0	0	0	0	0	0	0	0	0	0	0	0	0	0	0	0	0	0	0	0	0	0	0	0	0	0	0	0	0	0	0	0	0	0	0	0	0	0	0	0	0	0	0	0	0	0
AT1G05267	0	0	0	0	0	3	0	0	1	1	0	0	0	0	0	0	0	0	0	0	0	0	0	0	0	0	0	0	0	15	0	0	11	0	0	0	0	0	0	0	0	0	0	0	0	0	0	0	0
AT1G05270	1630	1568	916	1044	21	30	36	35	23	59	57	60	64	34	38	122	199	0	0	247	383	1432	1347	0	0	0	193	211	523	504	286	478	469	345	0	0	0	0	0	0	0	0	0	0	0	0	0	0	0
AT1G05273	0	0	0	0	0	2	0	1	2	2	2	2	5	11	11	1	5	0	0	0	1	0	0	0	0	1	0	0	0	0	0	1	0	0	0	0	0	0	0	0	0	0	0	0	0	0	0	0	0
AT1G05277	39	46	29	39	0	1	1	1	0	0	3	3	5	0	0	0	3	0	0	7	2	55	94	0	0	0	10	11	15	6	33	17	16	11	0	0	0	0	0	0	0	0	0	0	0	0	0	0	0
AT1G05280	131	116	0	0	0	0	0	0	4	3	6	1	6	0	0	11	24	0	0	0	0	93	50	0	0	0	0	0	0	0	0	0	0	0	0	0	0	0	0	0	0	0	0	0	0	0	0	0	0
AT1G05283	0	0	0	0	0	0	0	0	0	0	0	0	0	0	0	0	0	0	0	0	0	0	0	0	0	0	0	0	0	0	0	0	0	0	0	0	0	0	0	0	0	0	0	0	0	0	0	0	0
AT1G05287	0	0	1	0	0	0	0	0	0	0	0	0	0	0	0	0	0	0	0	0	0	0	0	0	0	0	0	0	0	0	0	0	0	0	0	0	0	0	0	0	0	0	0	0	0	0	0	0	0
AT1G05290	0	0	0	0	0	0	0	0	0	0	0	0	0	0	0	0	0	0	0	0	0	0	0	0	0	0	0	0	0	0	0	0	0	0	0	0	0	0	0	0	0	0	0	0	0	0	0	0	0
AT1G05291	0	0	0	0	0	0	0	0	0	0	0	0	0	0	0	0	0	0	0	0	0	0	0	0	0	0	0	0	0	0	0	0	0	0	0	0	0	0	0	0	0	0	0	0	0	0	0	0	0
AT1G05293	2	4	1	0	0	0	0	0	0	0	0	0	0	0	0	0	0	0	0	0	0	1	1	0	0	0	0	0	0	0	0	0	0	0	0	0	0	0	0	0	0	0	0	0	0	0	0	0	0
AT1G05297	1	3	3	3	0	0	0	0	0	0	0	0	0	0	0	0	1	0	0	1	1	8	12	0	0	0	2	0	1	3	0	0	0	0	0	0	0	0	0	0	0	0	0	0	0	0	0	0	0
AT1G05300	868	1046	251	243	4	14	16	5	7	16	30	10	22	8	5	17	23	0	0	29	33	130	164	0	0	0	26	17	84	62	235	247	165	143	0	0	0	0	0	0	0	0	0	0	0	0	0	0	0
AT1G05303	0	0	0	0	0	0	0	0	0	0	0	0	0	0	0	0	0	0	0	0	0	0	0	0	0	0	0	0	0	0	0	0	0	0	0	0	0	0	0	0	0	0	0	0	0	0	0	0	0
AT1G05307	0	0	0	0	0	0	0	0	0	0	0	0	0	0	0	0	0	0	0	0	0	0	0	0	0	0	0	0	0	0	0	0	0	0	0	0	0	0	0	0	0	0	0	0	0	0	0	0	0
AT1G05310	25	16	91	72	0	7	3	0	0	20	20	15	19	3	5	14	30	0	0	33	60	255	162	0	0	0	0	14	29	18	24	46	18	14	0	0	0	0	0	0	0	0	0	0	0	0	0	0	0
AT1G05313	0	0	0	0	0	0	0	0	0	0	0	0	0	0	0	0	0	0	0	0	0	0	0	0	0	0	0	0	0	0	0	0	0	0	0	0	0	0	0	0	0	0	0	0	0	0	0	0	0
AT1G05317	10	10	2	5	1	0	0	0	0	0	0	0	0	0	0	0	0	0	0	0	0	5	0	0	0	0	0	7	0	0	6	0	0	0	0	0	0	0	0	0	0	0	0	0	0	0	0	0	0
AT1G05320	1753	1605	981	1008	25	47	37	35	42	60	64	53	76	5	5	125	126	0	0	315	277	1446	624	0	0	0	48	91	208	116	120	142	108	80	0	0	0	0	0	0	0	0	0	0	0	0	0	0	0
AT1G05323	0	0	0	0	0	0	0	0	0	0	0	0	0	0	0	0	0	0	0	0	0	0	0	0	0	0	0	0	0	0	0	0	0	0	0	0	0	0	0	0	0	0	0	0	0	0	0	0	0
AT1G05327	0	0	0	0	0	0	0	0	0	0	0	0	0	0	0	0	0	0	0	0	0	0	0	0	0	0	0	0	0	0	0	0	0	0	0	0	0	0	0	0	0	0	0	0	0	0	0	0	0
AT1G05330	24	8	8	19	0	0	0	0	0	0	0	0	0	0	0	0	0	0	0	0	0	6	15	0	0	0	0	0	2	2	16	10	2	0	0	0	0	0	0	0	0	0	0	0	0	0	0	0	0
AT1G05333	442	598	599	672	0	0	0	0	0	0	0	0	0	0	0	0	0	0	0	170	233	813	457	0	0	0	0	0	0	0	0	0	0	0	0	0	0	0	0	0	0	0	0	0	0	0	0	0	0
AT1G05337	0	0	0	0	0	0	0	0	0	0	0	0	0	0	0	0	0	0	0	0	0	0	0	0	0	0	0	0	0	0	0	0	0	0	0	0	0	0	0	0	0	0	0	0	0	0	0	0	0
AT1G05340	1490	1165	235	402	8	14	28	45	13	38	36	26	44	9	2	0	19	0	0	16	51	1381	1801	0	0	0	117	236	525	429	2167	3260	2200	1907	0	0	0	0	0	0	0	0	0	0	0	0	0	0	0
AT1G05343	1	0	0	0	0	0	0	0	0	0	0	0	0	0	0	0	0	0	0	0	0	1	3	0	0	0	0	0	0	0	0	0	0	0	0	0	0	0	0	0	0	0	0	0	0	0	0	0	0
AT1G05347	1574	3093	358	482	9	5	33	17	48	108	212	137	224	61	66	4	365	0	0	56	124	2513	3362	0	0	2	39	91	203	38	111	77	247	194	0	0	0	0	0	0	0	0	0	0	0	0	0	0	0
AT1G05350	1488	1394	864	973	18	30	44	31	28	43	51	32	48	12	13	126	221	0	0	281	282	2527	1710	0	0	5	121	137	291	227	216	304	180	160	0	0	0	0	0	0	0	0	0	0	0	0	0	0	0
AT1G05353	0	0	0	0	0	0	0	0	0	0	0	0	0	0	0	0	0	0	0	0	0	0	0	0	0	0	0	0	0	0	0	0	0	0	0	0	0	0	0	0	0	0	0	0	0	0	0	0	0
AT1G05357	0	0	0	0	0	0	0	0	0	0	0	0	0	0	0	0	0	0	0	0	0	0	0	0	0	0	0	0	0	0	0	0	0	0	0	0	0	0	0	0	0	0	0	0	0	0	0	0	0
AT1G05360	749	719	377	451	9	16	23	0	8	16	13	18	13	0	3	42	87	0	0	93	102	596	223	0	0	0	92	57	129	129	148	164	139	127	0	0	0	0	0	0	0	0	0	0	0	0	0	0	0
AT1G05363	2	5	0	7	0	0	0	0	0	0	0	0	0	1	0	0	0	0	0	0	0	0	0	0	0	0	0	0	0	0	0	0	0	0	0	0	0	0	0	0	0	0	0	0	0	0	0	0	0
AT1G05367	1	0	0	0	0	0	0	0	0	0	0	0	0	0	0	0	0	0	0	0	0	1	0	0	0	0	1	0	0	0	0	0	0	0	0	0	0	0	0	0	0	0	0	0	0	0	0	0	0
AT1G05370	84	53	48	39	2	12	2	7	0	3	3	4	4	3	0	11	31	0	0	9	12	107	21	0	0	0	14	22	44	35	34	24	20	23	0	0	0	0	0	0	0	0	0	0	0	0	0	0	0
AT1G05373	0	0	0	0	0	0	0	0	0	0	0	0	0	0	0	0	0	0	0	0	0	0	0	0	0	0	0	0	0	0	0	0	0	0	0	0	0	0	0	0	0	0	0	0	0	0	0	0	0
AT1G05377	0	0	0	0	0	0	0	0	0	0	0	0	0	0	0	0	0	0	0	0	0	0	0	0	0	0	0	0	0	0	0	0	0	0	0	0	0	0	0	0	0	0	0	0	0	0	0	0	0
AT1G05380	1676	1697	1758	1997	27	35	36	33	22	47	68	58	74	37	36	192	279	0	0	271	410	1986	1148	0	0	6	116	142	259	255	196	275	310	241	0	0	0	0	0	0	0	0	0	0	0	0	0	0	0
AT1G05383	3	3	0	0	0	0	0	0	0	0	0	0	0	0	0	0	0	0	0	0	0	1	0	0	0	0	0	0	0	0	0	0	0	0	0	0	0	0	0	0	0	0	0	0	0	0	0	0	0
AT1G05385	94	115	462	592	27	41	30	43	6	10	18	9	13	10	11	60	89	0	0	209	186	715	381	0	0	0	42	146	451	390	287	335	251	209	0	0	0	0	0	0	0	0	0	0	0	0	0	0	0
AT1G05387	0	0	0	0	0	0	0	0	0	0	0	0	0	0	0	0	0	0	0	0	0	0	0	0	0	0	0	0	0	0	0	10	0	0	0	0	0	0	0	0	0	0	0	0	0	0	0	0	0
AT1G05390	0	0	0	0	0	0	0	0	0	0	0	0	0	0	0	0	0	0	0	0	0	0	0	0	0	0	0	0	0	0	0	0	0	0	0	0	0	0	0	0	0	0	0	0	0	0	0	0	0
AT1G05397	21	20	2	2	0	0	0	0	3	1	1	0	0	0	1	0	0	0	0	0	0	6	2	0	0	0	2	0	0	0	0	0	0	0	0	0	0	0	0	0	0	0	0	0	0	0	0	0	0
AT1G05400	90	89	20	28	2	0	3	3	0	0	10	6	0	0	0	1	0	0	0	3	5	35	15	0	0	0	8	5	8	10	8	17	2	47	0	0	0	0	0	0	0	0	0	0	0	0	0	0	0
AT1G05407	0	0	0	0	0	0	0	0	0	0	0	0	0	0	0	0	0	0	0	0	0	0	0	0	0	0	0	0	0	0	0	0	0	0	0	0	0	0	0	0	0	0	0	0	0	0	0	0	0
AT1G05410	598	547	765	813	9	22	22	22	13	24	45	28	56	10	8	105	122	0	0	96	136	564	477	0	0	0	73	84	152	196	157	133	171	150	0	0	0	0	0	0	0	0	0	0	0	0	0	0	0
AT1G05413	0	0	0	0	0	0	0	0	0	0	0	0	0	0	0	0	0	0	0	0	0	0	0	0	0	0	0	0	0	0	0	0	0	0	0	0	0	0	0	0	0	0	0	0	0	0	0	0	0
AT1G05417	0	0	0	0	0	0	0	0	3	0	0	0	0	0	0	0	0	0	0	0	0	0	0	0	0	0	0	0	0	0	0	0	0	0	0	0	0	0	0	0	0	0	0	0	0	0	0	0	0
AT1G05420	15	22	78	133	1	0	1	0	0	2	0	0	2	1	1	5	14	0	0	2	4	145	26	0	0	0	9	16	16	9	2	22	53	34	0	0	0	0	0	0	0	0	0	0	0	0	0	0	0
AT1G05423	0	0	0	0	0	0	0	0	0	0	0	0	0	0	0	0	0	0	0	0	0	0	0	0	0	0	0	0	0	0	0	0	0	0	0	0	0	0	0	0	0	0	0	0	0	0	0	0	6
AT1G05427	0	0	0	0	0	0	0	0	0	0	0	0	0	1	0	0	0	0	0	0	0	0	0	0	0	0	0	0	0	0	0	3	0	0	0	0	0	0	0	0	0	0	0	0	0	0	0	0	0
AT1G05430	611	500	663	659	18	43	62	47	30	39	37	33	46	18	29	118	211	0	0	226	305	1419	800	0	0	0	106	152	285	293	216	314	280	192	0	0	0	0	0	0	0	0	0	0	0	0	0	0	0
AT1G05433	0	0	0	0	0	0	0	0	0	0	0	0	0	0	0	0	0	0	0	0	0	0	0	0	0	0	0	0	0	0	0	0	0	0	0	0	0	0	0	0	0	0	0	0	0	0	0	0	0
AT1G05440	50	49	40	36	0	0	0	0	0	4	3	0	1	0	2	15	26	0	0	3	4	98	27	0	0	0	16	13	37	43	24	26	21	59	0	0	0	0	0	0	0	0	0	0	0	0	0	0	0
AT1G05443	0	0	0	0	0	0	0	0	0	0	0	0	0	0	0	0	0	0	0	0	0	1	0	0	0	0	0	1	8	3	1	2	0	0	0	0	0	0	0	0	0	0	0	0	0	0	0	0	0
AT1G05447	0	0	0	0	0	0	0	0	0	0	0	0	0	0	0	0	0	0	0	0	0	0	0	0	0	0	0	0	0	0	0	0	0	0	0	0	0	0	0	0	0	0	0	0	0	0	0	0	0
AT1G05450	37	35	0	2	0	0	0	0	0	3	3	3	0	0	0	0	1	0	0	0	0	27	8	0	0	0	5	0	4	15	5	2	0	12	0	0	0	0	0	0	0	0	0	0	0	0	0	0	0
AT1G05453	0	0	0	0	0	0	0	0	0	0	0	0	0	0	0	0	0	0	0	0	0	0	0	0	0	0	0	0	0	0	0	0	0	0	0	0	0	0	0	0	0	0	0	0	0	0	0	0	0
AT1G05460	462	407	490	495	6	17	12	15	6	11	18	12	20	9	9	100	159	0	0	77	109	517	248	0	0	0	41	32	118	96	105	134	73	95	0	0	0	0	0	0	0	0	0	0	0	0	0	0	0
AT1G05463	3	1	3	2	0	0	0	0	0	0	0	0	0	0	0	0	0	0	0	0	0	1	4	0	0	0	0	1	0	0	0	0	2	0	0	0	0	0	0	0	0	0	0	0	0	0	0	0	0
AT1G05467	76	71	65	84	4	6	4	3	0	3	1	2	5	0	0	6	5	0	0	40	28	203	113	0	0	0	53	34	52	54	60	92	108	74	0	0	0	0	0	0	0	0	0	0	0	0	0	0	0
AT1G05470	730	755	381	368	0	8	14	11	14	33	22	20	42	6	0	72	125	0	0	64	115	531	96	0	0	0	62	69	103	126	91	88	135	80	0	0	0	0	0	0	0	0	0	0	0	0	0	0	0
AT1G05473	0	1	0	0	0	0	0	0	0	0	0	0	0	0	0	0	0	0	0	0	0	0	0	0	0	0	0	0	0	0	0	0	0	0	0	0	0	0	0	0	0	0	0	0	0	0	0	0	0
AT1G05477	0	0	0	0	0	0	0	0	0	0	0	0	0	0	0	0	0	0	0	0	0	0	0	0	0	0	0	0	0	0	0	0	0	0	0	0	0	0	0	0	0	0	0	0	0	0	0	0	0
AT1G05483	0	0	0	0	0	0	0	0	0	0	0	0	0	0	0	0	0	0	0	0	0	0	0	0	0	0	0	0	0	0	0	0	0	0	0	0	0	0	0	0	0	0	0	0	0	0	0	0	0
AT1G05487	2	0	0	0	0	0	0	0	0	0	0	0	0	0	0	0	0	0	0	0	0	4	10	0	0	0	0	0	0	0	0	0	0	0	0	0	0	0	0	0	0	0	0	0	0	0	0	0	0
AT1G05490	54	52	67	80	0	5	5	4	1	0	4	0	0	0	0	5	11	0	0	0	3	31	18	0	0	0	5	10	8	8	29	26	24	16	0	0	0	0	0	0	0	0	0	0	0	0	0	0	0
AT1G05493	0	0	0	0	0	0	0	0	0	0	0	0	0	0	0	0	0	0	0	0	0	0	0	0	0	0	0	0	0	0	0	0	0	0	0	0	0	0	0	0	0	0	0	0	0	0	0	0	0
AT1G05497	0	0	1	1	0	0	0	0	0	0	0	0	0	0	0	0	0	0	0	0	0	0	0	0	0	0	0	0	0	0	0	0	0	0	0	0	0	0	0	0	0	0	0	0	0	0	0	0	0
AT1G05500	2155	1928	1383	1539	27	60	75	45	25	55	65	56	79	21	29	259	327	0	0	423	477	2622	2150	0	0	0	177	258	529	468	419	571	537	460	0	0	0	0	0	0	0	0	0	0	0	0	0	0	0
AT1G05507	0	0	0	0	0	0	0	0	0	0	0	0	0	0	0	0	0	0	0	0	0	0	0	0	0	0	0	0	0	0	0	0	0	0	0	0	0	0	0	0	0	0	0	0	0	0	0	0	0
AT1G05510	0	0	0	0	0	0	0	0	0	0	0	0	0	0	0	0	0	0	0	0	0	0	0	0	0	0	0	0	0	0	0	0	0	0	0	0	0	0	0	0	0	0	0	0	0	0	0	0	0
AT1G05517	3	3	1	5	0	0	0	0	0	0	0	0	0	0	0	0	0	0	0	0	0	0	0	0	0	0	0	3	2	0	1	0	0	0	0	0	0	0	0	0	0	0	0	0	0	0	0	0	0
AT1G05520	1767	1723	1158	1272	31	38	56	31	35	63	61	59	78	38	36	236	398	0	0	186	366	2975	1316	0	0	0	133	196	380	265	246	379	426	259	0	0	0	0	0	0	0	0	0	0	0	0	0	0	0
AT1G05523	457	308	179	329	8	9	15	20	13	16	44	19	14	2	2	30	31	0	0	18	24	971	0	0	0	0	0	0	96	0	0	0	0	52	0	0	0	0	0	0	0	0	0	0	0	0	0	0	0
AT1G05527	0	0	0	2	0	0	0	0	0	0	0	0	0	0	0	0	0	0	0	0	0	0	1	0	0	0	0	0	1	0	3	1	0	0	0	0	0	0	0	0	0	0	0	0	0	0	0	0	0
AT1G05530	195	199	5	7	0	0	2	0	2	6	1	4	2	1	2	7	15	0	0	5	5	131	9	0	0	0	0	0	0	0	0	0	0	0	0	0	0	0	0	0	0	0	0	0	0	0	0	0	0
AT1G05533	0	0	0	3	0	0	0	0	0	0	0	0	0	0	0	0	0	0	0	0	0	1	2	0	0	0	0	0	0	0	0	0	0	0	0	0	0	0	0	0	0	0	0	0	0	0	0	0	0
AT1G05537	0	0	0	0	0	0	0	0	0	0	0	0	0	0	0	0	0	0	0	0	0	0	0	0	0	0	0	0	0	0	0	0	0	0	0	0	0	0	0	0	0	0	0	0	0	0	0	0	0
AT1G05540	7	8	35	32	0	5	7	3	0	1	0	0	0	2	5	13	25	0	0	72	82	271	66	0	0	0	26	21	72	61	26	48	71	98	0	0	0	0	0	0	0	0	0	0	0	0	0	0	0
AT1G05543	0	0	0	0	0	0	0	0	0	0	0	0	0	0	0	0	0	0	0	0	0	5	6	0	0	0	0	0	0	0	0	0	0	0	0	0	0	0	0	0	0	0	0	0	0	0	0	0	0
AT1G05547	0	0	0	0	0	0	0	0	0	0	0	0	0	0	0	0	0	0	0	0	0	0	0	0	0	0	0	0	0	0	0	0	0	0	0	0	0	0	0	0	0	0	0	0	0	0	0	0	0
AT1G05550	0	0	8	0	0	0	0	0	0	0	0	0	0	0	0	0	0	0	0	5	9	2	0	0	0	0	13	9	15	9	23	20	22	16	0	0	0	0	0	0	0	0	0	0	0	0	0	0	0
AT1G05553	1	2	0	0	3	0	0	0	0	0	0	0	0	0	0	0	0	0	0	0	0	0	0	0	0	2	0	2	0	0	0	0	0	0	0	0	0	0	0	0	0	0	0	0	0	0	0	0	0
AT1G05557	23	9	5	10	0	0	0	0	0	0	4	1	3	0	0	5	0	0	0	0	1	14	32	0	0	0	0	7	0	0	0	0	0	0	0	0	0	0	0	0	0	0	0	0	0	0	0	0	0
AT1G05560	157	142	590	626	15	20	25	14	0	0	5	1	4	52	44	370	547	0	0	253	353	1173	558	0	0	1	57	68	250	257	498	687	350	245	0	0	0	0	0	0	0	0	0	0	0	0	0	0	0
AT1G05562	82	73	300	318	8	10	13	8	0	0	2	0	2	26	23	185	274	0	0	127	177	588	279	0	0	1	29	34	128	130	253	348	179	123	0	0	0	0	0	0	0	0	0	0	0	0	0	0	0
AT1G05563	0	0	0	1	0	0	0	0	0	0	0	0	0	0	0	0	0	0	0	0	4e-05	0	0	0	0	1	0	0	0	0	0	0	0	0	0	0	0	0	0	0	0	0	0	0	0	0	0	0	0
AT1G05567	0	0	0	0	0	0	0	0	0	0	0	0	0	0	0	0	0	0	0	0	0	0	0	0	0	0	0	0	0	0	0	0	0	0	0	0	0	0	0	0	0	0	0	0	0	0	0	0	0
AT1G05570	4976	3990	2365	3087	49	79	181	118	208	437	540	385	550	49	52	312	491	0	0	371	637	3967	2907	0	0	0	270	257	306	256	717	924	415	317	0	0	0	0	0	0	0	0	0	0	0	0	0	0	0
AT1G05575	740	484	462	528	3	7	14	1	38	87	56	56	96	4	5	7	6	0	0	33	54	1455	2544	0	0	7	5	18	41	36	110	107	42	77	0	0	0	0	0	0	0	0	0	0	0	0	0	0	0
AT1G05577	30	22	0	4	0	0	0	0	0	5	0	0	0	0	0	0	4	0	0	0	0	0	0	0	0	0	0	0	0	0	0	0	0	0	0	0	0	0	0	0	0	0	0	0	0	0	0	0	0
AT1G05580	0	0	0	0	0	0	0	0	0	0	0	0	0	0	0	0	0	0	0	0	0	0	0	0	0	0	0	0	0	0	2	0	10	13	0	0	0	0	0	0	0	0	0	0	0	0	0	0	0
AT1G05583	0	0	0	0	0	0	0	0	0	0	0	0	0	0	0	0	0	0	0	0	0	0	0	0	0	0	0	0	0	0	0	0	0	0	0	0	0	0	0	0	0	0	0	0	0	0	0	0	0
AT1G05587	0	0	0	0	0	0	0	0	0	0	0	0	0	0	0	0	0	0	0	0	0	0	0	0	0	0	0	0	0	0	0	0	0	0	0	0	0	0	0	0	0	0	0	0	0	0	0	0	0
AT1G05590	480	475	467	547	5	12	11	7	3	10	7	8	5	13	21	59	133	0	0	125	161	701	302	0	0	0	53	100	208	236	129	130	177	159	0	0	0	0	0	0	0	0	0	0	0	0	0	0	0
AT1G05593	0	0	0	0	0	0	0	0	0	0	0	0	0	0	0	0	0	0	0	0	0	0	0	0	0	0	0	0	0	0	0	0	0	0	0	0	0	0	0	0	0	0	0	0	0	0	0	0	0
AT1G05597	0	0	0	0	0	0	0	0	0	0	0	0	0	0	0	0	0	0	0	0	0	0	0	0	0	0	0	0	0	0	0	0	0	0	0	0	0	0	0	0	0	0	0	0	0	0	0	0	0
AT1G05600	188	187	311	343	6	8	14	6	3	4	14	6	19	6	6	34	59	0	0	71	46	228	116	0	0	1	32	34	94	63	73	100	61	59	0	0	0	0	0	0	0	0	0	0	0	0	0	0	0
AT1G05603	0	0	0	0	0	0	0	0	0	0	0	0	0	0	0	0	0	0	0	0	0	0	0	0	0	0	0	0	0	0	0	0	0	0	0	0	0	0	0	0	0	0	0	0	0	0	0	0	0
AT1G05607	0	0	0	0	0	0	0	0	0	0	0	0	0	0	0	0	0	0	0	0	0	0	0	0	0	0	0	0	0	0	0	0	0	0	0	0	0	0	0	0	0	0	0	0	0	0	0	0	0
AT1G05610	43	36	12	8	0	0	0	0	0	0	0	0	0	0	0	0	0	0	0	3	11	44	14	0	0	0	9	0	0	0	0	0	5	0	0	0	0	0	0	0	0	0	0	0	0	0	0	0	0
AT1G05613	0	0	0	0	0	0	0	0	0	0	0	0	0	0	0	0	0	0	0	0	0	0	0	0	0	0	0	0	0	0	0	0	0	0	0	0	0	0	0	0	0	0	0	0	0	0	0	0	0
AT1G05615	0	0	0	0	0	0	0	0	0	0	0	0	0	0	0	0	0	0	0	0	0	0	0	0	0	0	0	0	0	0	0	0	0	0	0	0	0	0	0	0	0	0	0	0	0	0	0	0	0
AT1G05617	0	0	0	0	0	0	0	0	0	0	0	0	0	0	0	0	0	0	0	0	0	0	0	0	0	0	0	0	0	0	0	0	0	0	0	0	0	0	0	0	0	0	0	0	0	0	0	0	0
AT1G05620	1043	968	375	474	11	13	18	17	16	34	34	31	41	28	24	87	180	0	0	93	119	1245	907	0	0	0	109	165	229	148	214	240	369	291	0	0	0	0	0	0	0	0	0	0	0	0	0	0	0
AT1G05623	0	0	0	0	0	0	0	0	0	0	0	0	0	0	0	0	0	0	0	0	0	0	0	0	0	0	0	0	0	0	0	0	0	0	0	0	0	0	0	0	0	0	0	0	0	0	0	0	0
AT1G05627	0	0	0	0	0	0	0	0	0	0	0	0	0	0	0	0	0	0	0	0	0	0	0	0	0	0	0	0	0	0	0	0	0	0	0	0	0	0	0	0	0	0	0	0	0	0	0	0	0
AT1G05630	585	597	996	1327	15	18	23	26	13	25	19	22	29	13	11	78	102	0	0	353	623	1947	1140	0	0	0	79	104	108	130	280	310	168	129	0	0	0	0	0	0	0	0	0	0	0	0	0	0	0
AT1G05633	0	0	0	0	0	0	0	0	0	0	0	0	0	0	0	0	0	0	0	0	0	0	0	0	0	0	0	0	0	0	0	0	0	0	0	0	0	0	0	0	0	0	0	0	0	0	0	0	0
AT1G05637	0	0	0	0	0	0	0	0	0	0	0	0	0	0	0	0	0	0	0	0	0	0	0	0	0	0	0	0	0	0	0	0	0	0	0	0	0	0	0	0	0	0	0	0	0	0	0	0	0
AT1G05640	130	144	75	73	0	2	0	5	0	4	2	3	2	3	0	27	18	0	0	24	30	148	69	0	0	0	6	11	8	36	22	16	23	6	0	0	0	0	0	0	0	0	0	0	0	0	0	0	0
AT1G05643	0	0	0	0	0	0	0	0	0	0	0	0	0	0	0	0	0	0	0	0	0	0	0	0	0	0	0	0	0	0	0	0	0	0	0	0	0	0	0	0	0	0	0	0	0	0	0	0	0
AT1G05647	0	0	0	0	0	0	0	0	0	0	0	0	0	0	0	0	0	0	0	0	0	0	0	0	0	0	0	0	0	0	0	0	0	0	0	0	0	0	0	0	0	0	0	0	0	0	0	0	0
AT1G05650	925	842	0	5	0	0	0	0	3	6	0	0	0	0	0	0	0	0	0	0	0	26	0	0	0	0	0	0	0	0	0	0	0	0	0	0	0	0	0	0	0	0	0	0	0	0	0	0	0
AT1G05653	0	0	0	0	0	0	0	0	0	0	0	0	0	0	0	0	0	0	0	0	0	0	0	0	0	0	0	0	0	0	0	0	0	0	0	0	0	0	0	0	0	0	0	0	0	0	0	0	0
AT1G05657	0	0	0	0	0	0	0	0	0	0	0	0	0	0	0	0	0	0	0	0	0	0	0	0	0	0	0	0	0	0	0	0	0	0	0	0	0	0	0	0	0	0	0	0	0	0	0	0	0
AT1G05660	738	593	0	0	0	0	0	0	3	6	4	7	0	4	0	0	23	0	0	0	0	168	102	0	0	0	0	0	0	0	0	0	0	0	0	0	0	0	0	0	0	0	0	0	0	0	0	0	0
AT1G05663	0	0	0	0	0	0	0	0	0	0	0	0	1	0	0	0	0	0	0	0	0	0	0	0	0	0	0	0	0	0	0	0	0	0	0	0	0	0	0	0	0	0	0	0	0	0	0	0	0
AT1G05667	0	0	0	0	0	0	0	0	0	0	0	0	0	0	0	0	0	0	0	0	0	0	0	0	0	0	0	0	0	0	0	0	0	0	0	0	0	0	0	0	0	0	0	0	0	0	0	0	0
AT1G05670	276	249	466	539	0	2	5	4	2	4	6	6	6	2	0	14	50	0	0	55	77	264	115	0	0	0	32	30	47	61	41	18	56	53	0	0	0	0	0	0	0	0	0	0	0	0	0	0	0
AT1G05673	0	0	0	0	0	0	0	0	0	0	0	0	1	0	0	0	0	0	0	0	0	0	0	0	0	0	0	0	0	0	0	0	0	0	0	0	0	0	0	0	0	0	0	0	0	0	0	0	0
AT1G05675	28	18	946	1212	0	0	6	0	0	0	0	0	0	1	0	0	6	0	0	102	271	1369	227	0	0	0	2	2	10	8	10	0	10	11	0	0	0	0	0	0	0	0	0	0	0	0	0	0	0
AT1G05680	350	279	946	1852	0	1	5	0	0	0	0	0	17	3	5	23	62	0	0	0	5	658	394	0	0	0	26	33	61	41	107	130	154	184	0	0	0	0	0	0	0	0	0	0	0	0	0	0	0
AT1G05683	0	0	0	0	0	0	0	0	0	0	0	0	0	0	0	0	0	0	0	0	0	0	0	0	0	0	0	0	0	0	0	0	0	0	0	0	0	0	0	0	0	0	0	0	0	0	0	0	0
AT1G05687	10	11	12	7	1	1	0	1	0	0	0	0	0	0	0	0	0	0	0	2	0	10	20	0	0	0	0	3	2	0	0	0	5	3	0	0	0	0	0	0	0	0	0	0	0	0	0	0	0
AT1G05690	71	48	86	98	0	3	13	8	0	0	0	1	0	4	3	11	17	0	0	63	67	183	47	0	0	0	21	18	37	48	39	34	41	42	0	0	0	0	0	0	0	0	0	0	0	0	0	0	0
AT1G05693	0	0	0	0	0	0	0	0	0	0	0	0	0	0	0	0	0	0	0	0	0	0	0	0	0	0	0	0	0	0	0	0	0	0	0	0	0	0	0	0	0	0	0	0	0	0	0	0	0
AT1G05697	0	0	0	0	0	0	0	0	0	0	0	0	0	0	0	0	0	0	0	0	0	0	0	0	0	0	0	0	0	0	0	0	0	0	0	0	0	0	0	0	0	0	0	0	0	0	0	0	0
AT1G05700	652	632	0	13	0	0	0	0	22	41	29	25	29	0	0	46	69	0	0	0	0	106	100	0	0	0	0	4	2	0	0	0	0	0	0	0	0	0	0	0	0	0	0	0	0	0	0	0	0
AT1G05703	2	4	2	1	0	0	0	0	0	0	1	0	0	0	0	0	1	0	0	0	0	0	0	0	0	0	2	0	1	0	0	0	5	0	0	0	0	0	0	0	0	0	0	0	0	0	0	0	0
AT1G05707	0	0	0	0	0	0	0	0	0	0	0	0	0	0	0	0	0	0	0	0	0	0	0	0	0	0	0	0	0	0	0	0	0	0	0	0	0	0	0	0	0	0	0	0	0	0	0	0	0
AT1G05710	1370	1089	223	299	11	24	26	26	15	38	59	35	57	10	8	77	94	0	0	134	165	1139	741	0	0	0	147	171	250	377	195	219	267	235	0	0	0	0	0	0	0	0	0	0	0	0	0	0	0
AT1G05713	0	0	0	0	0	0	0	0	0	0	0	0	0	0	0	0	0	0	0	0	0	0	0	0	0	0	0	0	0	0	0	0	0	0	0	0	0	0	0	0	0	0	0	0	0	0	0	0	0
AT1G05717	0	0	0	0	0	0	0	0	0	0	0	0	0	0	0	0	0	0	0	0	0	0	0	0	0	0	0	0	0	0	0	0	0	0	0	0	0	0	0	0	0	0	0	0	0	0	0	0	0
AT1G05720	1069	929	553	634	30	45	52	51	30	66	67	59	67	39	33	77	119	0	0	181	219	983	691	0	0	0	60	161	338	259	309	350	200	246	0	0	0	0	0	0	0	0	0	0	0	0	0	0	0
AT1G05723	0	0	0	0	0	0	0	0	0	0	0	0	0	0	0	0	0	0	0	0	0	0	0	0	0	0	0	0	0	0	0	0	0	0	0	0	0	0	0	0	0	0	0	0	0	0	0	0	0
AT1G05727	0	0	0	0	0	0	0	0	0	0	0	0	0	0	0	0	0	0	0	0	0	0	0	0	0	0	0	0	0	0	0	0	0	0	0	0	0	0	0	0	0	0	0	0	0	0	0	0	0
AT1G05730	108	122	39	54	0	2	1	0	3	2	0	4	0	0	0	0	17	0	0	4	0	52	46	0	0	0	2	5	34	29	56	37	24	27	0	0	0	0	0	0	0	0	0	0	0	0	0	0	0
AT1G05733	0	0	12	8	0	0	0	0	0	1	0	0	0	0	0	0	0	0	0	3	11	3	0	0	0	0	1	10	5	6	18	29	7	20	0	0	0	0	0	0	0	0	0	0	0	0	0	0	0
AT1G05737	0	0	0	0	0	0	0	0	0	0	0	0	0	0	0	0	0	0	0	0	0	0	0	0	0	0	0	0	0	0	0	0	0	0	0	0	0	0	0	0	0	0	0	0	0	0	0	0	0
AT1G05740	0	2	0	4	0	0	0	0	0	0	0	0	0	0	0	0	0	0	0	0	0	0	2	0	0	0	0	0	0	0	0	0	0	0	0	0	0	0	0	0	0	0	0	0	0	0	0	0	0
AT1G05747	8	4	0	0	0	0	0	0	0	0	0	0	0	0	1	0	0	0	0	0	0	5	2	0	0	0	0	0	0	0	0	0	0	0	0	0	0	0	0	0	0	0	0	0	0	0	0	0	0
AT1G05750	202	226	213	306	5	6	9	15	4	10	17	5	33	9	6	34	83	0	0	77	78	454	237	0	0	1	21	43	56	70	56	118	68	60	0	0	0	0	0	0	0	0	0	0	0	0	0	0	0
AT1G05753	7	4	4	5	0	0	0	0	0	0	0	0	0	0	5	0	0	0	0	0	0	5	0	0	0	0	0	0	0	0	0	0	0	0	0	0	0	0	0	0	0	0	0	0	0	0	0	0	0
AT1G05757	3	2	10	3	0	0	0	0	0	0	0	0	0	0	0	0	0	0	0	0	0	5	19	0	0	0	0	0	0	0	0	0	0	0	0	0	0	0	0	0	0	0	0	0	0	0	0	0	0
AT1G05760	39	28	2	12	1	5	0	0	5	13	6	12	0	0	1	4	0	0	0	9	37	36	88	0	0	0	0	2	2	7	0	1	3	0	0	0	0	0	0	0	0	0	0	0	0	0	0	0	0
AT1G05763	1	0	7	0	0	1	0	0	0	0	0	0	0	0	0	0	0	0	0	0	0	2	1	0	0	0	0	2	0	0	0	3	0	0	0	0	0	0	0	0	0	0	0	0	0	0	0	0	0
AT1G05767	603	591	442	360	0	0	0	0	0	0	0	0	0	0	0	0	0	0	0	2	10	828	555	0	0	0	38	40	101	0	26	5	30	56	0	0	0	0	0	0	0	0	0	0	0	0	0	0	0
AT1G05770	55	55	7	9	0	0	2	0	4	16	12	7	13	0	0	0	0	0	0	7	15	38	51	0	0	0	5	0	5	8	2	8	5	0	0	0	0	0	0	0	0	0	0	0	0	0	0	0	0
AT1G05773	38	30	21	15	0	0	1	6	0	0	0	0	1	0	0	0	2	0	0	4	1	71	51	0	0	0	21	19	32	24	25	60	22	13	0	0	0	0	0	0	0	0	0	0	0	0	0	0	0
AT1G05777	0	0	2	0	0	0	0	0	0	0	0	0	0	1	0	0	0	0	0	0	0	2	0	0	0	0	0	0	0	4	1	0	0	0	0	0	0	0	0	0	0	0	0	0	0	0	0	0	0
AT1G05780	157	124	141	176	3	7	6	6	2	12	14	5	6	0	1	24	51	0	0	33	36	193	158	0	0	0	18	31	37	13	40	19	21	53	0	0	0	0	0	0	0	0	0	0	0	0	0	0	0
AT1G05783	41	36	17	36	0	0	0	0	0	0	0	0	0	0	0	0	0	0	0	0	5	26	37	0	0	0	7	5	0	0	1	8	13	6	0	0	0	0	0	0	0	0	0	0	0	0	0	0	0
AT1G05785	379	394	156	196	4	18	19	16	23	47	59	47	62	8	10	33	36	0	0	62	46	442	343	0	0	0	53	54	164	184	152	207	234	251	0	0	0	0	0	0	0	0	0	0	0	0	0	0	0
AT1G05787	0	0	1	0	0	0	0	0	0	0	0	0	0	2	0	1	0	0	0	0	0	0	0	0	0	0	0	0	0	0	0	0	0	0	0	0	0	0	0	0	0	0	0	0	0	0	0	0	0
AT1G05790	941	796	764	879	13	28	33	33	12	31	24	21	30	8	7	63	158	0	0	165	309	867	807	0	0	0	49	103	135	75	200	204	147	62	0	0	0	0	0	0	0	0	0	0	0	0	0	0	0
AT1G05793	0	0	0	0	0	0	0	0	0	0	0	0	0	0	0	0	0	0	0	0	0	0	0	0	0	0	0	0	0	0	0	0	0	0	0	0	0	0	0	0	0	0	0	0	0	0	0	0	0
AT1G05797	1	0	0	0	0	0	0	0	0	0	0	0	0	0	0	0	0	0	0	0	0	0	0	0	0	0	0	0	0	0	0	0	0	0	0	0	0	0	0	0	0	0	0	0	0	0	0	0	0
AT1G05800	22	11	3	10	0	0	0	0	0	0	0	0	0	0	0	0	0	0	0	0	0	14	6	0	0	0	4	4	0	0	0	0	0	10	0	0	0	0	0	0	0	0	0	0	0	0	0	0	0
AT1G05803	2	0	0	0	0	0	0	0	0	0	0	0	0	0	0	0	0	0	0	0	0	0	0	0	0	0	0	0	0	0	0	0	0	0	0	0	0	0	0	0	0	0	0	0	0	0	0	0	0
AT1G05805	1654	1597	1961	1941	69	86	84	73	46	117	135	73	141	18	19	109	254	0	0	472	683	1984	1534	0	0	0	149	218	279	363	570	640	688	526	0	0	0	0	0	0	0	0	0	0	0	0	0	0	0
AT1G05807	0	1	0	0	0	0	0	0	0	0	0	0	0	0	0	0	0	0	0	0	0	1	0	0	0	0	0	0	0	0	0	0	0	0	0	0	0	0	0	0	0	0	0	0	0	0	0	0	0
AT1G05810	466	420	406	357	8	14	10	14	21	54	43	43	57	27	26	41	73	0	0	186	269	406	370	0	0	0	42	45	154	102	102	146	189	141	0	0	0	0	0	0	0	0	0	0	0	0	0	0	0
AT1G05813	2	0	0	0	0	0	0	0	0	0	0	0	0	0	0	0	0	0	0	0	0	0	0	0	0	0	0	0	0	0	0	0	0	0	0	0	0	0	0	0	0	0	0	0	0	0	0	0	0
AT1G05817	0	0	0	0	0	0	0	0	0	0	0	0	0	0	0	0	0	0	0	0	0	0	0	0	0	0	0	0	0	0	0	0	0	0	0	0	0	0	0	0	0	0	0	0	0	0	0	0	0
AT1G05820	185	139	107	98	0	0	0	0	6	11	9	8	15	0	0	12	18	0	0	24	35	129	285	0	0	0	13	13	37	37	9	13	24	20	0	0	0	0	0	0	0	0	0	0	0	0	0	0	0
AT1G05823	0	0	0	0	0	0	0	0	0	0	0	0	0	0	0	0	0	0	0	0	0	0	0	0	0	0	0	0	0	0	0	0	0	0	0	0	0	0	0	0	0	0	0	0	0	0	0	0	0
AT1G05827	0	0	0	0	0	0	0	0	0	0	0	0	0	0	0	0	0	0	0	0	0	0	0	0	0	0	0	0	0	0	0	0	0	0	0	0	0	0	0	0	0	0	0	0	0	0	0	0	0
AT1G05830	1851	1787	1462	1543	20	26	34	39	32	61	59	47	86	17	14	148	294	0	0	270	394	1801	1568	0	0	0	116	137	172	142	169	242	212	165	0	0	0	0	0	0	0	0	0	0	0	0	0	0	0
AT1G05833	16	6	7	12	0	0	0	0	0	0	0	0	0	0	0	0	1	0	0	2	0	8	0	0	0	0	0	0	8	0	5	16	16	8	0	0	0	0	0	0	0	0	0	0	0	0	0	0	0
AT1G05835	24	12	144	154	2	7	4	9	1	0	0	0	0	22	37	54	83	0	0	6	21	375	215	0	0	0	98	152	283	195	236	333	470	491	0	0	0	0	0	0	0	0	0	0	0	0	0	0	0
AT1G05837	0	0	0	0	3	4	0	0	0	0	0	0	0	0	5	2	12	0	0	0	0	0	0	0	0	0	0	0	0	0	0	0	0	0	0	0	0	0	0	0	0	0	0	0	0	0	0	0	0
AT1G05840	1272	1198	918	960	40	55	84	43	54	108	148	131	143	12	14	89	197	0	0	333	439	1210	1577	0	0	2	133	135	253	228	388	513	342	281	0	0	0	0	0	0	0	0	0	0	0	0	0	0	0
AT1G05843	2	2	1	2	0	0	0	0	0	1	0	0	0	0	0	0	0	0	0	0	0	0	2	0	0	0	2	0	7	2	2	0	2	8	0	0	0	0	0	0	0	0	0	0	0	0	0	0	0
AT1G05847	0	0	0	0	0	0	0	0	0	0	0	0	0	0	0	0	0	0	0	0	0	0	0	0	0	0	0	0	0	0	0	0	0	0	0	0	0	0	0	0	0	0	0	0	0	0	0	0	0
AT1G05850	14024	11873	11384	14477	528	709	650	543	261	559	504	424	623	886	873	2159	3449	0	0	7343	11702	34630	28678	0	0	160	1294	1983	7205	5202	5745	6916	6088	6338	0	0	0	0	0	0	0	0	0	0	0	0	0	0	0
AT1G05853	0	0	1	0	0	0	0	0	0	0	0	0	0	40	36	0	0	0	0	0	0	0	0	0	0	2	0	0	0	0	0	0	0	0	0	0	0	0	0	0	0	0	0	0	0	0	0	0	0
AT1G05857	0	0	1	2	0	0	0	0	0	0	0	0	0	0	0	0	0	0	0	0	0	4	3	0	0	0	0	0	0	0	0	2	0	0	0	0	0	0	0	0	0	0	0	0	0	0	0	0	0
AT1G05860	442	334	324	388	16	16	19	28	12	20	12	18	28	5	6	59	80	0	0	105	140	551	495	0	0	2	37	86	151	113	147	153	200	155	0	0	0	0	0	0	0	0	0	0	0	0	0	0	0
AT1G05863	0	0	0	0	0	0	0	0	0	0	0	0	0	0	0	0	0	0	0	0	0	0	0	0	0	0	0	0	0	0	0	0	0	0	0	0	0	0	0	0	0	0	0	0	0	0	0	0	0
AT1G05867	7	4	0	3	0	0	0	0	0	0	0	0	0	0	0	0	0	0	0	0	0	1	0	0	0	0	0	0	0	0	0	0	0	0	0	0	0	0	0	0	0	0	0	0	0	0	0	0	0
AT1G05870	711	750	613	512	22	31	58	38	14	36	29	24	27	20	15	112	253	0	0	130	119	771	248	0	0	1	112	155	446	382	163	269	412	427	0	0	0	0	0	0	0	0	0	0	0	0	0	0	0
AT1G05873	14	9	2	0	0	0	0	0	0	0	0	0	0	0	0	0	0	0	0	0	0	0	0	0	0	0	0	0	0	0	0	0	0	0	0	0	0	0	0	0	0	0	0	0	0	0	0	0	0
AT1G05880	85	82	31	0	0	0	6	0	16	38	37	22	54	0	0	0	0	0	0	0	0	30	114	0	0	0	0	0	2	0	0	0	2	0	0	0	0	0	0	0	0	0	0	0	0	0	0	0	0
AT1G05887	0	0	0	0	0	0	0	0	0	0	0	0	0	0	0	0	0	0	0	0	0	0	0	0	0	0	0	0	0	2	0	0	0	0	0	0	0	0	0	0	0	0	0	0	0	0	0	0	0
AT1G05890	3669	3559	2303	2397	56	87	120	81	88	168	229	169	299	55	50	349	566	0	0	522	931	2859	3363	0	0	0	211	281	451	471	599	813	647	592	0	0	0	0	0	0	0	0	0	0	0	0	0	0	0
AT1G05893	0	0	0	0	0	0	0	0	0	0	0	0	0	0	0	0	0	0	0	0	0	0	0	0	0	0	0	0	0	0	0	0	0	0	0	0	0	0	0	0	0	0	0	0	0	0	0	0	0
AT1G05894	71	56	31	31	0	0	0	1	1	3	2	0	3	0	0	0	1	0	0	1	2	40	57	0	0	0	5	2	2	0	0	2	1	2	0	0	0	0	0	0	0	0	0	0	0	0	0	0	0
AT1G05897	0	0	0	0	0	0	0	0	0	0	0	0	0	0	0	0	0	0	0	0	0	3	0	0	0	0	0	0	0	0	0	0	0	1	0	0	0	0	0	0	0	0	0	0	0	0	0	0	0
AT1G05900	423	450	534	554	23	37	44	53	11	28	24	22	27	0	8	39	67	0	0	203	268	861	391	0	0	0	102	123	215	211	83	143	260	229	0	0	0	0	0	0	0	0	0	0	0	0	0	0	0
AT1G05903	0	0	0	0	0	0	0	0	0	0	0	0	0	0	0	0	0	0	0	0	0	0	0	0	0	0	0	0	0	0	0	0	0	0	0	0	0	0	0	0	0	0	0	0	0	0	0	0	0
AT1G05907	0	0	0	0	0	0	0	0	1	0	0	0	0	0	0	0	0	0	0	0	0	0	0	0	0	1	0	0	0	1	3	0	0	0	0	0	0	0	0	0	0	0	0	0	0	0	0	0	0
AT1G05910	1340	1241	1044	1110	16	27	45	33	14	30	33	35	47	16	15	113	210	0	0	123	207	1831	650	0	0	0	82	88	141	137	130	167	154	118	0	0	0	0	0	0	0	0	0	0	0	0	0	0	0
AT1G05913	0	0	0	0	0	0	0	0	2	10	1	0	0	2	4	0	0	0	0	1	0	0	0	0	0	1	0	0	6	3	6	0	0	0	0	0	0	0	0	0	0	0	0	0	0	0	0	0	0
AT1G05917	2	0	0	0	0	0	0	0	0	1	0	5	0	1	0	0	0	0	0	0	0	0	0	0	0	0	0	0	0	0	0	0	0	0	0	0	0	0	0	0	0	0	0	0	0	0	0	0	0
AT1G05920	2	0	0	0	0	0	0	0	0	0	0	0	0	0	0	0	0	0	0	0	0	0	1	0	0	0	0	0	0	0	0	0	0	0	0	0	0	0	0	0	0	0	0	0	0	0	0	0	0
AT1G05927	390	94	0	95	15	19	23	20	14	0	30	27	0	0	0	0	0	0	0	0	0	1173	252	0	0	0	0	139	224	145	167	2	0	164	0	0	0	0	0	0	0	0	0	0	0	0	0	0	0
AT1G05930	0	0	0	0	0	0	0	0	0	0	0	0	0	0	0	0	0	0	0	0	0	0	0	0	0	0	0	0	0	0	0	0	0	0	0	0	0	0	0	0	0	0	0	0	0	0	0	0	0
AT1G05933	30	21	8	50	0	0	0	0	0	0	0	0	0	0	0	0	0	0	0	2	0	22	49	0	0	0	2	0	2	0	0	3	0	0	0	0	0	0	0	0	0	0	0	0	0	0	0	0	0
AT1G05937	0	0	3	1	0	0	0	0	0	0	0	0	0	0	0	0	0	0	0	0	0	2	3	0	0	0	0	0	0	2	0	8	0	5	0	0	0	0	0	0	0	0	0	0	0	0	0	0	0
AT1G05940	1179	1003	1059	1238	30	49	90	61	19	46	59	33	71	31	26	185	276	0	0	309	541	2011	1304	0	0	0	222	390	465	478	574	729	705	813	0	0	0	0	0	0	0	0	0	0	0	0	0	0	0
AT1G05943	0	0	0	0	0	0	0	1	0	0	1	0	0	0	0	0	0	0	0	0	0	0	0	0	0	0	0	0	0	0	0	0	0	0	0	0	0	0	0	0	0	0	0	0	0	0	0	0	0
AT1G05947	0	0	0	0	0	0	0	0	0	0	0	0	0	0	0	0	0	0	0	0	0	0	0	0	0	0	0	0	0	0	0	0	0	0	0	0	0	0	0	0	0	0	0	0	0	0	0	0	0
AT1G05950	121	120	138	122	2	8	8	6	0	0	0	2	1	2	0	38	68	0	0	21	24	166	53	0	0	0	23	24	28	24	28	28	26	21	0	0	0	0	0	0	0	0	0	0	0	0	0	0	0
AT1G05953	0	0	0	1	0	0	0	0	0	0	0	0	0	0	0	0	0	0	0	0	0	0	0	0	0	0	0	0	1	0	0	0	0	0	0	0	0	0	0	0	0	0	0	0	0	0	0	0	0
AT1G05957	0	0	0	0	0	0	0	0	0	0	0	0	0	0	0	0	0	0	0	0	0	0	0	0	0	0	0	0	0	0	0	0	0	0	0	0	0	0	0	0	0	0	0	0	0	0	0	0	0
AT1G05960	4244	4098	2007	2380	17	34	41	37	38	58	85	71	94	33	26	266	426	0	0	451	669	3757	2533	0	0	4	156	145	315	221	353	471	322	305	0	0	0	0	0	0	0	0	0	0	0	0	0	0	0
AT1G05963	0	0	1	3	0	0	0	0	0	0	0	0	0	0	0	0	0	0	0	0	0	2	0	0	0	0	0	0	0	0	0	1	0	0	0	0	0	0	0	0	0	0	0	0	0	0	0	0	0
AT1G05967	0	1	0	1	0	0	0	0	0	0	0	0	0	0	0	0	0	0	0	0	0	0	0	0	0	0	0	0	0	0	0	0	0	0	0	0	0	0	0	0	0	0	0	0	0	0	0	0	0
AT1G05970	151	152	161	178	6	11	13	12	7	11	8	11	23	4	5	41	49	0	0	63	57	251	333	0	0	0	16	30	113	84	69	120	127	145	0	0	0	0	0	0	0	0	0	0	0	0	0	0	0
AT1G05973	0	0	0	0	0	0	0	0	0	0	0	0	0	0	0	0	0	0	0	0	0	0	0	0	0	0	0	0	0	0	0	0	0	0	0	0	0	0	0	0	0	0	0	0	0	0	0	0	0
AT1G05977	2	5	2	2	0	0	0	0	0	0	0	0	0	0	0	0	0	0	0	0	0	8	7	0	0	0	1	9	5	4	0	2	2	8	0	0	0	0	0	0	0	0	0	0	0	0	0	0	0
AT1G05980	0	0	0	0	0	0	0	0	0	0	0	0	0	0	0	0	0	0	0	0	0	0	0	0	0	0	0	0	0	0	0	0	0	0	0	0	0	0	0	1	0	0	0	4	0	0	0	0	0
AT1G05983	0	0	0	0	0	0	0	0	0	0	0	0	0	0	0	0	0	0	0	0	0	0	0	0	0	0	0	0	0	0	0	0	0	0	0	0	0	0	0	0	0	0	0	0	0	0	0	0	0
AT1G05987	1	1	4	3	0	0	0	0	0	0	0	0	0	0	0	0	0	0	0	0	0	2	2	0	0	0	0	0	0	0	0	1	0	0	0	0	0	0	0	0	0	0	0	0	0	0	0	0	0
AT1G05990	41	52	3	1	0	0	0	0	4	3	0	0	2	2	1	0	0	0	0	0	0	12	0	0	0	0	0	0	0	0	0	0	0	0	0	0	0	0	0	0	0	0	0	0	0	0	0	0	0
AT1G05993	2	4	0	1	0	2	0	6	3	2	0	0	5	0	0	0	0	0	0	0	0	2	0	0	1	0	0	0	3	1	0	6	4	6	0	0	0	0	0	0	0	0	0	0	0	0	0	0	0
AT1G05997	7	4	0	1	0	0	0	0	0	0	0	0	0	2	3	0	0	0	0	1	0	8	3	0	0	0	1	4	28	17	2	7	23	22	0	0	0	0	0	0	0	0	0	0	0	0	0	0	0
AT1G06000	1803	1536	740	1103	0	24	45	7	8	0	12	0	45	42	41	214	173	0	0	103	191	3906	1143	0	0	1	185	231	0	0	302	325	0	441	0	0	0	0	0	0	0	0	0	0	0	0	0	0	0
AT1G06002	0	0	0	0	41	24	45	64	8	42	12	27	7	42	41	0	173	0	0	103	191	646	0	0	0	0	185	231	1913	1423	280	469	1093	428	0	0	0	0	0	0	0	0	0	0	0	0	0	0	0
AT1G06003	0	0	0	0	0	0	0	1	0	0	0	0	0	0	0	0	2	0	0	0	0	0	1	0	0	0	0	0	0	1	1	0	0	0	0	0	0	0	0	0	0	0	0	0	0	0	0	0	0
AT1G06007	0	0	0	0	0	0	0	0	0	0	0	0	0	0	0	0	0	0	0	0	0	0	0	0	0	0	0	0	0	0	0	0	0	0	0	0	0	0	0	0	0	0	0	0	0	0	0	0	0
AT1G06010	425	389	272	338	9	29	21	36	14	32	29	15	40	10	13	49	96	0	0	74	75	556	442	0	0	0	82	173	465	363	315	405	254	241	0	0	0	0	0	0	0	0	0	0	0	0	0	0	0
AT1G06013	0	0	0	0	0	0	0	0	0	0	0	0	0	0	0	0	0	0	0	0	0	0	0	0	0	0	0	0	0	0	0	0	0	0	0	0	0	0	0	0	0	0	0	0	0	0	0	0	0
AT1G06017	6	4	3	2	0	0	0	0	0	0	0	0	0	0	0	0	0	0	0	0	0	0	0	0	0	0	0	0	1	0	0	4	2	0	0	0	0	0	0	0	0	0	0	0	0	0	0	0	0
AT1G06020	31	28	19	18	0	0	0	0	0	0	0	0	0	0	0	0	0	0	0	3	0	11	17	0	0	0	0	3	4	10	0	5	6	0	0	0	0	0	0	0	0	0	0	0	0	0	0	0	0
AT1G06023	0	0	0	0	0	0	0	0	0	0	0	0	0	0	0	0	0	0	0	0	0	0	0	0	0	0	0	0	0	1	1	0	0	0	0	0	0	0	0	0	0	0	0	0	0	0	0	0	0
AT1G06027	0	0	0	0	0	0	0	0	0	0	0	0	0	0	0	0	0	0	0	0	0	5	0	0	0	0	0	0	0	0	0	0	0	0	0	0	0	0	0	0	0	0	0	0	0	0	0	0	0
AT1G06030	22	14	3	2	0	0	0	0	0	0	3	6	10	0	0	0	0	0	0	0	0	0	523	0	0	0	0	0	4	0	2	0	0	0	0	0	0	0	0	0	0	0	0	0	0	0	0	0	0
AT1G06033	44	26	36	52	0	2	0	2	0	3	4	1	3	331	326	0	0	0	0	4	0	20	21	0	0	0	7	7	15	21	2	12	15	29	0	0	0	0	0	0	0	0	0	0	0	0	0	0	0
AT1G06037	0	0	0	0	0	0	0	0	0	0	0	0	2	0	0	0	0	0	0	0	0	0	0	0	0	0	0	0	0	0	0	0	0	0	0	0	0	0	0	0	0	0	0	0	0	0	0	0	0
AT1G06040	3369	3229	4786	5521	241	294	545	427	88	194	200	233	409	173	164	522	764	0	0	1410	2028	7723	6551	0	0	29	1254	1654	4316	3837	1164	1552	4285	3771	0	0	0	0	0	0	0	0	0	0	0	0	0	0	0
AT1G06043	0	0	0	0	0	0	0	0	0	0	0	0	0	0	0	0	0	0	0	0	0	0	0	0	0	0	0	0	0	0	0	0	0	0	0	0	0	0	0	0	0	0	0	0	0	0	0	0	0
AT1G06045	0	0	1	1	0	0	0	0	0	0	0	0	0	0	0	0	0	0	0	0	1	0	0	0	0	0	0	0	0	0	0	0	0	0	0	0	0	0	0	0	0	0	0	0	0	0	0	0	0
AT1G06047	0	0	0	0	0	0	0	0	0	0	0	0	0	0	0	0	0	0	0	0	0	0	0	0	0	0	0	0	0	0	0	0	0	0	0	0	0	0	0	0	0	0	0	0	0	0	0	0	0
AT1G06050	265	213	213	265	8	15	18	14	3	16	13	13	14	0	7	29	21	0	0	65	88	454	252	0	0	0	39	46	91	75	46	61	104	85	0	0	0	0	0	0	0	0	0	0	0	0	0	0	0
AT1G06053	1	0	0	0	0	0	0	0	0	0	0	0	0	0	0	0	0	0	0	0	0	0	0	0	0	0	0	0	0	0	0	0	0	0	0	0	0	0	0	0	0	0	0	0	0	0	0	0	0
AT1G06057	0	0	0	0	0	0	0	0	0	0	0	0	0	0	0	0	0	0	0	0	0	0	0	0	0	0	0	0	0	0	0	0	0	0	0	0	0	0	0	0	0	0	0	0	0	0	0	0	0
AT1G06060	679	645	558	661	26	26	40	35	23	46	63	50	63	12	13	77	108	0	0	207	319	995	817	0	0	0	117	102	205	253	285	307	320	304	0	0	0	0	0	0	0	0	0	0	0	0	0	0	0
AT1G06063	0	0	0	0	0	0	0	0	0	0	0	0	0	0	0	0	0	0	0	0	0	0	0	0	0	0	0	0	0	0	0	0	0	0	0	0	0	0	0	0	0	0	0	0	0	0	0	0	0
AT1G06067	0	0	0	0	0	0	0	0	0	0	0	0	0	0	0	0	0	0	0	0	0	0	0	0	0	0	0	0	0	0	0	0	0	0	0	0	0	0	0	0	0	0	0	0	0	0	0	0	0
AT1G06070	901	858	695	850	13	21	32	23	16	32	28	28	40	11	10	102	139	0	0	141	237	1217	952	0	0	0	44	77	141	166	157	255	199	204	0	0	0	0	0	0	0	0	0	0	0	0	0	0	0
AT1G06073	0	0	3	0	0	0	0	0	0	0	0	0	0	0	0	0	0	0	0	0	0	0	1	0	0	0	0	1	0	0	0	0	0	0	0	0	0	0	0	0	0	0	0	0	0	0	0	0	0
AT1G06080	45	51	597	568	0	0	0	0	7	11	6	9	15	18	19	56	135	0	0	0	0	1410	790	0	0	0	36	51	63	106	122	99	101	126	0	0	0	0	0	0	0	0	0	0	0	0	0	0	0
AT1G06083	51	48	17	29	0	0	0	0	0	0	0	0	0	0	0	0	0	0	0	4	2	33	81	0	0	0	0	0	2	10	3	10	6	0	0	0	0	0	0	0	0	0	0	0	0	0	0	0	0
AT1G06087	6	3	9	11	0	0	1	0	0	0	0	0	0	37	45	1	0	0	0	2	0	12	1	0	0	4	0	0	8	9	3	0	0	0	0	0	0	0	0	0	0	0	0	0	0	0	0	0	0
AT1G06090	284	225	26	28	0	4	2	0	48	99	107	109	118	10	10	35	39	0	0	7	9	456	205	0	0	0	6	7	22	18	5	13	8	13	0	0	0	0	0	0	0	0	0	0	0	0	0	0	0
AT1G06093	0	0	0	0	0	0	0	0	0	0	0	0	0	0	0	0	0	0	0	0	0	0	0	0	0	0	0	0	0	0	0	0	0	0	0	0	0	0	0	0	0	0	0	0	0	0	0	0	0
AT1G06097	0	0	0	0	0	0	0	0	0	0	0	0	0	0	0	0	0	0	0	0	0	0	0	0	0	0	0	0	0	0	0	0	0	0	0	0	0	0	0	0	0	0	0	0	0	0	0	0	0
AT1G06100	0	0	50	56	0	3	0	0	0	0	0	0	0	0	0	17	30	0	0	0	0	261	200	0	0	0	33	23	57	53	13	13	31	32	0	0	0	0	0	0	0	0	0	0	0	0	0	0	0
AT1G06103	2e-05	0	0	0	0	1	1	0	0	0	1	0	0	1	0	0	0	0	0	0	0	0	1	0	0	0	0	0	0	0	0	0	0	0	0	0	0	0	0	0	0	0	0	0	0	0	0	0	0
AT1G06110	1617	1472	927	967	30	66	87	73	68	124	134	143	161	36	36	177	265	0	0	252	348	1454	1622	0	0	0	123	234	343	231	416	477	568	417	0	0	0	0	0	0	0	0	0	0	0	0	0	0	0
AT1G06113	11	20	0	0	0	0	0	0	1	3	3	1	1	0	0	0	0	0	0	0	0	3	4	0	0	0	0	0	0	0	0	0	0	0	0	0	0	0	0	0	0	0	0	0	0	0	0	0	0
AT1G06117	12	12	0	0	0	0	0	0	0	0	0	0	0	0	0	0	0	0	0	0	0	0	0	0	0	0	0	0	0	0	0	0	0	0	0	0	0	0	0	0	0	0	0	0	0	0	0	0	0
AT1G06120	296	287	0	3	0	0	0	0	18	33	25	28	23	5	0	8	15	0	0	0	0	51	26	0	0	0	0	0	0	0	0	0	0	0	0	0	0	0	0	0	0	0	0	0	0	0	0	0	0
AT1G06123	0	0	1	0	0	0	0	0	0	0	0	0	0	0	0	0	0	0	0	0	0	1	0	0	0	0	0	0	0	0	0	0	0	0	0	0	0	0	0	0	0	0	0	0	0	0	0	0	0
AT1G06127	0	0	0	0	0	0	0	0	0	0	0	0	0	0	0	0	0	0	0	0	0	0	0	0	0	0	0	0	0	0	0	2	1	0	0	0	0	0	0	0	0	0	0	0	0	0	0	0	0
AT1G06130	896	688	865	1111	40	76	114	118	28	48	66	59	103	31	25	149	220	0	0	286	359	1682	1575	0	0	0	130	159	243	263	260	420	320	288	0	0	0	0	0	0	0	0	0	0	0	0	0	0	0
AT1G06133	0	0	0	0	0	0	0	0	0	0	0	0	0	0	0	0	0	0	0	0	0	0	0	0	0	0	0	0	0	0	0	0	0	0	0	0	0	0	0	0	0	0	0	0	0	0	0	0	0
AT1G06135	10	3	4	9	0	0	0	0	0	0	0	0	1	0	0	0	0	0	0	0	0	1	11	0	0	0	0	0	2	5	0	0	2	0	0	0	0	0	0	0	0	0	0	0	0	0	0	0	0
AT1G06137	0	2	0	2	0	0	0	0	0	0	0	0	0	0	0	0	0	0	0	0	0	7	29	0	0	0	0	2	2	0	0	0	18	12	0	0	0	0	0	0	0	0	0	0	0	0	0	0	0
AT1G06140	78	77	50	74	0	0	2	4	1	3	0	0	1	1	1	5	13	0	0	7	6	105	26	0	0	0	10	16	10	9	25	13	13	8	0	0	0	0	0	0	0	0	0	0	0	0	0	0	0
AT1G06143	72	61	92	113	1	3	3	0	0	1	0	1	3	2	2	7	26	0	0	16	31	190	38	0	0	0	10	8	26	8	30	40	2	21	0	0	0	0	0	0	0	0	0	0	0	0	0	0	0
AT1G06147	0	0	0	0	0	0	0	0	0	0	0	0	0	0	0	0	0	0	0	0	0	0	0	0	0	0	0	0	0	0	0	0	0	0	0	0	0	0	0	0	0	0	0	0	0	0	0	0	0
AT1G06148	19	36	15	15	0	0	0	1	0	0	0	0	0	0	0	0	0	0	0	1	4	11	0	0	0	0	0	3	5	5	10	0	14	8	0	0	0	0	0	0	0	0	0	0	0	0	0	0	0
AT1G06150	1426	1439	1459	1466	22	35	43	39	24	42	71	56	82	14	17	169	247	0	0	235	379	1460	535	0	0	0	129	159	246	258	242	226	315	145	0	0	0	0	0	0	0	0	0	0	0	0	0	0	0
AT1G06153	0	0	0	0	0	0	0	0	0	0	0	0	0	0	0	0	0	0	0	0	0	0	0	0	0	0	0	0	0	0	0	0	0	0	0	0	0	0	0	0	0	0	0	0	0	0	0	0	0
AT1G06157	0	0	0	0	0	0	0	0	0	0	0	0	0	0	0	0	0	0	0	0	0	0	0	0	0	0	0	0	0	0	0	0	0	0	0	0	0	0	0	0	0	0	0	0	0	0	0	0	0
AT1G06160	110	68	347	334	14	20	41	39	11	22	16	23	43	11	10	10	23	0	0	8	12	710	167	0	0	1	133	165	52	33	77	102	49	117	0	0	0	0	0	0	0	0	0	0	0	0	0	0	0
AT1G06163	46	16	2	3	0	0	0	0	0	0	0	0	0	0	0	0	0	0	0	0	0	4	4	0	0	0	0	0	0	0	5	0	1	0	0	0	0	0	0	0	0	0	0	0	0	0	0	0	0
AT1G06170	34	33	9	4	0	0	0	0	0	0	0	0	0	0	0	0	0	0	0	0	0	45	14	0	0	0	8	0	7	2	0	21	0	0	0	0	0	0	0	0	0	0	0	0	0	0	0	0	0
AT1G06173	19	18	5	8	0	0	0	0	0	0	0	0	0	0	1	0	2	0	0	1	4	20	25	0	0	0	0	0	3	0	0	2	0	0	0	0	0	0	0	0	0	0	0	0	0	0	0	0	0
AT1G06177	0	0	3	4	0	0	0	0	0	0	0	0	0	0	0	0	2	0	0	0	0	0	0	0	0	0	2	0	2	0	0	0	0	0	0	0	0	0	0	0	0	0	0	0	0	0	0	0	0
AT1G06180	210	196	102	112	6	18	28	28	4	13	9	8	24	5	6	61	75	0	0	10	7	234	98	0	0	0	73	90	150	79	159	215	193	135	0	0	0	0	0	0	0	0	0	0	0	0	0	0	0
AT1G06187	0	1	0	0	0	0	0	0	0	1	1	1	1	0	0	0	0	0	0	0	0	0	0	0	0	0	0	0	0	0	0	0	0	0	0	0	0	0	0	0	0	0	0	0	0	0	0	0	0
AT1G06190	684	656	2593	3035	47	79	112	100	14	27	13	13	31	130	143	397	615	0	0	678	834	3491	1978	0	0	0	307	417	1482	1197	919	1225	736	621	0	0	0	0	0	0	0	0	0	0	0	0	0	0	0
AT1G06197	0	2	0	0	0	0	0	0	0	0	0	0	0	0	0	0	0	0	0	0	0	0	0	0	0	0	0	0	0	0	0	0	0	0	0	0	0	0	0	0	0	0	0	0	0	0	0	0	0
AT1G06200	1995	1598	1444	1715	47	75	86	74	55	102	111	80	121	36	34	231	350	0	0	370	475	1632	1887	0	0	0	182	180	500	465	655	762	518	435	0	0	0	0	0	0	0	0	0	0	0	0	0	0	0
AT1G06203	2	3	0	2	0	0	0	0	0	3	0	0	0	0	0	0	0	0	0	0	0	1	0	0	0	0	0	0	0	0	0	0	0	0	0	0	0	0	0	0	0	0	0	0	0	0	0	0	0
AT1G06207	21	13	11	14	0	0	0	0	1	2	1	0	3	0	0	0	0	0	0	4	0	6	15	0	0	0	0	2	1	0	0	1	2	0	0	0	0	0	0	0	0	0	0	0	0	0	0	0	0
AT1G06210	1496	1450	876	1068	33	41	60	43	28	60	80	46	79	9	6	132	148	0	0	206	216	2002	1739	0	0	0	71	94	259	298	225	250	245	139	0	0	0	0	0	0	0	0	0	0	0	0	0	0	0
AT1G06213	0	0	0	0	0	0	0	0	0	0	0	0	0	0	0	0	0	0	0	0	0	0	0	0	0	0	0	0	0	0	0	0	0	0	0	0	0	0	0	0	0	0	0	0	0	0	0	0	0
AT1G06217	6	8	0	2	0	0	0	0	0	0	0	0	0	0	0	0	0	0	0	0	0	6	14	0	0	0	0	0	0	0	0	0	0	0	0	0	0	0	0	0	0	0	0	0	0	0	0	0	0
AT1G06220	2158	1979	2075	2287	30	41	59	44	21	36	42	59	76	43	48	378	545	0	0	303	463	3895	2250	0	0	0	222	249	572	519	401	439	536	404	0	0	0	0	0	0	0	0	0	0	0	0	0	0	0
AT1G06225	14	16	0	1	0	0	0	2	1	2	1	0	7	0	0	0	0	0	0	0	0	0	0	0	0	0	0	0	0	0	0	0	2	2	0	0	0	0	0	0	0	0	0	0	0	0	0	0	0
AT1G06227	144	185	173	142	6	6	3	8	2	10	7	10	4	74	85	17	14	0	0	23	9	226	147	0	0	121	67	105	164	185	83	117	172	156	0	0	0	0	0	0	0	0	0	0	0	0	0	0	1
AT1G06230	3286	3092	2557	2776	38	49	92	44	49	100	128	111	131	28	26	229	352	0	0	386	700	2902	1781	0	0	11	175	105	309	306	380	516	376	357	0	0	0	0	0	0	0	0	0	0	0	0	0	0	0
AT1G06233	0	2	0	0	0	5e-05	0	0	0	0	0	0	0	0	0	0	0	0	0	0	0	0	0	0	0	0	0	0	0	0	0	0	0	0	0	0	0	0	0	0	0	0	0	0	0	0	0	0	0
AT1G06237	0	0	0	0	0	0	0	0	0	0	0	0	0	0	0	0	0	0	0	0	0	0	0	0	0	0	1	0	0	0	0	1	0	0	0	0	0	0	0	0	0	0	0	0	0	0	0	0	0
AT1G06240	210	202	368	322	7	18	23	18	4	11	8	8	12	30	16	53	88	0	0	164	250	558	391	0	0	0	56	103	206	230	235	215	244	242	0	0	0	0	0	0	0	0	0	0	0	0	0	0	0
AT1G06243	0	0	0	0	0	0	0	0	0	0	0	0	0	0	0	0	0	0	0	0	0	0	0	0	0	0	0	0	0	0	0	2	1	0	0	0	0	0	0	0	0	0	0	0	0	0	0	0	0
AT1G06247	0	0	0	0	0	0	0	0	0	0	0	0	0	0	0	0	0	0	0	0	0	0	0	0	0	1	0	0	0	0	0	1	0	0	0	0	0	0	0	0	0	0	0	0	0	0	0	0	0
AT1G06250	67	56	54	57	0	2	2	0	0	0	0	0	6	0	0	15	23	0	0	11	18	100	97	0	0	0	7	10	12	6	19	22	10	10	0	0	0	0	0	0	0	0	0	0	0	0	0	0	0
AT1G06253	0	0	0	0	0	0	0	0	0	0	0	0	0	33	10	0	0	0	0	0	0	1	0	0	0	0	12	16	23	23	13	26	22	31	0	0	0	0	0	0	0	0	0	0	0	0	0	0	0
AT1G06257	0	0	0	0	0	0	0	0	0	0	0	0	0	0	0	0	0	0	0	0	0	0	0	0	0	0	0	0	0	0	0	0	0	0	0	0	0	0	0	0	0	0	0	0	0	0	0	0	0
AT1G06260	5	2	12	5	0	0	0	0	0	0	0	0	0	0	0	0	0	0	0	3	0	14	10	0	0	0	0	0	5	0	15	7	8	0	0	0	0	0	0	0	0	0	0	0	0	0	0	0	0
AT1G06263	0	0	1	0	0	0	0	0	0	0	0	0	0	0	0	0	0	0	0	0	0	0	1	0	0	0	0	0	1	1	0	0	1	1	0	0	0	0	0	0	0	0	0	0	0	0	0	0	0
AT1G06265	123	146	288	275	5	6	12	9	0	2	3	8	5	0	0	38	37	0	0	29	52	265	188	0	0	0	9	34	18	31	34	28	70	45	0	0	0	0	0	0	0	0	0	0	0	0	0	0	0
AT1G06267	1	1	5	2	0	0	0	0	0	0	0	0	0	1	0	0	0	0	0	1	1	4	4	0	0	0	1	1	1	1	1	1	1	1	0	0	0	0	0	0	0	0	0	0	0	0	0	0	0
AT1G06270	185	177	118	164	0	7	2	4	2	3	5	3	6	3	4	10	24	0	0	17	29	195	117	0	0	0	28	50	31	45	30	26	79	49	0	0	0	0	0	0	0	0	0	0	0	0	0	0	0
AT1G06273	3	6	8	12	0	0	0	3	0	0	0	0	0	2	1	1	0	0	0	1	0	11	9	0	0	2	2	2	4	7	0	4	8	7	0	0	0	0	0	0	0	0	0	0	0	0	0	0	0
AT1G06277	5	5	3	4	1	1	0	4	1	5	3	1	1	0	0	1	2	0	0	2	1	13	14	0	0	3	9	12	6	20	9	6	9	6	0	0	0	0	0	0	0	0	0	0	0	0	0	0	0
AT1G06280	2	1	0	0	0	0	0	0	0	0	0	0	0	0	0	0	0	0	0	0	0	0	0	0	0	0	0	0	0	0	4	9	0	0	0	0	0	0	0	0	0	0	0	0	0	0	0	0	0
AT1G06283	73	74	66	63	3	6	3	2	5	12	10	6	11	33	26	4	5	0	0	21	1	120	107	0	0	0	19	34	37	40	33	56	58	57	0	0	0	0	0	0	0	0	0	0	0	0	0	0	0
AT1G06287	0	0	1	0	0	0	0	0	0	0	0	0	0	0	3	0	0	0	0	0	0	0	0	0	0	0	1	0	18	0	6	0	0	0	0	0	0	0	0	0	0	0	0	0	0	0	0	0	0
AT1G06290	2949	2612	1542	2025	37	74	115	92	66	109	103	81	159	89	89	287	573	0	0	656	962	4010	3746	0	0	0	267	369	575	587	464	703	816	589	0	0	0	0	0	0	0	0	0	0	0	0	0	0	0
AT1G06293	0	0	0	0	0	0	0	0	0	0	0	0	0	0	0	0	0	0	0	0	0	0	5	0	0	0	0	0	0	0	0	0	0	0	0	0	0	0	0	0	0	0	0	0	0	0	0	0	0
AT1G06297	0	0	0	0	0	0	0	0	0	0	0	0	0	0	0	0	0	0	0	0	0	0	0	0	0	0	0	0	0	0	0	0	0	0	0	0	0	0	0	0	0	0	0	0	0	0	0	0	0
AT1G06303	0	0	0	0	0	0	0	0	0	0	0	0	0	0	0	0	0	0	0	0	0	0	0	0	0	0	0	0	0	0	0	0	0	0	0	0	0	0	0	0	0	0	0	0	0	0	0	0	0
AT1G06307	1	0	0	0	0	0	0	0	0	0	0	0	0	0	0	0	0	0	0	0	0	0	0	0	0	0	0	0	0	0	0	0	0	0	0	0	0	0	0	0	0	0	0	0	0	0	0	0	0
AT1G06310	73	81	0	0	0	2	2	0	5	7	7	9	9	0	0	0	0	0	0	0	0	14	13	0	0	0	0	0	0	0	0	0	0	0	0	0	0	0	0	0	0	0	0	0	0	0	0	0	0
AT1G06313	0	0	0	0	0	0	0	0	0	0	0	0	0	0	0	0	0	0	0	0	0	0	0	0	0	0	0	0	0	0	0	0	0	0	0	0	0	0	0	0	0	0	0	0	0	0	0	0	0
AT1G06317	0	0	0	0	0	0	0	0	0	0	0	0	0	0	0	0	0	0	0	0	0	0	0	0	0	0	0	0	0	0	0	0	0	0	0	0	0	0	0	0	0	0	0	0	0	0	0	0	0
AT1G06320	13	11	0	0	0	0	0	0	0	0	0	1	0	0	0	0	0	0	0	0	0	0	0	0	0	0	0	0	0	0	0	0	0	0	0	0	0	0	0	0	0	0	0	0	0	0	0	0	0
AT1G06323	1	0	0	0	0	0	0	0	0	0	0	0	0	0	0	0	0	0	0	0	0	0	2	0	0	0	0	0	0	0	0	0	0	0	0	0	0	0	0	0	0	0	0	0	0	0	0	0	0
AT1G06327	0	0	0	0	0	0	0	0	0	0	0	0	0	0	0	0	0	0	0	0	0	0	0	0	0	0	0	0	0	0	0	0	0	0	0	0	0	0	0	0	0	0	0	0	0	0	0	0	0
AT1G06330	27	30	0	0	0	0	0	0	2	4	2	1	6	0	0	0	0	0	0	0	0	17	6	0	0	0	0	0	0	0	0	0	0	0	0	0	0	0	0	0	0	0	0	0	0	0	0	0	0
AT1G06333	0	0	0	0	0	1	0	0	0	0	0	1	2	0	0	0	0	0	0	0	0	0	0	0	0	0	0	0	0	0	0	0	0	0	0	0	0	0	0	0	0	0	0	0	0	0	0	0	0
AT1G06337	0	0	0	0	0	0	0	0	0	0	0	0	0	0	0	0	0	0	0	0	0	0	1	0	0	0	0	0	0	0	0	0	0	0	0	0	0	0	0	0	0	0	0	0	0	0	0	0	0
AT1G06340	1	4	2	0	0	0	0	0	0	0	0	0	0	1	0	0	0	0	0	0	0	6	0	0	0	0	0	0	0	5	0	8	0	0	0	0	0	0	0	0	0	0	0	0	0	0	0	0	0
AT1G06343	0	0	0	0	0	0	0	0	0	0	0	0	0	0	0	0	0	0	0	0	0	0	0	0	0	0	0	0	0	0	0	0	0	0	0	0	0	0	0	0	0	0	0	0	0	0	0	0	0
AT1G06347	0	0	0	0	0	0	0	0	0	0	0	0	0	0	0	0	0	0	0	0	0	0	0	0	0	0	0	0	0	0	0	0	0	0	0	0	0	0	0	0	0	0	0	0	0	0	0	0	0
AT1G06350	16	16	65	97	0	0	4	0	0	0	0	0	0	11	8	0	28	0	0	0	3	234	143	0	0	0	13	38	44	29	264	332	111	60	0	0	0	0	0	0	0	0	0	0	0	0	0	0	0
AT1G06353	0	0	0	0	0	0	0	0	0	0	0	0	0	0	0	0	0	0	0	0	0	0	0	0	0	0	0	0	0	0	0	0	0	0	0	0	0	0	0	0	0	0	0	0	0	0	0	0	0
AT1G06357	0	0	0	0	0	3	2	0	0	1	1	3	0	8	8	0	0	0	0	0	0	0	0	0	0	2	0	0	0	0	0	0	0	0	0	0	0	0	0	0	0	0	0	0	0	0	0	0	0
AT1G06360	0	0	1235	1013	12	44	19	11	0	0	0	0	0	110	109	186	310	0	0	75	107	4152	1162	0	0	0	397	497	746	610	307	361	765	838	0	0	0	0	0	0	0	0	0	0	0	0	0	0	0
AT1G06363	0	0	0	0	0	0	0	0	0	0	0	0	0	0	0	0	0	0	0	0	0	0	0	0	0	0	0	0	0	0	0	0	0	0	0	0	0	0	0	0	0	0	0	0	0	0	0	0	0
AT1G06373	0	0	0	0	0	0	0	0	0	0	0	0	0	0	0	0	0	0	0	0	0	0	0	0	0	0	0	0	0	0	0	0	0	0	0	0	0	0	0	0	0	0	0	0	0	0	0	0	0
AT1G06377	0	0	0	0	0	0	0	0	0	0	0	0	0	0	0	0	0	0	0	0	0	0	0	0	0	0	0	0	0	0	0	0	0	0	0	0	0	0	0	0	0	0	0	0	0	0	0	0	0
AT1G06380	284	244	271	336	6	11	19	11	7	20	13	15	27	10	13	52	77	0	0	54	67	616	189	0	0	2	34	55	161	134	102	156	102	90	0	0	0	0	0	0	0	0	0	0	0	0	0	0	0
AT1G06383	0	0	0	0	0	0	0	0	0	0	0	0	0	0	0	0	0	0	0	0	0	0	0	0	0	0	0	0	0	0	0	0	0	0	0	0	0	0	0	0	0	0	0	0	0	0	0	0	0
AT1G06387	0	0	0	0	0	0	0	0	0	0	0	0	0	0	0	0	0	0	0	0	0	0	0	0	0	0	0	0	0	0	0	0	0	0	0	0	0	0	0	0	0	0	0	0	0	0	0	0	0
AT1G06390	1983	1718	1738	2154	38	70	86	67	35	65	81	87	129	23	26	327	471	0	0	585	976	4255	3423	0	0	0	190	280	492	468	510	650	534	444	0	0	0	0	0	0	0	0	0	0	0	0	0	0	0
AT1G06393	0	0	0	0	0	0	0	0	0	0	0	0	0	0	0	0	0	0	0	0	0	0	0	0	0	0	0	0	0	0	0	0	0	0	0	0	0	0	0	0	0	0	0	0	0	0	0	0	0
AT1G06397	0	0	0	0	0	0	0	0	1	0	1	0	0	0	0	0	0	0	0	0	0	1	1	0	0	0	0	0	0	0	0	0	0	0	0	0	0	0	0	0	0	0	0	0	0	0	0	0	0
AT1G06400	4186	3292	1700	2121	40	71	77	70	76	128	170	124	180	28	27	229	324	0	0	632	898	3545	3766	0	0	18	133	212	692	601	626	674	616	532	0	0	0	0	0	0	0	0	0	0	0	0	0	0	0
AT1G06403	0	0	0	0	0	0	0	0	0	0	0	0	0	0	0	0	0	0	0	0	0	0	0	0	0	0	0	0	0	0	0	0	0	0	0	0	0	0	0	0	0	0	0	0	0	0	0	0	0
AT1G06407	0	0	0	0	0	0	0	0	0	0	0	0	0	0	0	0	0	0	0	0	0	0	0	0	0	0	0	0	0	0	0	0	0	0	0	0	0	0	0	0	0	0	0	0	0	0	0	0	0
AT1G06410	9758	6378	7227	10497	39	59	94	69	60	171	127	115	169	122	121	537	797	0	0	1454	1918	13139	8094	0	0	67	553	731	1451	1395	830	1022	1343	1130	0	0	0	0	0	0	0	0	0	0	0	0	0	0	0
AT1G06413	0	0	0	0	0	0	0	0	0	0	0	0	0	0	0	0	0	0	0	0	0	0	0	0	0	0	0	0	0	0	0	0	0	0	0	0	0	0	0	0	0	0	0	0	0	0	0	0	0
AT1G06417	0	1	4	5	0	0	0	0	0	0	0	0	0	0	0	0	0	0	0	0	0	0	0	0	0	0	0	0	0	0	0	0	5	0	0	0	0	0	0	0	0	0	0	0	0	0	0	0	0
AT1G06420	67	80	80	55	0	9	1	1	2	4	1	1	3	0	0	27	35	0	0	5	6	61	85	0	0	0	8	2	55	26	32	30	10	16	0	0	0	0	0	0	0	0	0	0	0	0	0	0	0
AT1G06423	3	3	1	5	0	1	0	0	4	0	0	0	6	0	0	0	0	0	0	0	0	14	0	0	0	0	1	5	4	5	0	13	14	0	0	0	0	0	0	0	0	0	0	0	0	0	0	0	0
AT1G06427	0	0	0	0	0	0	0	0	0	0	0	0	0	0	0	0	0	0	0	0	0	0	0	0	0	0	0	0	0	0	0	0	0	0	0	0	0	0	0	0	0	0	0	0	0	0	0	0	0
AT1G06430	748	595	3047	3614	120	186	282	262	4	5	14	8	24	110	86	489	772	0	0	1614	2162	7573	7340	0	0	0	407	472	1736	1694	1029	1349	1713	1380	0	0	0	0	0	0	0	0	0	0	0	0	0	0	0
AT1G06433	0	0	0	0	0	0	0	0	0	0	0	0	0	0	0	0	0	0	0	0	0	0	0	0	0	0	0	0	0	0	0	0	0	0	0	0	0	0	0	0	0	0	0	0	0	0	0	0	0
AT1G06437	0	0	0	0	0	0	0	0	0	0	0	0	0	0	0	0	0	0	0	0	0	0	0	0	0	0	0	0	0	0	0	0	0	0	0	0	0	0	0	0	0	0	0	0	0	0	0	0	0
AT1G06440	118	80	69	118	0	2	1	2	0	1	1	4	0	4	3	4	17	0	0	14	12	219	71	0	0	0	18	8	28	37	17	21	21	5	0	0	0	0	0	0	0	0	0	0	0	0	0	0	0
AT1G06443	0	0	0	1	0	0	0	0	0	0	0	0	0	0	0	0	0	0	0	0	0	0	0	0	0	0	0	0	0	0	0	0	0	0	0	0	0	0	0	0	0	0	0	0	0	0	0	0	0
AT1G06447	0	0	0	0	0	0	1	0	0	0	0	0	0	0	0	0	0	0	0	0	0	0	0	0	0	0	0	0	0	0	0	0	0	0	0	0	0	0	0	0	0	0	0	0	0	0	0	0	0
AT1G06450	181	121	169	166	5	9	7	4	4	9	14	3	18	5	2	32	30	0	0	3	8	105	62	0	0	0	23	32	64	39	39	61	44	72	0	0	0	0	0	0	0	0	0	0	0	0	0	0	0
AT1G06453	2	4	1	0	0	0	0	0	0	0	0	0	0	0	1	4	0	0	0	0	0	0	0	0	0	30	0	0	0	1	5	1	0	0	0	0	0	0	0	0	0	0	0	0	0	0	0	0	0
AT1G06457	1	3	1	2	0	0	0	0	0	0	0	0	0	213	251	0	0	0	0	0	0	0	0	0	0	0	0	0	1	0	1	0	0	0	0	0	0	0	0	0	0	0	0	0	0	0	0	0	0
AT1G06460	391	308	4303	5224	275	675	476	554	0	15	27	15	26	77	77	206	333	0	0	702	1324	6650	6171	0	0	44	287	415	890	832	4048	4689	1838	1583	0	0	0	0	0	0	0	0	0	0	0	0	0	0	0
AT1G06463	8	23	8	1	0	1	0	1	5	5	6	1	3	531	551	0	0	0	0	1	1	10	1	0	0	2	0	0	11	1	1	0	0	15	0	0	0	0	0	0	0	0	0	0	0	0	0	0	0
AT1G06467	0	0	1	0	0	0	0	0	0	0	0	0	0	1	4	0	0	0	0	0	0	0	0	0	0	0	0	0	0	0	0	2	0	0	0	0	0	0	0	0	0	0	0	0	0	0	0	0	0
AT1G06470	1500	1343	1114	1153	25	53	43	43	25	57	45	33	66	17	15	126	198	0	0	216	277	1878	865	0	0	0	169	260	463	373	323	502	381	363	0	0	0	0	0	0	0	0	0	0	0	0	0	0	0
AT1G06473	142	127	62	74	1	2	4	3	9	17	27	22	22	3	8	7	9	0	0	7	20	52	62	0	0	0	14	10	62	38	47	72	99	40	0	0	0	0	0	0	0	0	0	0	0	0	0	0	0
AT1G06475	0	0	0	0	0	0	0	0	0	0	0	0	0	1	2	0	1	0	0	1	0	0	0	0	0	0	0	0	3	2	0	0	0	2	0	0	0	0	0	0	0	0	0	0	0	0	0	0	0
AT1G06480	0	0	0	0	0	0	0	0	0	0	0	0	0	0	0	0	0	0	0	0	0	0	0	0	0	0	0	0	0	0	0	0	0	0	0	0	0	0	0	0	0	0	0	0	0	0	0	0	0
AT1G06483	5	0	0	0	0	0	0	0	0	0	0	0	0	0	0	0	0	0	0	0	0	5	0	0	0	0	0	0	0	0	0	0	0	0	0	0	0	0	0	0	0	0	0	0	0	0	0	0	0
AT1G06487	2	0	0	3	0	0	0	0	0	0	0	0	0	0	0	0	0	0	0	0	1	6	0	0	0	0	0	0	2	1	0	3	1	0	0	0	0	0	0	0	0	0	0	0	0	0	0	0	0
AT1G06490	762	645	143	187	5	5	8	0	10	30	24	28	34	0	1	0	32	0	0	40	78	419	190	0	0	0	0	16	16	18	13	26	19	17	0	0	0	0	0	0	0	0	0	0	0	0	0	0	0
AT1G06493	0	0	0	0	0	0	0	0	0	0	0	0	0	0	0	0	0	0	0	0	0	0	3	0	0	0	0	0	0	0	0	2	0	0	0	0	0	0	0	0	0	0	0	0	0	0	0	0	0
AT1G06497	0	0	0	0	0	0	0	0	0	0	0	0	0	0	0	0	0	0	0	0	0	0	0	0	0	0	0	0	0	0	0	0	0	0	0	0	0	0	0	0	0	0	0	0	0	0	0	0	0
AT1G06500	321	296	370	344	14	20	27	22	10	23	21	14	21	7	6	49	58	0	0	98	152	302	235	0	0	0	34	52	176	123	77	179	90	127	0	0	0	0	0	0	0	0	0	0	0	0	0	0	0
AT1G06507	0	0	0	0	0	0	0	0	0	0	0	0	0	0	0	0	0	0	0	0	0	0	0	0	0	0	0	0	0	0	0	0	0	0	0	0	0	0	0	0	0	0	0	0	0	0	0	0	0
AT1G06510	264	216	749	771	21	31	45	25	5	14	9	22	21	9	6	60	123	0	0	239	316	1121	550	0	0	0	67	137	336	379	282	341	153	120	0	0	0	0	0	0	0	0	0	0	0	0	0	0	0
AT1G06513	0	0	0	0	0	0	0	0	0	0	0	0	0	0	0	0	0	0	0	0	0	0	0	0	0	0	0	0	0	0	0	0	0	0	0	0	0	0	0	0	0	0	0	0	0	0	0	0	0
AT1G06515	549	509	456	521	11	22	25	43	32	55	56	34	71	15	15	73	77	0	0	131	185	994	697	0	0	11	112	201	545	465	242	524	518	647	0	0	0	0	0	0	0	0	0	0	0	0	0	0	0
AT1G06517	0	0	0	0	0	0	0	0	0	0	0	0	0	0	0	0	0	0	0	0	0	0	0	0	0	0	0	0	0	0	0	0	0	0	0	0	0	0	0	0	0	0	0	0	0	0	0	0	0
AT1G06520	634	438	129	148	0	3	0	0	9	16	13	10	15	0	1	7	19	0	0	9	16	387	102	0	0	0	36	34	94	36	99	77	91	99	0	0	0	0	0	0	0	0	0	0	0	0	0	0	0
AT1G06523	0	0	0	0	0	0	0	0	0	0	0	0	0	0	0	0	0	0	0	0	0	0	0	0	0	0	0	0	0	0	0	0	0	0	0	0	0	0	0	0	0	0	0	0	0	0	0	0	0
AT1G06527	1	0	0	0	0	0	0	0	0	0	0	0	0	0	0	0	0	0	0	0	0	0	0	0	0	0	0	0	0	0	0	0	0	0	0	0	0	0	0	0	0	0	0	0	0	0	0	0	0
AT1G06530	436	8	0	2047	61	89	95	75	0	0	109	96	131	66	79	264	469	0	0	439	568	2993	1540	0	0	12	209	204	666	693	0	699	448	0	0	0	0	0	0	0	0	0	0	0	0	0	0	0	0
AT1G06533	0	0	0	0	0	0	0	0	0	0	0	0	0	0	0	0	0	0	0	0	0	0	0	0	0	0	1	0	0	0	0	1	0	0	0	0	0	0	0	0	0	0	0	0	0	0	0	0	0
AT1G06537	8	2	10	16	0	0	0	3	1	1	3	0	0	77	75	4	1	0	0	0	1	0	1	0	0	0	0	0	0	0	0	4	0	5	0	0	0	0	0	0	0	0	0	0	0	0	0	0	0
AT1G06540	1769	1929	1957	7	0	0	0	0	65	97	0	0	0	0	0	14	0	0	0	0	4	68	21	0	0	0	0	5	15	19	609	16	19	507	0	0	0	0	0	0	0	0	0	0	0	0	0	0	0
AT1G06543	0	0	0	2	0	0	0	0	0	0	0	0	0	0	0	0	0	0	0	0	0	0	0	0	0	0	0	0	0	0	0	0	0	0	0	0	0	0	0	0	0	0	0	0	0	0	0	0	0
AT1G06547	5	4	13	14	0	0	0	0	0	0	1	1	0	0	0	0	0	0	0	0	0	8	0	0	0	0	5	12	76	42	12	22	31	33	0	0	0	0	0	0	0	0	0	0	0	0	0	0	0
AT1G06550	3569	3512	1017	941	48	63	84	52	49	88	88	67	128	18	18	299	439	0	0	222	269	2191	1180	0	0	0	228	223	417	462	213	282	343	333	0	0	0	0	0	0	0	0	0	0	0	0	0	0	0
AT1G06553	23	2	18	16	0	0	0	0	0	0	0	0	0	7	9	0	0	0	0	0	0	8	0	0	0	0	0	5	12	7	2	11	2	0	0	0	0	0	0	0	0	0	0	0	0	0	0	0	0
AT1G06557	0	0	0	0	0	0	0	0	0	0	0	0	0	0	0	0	0	0	0	0	0	0	0	0	0	0	0	0	0	0	0	0	0	0	0	0	0	0	0	0	0	0	0	0	0	0	0	0	0
AT1G06560	523	542	402	495	9	8	18	12	15	25	20	14	32	9	0	133	117	0	0	109	120	668	576	0	0	0	59	58	146	104	171	149	159	140	0	0	0	0	0	0	0	0	0	0	0	0	0	0	0
AT1G06567	2	0	0	0	0	0	0	0	0	0	0	0	0	0	0	0	0	0	0	0	0	4	0	0	0	0	0	0	0	0	0	0	0	0	0	0	0	0	0	0	0	0	0	0	0	0	0	0	0
AT1G06570	1293	1111	2086	2310	46	50	106	61	43	78	82	70	139	36	38	241	459	0	0	423	860	1733	1327	0	0	0	175	255	934	688	292	459	868	575	0	0	0	0	0	0	0	0	0	0	0	0	0	0	0
AT1G06573	2594	2084	2045	2093	32	30	32	33	9	114	136	57	16	22	15	116	175	0	0	341	187	2678	1402	0	0	28	41	76	199	112	116	192	134	101	0	0	0	0	0	0	0	0	0	0	0	0	0	0	0
AT1G06577	11	4	4	3	0	0	0	0	0	0	0	0	0	1	0	0	0	0	0	1	3	6	3	0	0	0	0	2	2	0	0	0	0	0	0	0	0	0	0	0	0	0	0	0	0	0	0	0	0
AT1G06580	170	152	123	148	0	2	1	5	0	0	8	4	0	1	0	13	15	0	0	30	43	171	62	0	0	0	21	16	18	29	13	26	29	26	0	0	0	0	0	0	0	0	0	0	0	0	0	0	0
AT1G06583	27	17	19	19	0	0	0	0	0	0	1	0	0	0	0	1	1	0	0	5	6	29	29	0	0	0	2	2	1	0	0	0	0	1	0	0	0	0	0	0	0	0	0	0	0	0	0	0	0
AT1G06587	0	0	0	0	0	0	0	0	0	0	0	0	0	0	0	0	0	0	0	0	0	0	0	0	0	0	0	0	0	0	5	0	0	0	0	0	0	0	0	0	0	0	0	0	0	0	0	0	0
AT1G06590	611	674	346	353	3	13	15	12	20	31	36	34	54	7	0	64	91	0	0	55	96	542	416	0	0	0	66	102	97	86	57	113	135	98	0	0	0	0	0	0	0	0	0	0	0	0	0	0	0
AT1G06593	6	3	0	0	0	0	0	0	0	0	0	0	0	0	0	0	0	0	0	0	0	0	0	0	0	0	0	0	0	0	0	0	0	0	0	0	0	0	0	0	0	0	0	0	0	0	0	0	0
AT1G06597	0	0	0	0	0	0	0	0	0	0	0	0	0	0	0	0	0	0	0	0	0	0	0	0	0	0	0	0	0	0	0	0	0	0	0	0	0	0	0	0	0	0	0	0	0	0	0	0	0
AT1G06603	0	0	0	0	0	0	0	0	0	0	0	0	0	0	0	0	0	0	0	0	0	0	0	0	0	0	0	0	0	1	0	0	0	0	0	0	0	0	0	0	0	0	0	0	0	0	0	0	0
AT1G06607	2	3	1	0	0	0	0	0	0	0	0	0	0	0	0	0	0	0	0	0	0	0	0	0	0	0	0	0	0	0	0	0	0	0	0	0	0	0	0	0	0	0	0	0	0	0	0	0	0
AT1G06610	0	0	0	0	0	0	0	0	0	0	0	0	0	0	0	0	0	0	0	0	0	0	0	0	0	0	0	0	0	0	0	0	0	0	0	6	0	0	1	3	0	0	1	22	0	0	0	0	7
AT1G06613	0	0	0	0	0	0	0	0	0	0	0	0	0	0	0	0	0	0	0	0	0	0	0	0	0	0	0	0	0	0	0	0	0	0	0	0	0	0	0	0	0	0	0	0	0	0	0	0	0
AT1G06617	0	0	0	0	0	0	0	0	0	0	0	0	0	0	0	0	0	0	0	0	0	0	0	0	0	0	0	0	0	0	0	0	0	0	0	0	0	0	0	0	0	0	0	0	0	0	0	0	0
AT1G06620	3518	2183	800	1732	7	7	29	8	60	116	76	95	116	12	16	58	92	0	0	172	228	3389	2157	0	0	0	99	194	103	95	185	206	597	455	0	0	0	0	0	0	0	0	0	0	0	0	0	0	0
AT1G06623	0	0	0	0	0	0	0	0	0	0	0	0	0	0	0	0	0	0	0	0	0	0	0	0	0	0	0	0	0	0	0	0	0	0	0	0	0	0	0	0	0	0	0	0	0	0	0	0	0
AT1G06627	0	1	0	0	0	0	0	0	0	0	0	0	0	0	0	0	0	0	0	0	0	5	4	0	0	0	0	0	0	0	0	0	0	0	0	0	0	0	0	0	0	0	0	0	0	0	0	0	0
AT1G06630	984	819	706	842	21	28	26	16	34	82	71	53	86	9	14	62	101	0	0	186	236	1420	1495	0	0	0	97	125	223	243	271	368	342	315	0	0	0	0	0	0	0	0	0	0	0	0	0	0	0
AT1G06633	0	0	0	0	0	0	0	0	0	0	0	0	0	0	0	0	0	0	0	0	0	0	0	0	0	0	0	0	0	0	0	0	0	0	0	0	0	0	0	0	0	0	0	0	0	0	0	0	0
AT1G06637	0	0	0	0	0	0	0	0	0	0	0	0	0	0	0	0	0	0	0	0	0	0	0	0	0	0	0	0	0	0	0	0	0	0	0	0	0	0	0	0	0	0	0	0	0	0	0	0	0
AT1G06640	14795	12654	3981	5047	133	206	181	143	153	302	245	299	399	112	117	464	806	0	0	2855	3979	13065	9827	0	0	0	511	647	1072	1004	861	992	2271	1896	0	0	0	0	0	0	0	0	0	0	0	0	0	0	0
AT1G06643	0	0	0	0	0	0	0	0	0	0	0	0	0	0	0	0	0	0	0	0	0	0	0	0	0	0	0	0	0	0	0	0	0	0	0	0	0	0	0	0	0	0	0	0	0	0	0	0	0
AT1G06645	60	27	366	377	16	21	19	17	0	1	0	0	1	6	5	46	42	0	0	180	260	601	389	0	0	7	25	59	80	117	273	290	158	64	0	0	0	0	0	0	0	0	0	0	0	0	0	0	0
AT1G06647	0	0	0	0	0	0	0	0	0	0	0	0	0	0	0	0	0	0	0	0	0	0	0	0	0	0	0	0	0	0	0	0	0	0	0	0	0	0	0	0	0	0	0	0	0	0	0	0	0
AT1G06650	982	880	1778	2141	89	121	172	144	12	24	21	22	42	22	23	179	226	0	0	626	1164	2918	1622	0	0	19	167	283	587	521	669	837	672	494	0	0	0	0	0	0	0	0	0	0	0	0	0	0	0
AT1G06653	0	0	0	0	0	0	0	0	0	0	0	0	0	0	0	0	0	0	0	0	0	0	0	0	0	0	0	0	0	0	0	0	0	0	0	0	0	0	0	0	0	0	0	0	0	0	0	0	0
AT1G06657	0	0	0	0	0	0	0	0	0	0	0	0	0	0	0	0	0	0	0	0	0	0	0	0	0	0	0	0	0	0	0	0	0	0	0	0	0	0	0	0	0	0	0	0	0	0	0	0	0
AT1G06660	171	155	67	73	0	0	4	0	0	5	2	4	11	2	2	22	36	0	0	2	9	157	121	0	0	0	0	31	44	21	54	50	23	35	0	0	0	0	0	0	0	0	0	0	0	0	0	0	0
AT1G06663	0	1	0	0	0	0	0	0	0	0	0	0	0	0	0	0	0	0	0	0	0	0	0	0	0	0	0	0	0	0	0	0	0	0	0	0	0	0	0	0	0	0	0	0	0	0	0	0	0
AT1G06667	5	1	0	0	0	0	0	0	0	2	1	2	2	2	1	0	0	0	0	0	0	0	0	0	0	6	0	0	0	0	0	0	0	0	0	0	0	0	0	0	0	0	0	0	0	0	0	0	0
AT1G06670	2106	2185	1945	2084	16	33	47	37	24	52	81	47	64	14	13	300	547	0	0	174	373	2895	1503	0	0	0	81	76	314	237	239	324	215	262	0	0	0	0	0	0	0	0	0	0	0	0	0	0	0
AT1G06673	0	0	0	0	0	0	0	0	0	0	0	0	0	0	0	0	0	0	0	0	0	0	0	0	0	0	0	0	0	0	0	0	0	0	0	0	0	0	0	0	0	0	0	0	0	0	0	0	0
AT1G06677	1	0	0	0	0	0	0	0	0	0	0	0	0	0	0	0	0	0	0	0	0	0	0	0	0	0	0	0	0	0	0	0	0	0	0	0	0	0	0	0	0	0	0	0	0	0	0	0	0
AT1G06680	2116	1494	97434	105959	4723	7138	6157	6568	10	15	2	6	8	5269	4845	13733	21640	0	0	48837	73211	185039	137591	0	0	2046	9879	15707	52354	52155	35775	45470	64380	53079	0	0	0	0	0	0	0	0	0	0	0	0	0	0	0
AT1G06683	0	0	0	0	0	0	0	0	0	0	0	0	0	0	0	0	0	0	0	0	0	0	0	0	0	0	0	0	0	0	2	0	0	0	0	0	0	0	0	0	0	0	0	0	0	0	0	0	0
AT1G06687	2	3	3	8	0	0	0	0	0	0	0	0	0	0	0	0	0	0	0	1	0	1	1	0	0	0	0	0	0	0	0	0	0	0	0	0	0	0	0	0	0	0	0	0	0	0	0	0	0
AT1G06690	157	128	861	1158	71	110	117	95	0	0	0	0	0	33	30	201	262	0	0	484	504	2367	1997	0	0	0	205	237	688	795	476	742	573	430	0	0	0	0	0	0	0	0	0	0	0	0	0	0	0
AT1G06693	1	0	2	3	0	0	0	0	0	0	0	0	0	0	0	0	3	0	0	0	0	1	0	0	0	0	0	0	0	0	0	0	0	0	0	0	0	0	0	0	0	0	0	0	0	0	0	0	0
AT1G06697	0	0	0	0	0	0	0	0	0	0	0	0	0	0	0	0	0	0	0	0	0	0	0	0	0	0	0	0	0	0	0	0	0	0	0	0	0	0	0	0	0	0	0	0	0	0	0	0	0
AT1G06700	3575	3160	2215	2647	58	139	129	120	102	227	231	178	271	70	70	381	515	0	0	598	820	3908	3757	0	0	0	302	362	771	624	795	1180	933	713	0	0	0	0	0	0	0	0	0	0	0	0	0	0	0
AT1G06703	0	0	0	0	0	0	0	0	0	0	0	0	0	0	0	0	0	0	0	0	0	0	0	0	0	0	0	0	0	0	0	0	0	0	0	0	0	0	0	0	0	0	0	0	0	0	0	0	0
AT1G06707	0	0	0	0	0	0	0	0	0	0	0	0	0	0	0	0	0	0	0	0	0	0	0	0	0	0	0	0	0	0	0	0	0	0	0	0	0	0	0	0	0	0	0	0	0	0	0	0	0
AT1G06710	255	333	260	294	0	7	3	4	0	0	7	3	9	2	1	13	54	0	0	42	48	261	154	0	0	0	9	44	30	69	35	91	72	57	0	0	0	0	0	0	0	0	0	0	0	0	0	0	0
AT1G06713	0	0	0	0	0	0	0	0	0	0	0	0	0	0	0	0	0	0	0	0	0	0	0	0	0	0	0	0	0	0	1	9	0	0	0	0	0	0	0	0	0	0	0	0	0	0	0	0	0
AT1G06717	5	13	12	24	3	1	0	0	0	0	0	0	2	2	1	1	0	0	0	4	2	33	3	0	0	0	4	10	10	11	16	14	12	17	0	0	0	0	0	0	0	0	0	0	0	0	0	0	0
AT1G06720	1736	1861	1204	1375	13	22	26	16	12	31	31	34	49	0	7	199	348	0	0	148	214	1138	825	0	0	0	73	74	220	247	145	181	145	153	0	0	0	0	0	0	0	0	0	0	0	0	0	0	0
AT1G06723	0	0	0	0	0	0	0	0	0	0	0	0	0	0	0	0	0	0	0	0	0	0	0	0	0	0	0	0	0	0	0	0	0	0	0	0	0	0	0	0	0	0	0	0	0	0	0	0	0
AT1G06727	5	5	3	0	0	0	0	0	0	0	0	0	0	0	0	0	0	0	0	0	0	1	6	0	0	0	0	1	0	0	0	0	1	1	0	0	0	0	0	0	0	0	0	0	0	0	0	0	0
AT1G06730	475	465	462	512	5	15	22	13	4	12	21	17	15	16	16	55	107	0	0	105	134	888	414	0	0	3	57	61	224	239	110	151	208	152	0	0	0	0	0	0	0	0	0	0	0	0	0	0	0
AT1G06733	1	1	2	0	0	1	0	0	0	2	0	0	0	0	0	0	0	0	0	0	0	0	0	0	0	0	0	0	0	0	0	0	0	0	0	0	0	0	0	0	0	0	0	0	0	0	0	0	0
AT1G06737	0	0	0	0	0	0	0	0	0	0	0	0	0	0	0	0	0	0	0	0	0	0	0	0	0	0	0	0	0	0	0	0	0	0	0	0	0	0	0	0	0	0	0	0	0	0	0	0	0
AT1G06740	342	284	188	224	4	9	4	7	1	6	4	3	5	3	2	18	55	0	0	34	48	311	120	0	0	0	15	18	57	18	30	52	48	29	0	0	0	0	0	0	0	0	0	0	0	0	0	0	0
AT1G06743	0	0	0	0	0	0	0	0	0	0	0	0	0	0	0	0	0	0	0	0	0	0	0	0	0	0	0	0	0	0	0	0	0	0	0	0	0	0	0	0	0	0	0	0	0	0	0	0	0
AT1G06747	0	0	0	0	0	0	0	0	0	0	0	0	0	0	0	0	0	0	0	0	0	0	0	0	0	0	0	0	0	0	0	0	0	0	0	0	0	0	0	0	0	0	0	0	0	0	0	0	0
AT1G06750	33	19	15	21	0	0	0	0	0	2	0	0	0	0	0	0	0	0	0	0	0	14	7	0	0	0	0	0	0	0	0	0	0	0	0	0	0	0	0	0	0	0	0	0	0	0	0	0	0
AT1G06753	65	67	19	33	0	0	0	0	0	0	0	0	0	1	0	0	4	0	0	1	1	28	18	0	0	0	1	1	13	20	6	22	4	6	0	0	0	0	0	0	0	0	0	0	0	0	0	0	0
AT1G06757	3	7	1	1	1	1	0	0	0	0	0	0	0	0	0	0	0	0	0	0	0	12	2	0	0	0	0	3	4	0	0	8	0	0	0	0	0	0	0	0	0	0	0	0	0	0	0	0	0
AT1G06760	6836	7160	4206	4961	171	221	289	284	207	399	389	343	623	131	118	1003	1597	0	0	917	1231	6232	1311	0	0	0	424	751	1870	1682	1374	1958	1688	1516	0	0	0	0	0	0	0	0	0	0	0	0	0	0	0
AT1G06770	386	362	330	371	12	13	23	13	5	17	12	14	16	0	1	31	37	0	0	84	134	427	304	0	0	0	26	58	81	74	96	111	71	49	0	0	0	0	0	0	0	0	0	0	0	0	0	0	0
AT1G06773	5	3	1	1	0	0	0	0	0	0	0	0	0	0	0	0	0	0	0	0	0	2	1	0	0	0	0	0	0	0	1	0	0	2	0	0	0	0	0	0	0	0	0	0	0	0	0	0	0
AT1G06777	0	0	0	0	0	0	0	0	0	0	0	0	0	0	0	0	0	0	0	0	0	0	0	0	0	0	0	0	0	0	0	0	0	0	0	0	0	0	0	0	0	0	0	0	0	0	0	0	0
AT1G06780	1744	1752	562	616	15	22	26	23	33	42	50	45	65	7	7	102	130	0	0	80	128	1166	622	0	0	0	37	52	109	119	98	130	118	153	0	0	0	0	0	0	0	0	0	0	0	0	0	0	0
AT1G06783	0	0	0	0	0	0	0	0	0	0	0	0	0	0	0	0	0	0	0	0	0	0	0	0	0	0	0	0	2	0	0	0	0	0	0	0	0	0	0	0	0	0	0	0	0	0	0	0	0
AT1G06787	0	0	1	0	0	0	0	0	0	0	0	0	0	0	2	0	0	0	0	0	0	0	0	0	0	0	0	0	0	0	0	0	0	0	0	0	0	0	0	0	0	0	0	0	0	0	0	0	0
AT1G06790	380	338	260	300	8	19	20	15	6	25	20	12	23	0	7	57	79	0	0	64	54	452	280	0	0	0	78	54	115	185	144	131	156	113	0	0	0	0	0	0	0	0	0	0	0	0	0	0	0
AT1G06797	0	0	0	0	0	0	0	0	0	0	0	0	0	0	0	0	0	0	0	0	0	0	0	0	0	0	0	0	0	0	0	0	0	0	0	0	0	0	0	0	0	0	0	0	0	0	0	0	0
AT1G06800	906	606	363	402	1	0	11	12	8	11	1	20	26	22	21	64	157	0	0	104	213	1021	706	0	0	0	21	46	118	85	95	84	145	142	0	0	0	0	0	0	0	0	0	0	0	0	0	0	0
AT1G06810	0	0	0	0	0	0	0	0	0	0	0	0	0	0	0	0	0	0	0	0	0	0	3	0	0	0	0	0	0	0	0	0	0	0	0	0	0	0	0	0	0	0	0	0	0	0	0	0	0
AT1G06817	0	0	0	0	0	0	0	0	0	0	0	0	0	0	0	0	0	0	0	0	0	0	0	0	0	0	0	0	0	0	0	0	0	0	0	0	0	0	0	0	0	0	0	0	0	0	0	0	0
AT1G06820	682	606	1133	1283	33	47	41	45	7	16	25	15	35	38	30	141	260	0	0	449	565	1969	1327	0	0	0	268	277	544	561	341	427	492	417	0	0	0	0	0	0	0	0	0	0	0	0	0	0	0
AT1G06823	0	0	0	0	0	0	0	0	0	0	0	0	0	0	0	0	0	0	0	0	0	0	0	0	0	0	0	0	0	0	0	0	0	0	0	0	0	0	0	0	0	0	0	0	0	0	0	0	0
AT1G06827	0	0	0	0	0	0	0	0	0	0	0	0	0	0	0	0	0	0	0	0	0	0	0	0	0	0	0	0	0	0	0	0	0	0	0	0	0	0	0	0	0	0	0	0	0	0	0	0	0
AT1G06830	94	58	237	258	0	3	2	1	0	4	4	2	1	19	11	43	84	0	0	213	361	370	245	0	0	14	51	79	576	416	58	70	81	158	0	0	0	0	0	0	0	0	0	0	0	0	0	0	0
AT1G06837	6	9	19	30	0	0	0	1	1	0	0	0	0	0	0	0	11	0	0	1	3	25	10	0	0	0	2	5	4	1	9	5	0	2	0	0	0	0	0	0	0	0	0	0	0	0	0	0	0
AT1G06840	3069	2673	832	1036	13	12	23	17	44	81	75	82	151	29	27	158	223	0	0	209	331	1866	1555	0	0	0	57	94	135	110	94	162	150	142	0	0	0	0	0	0	0	0	0	0	0	0	0	0	0
AT1G06850	626	606	315	353	13	22	13	8	8	24	14	24	28	19	16	79	84	0	0	104	164	992	906	0	0	0	60	69	132	128	113	198	159	161	0	0	0	0	0	0	0	0	0	0	0	0	0	0	0
AT1G06853	10	18	0	0	0	0	0	0	0	0	0	0	0	0	0	0	0	0	0	0	0	0	0	0	0	0	0	0	0	0	0	0	0	0	0	0	0	0	0	0	0	0	0	0	0	0	0	0	0
AT1G06857	0	0	0	0	0	0	0	0	0	0	0	0	0	0	0	0	0	0	0	0	0	0	0	0	0	0	0	0	0	0	0	0	0	0	0	0	0	0	0	0	0	0	0	0	0	0	0	0	0
AT1G06860	0	0	0	0	0	0	0	0	0	0	0	0	0	0	0	0	0	0	0	0	0	0	0	0	0	0	0	0	0	0	0	0	0	0	0	1	2	0	0	0	0	0	0	0	0	0	0	0	1
AT1G06863	0	0	0	0	0	0	0	0	0	0	0	0	0	0	0	0	0	0	0	0	0	0	0	0	0	0	0	0	0	0	0	0	0	0	0	0	0	0	0	0	0	0	0	0	0	0	0	0	0
AT1G06867	4	1	4	4	0	0	0	0	0	0	0	0	0	0	0	0	0	0	0	0	0	5	2	0	0	0	0	0	0	0	0	0	0	0	0	0	0	0	0	0	0	0	0	0	0	0	0	0	0
AT1G06870	1321	1094	510	615	10	28	26	19	16	24	21	21	29	15	12	122	161	0	0	115	175	1352	902	0	0	0	94	104	214	243	184	210	246	202	0	0	0	0	0	0	0	0	0	0	0	0	0	0	0
AT1G06873	0	0	0	0	0	0	0	0	0	0	0	0	0	0	0	0	0	0	0	0	0	0	0	0	0	0	0	0	0	0	0	0	0	0	0	0	0	0	0	0	0	0	0	0	0	0	0	0	0
AT1G06877	0	0	0	0	0	0	0	0	0	0	0	0	0	0	0	0	0	0	0	0	0	0	0	0	0	0	0	0	0	0	0	0	0	0	0	0	0	0	0	0	0	0	0	0	0	0	0	0	0
AT1G06880	0	0	0	0	0	0	0	0	0	0	0	0	0	0	0	0	0	0	0	0	0	0	0	0	0	0	0	0	0	0	0	0	0	0	0	1	2	0	0	0	0	0	0	0	0	0	0	0	1
AT1G06883	0	3	0	1	0	0	0	0	0	0	0	0	0	0	0	0	0	0	0	0	0	0	0	0	0	0	0	0	0	0	0	0	0	0	0	0	0	0	0	0	0	0	0	0	0	0	0	0	0
AT1G06890	2341	2206	1368	1567	44	72	72	79	44	94	89	98	136	58	63	232	324	0	0	446	554	3347	2050	0	0	9	220	290	758	573	730	1113	674	533	0	0	0	0	0	0	0	0	0	0	0	0	0	0	0
AT1G06897	0	0	1	0	0	0	0	0	0	0	0	0	0	0	0	0	0	0	0	0	0	0	0	0	0	0	0	0	0	0	0	0	0	0	0	0	0	0	0	0	0	0	0	0	0	0	0	0	0
AT1G06900	2354	2460	1737	1868	24	45	42	36	36	80	64	54	82	33	30	218	323	0	0	301	424	1929	1308	0	0	0	156	232	365	424	373	336	370	248	0	0	0	0	0	0	0	0	0	0	0	0	0	0	0
AT1G06903	0	0	0	0	0	0	0	0	0	0	0	0	0	0	0	0	0	0	0	0	0	0	0	0	0	0	0	0	0	0	0	0	0	0	0	0	0	0	0	0	0	0	0	0	0	0	0	0	0
AT1G06907	0	0	0	0	0	0	0	0	0	0	0	0	0	0	0	0	0	0	0	0	0	0	0	0	0	0	0	0	0	0	0	0	0	0	0	0	0	0	0	0	0	0	0	0	0	0	0	0	0
AT1G06910	217	200	181	205	2	7	10	0	3	6	13	0	0	2	0	36	39	0	0	43	51	295	103	0	0	0	22	24	47	47	36	51	71	41	0	0	0	0	0	0	0	0	0	0	0	0	0	0	0
AT1G06913	0	0	0	0	0	0	0	0	0	0	0	0	0	0	0	0	0	0	0	0	0	0	0	0	0	0	0	0	0	0	0	0	0	0	0	0	0	0	0	0	0	0	0	0	0	0	0	0	0
AT1G06917	1	0	3	0	0	0	0	0	0	0	0	0	0	0	0	0	0	0	0	0	0	0	1	0	0	0	0	0	0	0	0	0	0	0	0	0	0	0	0	0	0	0	0	0	0	0	0	0	0
AT1G06920	0	1	0	0	0	0	0	0	0	0	0	0	0	0	0	0	0	0	0	0	0	2	1	0	0	0	0	2	0	0	0	10	0	0	0	0	0	0	0	0	0	0	0	0	0	0	0	0	0
AT1G06923	102	91	0	0	0	0	0	0	3	7	4	0	3	3	0	0	0	0	0	0	0	28	17	0	0	0	0	0	0	0	0	0	0	0	0	0	0	0	0	0	0	0	0	0	0	0	0	0	0
AT1G06925	0	0	0	0	0	0	0	0	0	0	0	0	0	0	0	0	0	0	0	0	0	0	0	0	0	0	0	0	0	0	0	0	0	0	0	0	0	0	0	0	0	0	0	0	0	0	0	0	0
AT1G06927	0	0	0	0	0	0	0	0	0	0	0	0	0	0	0	0	0	0	0	0	0	0	0	0	0	0	0	0	0	0	0	0	0	0	0	0	0	0	0	0	0	0	0	0	0	0	0	0	0
AT1G06930	87	98	0	0	0	0	0	0	8	21	8	17	9	1	0	4	3	0	0	0	0	41	10	0	0	0	0	0	0	0	0	0	0	0	0	0	0	0	0	0	0	0	0	0	0	0	0	0	0
AT1G06933	0	0	0	0	0	0	0	0	0	0	0	0	0	0	0	0	0	0	0	0	0	0	0	0	0	0	0	0	0	0	0	0	0	0	0	0	0	0	0	0	0	0	0	0	0	0	0	0	0
AT1G06937	0	0	0	0	0	0	0	0	0	0	0	0	0	0	0	0	0	0	0	0	0	0	0	0	0	0	0	0	0	0	0	0	0	0	0	0	0	0	0	0	0	0	0	0	0	0	0	0	0
AT1G06943	0	0	0	0	0	0	0	0	0	0	0	0	0	0	0	0	0	0	0	0	0	0	0	0	0	0	0	0	0	0	0	0	0	0	0	0	0	0	0	0	0	0	0	0	0	0	0	0	0
AT1G06947	0	0	0	0	0	0	0	0	0	0	0	0	0	0	0	0	0	0	0	0	0	2	0	0	0	0	0	1	2	0	1	0	0	1	0	0	0	0	0	0	0	0	0	0	0	0	0	0	0
AT1G06950	2628	2468	4795	5361	58	128	135	125	45	73	87	84	143	113	120	1110	1839	0	0	1114	1489	9304	5419	0	0	0	327	437	1311	1149	983	1085	700	488	0	0	0	0	0	0	0	0	0	0	0	0	0	0	0
AT1G06953	1	0	0	0	0	0	0	0	0	0	0	0	0	0	0	0	0	0	0	0	0	2	0	0	0	0	0	0	0	0	0	0	0	0	0	0	0	0	0	0	0	0	0	0	0	0	0	0	0
AT1G06957	0	0	0	0	0	0	0	0	0	0	0	0	0	0	0	0	0	0	0	0	0	0	0	0	0	0	0	0	0	0	0	0	0	0	0	0	0	0	0	0	0	0	0	0	0	0	0	0	0
AT1G06960	397	359	416	401	8	27	28	31	16	38	32	34	61	6	12	85	81	0	0	122	145	869	574	0	0	11	108	111	247	185	199	194	226	179	0	0	0	0	0	0	0	0	0	0	0	0	0	0	0
AT1G06963	1	9	0	0	0	0	0	0	0	0	0	0	0	0	0	0	0	0	0	0	0	0	3	0	0	0	0	0	0	0	0	0	0	0	0	0	0	0	0	0	0	0	0	0	0	0	0	0	0
AT1G06967	0	0	0	0	0	0	0	0	0	0	0	0	0	0	0	0	0	0	0	0	0	0	0	0	0	0	0	0	0	0	0	0	0	0	0	0	0	0	0	0	0	0	0	0	0	0	0	0	0
AT1G06970	9	5	0	14	0	0	0	1	0	0	0	0	0	0	0	0	0	0	0	0	0	6	20	0	0	0	0	0	0	0	0	0	0	0	0	0	0	0	0	0	0	0	0	0	0	0	0	0	0
AT1G06973	0	0	0	0	0	0	0	0	0	0	0	0	0	0	0	0	0	0	0	0	0	0	0	0	0	0	0	0	0	0	0	0	0	0	0	0	0	0	0	0	0	0	0	0	0	0	0	0	0
AT1G06977	15	12	27	33	2	0	0	0	0	0	0	2	0	0	0	1	0	0	0	6	4	30	5	0	0	0	11	11	8	25	0	7	10	20	0	0	0	0	0	0	0	0	0	0	0	0	0	0	0
AT1G06980	48	41	78	42	2	0	2	6	1	2	1	0	1	8	6	6	8	0	0	3	2	21	7	0	0	2	2	7	47	46	7	22	57	46	0	0	0	0	0	0	0	0	0	0	0	0	0	0	0
AT1G06983	235	231	15	25	0	0	0	0	0	18	0	5	10	0	0	0	0	0	0	0	0	17	14	0	0	0	0	0	0	0	0	0	0	18	0	0	0	0	0	0	0	0	0	0	0	0	0	0	0
AT1G06987	0	0	0	2	0	0	0	0	0	0	0	0	0	0	0	0	0	0	0	0	0	0	0	0	0	0	0	0	0	0	0	0	0	0	0	0	0	0	0	0	0	0	0	0	0	0	0	0	0
AT1G06990	2	0	0	0	0	0	0	0	0	0	0	0	0	0	0	0	0	0	0	0	0	0	0	0	0	0	0	0	0	0	2	5	0	0	0	0	0	0	0	0	0	0	0	0	0	0	0	0	0
AT1G06993	9	3	4	1	0	0	0	1	2	3	6	5	2	0	0	0	2	0	0	9	10	0	2	0	0	0	0	3	3	5	8	18	14	15	0	0	0	0	0	0	0	0	0	0	0	0	0	0	0
AT1G06997	0	0	0	0	0	0	0	0	0	0	0	0	0	0	0	0	0	0	0	0	0	0	0	0	0	0	0	0	0	0	0	0	0	0	0	0	0	0	0	0	0	0	0	0	0	0	0	0	0
AT1G07000	2173	1680	2103	2952	24	32	88	39	46	117	120	88	138	12	13	70	123	0	0	343	745	5450	4592	0	0	0	114	111	240	213	365	524	247	223	0	0	0	0	0	0	0	0	0	0	0	0	0	0	0
AT1G07003	0	0	0	0	0	0	0	0	0	0	0	0	0	0	0	0	0	0	0	0	0	0	0	0	0	0	0	0	0	0	0	0	0	0	0	0	0	0	0	0	0	0	0	0	0	0	0	0	0
AT1G07007	0	0	0	0	0	0	0	0	0	0	0	0	0	0	0	0	0	0	0	0	0	0	0	0	0	0	0	0	0	0	0	0	0	0	0	0	0	0	0	0	0	0	0	0	0	0	0	0	0
AT1G07010	80	74	1045	1207	56	95	131	129	0	0	0	0	0	47	60	182	274	0	0	856	1246	2781	1382	0	0	0	351	420	1237	1232	402	489	1063	859	0	0	0	0	0	0	0	0	0	0	0	0	0	0	0
AT1G07013	0	0	0	0	0	0	0	0	0	0	0	0	0	0	0	0	0	0	0	0	0	0	0	0	0	0	0	0	0	0	0	0	0	0	0	0	0	0	0	0	0	0	0	0	0	0	0	0	0
AT1G07017	0	0	0	0	0	0	0	0	0	0	0	0	0	0	0	0	0	0	0	0	0	0	0	0	0	0	0	0	0	0	0	0	0	0	0	0	0	0	0	0	0	0	0	0	0	0	0	0	0
AT1G07020	719	673	248	277	8	14	17	14	40	62	39	44	68	9	10	72	127	0	0	106	144	782	508	0	0	0	57	70	248	184	266	270	248	200	0	0	0	0	0	0	0	0	0	0	0	0	0	0	0
AT1G07023	0	1	0	0	0	0	0	0	0	0	0	0	0	0	0	0	0	0	0	0	0	0	0	0	0	0	0	0	0	0	0	0	0	0	0	0	0	0	0	0	0	0	0	0	0	0	0	0	0
AT1G07025	0	1	0	0	0	0	0	0	0	0	0	0	0	0	0	0	2	0	0	0	0	0	0	0	0	0	0	0	0	0	0	0	0	0	0	0	0	0	0	0	0	0	0	0	0	0	0	0	0
AT1G07027	0	3	0	2	0	0	0	0	0	0	0	0	0	0	0	0	0	0	0	0	0	5	2	0	0	0	0	0	0	0	0	0	0	0	0	0	0	0	0	0	0	0	0	0	0	0	0	0	0
AT1G07030	1008	926	597	651	17	46	35	38	15	21	36	34	51	25	21	106	238	0	0	99	162	1240	592	0	0	0	100	136	241	241	251	364	411	319	0	0	0	0	0	0	0	0	0	0	0	0	0	0	0
AT1G07040	858	863	1488	1644	49	91	115	99	21	38	43	45	67	10	9	156	215	0	0	150	321	1329	989	0	0	0	61	126	210	194	579	648	361	362	0	0	0	0	0	0	0	0	0	0	0	0	0	0	0
AT1G07050	4	9	134	185	10	45	13	23	0	0	0	0	0	10	11	11	27	0	0	104	86	605	28	0	0	0	2	5	48	5	729	1060	4	2	0	0	0	0	0	0	0	0	0	0	0	0	0	0	0
AT1G07051	0	0	0	0	0	0	0	1	0	0	0	0	0	0	0	0	0	0	0	0	0	0	0	0	0	0	0	0	0	0	0	0	0	0	0	0	0	0	0	0	0	0	0	0	0	0	0	0	0
AT1G07060	6	3	0	0	0	0	0	0	0	0	0	0	0	0	0	0	0	0	0	0	0	0	0	0	0	0	4	0	0	0	0	0	2	0	0	0	0	0	0	0	0	0	0	0	0	0	0	0	0
AT1G07070	442	454	321	332	10	18	21	43	16	34	24	28	34	25	29	115	170	0	0	72	96	835	391	0	0	0	107	186	751	573	254	247	265	301	0	0	0	0	0	0	0	0	0	0	0	0	0	0	0
AT1G07080	1964	1667	1869	2269	126	178	228	168	64	124	184	133	203	94	90	301	535	0	0	600	1184	4048	3664	0	0	50	252	451	1017	869	1125	1462	1385	1491	0	0	0	0	0	0	0	0	0	0	0	0	0	0	0
AT1G07090	366	436	407	454	25	25	20	27	21	39	32	29	52	23	31	81	167	0	0	105	132	478	153	0	0	1	77	103	242	203	203	255	352	330	0	0	0	0	0	0	0	0	0	0	0	0	0	0	0
AT1G07100	0	0	0	0	0	0	0	0	0	0	0	0	0	0	0	0	0	0	0	0	0	0	0	0	0	0	0	0	0	0	0	0	0	0	0	0	0	0	0	0	0	0	0	0	0	0	0	0	0
AT1G07110	1374	1186	3644	4168	67	112	120	113	20	48	71	45	85	55	45	369	605	0	0	1181	1701	5795	3543	0	0	0	336	419	1187	1040	1080	1383	786	593	0	0	0	0	0	0	0	0	0	0	0	0	0	0	0
AT1G07117	0	0	0	0	0	0	0	0	0	0	0	0	0	0	0	0	0	0	0	0	0	0	0	0	0	0	0	0	0	0	0	0	0	0	0	0	0	0	0	0	0	0	0	0	0	0	0	0	0
AT1G07119	85	68	28	62	0	0	0	0	0	2	5	0	0	0	0	9	12	0	0	11	22	124	74	0	0	0	4	9	11	38	27	32	14	30	0	0	0	0	0	0	0	0	0	0	0	0	0	0	0
AT1G07120	34	14	10	6	0	0	0	0	0	0	0	0	0	0	0	7	0	0	0	1	0	15	13	0	0	0	0	0	0	0	2	18	0	0	0	0	0	0	0	0	0	0	0	0	0	0	0	0	0
AT1G07123	0	0	0	0	0	0	0	0	0	0	0	0	0	0	0	0	0	0	0	0	0	0	0	0	0	0	0	0	0	0	2	0	0	0	0	0	1	0	0	0	0	0	0	0	0	0	0	0	0
AT1G07127	0	0	0	0	0	0	0	0	0	0	0	0	0	0	0	0	0	0	0	0	0	0	0	0	0	0	0	0	0	0	0	0	0	0	0	0	0	0	0	0	0	0	0	0	0	0	0	0	0
AT1G07128	475	616	300	260	5	2	3	7	16	22	6	8	39	3	4	10	21	0	0	22	7	256	142	0	0	3	6	0	0	0	66	70	59	0	0	0	0	0	0	0	0	0	0	0	0	0	0	0	0
AT1G07130	120	25	71	97	0	2	3	0	0	0	6	7	0	3	4	10	41	0	0	20	72	202	157	0	0	0	6	18	27	75	29	22	6	40	0	0	0	0	0	0	0	0	0	0	0	0	0	0	0
AT1G07133	0	0	0	0	0	0	0	0	0	0	0	0	0	0	0	0	0	0	0	0	0	0	0	0	0	0	0	0	0	0	0	0	0	0	0	0	0	0	0	0	0	0	0	0	0	0	0	0	0
AT1G07135	3552	2334	10424	7797	22	42	30	6	7	7	14	8	42	64	65	24	53	0	0	316	941	10464	21930	0	0	80	10	24	116	68	426	665	139	150	0	0	0	0	0	0	0	0	0	0	0	0	0	0	0
AT1G07137	0	0	0	0	5	2	3	8	5	6	5	3	8	0	0	0	0	0	0	0	0	0	0	0	0	0	0	0	0	0	0	0	0	0	0	0	0	0	0	0	0	0	0	0	0	0	0	0	0
AT1G07140	8056	7252	5627	6344	84	152	228	157	130	259	244	195	290	197	181	753	1187	0	0	1060	1527	9290	7336	0	0	30	429	675	2248	1808	1680	2271	1677	1715	0	0	0	0	0	0	0	0	0	0	0	0	0	0	0
AT1G07143	8	5	10	17	2	6	3	5	0	0	0	0	0	0	0	2	0	0	0	0	0	6	2	0	0	0	0	10	20	34	2	16	4	15	0	0	0	0	0	0	0	0	0	0	0	0	0	0	0
AT1G07147	0	0	0	0	0	0	0	0	0	0	0	0	0	0	0	0	0	0	0	0	0	0	0	0	0	0	0	0	0	0	0	0	0	0	0	0	0	0	0	0	0	0	0	0	0	0	0	0	0
AT1G07150	555	549	165	249	2	2	6	0	3	13	7	10	24	4	2	7	19	0	0	7	17	708	206	0	0	0	7	10	38	24	25	24	44	18	0	0	0	0	0	0	0	0	0	0	0	0	0	0	0
AT1G07157	0	0	0	0	0	0	0	0	0	0	0	0	0	0	0	0	0	0	0	0	0	0	0	0	0	0	0	0	0	0	0	0	0	0	0	0	0	0	0	0	0	0	0	0	0	0	0	0	0
AT1G07160	117	93	98	119	0	0	3	0	0	0	0	0	5	0	0	0	0	0	0	0	10	137	54	0	0	0	8	0	0	5	13	10	15	10	0	0	0	0	0	0	0	0	0	0	0	0	0	0	0
AT1G07163	0	0	0	0	0	0	0	0	0	0	0	0	0	0	0	0	0	0	0	0	0	0	0	0	0	0	0	0	0	0	0	0	0	0	0	0	0	0	0	0	0	0	0	0	0	0	0	0	0
AT1G07167	13	19	26	17	0	0	0	0	2	8	1	5	0	1	0	6	7	0	0	16	10	37	9	0	0	0	0	6	14	0	5	9	4	0	0	0	0	0	0	0	0	0	0	0	0	0	0	0	0
AT1G07170	650	549	459	531	13	14	17	25	11	36	50	21	45	24	32	76	98	0	0	136	129	613	714	0	0	0	155	184	627	427	586	623	477	617	0	0	0	0	0	0	0	0	0	0	0	0	0	0	0
AT1G07173	0	0	0	0	0	0	0	0	0	0	0	0	0	0	0	0	0	0	0	0	0	0	0	0	0	0	0	0	0	0	0	0	0	0	0	0	0	0	0	0	0	0	0	0	0	0	0	0	0
AT1G07175	53	56	0	3	0	0	0	0	1	3	2	5	5	0	0	0	0	0	0	0	0	1	5	0	0	0	0	0	0	1	2	10	0	0	0	0	0	0	0	0	0	0	0	0	0	0	0	0	0
AT1G07177	0	0	0	0	0	0	0	0	0	0	0	0	0	0	0	0	0	0	0	0	0	0	0	0	0	0	0	0	0	0	0	0	0	0	0	0	0	0	0	0	0	0	0	0	0	0	0	0	0
AT1G07180	15	11	1602	1912	46	50	94	75	0	0	0	0	0	90	80	172	313	0	0	1178	1278	3713	2784	0	0	0	496	538	2673	2029	26	50	1239	1115	0	0	0	0	0	0	0	0	0	0	0	0	0	0	0
AT1G07183	0	0	0	0	0	0	0	0	0	0	0	0	0	0	0	0	0	0	0	0	0	0	0	0	0	0	0	0	0	0	0	0	0	0	0	0	0	0	0	0	0	0	0	0	0	0	0	0	0
AT1G07187	50	33	172	186	1	2	2	3	2	3	6	3	3	0	0	0	9	0	0	21	16	44	34	0	0	0	44	60	41	41	141	121	100	41	0	0	0	0	0	0	0	0	0	0	0	0	0	0	0
AT1G07190	0	0	0	0	0	0	0	0	0	0	0	0	0	0	0	0	0	0	0	0	0	0	0	0	0	0	0	0	0	0	0	0	0	0	0	0	0	0	0	0	0	0	0	0	0	0	0	0	0
AT1G07193	0	0	0	0	0	0	0	0	0	0	0	0	0	0	0	0	0	0	0	0	0	0	0	0	0	0	0	0	0	0	0	0	0	0	0	0	0	0	0	0	0	0	0	0	0	0	0	0	0
AT1G07197	0	1	0	0	0	0	0	0	0	0	0	0	0	0	0	0	0	0	0	0	0	0	0	0	0	0	0	0	0	0	0	0	0	0	0	0	0	0	0	0	0	0	0	0	0	0	0	0	0
AT1G07200	1566	1984	627	641	34	52	61	51	43	62	78	73	112	29	25	154	246	0	0	385	519	723	796	0	0	0	68	104	205	223	214	307	179	190	0	0	0	0	0	0	0	0	0	0	0	0	0	0	0
AT1G07210	1271	1182	863	890	29	30	59	28	24	65	48	52	64	24	20	200	283	0	0	216	266	1594	1319	0	0	0	177	240	528	567	404	573	378	440	0	0	0	0	0	0	0	0	0	0	0	0	0	0	0
AT1G07220	879	735	481	565	14	30	46	27	10	18	28	16	39	0	0	73	99	0	0	127	219	1293	623	0	0	0	59	76	163	126	191	210	145	120	0	0	0	0	0	0	0	0	0	0	0	0	0	0	0
AT1G07230	1289	1191	1076	1246	66	120	142	124	45	97	115	83	132	36	29	143	218	0	0	310	512	1908	1966	0	0	0	123	112	267	238	432	552	410	453	0	0	0	0	0	0	0	0	0	0	0	0	0	0	0
AT1G07233	0	0	0	0	0	0	0	0	0	0	0	0	0	0	0	0	0	0	0	0	0	0	0	0	0	0	0	0	0	0	0	0	0	0	0	0	0	0	0	0	0	0	0	0	0	0	0	0	0
AT1G07237	0	0	0	0	0	0	0	0	0	0	0	0	0	0	0	0	0	0	0	0	0	0	0	0	0	0	0	0	0	0	0	0	0	0	0	0	0	0	0	0	0	0	0	0	0	0	0	0	0
AT1G07240	2307	2016	1525	1719	30	47	52	38	31	58	110	67	135	31	30	203	311	0	0	377	590	2754	1354	0	0	15	84	147	341	276	335	452	556	420	0	0	0	0	0	0	0	0	0	0	0	0	0	0	0
AT1G07243	3	2	1	1	0	0	0	0	0	0	0	0	0	0	0	0	0	0	0	0	0	0	1	0	0	0	0	0	0	0	2	0	0	0	0	0	0	0	0	0	0	0	0	0	0	0	0	0	0
AT1G07247	0	0	0	0	0	0	0	0	0	0	0	0	0	0	0	0	0	0	0	0	0	0	0	0	0	0	0	0	0	0	0	0	0	0	0	0	0	0	0	0	0	0	0	0	0	0	0	0	0
AT1G07250	1132	1109	1178	1293	38	48	66	42	28	45	70	59	100	72	79	159	317	0	0	277	507	1539	485	0	0	17	134	207	625	484	482	601	749	597	0	0	0	0	0	0	0	0	0	0	0	0	0	0	0
AT1G07253	0	0	0	0	0	0	0	0	0	0	0	0	0	0	0	0	0	0	0	0	0	0	0	0	0	0	0	0	0	0	0	0	0	0	0	0	0	0	0	0	0	0	0	0	0	0	0	0	0
AT1G07257	0	0	0	0	0	0	0	0	0	0	0	0	0	0	0	0	0	0	0	0	0	0	0	0	0	0	0	0	0	0	0	0	0	0	0	0	0	0	0	0	0	0	0	0	0	0	0	0	0
AT1G07260	1148	916	108	135	0	1	4	8	23	32	20	33	86	6	12	38	71	0	0	7	12	665	71	0	0	0	16	30	29	34	10	26	52	16	0	0	0	0	0	0	0	0	0	0	0	0	0	0	0
AT1G07263	0	0	0	0	0	0	0	0	0	0	0	0	0	0	0	0	0	0	0	0	0	0	0	0	0	0	0	0	0	0	0	0	0	0	0	0	0	0	0	0	0	0	0	0	0	0	0	0	0
AT1G07267	0	0	0	0	0	0	0	0	0	0	0	0	0	0	0	0	0	0	0	0	0	0	0	0	0	0	0	0	0	0	0	0	1	0	0	0	0	0	0	0	0	0	0	0	0	0	0	0	0
AT1G07270	38	37	31	17	0	0	0	0	0	0	1	0	0	0	0	12	0	0	0	0	0	74	15	0	0	0	5	2	10	12	10	27	0	0	0	0	0	0	0	0	0	0	0	0	0	0	0	0	0
AT1G07273	0	0	0	0	0	0	0	0	0	0	0	0	0	0	0	0	0	0	0	0	0	0	0	0	0	0	0	0	0	0	0	0	0	0	0	0	0	0	0	0	0	0	0	0	0	0	0	0	0
AT1G07277	0	0	0	0	0	0	0	0	0	0	0	0	0	0	0	0	0	0	0	0	0	0	0	0	0	0	0	0	0	0	0	0	0	0	0	0	0	0	0	0	0	0	0	0	0	0	0	0	0
AT1G07280	255	234	2998	3187	82	149	191	150	0	0	0	0	0	65	62	189	352	0	0	841	1219	1985	1360	0	0	15	211	245	713	659	980	1381	731	662	0	0	0	0	0	0	0	0	0	0	0	0	0	0	0
AT1G07283	0	0	0	0	0	0	0	0	0	0	0	0	0	0	0	0	0	0	0	0	0	0	0	0	0	0	0	0	0	0	0	0	0	0	0	0	0	0	0	0	0	0	0	0	0	0	0	0	0
AT1G07287	0	2	0	0	0	0	0	0	0	0	0	0	0	0	0	0	0	0	0	0	0	0	0	0	0	0	0	1	0	2	0	0	0	0	0	0	0	0	0	0	0	0	0	0	0	0	0	0	0
AT1G07290	142	133	72	61	0	0	8	0	5	5	0	0	0	0	0	0	14	0	0	7	13	133	31	0	0	0	12	16	15	6	15	24	18	25	0	0	0	0	0	0	0	0	0	0	0	0	0	0	0
AT1G07293	0	0	0	0	0	0	0	0	0	0	0	0	0	0	0	0	0	0	0	0	0	0	0	0	0	0	0	0	0	0	3	0	0	1	0	0	0	0	0	0	0	0	0	0	0	0	0	0	0
AT1G07297	0	0	0	0	0	0	0	0	0	0	0	0	0	0	0	0	0	0	0	0	0	0	0	0	0	0	0	0	0	0	0	0	0	0	0	0	0	0	0	0	0	0	0	0	0	0	0	0	0
AT1G07300	323	289	189	177	10	22	0	25	32	56	57	41	83	3	3	18	52	0	0	32	62	252	284	0	0	0	31	21	53	78	65	117	102	89	0	0	0	0	0	0	0	0	0	0	0	0	0	0	0
AT1G07303	0	0	0	0	0	0	0	0	0	0	0	0	0	0	0	0	0	0	0	0	0	0	0	0	0	0	0	0	0	0	0	0	0	0	0	0	0	0	0	0	0	0	0	0	0	0	0	0	0
AT1G07310	2071	1690	1394	1615	37	57	69	66	46	89	85	74	133	81	73	189	368	0	0	227	556	1748	1605	0	0	9	125	205	345	346	415	514	590	531	0	0	0	0	0	0	0	0	0	0	0	0	0	0	0
AT1G07313	13	5	21	12	0	0	0	1	0	0	0	1	0	0	0	0	0	0	0	5	0	19	15	0	0	0	1	0	4	0	4	7	5	9	0	0	0	0	0	0	0	0	0	0	0	0	0	0	0
AT1G07317	0	0	0	0	0	0	0	0	0	0	0	0	0	0	0	0	0	0	0	0	0	0	0	0	0	0	0	0	0	0	0	0	0	0	0	0	0	0	0	0	0	0	0	0	0	0	0	0	0
AT1G07320	789	705	8685	9219	206	285	291	325	15	29	49	32	56	983	929	1911	3260	0	0	3321	4653	16238	11539	0	0	89	1193	1811	5608	5019	3863	4827	3701	3196	0	0	0	0	0	0	0	0	0	0	0	0	0	0	0
AT1G07323	221	219	240	244	11	15	23	20	22	38	49	32	64	16	11	25	57	0	0	64	78	805	139	0	0	0	114	185	469	442	493	765	426	598	0	0	0	0	0	0	0	0	0	0	0	0	0	0	0
AT1G07327	0	0	0	0	0	0	0	0	0	0	0	0	0	0	0	0	0	0	0	0	0	0	0	0	0	0	0	0	0	0	0	0	0	0	0	0	0	0	0	0	0	0	0	0	0	0	0	0	0
AT1G07330	0	0	12	15	0	0	0	0	0	0	0	0	0	0	0	0	0	0	0	0	3	0	128	0	0	0	2	2	7	16	0	0	2	0	0	0	0	0	0	0	0	0	0	0	0	0	0	0	0
AT1G07333	0	0	0	0	0	0	0	0	0	0	0	0	0	0	0	0	0	0	0	0	0	0	0	0	0	0	0	0	0	0	0	0	0	0	0	0	0	0	0	0	0	0	0	0	0	0	0	0	0
AT1G07337	0	0	0	0	0	0	0	0	0	0	0	0	0	0	0	0	0	0	0	0	0	0	0	0	0	0	0	0	0	0	0	0	0	0	0	0	0	0	0	0	0	0	0	0	0	0	0	0	0
AT1G07340	0	0	0	0	0	0	0	0	0	0	0	0	0	0	0	0	0	0	0	0	0	0	0	0	0	0	0	0	0	0	28	25	24	16	0	0	0	0	0	0	0	0	0	0	0	0	0	0	0
AT1G07343	0	0	0	0	0	0	0	0	0	0	0	0	0	0	0	0	0	0	0	0	0	0	0	0	0	0	0	0	0	0	0	0	0	0	0	0	0	0	0	0	0	0	0	0	0	0	0	0	0
AT1G07347	0	0	0	0	0	0	0	0	0	0	0	0	0	0	0	0	0	0	0	0	0	0	1	0	0	0	0	0	0	0	0	0	0	0	0	0	0	0	0	0	0	0	0	0	0	0	0	0	0
AT1G07350	1677	1398	1040	964	28	48	55	58	34	66	69	84	104	22	16	263	445	0	0	240	308	3955	82257	0	0	0	129	190	254	312	508	555	791	686	0	0	0	0	0	0	0	0	0	0	0	0	0	0	0
AT1G07353	0	0	0	0	0	0	0	0	0	0	0	0	0	0	0	0	0	0	0	0	0	0	0	0	0	0	0	0	0	0	0	0	0	0	0	0	0	0	0	0	0	0	0	0	0	0	0	0	0
AT1G07357	0	0	0	0	0	0	0	0	0	0	0	0	0	0	0	0	0	0	0	0	0	0	0	0	0	0	0	0	0	0	0	0	0	0	0	0	0	0	1	0	0	1	3	0	0	0	0	0	0
AT1G07360	1589	1361	1224	1428	38	41	60	67	27	58	73	53	77	39	40	227	399	0	0	201	492	2434	1516	0	0	0	139	169	430	524	276	406	448	394	0	0	0	0	0	0	0	0	0	0	0	0	0	0	0
AT1G07367	0	0	0	0	0	0	0	0	0	0	0	0	0	0	0	6	9	0	0	0	0	7	0	0	0	0	2	0	0	0	0	0	5	18	0	0	0	0	0	0	0	0	0	0	0	0	0	0	0
AT1G07370	420	370	248	246	9	10	18	10	20	33	22	23	23	6	11	116	205	0	0	79	79	795	426	0	0	0	84	128	268	279	110	96	161	159	0	0	0	0	0	0	0	0	0	0	0	0	0	0	0
AT1G07373	4	1	0	0	0	2	0	0	0	1	0	0	0	1	3	1	2	0	0	3	0	17	9	0	0	0	0	0	7	0	5	0	5	1	0	0	0	0	0	0	0	0	0	0	0	0	0	0	0
AT1G07380	1020	937	386	434	11	19	32	13	22	30	39	38	38	8	12	78	138	0	0	62	86	583	466	0	0	0	61	42	78	84	83	156	102	118	0	0	0	0	0	0	0	0	0	0	0	0	0	0	0
AT1G07383	0	0	0	0	0	0	0	0	0	0	0	0	0	0	0	0	0	0	0	0	0	0	0	0	0	0	0	1	0	0	0	0	0	0	0	0	0	0	0	0	0	0	0	0	0	0	0	0	0
AT1G07390	68	63	195	232	3	6	12	10	2	2	0	2	0	4	1	10	37	0	0	13	14	275	195	0	0	0	29	21	46	51	18	40	24	26	0	0	0	0	0	0	0	0	0	0	0	0	0	0	0
AT1G07393	0	2	2	0	1	0	1	0	0	0	0	0	0	2	2	0	0	0	0	0	0	3	0	0	0	24	0	0	3	3	0	1	0	2	0	0	0	0	0	0	0	0	0	0	0	0	0	0	0
AT1G07397	11	7	2	1	0	0	0	0	0	0	3	4	11	0	0	0	0	0	0	0	0	0	0	0	0	0	0	0	0	0	0	0	0	0	0	0	0	0	0	0	0	0	0	0	0	0	0	0	0
AT1G07400	113	55	173	160	0	0	3	0	0	0	0	0	0	1	1	8	6	0	0	6	2	592	233079	0	0	0	10	22	23	18	74	65	149	90	0	0	0	0	0	0	0	0	0	0	0	0	0	0	0
AT1G07407	15	14	0	1	0	0	0	0	0	1	1	2	4	1	0	0	0	0	0	0	0	1	0	0	0	0	0	0	2	2	0	0	0	2	0	0	0	0	0	0	0	0	0	0	0	0	0	0	0
AT1G07410	212	198	54	58	7	9	8	4	7	19	17	14	17	0	1	14	23	0	0	14	16	193	2582	0	0	0	9	11	41	13	40	36	57	53	0	0	0	0	0	0	0	0	0	0	0	0	0	0	0
AT1G07413	0	0	1	1	0	0	0	0	0	0	0	0	0	0	0	0	0	0	0	0	0	2	0	0	0	0	0	0	0	0	1	0	0	0	0	0	0	0	0	0	0	0	0	0	0	0	0	0	0
AT1G07417	0	0	1	2	0	0	0	0	0	0	0	0	0	0	0	0	0	0	0	0	0	1	0	0	0	0	0	0	0	0	0	0	0	0	0	0	0	0	0	0	0	0	0	0	0	0	0	0	0
AT1G07420	1429	1333	983	1050	30	82	65	69	42	97	102	86	104	21	28	90	186	0	0	160	178	1907	1721	0	0	29	112	224	299	279	816	835	596	551	0	0	0	0	0	0	0	0	0	0	0	0	0	0	0
AT1G07423	1	1	0	0	0	0	0	0	0	0	0	0	0	0	0	0	0	0	0	0	0	0	0	0	0	0	0	0	0	0	0	0	0	0	0	0	0	0	0	0	0	0	0	0	0	0	0	0	0
AT1G07430	47	17	83	101	23	19	65	29	0	0	0	0	0	0	0	0	0	0	0	0	3	82	230	0	0	1	12	13	28	38	138	197	77	60	0	0	0	0	0	0	0	0	0	0	0	0	0	0	0
AT1G07433	0	0	1	0	0	0	0	0	0	0	0	0	0	0	0	0	0	0	0	0	0	3	0	0	0	0	0	0	0	0	0	0	0	0	0	0	0	0	0	0	0	0	0	0	0	0	0	0	0
AT1G07437	1	3	1	2	0	0	0	0	0	0	0	0	0	0	0	0	0	0	0	0	0	3	0	0	0	0	0	0	0	0	0	0	0	3	0	0	0	0	0	0	0	0	0	0	0	0	0	0	0
AT1G07440	26	13	894	999	56	98	100	93	0	0	0	0	0	14	16	137	194	0	0	497	465	757	821	0	0	0	127	169	441	481	834	1117	323	295	0	0	0	0	0	0	0	0	0	0	0	0	0	0	0
AT1G07447	0	0	0	0	0	0	0	0	0	0	0	0	0	0	0	0	0	0	0	0	0	0	0	0	0	0	0	0	0	0	0	0	0	0	0	0	0	0	0	0	0	0	0	0	0	0	0	0	0
AT1G07450	0	0	43	42	0	0	0	0	0	0	0	0	0	0	0	0	5	0	0	14	6	18	14	0	0	0	12	24	80	69	27	27	37	41	0	0	0	0	0	0	0	0	0	0	0	0	0	0	0
AT1G07453	0	0	0	0	0	0	0	0	0	0	0	0	0	0	0	0	0	0	0	0	0	0	0	0	0	0	0	0	0	0	0	0	0	0	0	0	0	0	0	0	0	0	0	0	0	0	0	0	0
AT1G07457	0	1	0	0	0	0	0	0	0	0	0	0	0	3	5	0	2	0	0	0	0	0	6	0	0	0	0	0	0	0	0	0	0	0	0	0	0	0	0	0	0	0	0	0	0	0	0	0	0
AT1G07460	14	6	0	0	0	0	0	0	0	0	0	0	0	0	0	0	0	0	0	0	0	0	0	0	0	0	0	0	0	0	0	0	0	0	0	0	0	0	0	0	0	0	0	0	0	0	0	0	0
AT1G07463	0	0	0	0	0	0	0	0	0	0	0	0	0	3	5	0	1	0	0	0	0	0	0	0	0	0	0	0	0	0	0	0	0	0	0	0	0	0	0	0	0	0	0	0	0	0	0	0	0
AT1G07467	0	0	0	0	0	0	0	0	0	0	0	0	0	0	0	0	0	0	0	0	0	0	0	0	0	0	0	0	0	0	0	0	0	0	0	0	0	0	0	0	0	0	0	0	0	0	0	0	0
AT1G07470	1310	1155	686	724	22	42	54	40	40	66	85	69	94	18	20	115	189	0	0	183	302	1444	1252	0	0	0	128	107	218	220	333	376	326	267	0	0	0	0	0	0	0	0	0	0	0	0	0	0	0
AT1G07473	6	10	7	4	0	0	0	0	1	3	0	0	0	0	0	0	0	0	0	0	0	4	4	0	0	0	1	1	0	0	0	5	0	0	0	0	0	0	0	0	0	0	0	0	0	0	0	0	0
AT1G07476	3	3	1	2	0	0	0	0	0	0	0	0	0	0	0	0	0	0	0	0	0	1	2	0	0	0	0	1	0	0	0	0	0	0	0	0	0	0	0	0	0	0	0	0	0	0	0	0	0
AT1G07477	1	0	1	7	0	10	15	0	1	0	1	1	0	3	6	9	0	0	0	0	0	2	0	0	0	0	0	9	9	0	0	12	0	0	0	0	0	0	0	0	0	0	0	0	0	0	0	0	0
AT1G07480	1262	1127	730	852	20	38	67	41	30	55	89	65	83	20	17	124	190	0	0	206	345	1328	1232	0	0	0	136	173	253	245	288	284	339	276	0	0	0	0	0	0	0	0	0	0	0	0	0	0	0
AT1G07483	0	0	0	0	0	0	0	0	0	0	0	0	0	0	0	0	0	0	0	0	0	0	0	0	0	0	0	0	0	0	0	0	0	0	0	0	0	0	0	0	0	0	0	0	0	0	0	0	0
AT1G07485	0	0	5	17	0	0	0	0	0	0	0	0	0	9	0	10	0	0	0	7	3	9	12	0	0	0	3	0	1	0	0	0	2	0	0	0	0	0	0	0	0	0	0	0	0	0	0	0	0
AT1G07487	0	0	0	0	0	0	0	0	0	0	0	0	0	0	1	0	0	0	0	0	0	0	0	0	0	0	0	0	0	0	0	0	0	0	0	0	0	0	0	0	0	0	0	0	0	0	0	0	0
AT1G07490	37	17	31	12	1	2	9	1	2	0	1	0	0	1	5	3	17	0	0	31	44	93	140	0	0	0	14	26	65	78	61	127	41	88	0	0	0	0	0	0	0	0	0	0	0	0	0	0	0
AT1G07493	0	0	0	0	0	0	0	0	0	0	0	0	0	0	0	0	0	0	0	0	0	0	0	0	0	0	0	0	0	0	0	0	0	0	0	0	0	0	0	0	0	0	0	0	0	0	0	0	0
AT1G07497	0	0	0	0	0	0	0	0	0	0	0	0	0	0	0	0	0	0	0	0	0	0	0	0	0	0	0	0	0	0	0	0	0	0	0	0	0	0	0	0	0	0	0	0	0	0	0	0	0
AT1G07500	0	0	0	0	0	0	0	0	0	0	0	0	0	0	0	0	0	0	0	0	0	0	0	0	0	0	0	0	0	0	0	0	0	0	0	0	0	0	0	0	0	0	0	0	0	0	0	0	0
AT1G07503	0	0	0	0	0	0	0	0	0	0	0	0	0	0	0	0	0	0	0	0	0	0	0	0	0	0	0	0	0	0	0	0	0	0	0	0	0	0	0	0	0	0	0	0	0	0	0	0	0
AT1G07507	0	0	0	0	0	0	0	0	0	0	0	0	0	0	0	0	0	0	0	0	0	0	0	0	0	0	0	0	0	0	0	0	0	0	0	0	0	0	0	0	0	0	0	0	0	0	0	0	0
AT1G07510	3771	3234	1912	2565	23	34	60	51	33	62	69	60	85	43	33	233	429	0	0	289	437	4985	8916	0	0	0	118	206	359	270	322	534	493	492	0	0	0	0	0	0	0	0	0	0	0	0	0	0	0
AT1G07513	6	2	7	0	0	0	0	0	0	0	0	0	0	3	4	0	0	0	0	2	0	18	9	0	0	0	0	5	3	1	1	2	4	3	0	0	0	0	0	0	0	0	0	0	0	0	0	0	0
AT1G07517	6	3	6	5	0	0	0	0	0	0	0	0	0	0	0	0	0	0	0	0	3	10	16	0	0	0	0	0	0	0	0	8	11	0	0	0	0	0	0	0	0	0	0	0	0	0	0	0	0
AT1G07520	3	0	195	11	10	5	4	0	0	0	0	0	0	3	2	13	26	0	0	39	29	55	13	0	0	0	7	0	0	5	0	6	0	0	0	0	0	0	0	0	0	0	0	0	0	0	0	0	0
AT1G07523	0	0	0	0	0	0	0	0	0	0	0	0	0	0	0	0	0	0	0	0	0	0	0	0	0	0	0	0	0	0	0	0	0	0	0	0	0	0	0	0	0	0	0	0	0	0	0	0	0
AT1G07527	0	0	0	0	0	0	0	0	0	0	0	0	0	0	0	0	0	0	0	0	0	0	0	0	0	0	0	0	0	0	0	0	0	0	0	0	0	0	0	0	0	0	0	0	0	0	0	0	0
AT1G07530	2569	2414	1372	1722	42	61	78	31	51	90	120	100	163	33	42	142	193	0	0	208	380	1976	2875	0	0	0	126	108	256	236	358	565	320	301	0	0	0	0	0	0	0	0	0	0	0	0	0	0	0
AT1G07533	0	0	0	0	0	0	0	0	0	0	0	0	0	0	0	0	0	0	0	0	0	0	0	0	0	0	0	0	0	0	0	0	0	0	0	0	0	0	0	0	0	0	0	0	0	0	0	0	0
AT1G07537	0	0	0	0	0	0	0	0	0	0	0	0	0	0	0	0	0	0	0	0	0	0	0	0	0	0	0	0	0	0	0	0	0	0	0	0	0	0	0	0	0	0	0	0	0	0	0	0	0
AT1G07540	0	0	0	0	0	0	0	0	0	0	0	0	0	0	0	0	0	0	0	0	0	5	10	0	0	0	0	0	0	0	0	0	0	0	0	0	0	0	0	0	0	0	0	0	0	0	0	0	0
AT1G07543	0	2	2	2	0	0	0	0	0	0	0	0	0	0	0	0	0	0	0	1	0	0	0	0	0	0	0	0	0	1	1	0	0	0	0	0	0	0	0	0	0	0	0	0	0	0	0	0	0
AT1G07547	7	15	3	2	0	0	0	0	0	0	0	0	0	0	0	0	0	0	0	1	0	3	1	0	0	0	0	0	8	0	0	0	0	0	0	0	0	0	0	0	0	0	0	0	0	0	0	0	0
AT1G07550	276	203	0	0	0	0	0	0	16	34	49	34	47	0	0	0	5	0	0	0	0	116	57	0	0	0	0	0	0	0	0	0	0	0	0	0	0	0	0	0	0	0	0	0	0	0	0	0	0
AT1G07553	0	0	0	1	0	0	0	0	0	0	0	0	0	0	0	0	0	0	0	1	0	0	1	0	0	0	0	0	1	0	0	7	0	1	0	0	0	0	0	0	0	0	0	0	0	0	0	0	0
AT1G07557	0	0	0	0	0	0	0	0	0	0	0	0	0	0	0	0	0	0	0	0	0	0	0	0	0	0	0	0	0	0	0	0	0	0	0	0	0	0	0	0	0	0	0	0	0	0	0	0	0
AT1G07560	859	913	0	0	0	0	0	0	33	76	65	64	46	0	0	19	26	0	0	0	0	236	111	0	0	0	0	0	0	0	0	0	0	0	0	0	0	0	0	0	0	0	0	0	0	0	0	0	0
AT1G07563	48	0	0	0	0	0	0	0	1	0	0	0	0	0	0	0	0	0	0	0	0	10	15	0	0	0	0	0	0	0	0	0	6	0	0	0	0	0	0	0	0	0	0	0	0	0	0	0	0
AT1G07567	9	0	0	0	0	0	0	0	0	0	0	0	0	0	0	0	0	0	0	0	0	7	7	0	0	0	0	0	0	0	0	0	0	0	0	0	0	0	0	0	0	0	0	0	0	0	0	0	0
AT1G07570	306	314	425	480	8	17	34	22	16	33	22	26	27	21	27	93	144	0	0	136	205	1019	608	0	0	0	63	69	253	231	77	127	241	290	0	0	0	0	0	0	0	0	0	0	0	0	0	0	0
AT1G07573	0	0	0	0	0	0	0	0	0	0	0	0	0	0	0	0	0	0	0	0	0	0	0	0	0	0	0	0	0	0	0	0	0	0	0	0	0	0	0	0	0	0	0	0	0	0	0	0	0
AT1G07580	0	0	0	0	0	0	0	0	0	0	0	0	0	0	0	0	0	0	0	0	0	0	0	0	0	0	0	0	0	0	0	0	0	0	0	5	0	0	1	3	0	0	1	23	0	0	0	0	6
AT1G07583	0	0	0	0	0	0	0	0	0	0	0	0	0	0	0	0	0	0	0	0	0	0	0	0	0	0	0	0	0	0	0	0	0	0	0	0	0	0	0	0	0	0	0	0	0	0	0	0	0
AT1G07587	40	34	15	17	0	0	0	0	0	0	0	0	0	0	0	0	0	0	0	1	0	4	12	0	0	0	0	2	0	0	1	6	1	0	0	0	0	0	0	0	0	0	0	0	0	0	0	0	0
AT1G07590	77195	62076	12361	14732	540	757	851	1339	2444	5205	4927	6382	8981	3481	3204	1873	2802	0	0	3002	4147	42829	41171	0	0	0	7463	12019	20141	14936	19346	30602	26597	25720	0	0	0	0	0	0	0	0	0	0	0	0	0	0	0
AT1G07593	0	0	0	0	0	0	0	1	0	0	0	0	0	3	8	0	0	0	0	0	0	0	0	0	0	20	0	0	0	0	0	0	0	0	0	0	0	0	0	0	0	0	0	0	0	0	0	0	0
AT1G07597	0	0	0	0	0	0	0	0	0	0	0	0	0	0	0	0	0	0	0	0	0	0	0	0	0	0	0	0	0	0	0	0	0	0	0	0	0	0	0	0	0	0	0	0	0	0	0	0	0
AT1G07600	7168	6798	1524	1554	1	0	1	0	0	0	0	0	0	2	1	298	593	0	0	1	0	11249	11531	0	0	0	7	14	69	59	23	60	28	107	0	0	0	0	0	0	0	0	0	0	0	0	0	0	0
AT1G07603	4	2	4	6	0	0	0	0	0	0	0	0	0	0	0	0	0	0	0	0	0	7	0	0	0	0	5	0	5	0	5	0	0	0	0	0	0	0	0	0	0	0	0	0	0	0	0	0	0
AT1G07607	45	34	30	79	0	4	6	5	3	9	7	10	4	1	2	0	7	0	0	10	7	215	63	0	0	0	10	26	30	19	13	35	53	38	0	0	0	0	0	0	0	0	0	0	0	0	0	0	0
AT1G07610	7566	6635	415	395	22	28	28	42	353	742	577	1141	1800	327	337	406	623	0	0	71	107	6491	4939	0	0	0	404	517	939	666	319	613	1141	1489	0	0	0	0	0	0	0	0	0	0	0	0	0	0	0
AT1G07613	0	0	0	0	0	0	0	0	0	0	0	0	0	0	0	0	0	0	0	0	0	0	0	0	0	0	0	0	0	0	0	0	0	0	0	0	0	0	0	0	0	0	0	0	0	0	0	0	0
AT1G07615	444	405	322	265	9	15	12	11	5	11	12	16	28	9	1	68	115	0	0	55	59	430	413	0	0	0	34	33	52	62	96	115	78	59	0	0	0	0	0	0	0	0	0	0	0	0	0	0	0
AT1G07617	0	0	0	0	0	0	0	0	0	0	0	0	0	0	0	0	0	0	0	0	0	0	0	0	0	0	0	0	0	0	0	0	0	0	0	0	0	0	0	0	0	0	0	0	0	0	0	0	0
AT1G07620	496	526	274	324	10	11	32	14	15	45	39	33	83	0	0	11	21	0	0	166	128	399	208	0	0	0	25	18	41	44	79	92	36	51	0	0	0	0	0	0	0	0	0	0	0	0	0	0	0
AT1G07623	0	0	1	0	0	0	0	1	0	0	0	0	0	0	0	0	0	0	0	0	0	0	0	0	0	0	0	0	0	0	0	0	0	0	0	0	0	0	0	0	0	0	0	0	0	0	0	0	0
AT1G07627	0	0	0	0	0	0	0	0	0	0	0	0	0	0	0	0	0	0	0	0	0	0	0	0	0	0	0	0	0	0	0	0	0	0	0	0	0	0	0	0	0	0	0	0	0	0	0	0	0
AT1G07630	1792	1634	940	1217	23	37	71	61	74	111	133	93	168	14	11	120	172	0	0	321	362	1493	601	0	0	0	88	65	138	142	243	244	177	133	0	0	0	0	0	0	0	0	0	0	0	0	0	0	0
AT1G07633	0	0	1	0	0	0	0	0	0	0	0	0	0	0	0	0	0	0	0	0	0	0	0	0	0	0	0	0	0	0	0	0	0	0	0	0	0	0	0	0	0	0	0	0	0	0	0	0	0
AT1G07637	14	4	10	17	0	0	0	0	0	0	0	0	0	0	0	0	0	0	0	2	2	18	6	0	0	0	4	1	2	8	8	18	12	6	0	0	0	0	0	0	0	0	0	0	0	0	0	0	0
AT1G07640	926	706	585	701	21	17	31	18	13	41	39	28	47	63	54	124	153	0	0	354	447	1697	598	0	0	1	84	97	244	210	300	368	235	216	0	0	0	0	0	0	0	0	0	0	0	0	0	0	0
AT1G07645	0	0	0	0	0	0	0	0	0	0	0	0	0	0	0	0	0	0	0	0	0	0	0	0	0	0	0	0	0	0	0	0	0	0	0	0	0	0	0	0	0	0	0	0	0	0	0	0	0
AT1G07647	0	0	0	0	0	0	0	0	0	0	0	0	0	0	0	0	0	0	0	0	0	0	0	0	0	0	0	0	0	0	0	0	0	0	0	0	0	0	0	0	0	0	0	0	0	0	0	0	0
AT1G07650	1486	1181	3349	4542	35	79	93	81	24	40	33	25	28	19	23	234	301	0	0	1325	1670	6022	3599	0	0	3	199	199	319	344	463	554	523	323	0	0	0	0	0	0	0	0	0	0	0	0	0	0	0
AT1G07653	17	17	18	9	0	0	0	0	0	0	0	0	0	0	0	0	0	0	0	2	0	19	11	0	0	0	0	0	6	0	6	0	0	0	0	0	0	0	0	0	0	0	0	0	0	0	0	0	0
AT1G07657	3	2	4	2	0	0	0	0	0	0	0	0	0	0	0	0	0	0	0	0	0	0	0	0	0	0	0	0	0	0	0	0	0	0	0	0	0	0	0	0	0	0	0	0	0	0	0	0	0
AT1G07660	977	860	731	824	24	39	41	62	27	45	65	33	66	50	45	108	204	0	0	259	300	1470	519	0	0	0	110	160	561	381	393	445	363	427	0	0	0	0	0	0	0	0	0	0	0	0	0	0	0
AT1G07663	0	3	3	0	0	0	0	0	0	0	0	0	0	0	0	0	0	0	0	1	0	1	3	0	0	0	0	0	0	0	0	0	0	0	0	0	0	0	0	0	0	0	0	0	0	0	0	0	0
AT1G07667	0	0	0	0	0	0	0	2	0	0	0	0	0	1	0	0	0	0	0	0	0	0	0	0	0	0	0	0	1	6	2	0	0	0	0	0	0	0	0	0	0	0	0	0	0	0	0	0	0
AT1G07670	4112	3507	1810	2079	41	66	92	59	69	132	123	121	161	61	57	343	578	0	0	299	469	5740	6708	0	0	0	124	239	289	290	424	545	469	366	0	0	0	0	0	0	0	0	0	0	0	0	0	0	0
AT1G07673	0	0	0	0	0	0	0	0	0	0	0	0	0	0	0	0	0	0	0	0	0	0	0	0	0	0	0	0	0	0	0	0	0	0	0	0	0	0	0	0	0	0	0	0	0	0	0	0	0
AT1G07680	3	0	0	0	0	0	0	0	5	11	2	6	6	0	0	0	0	0	0	0	0	0	0	0	0	0	0	0	0	0	0	0	0	0	0	0	0	0	0	0	0	0	0	0	0	0	0	0	0
AT1G07683	3	2	3	0	0	0	0	0	0	0	0	0	0	0	0	5	0	0	0	1	0	2	0	0	0	0	0	0	0	0	0	0	0	0	0	0	0	0	0	0	0	0	0	0	0	0	0	0	0
AT1G07690	26	25	0	0	0	0	0	0	15	44	18	10	0	0	0	0	0	0	0	0	0	0	0	0	0	0	0	0	0	0	0	0	0	0	0	0	0	0	0	0	0	0	0	0	0	0	0	0	0
AT1G07693	1	3	3	10	0	1	0	1	0	0	1	0	1	2	2	1	0	0	0	1	0	21	3	0	0	0	0	4	6	3	1	10	6	0	0	0	0	0	0	0	0	0	0	0	0	0	0	0	0
AT1G07697	0	1	0	6	0	0	0	0	0	0	0	0	0	0	0	0	2	0	0	0	0	3	0	0	0	0	0	0	0	0	2	0	0	0	0	0	0	0	0	0	0	0	0	0	0	0	0	0	0
AT1G07700	768	600	1336	1544	60	127	187	133	12	19	39	20	37	26	31	156	204	0	0	631	615	2718	1758	0	0	0	434	565	1132	1244	568	641	1241	913	0	0	0	0	0	0	0	0	0	0	0	0	0	0	0
AT1G07702	0	0	0	0	0	0	0	0	0	0	0	0	0	0	0	0	0	0	0	0	0	0	0	0	0	0	0	0	0	0	0	0	0	0	0	0	0	0	0	0	0	0	0	0	0	0	0	0	0
AT1G07703	7	3	0	5	0	0	0	0	0	0	0	0	0	0	0	0	0	0	0	0	0	6	4	0	0	0	1	1	0	8	0	0	4	0	0	0	0	0	0	0	0	0	0	0	0	0	0	0	0
AT1G07705	746	703	708	763	20	42	50	58	13	40	48	39	47	15	14	112	170	0	0	170	224	1385	796	0	0	0	142	147	314	240	171	275	290	212	0	0	0	0	0	0	0	0	0	0	0	0	0	0	0
AT1G07707	16	15	0	0	0	0	0	0	0	0	0	0	0	0	0	0	0	0	0	0	0	0	0	0	0	0	0	0	0	0	0	0	0	0	0	0	0	0	0	0	0	0	0	0	0	0	0	0	0
AT1G07710	80	84	14	17	0	0	1	0	2	6	3	1	7	1	0	4	8	0	0	2	8	46	36	0	0	0	0	2	0	0	5	8	4	5	0	0	0	0	0	0	0	0	0	0	0	0	0	0	0
AT1G07717	0	0	0	0	0	0	0	0	0	0	0	0	0	0	0	0	0	0	0	0	0	0	0	0	0	0	0	0	0	0	0	0	0	0	0	0	0	0	0	0	0	0	0	0	0	0	0	0	0
AT1G07720	53	30	1202	1588	37	39	52	26	1	2	2	3	8	88	82	126	228	0	0	1132	1350	5267	905	0	0	13	164	204	644	629	466	654	547	415	0	0	0	0	0	0	0	0	0	0	0	0	0	0	0
AT1G07723	0	0	0	0	0	0	0	0	0	0	0	0	0	0	0	0	0	0	0	0	0	0	0	0	0	0	0	0	0	0	0	0	0	0	0	0	0	0	0	0	0	0	0	0	0	0	0	0	0
AT1G07725	0	0	0	6	0	0	0	0	0	0	0	0	0	4	0	0	0	0	0	0	0	0	0	0	0	0	15	0	0	0	0	0	0	0	0	0	0	0	0	0	0	0	0	0	0	0	0	0	0
AT1G07727	0	0	0	0	0	0	0	0	0	0	0	0	0	0	0	0	0	0	0	0	0	0	0	0	0	0	0	0	0	0	0	0	0	0	0	0	0	0	0	0	0	0	0	0	0	0	0	0	0
AT1G07728	685	607	567	618	11	21	19	13	11	26	33	25	38	5	8	63	122	0	0	118	186	864	627	0	0	4	65	67	198	180	208	301	249	194	0	0	0	0	0	0	0	0	0	0	0	0	0	0	0
AT1G07730	20	4	8	0	0	1	1	0	13	24	13	19	20	1	2	2	1	0	0	1	7	2	2	0	0	0	9	0	0	13	9	1	17	3	0	0	0	0	0	0	0	0	0	0	0	0	0	0	0
AT1G07733	13	12	15	17	1	0	0	0	0	0	0	0	0	0	0	3	4	0	0	3	0	0	0	0	0	0	0	0	0	0	0	0	0	2	0	0	0	0	0	0	0	0	0	0	0	0	0	0	0
AT1G07737	34	47	10	15	4	5	3	3	0	0	0	0	0	0	0	0	7	0	0	1	0	0	0	0	0	0	0	0	0	0	3	4	0	5	0	0	0	0	0	0	0	0	0	0	0	0	0	0	0
AT1G07740	586	500	170	191	5	0	3	4	0	0	7	0	0	6	2	36	78	0	0	25	34	332	158	0	0	0	9	10	45	55	23	46	30	23	0	0	0	0	0	0	0	0	0	0	0	0	0	0	0
AT1G07743	82	72	97	104	0	0	3	0	0	0	0	0	0	0	0	4	8	0	0	25	28	241	46	0	0	0	14	0	33	12	31	34	26	31	0	0	0	0	0	0	0	0	0	0	0	0	0	0	0
AT1G07745	162	140	179	168	9	16	20	0	6	15	11	19	18	0	0	37	56	0	0	68	97	246	190	0	0	0	52	55	61	76	53	146	119	59	0	0	0	0	0	0	0	0	0	0	0	0	0	0	0
AT1G07747	0	0	0	0	0	0	0	0	0	0	0	0	0	0	0	0	0	0	0	0	0	0	0	0	0	0	0	0	0	0	0	0	0	0	0	0	0	0	0	0	0	0	0	0	0	0	0	0	0
AT1G07750	2362	2050	537	723	62	126	130	134	152	301	278	270	363	71	65	188	347	0	0	222	218	1781	997	0	0	0	214	332	639	540	775	1114	1750	1471	0	0	0	0	0	0	0	0	0	0	0	0	0	0	0
AT1G07753	15	5	15	8	0	0	0	0	0	0	0	0	0	0	0	0	0	0	0	0	2	6	15	0	0	0	0	2	1	0	1	2	1	2	0	0	0	0	0	0	0	0	0	0	0	0	0	0	0
AT1G07757	1	1	2	2	0	0	0	0	0	0	0	0	0	0	0	0	0	0	0	0	0	0	0	0	0	0	0	0	0	0	0	0	0	0	0	0	0	0	0	0	0	0	0	0	0	0	0	0	0
AT1G07760	0	0	0	0	0	0	0	0	0	0	0	0	0	0	0	0	0	0	0	0	0	0	0	0	0	0	0	0	0	0	0	0	0	0	4	5	4	8	1	6	1	1	0	58	0	0	0	0	38
AT1G07763	0	0	0	0	0	0	0	0	0	0	0	0	0	0	0	0	0	0	0	0	0	0	0	0	0	0	0	0	0	0	0	0	0	0	0	0	0	0	0	0	0	0	0	0	0	0	0	0	0
AT1G07767	0	0	0	0	0	0	0	0	0	0	0	0	0	0	0	0	0	0	0	0	0	0	0	0	0	0	0	0	0	0	0	0	0	0	0	0	0	0	0	0	0	0	0	0	0	0	0	0	0
AT1G07770	8630	7707	6590	6782	352	507	461	1066	728	1499	1188	1121	1934	1030	967	1157	1733	0	0	1506	1774	11571	9227	0	0	61	3980	5983	12494	9455	10285	14859	12448	14652	0	0	0	0	0	0	0	0	0	0	0	0	0	0	0
AT1G07773	0	0	0	0	0	0	0	0	0	0	0	0	0	0	0	0	0	0	0	0	0	0	0	0	0	0	0	0	0	0	0	0	0	0	0	0	0	0	0	0	0	0	0	0	0	0	0	0	0
AT1G07777	0	0	0	0	0	0	0	0	0	0	0	0	0	0	0	0	0	0	0	0	0	0	0	0	0	0	0	0	0	0	0	0	0	0	0	0	0	0	0	0	0	0	0	0	0	0	0	0	0
AT1G07780	479	431	506	652	19	29	28	26	14	26	33	24	45	100	110	144	188	0	0	212	377	1292	765	0	0	0	113	156	328	291	313	277	285	266	0	0	0	0	0	0	0	0	0	0	0	0	0	0	0
AT1G07783	0	0	0	0	0	0	0	0	0	0	0	0	0	0	0	0	0	0	0	0	0	0	0	0	0	0	0	0	0	0	0	0	0	0	0	0	0	0	0	0	0	0	0	0	0	0	0	0	0
AT1G07787	0	0	0	0	0	0	0	0	0	0	0	0	0	0	0	0	0	0	0	0	0	0	0	0	0	0	0	0	0	0	0	0	0	0	0	0	0	0	0	0	0	0	0	0	0	0	0	0	0
AT1G07790	902	904	772	696	20	28	25	20	25	54	35	33	55	88	80	229	407	0	0	242	247	1838	210	0	0	11	295	423	1181	816	476	599	611	611	0	0	0	0	0	0	0	0	0	0	0	0	0	0	0
AT1G07793	0	0	0	0	0	0	0	0	0	0	0	0	0	0	0	0	0	0	0	0	0	0	0	0	0	0	0	0	0	0	0	0	0	0	0	0	0	0	0	0	0	0	0	0	0	0	0	0	0
AT1G07795	59	44	1	0	0	0	0	0	0	1	0	1	1	2	2	0	1	0	0	0	0	28	3	0	0	0	0	2	0	0	0	0	0	0	0	0	0	0	0	0	0	0	0	0	0	0	0	0	0
AT1G07803	49	3	0	0	0	0	0	0	0	0	0	0	0	0	0	0	0	0	0	0	0	0	0	0	0	0	0	0	0	0	0	0	0	0	0	0	0	0	0	0	0	0	0	0	0	0	0	0	0
AT1G07807	0	0	2	0	0	0	0	0	0	0	0	0	0	0	0	0	0	0	0	0	0	11	3	0	0	0	0	0	0	1	0	0	0	0	0	0	0	0	0	0	0	0	0	0	0	0	0	0	0
AT1G07810	2845	2608	1569	1876	29	60	64	56	46	89	100	85	125	42	46	274	527	0	0	282	432	3485	2165	0	0	0	148	145	197	274	262	380	318	268	0	0	0	0	0	0	0	0	0	0	0	0	0	0	0
AT1G07813	0	0	0	1	0	0	0	0	0	0	0	0	0	0	0	0	0	0	0	0	0	0	0	0	0	0	0	0	0	0	0	0	0	0	0	0	0	0	0	0	0	0	0	0	0	0	0	0	0
AT1G07820	2132	2104	1762	1708	36	60	66	65	60	115	122	81	145	124	105	272	495	0	0	516	575	2967	794	0	0	17	397	667	1740	1352	945	1407	968	974	0	0	0	0	0	0	0	0	0	0	0	0	0	0	0
AT1G07823	7	8	0	14	0	0	0	0	0	0	0	0	0	0	0	0	0	0	0	0	0	14	14	0	0	0	0	0	0	0	0	0	0	0	0	0	0	0	0	0	0	0	0	0	0	0	0	0	0
AT1G07827	0	0	0	0	0	0	0	0	0	0	0	0	0	0	0	0	0	0	0	0	0	0	0	0	0	0	0	0	0	0	0	0	0	0	0	0	0	0	0	0	0	0	0	0	0	0	0	0	0
AT1G07830	892	786	445	419	17	22	29	27	32	51	66	51	82	14	12	118	197	0	0	83	104	817	823	0	0	0	86	103	245	276	331	273	220	220	0	0	0	0	0	0	0	0	0	0	0	0	0	0	0
AT1G07833	0	0	0	0	0	0	0	0	0	0	0	0	0	0	0	0	0	0	0	0	0	0	0	0	0	0	0	0	0	0	0	0	0	0	0	0	0	0	0	0	0	0	0	0	0	0	0	0	0
AT1G07837	0	0	0	0	0	0	0	0	0	0	0	0	0	0	0	0	0	0	0	0	0	0	0	0	0	0	0	0	0	0	0	0	0	0	0	0	0	0	0	0	0	0	0	0	0	0	0	0	0
AT1G07840	758	738	631	710	23	19	27	20	18	36	25	32	32	8	12	122	192	0	0	116	133	1177	542	0	0	0	57	117	296	282	233	164	174	123	0	0	0	0	0	0	0	0	0	0	0	0	0	0	0
AT1G07843	0	0	0	0	0	0	0	0	0	0	0	0	0	0	0	0	0	0	0	0	0	0	0	0	0	0	0	0	0	0	0	0	0	0	0	0	0	0	0	0	0	0	0	0	0	0	0	0	0
AT1G07847	0	0	0	0	0	0	0	0	0	0	0	0	0	0	0	0	0	0	0	0	0	0	0	0	0	0	0	0	0	0	0	0	0	0	0	0	0	0	0	0	0	0	0	0	0	0	0	0	0
AT1G07850	22	0	0	0	0	0	0	0	0	0	0	0	0	0	0	0	0	0	0	0	0	27	29	0	0	0	0	0	2	0	0	0	0	0	0	0	0	0	0	0	0	0	0	0	0	0	0	0	0
AT1G07853	0	0	0	0	0	0	0	0	0	0	0	0	1	0	0	0	2	0	0	0	0	0	0	0	0	0	0	1	0	2	0	0	0	0	0	0	0	0	0	0	0	0	0	0	0	0	0	0	0
AT1G07857	0	0	0	0	0	0	0	0	0	0	0	0	0	0	0	0	0	0	0	0	0	0	0	0	0	0	0	0	0	0	0	0	0	0	0	0	0	0	0	0	0	0	0	0	0	0	0	0	0
AT1G07860	6	3	0	0	0	0	0	0	0	0	0	0	0	0	0	0	0	0	0	0	0	0	7	0	0	0	0	0	0	0	2	0	0	0	0	0	0	0	0	0	0	0	0	0	0	0	0	0	0
AT1G07863	0	0	0	0	0	0	0	0	0	0	0	0	0	0	0	0	0	0	0	0	0	0	0	0	0	0	0	0	0	0	0	0	0	0	0	0	0	0	0	0	0	0	0	0	0	0	0	0	0
AT1G07867	0	0	0	0	0	0	0	0	0	0	0	0	0	0	0	0	0	0	0	0	0	0	0	0	0	0	0	0	0	0	0	0	0	0	0	0	0	0	0	0	0	0	0	0	0	0	0	0	0
AT1G07870	2658	1346	479	599	7	15	32	9	23	33	40	23	41	4	3	33	77	0	0	87	110	2215	2001	0	0	0	37	26	134	104	142	147	123	188	0	0	0	0	0	0	0	0	0	0	0	0	0	0	0
AT1G07873	0	0	0	0	0	0	0	0	0	0	0	0	0	0	0	0	0	0	0	0	0	0	0	0	0	0	0	0	0	0	0	0	0	0	0	0	0	0	0	0	0	0	0	0	0	0	0	0	0
AT1G07877	19	12	15	13	0	0	0	0	0	0	0	0	0	0	0	0	0	0	0	3	0	18	21	0	0	0	0	0	9	7	2	4	5	8	0	0	0	0	0	0	0	0	0	0	0	0	0	0	0
AT1G07880	423	336	167	160	6	13	6	11	20	25	11	18	14	0	0	47	49	0	0	63	47	388	300	0	0	0	21	37	80	92	58	80	37	37	0	0	0	0	0	0	0	0	0	0	0	0	0	0	0
AT1G07883	0	0	0	0	0	0	0	0	0	0	0	0	0	0	0	0	0	0	0	0	0	0	0	0	0	0	0	0	0	0	0	0	0	0	0	0	0	0	0	0	0	0	0	0	0	0	0	0	0
AT1G07885	0	6	0	10	0	0	0	0	0	0	0	0	0	0	0	0	0	0	0	0	0	1	9	0	0	0	0	0	0	0	0	0	0	0	0	0	0	0	0	0	0	0	0	0	0	0	0	0	0
AT1G07887	556	620	601	264	6	26	9	0	0	8	0	0	0	42	38	56	35	0	0	239	0	635	374	0	0	0	1	0	2	2	32	41	14	4	0	0	0	0	0	0	0	0	0	0	0	0	0	0	0
AT1G07890	24934	20753	13530	16090	689	757	1241	949	730	1201	1376	1024	1484	566	561	3411	5276	0	0	6114	6811	46250	65682	0	0	0	2579	4005	7116	6840	5552	7572	9956	8944	0	0	0	0	0	0	0	0	0	0	0	0	0	0	0
AT1G07893	0	0	0	0	0	0	0	0	1	0	0	0	0	0	0	0	0	0	0	0	0	0	0	0	0	0	0	0	0	0	0	0	0	0	0	0	0	0	0	0	0	0	0	0	0	0	0	0	0
AT1G07897	32	43	27	13	0	0	0	3	1	1	7	4	0	0	40	1	0	0	0	12	0	57	93	0	0	3	20	17	126	72	24	43	26	56	0	0	0	0	0	0	0	0	0	0	0	0	0	0	0
AT1G07900	11	12	15	38	0	0	16	12	0	0	0	0	0	0	0	0	0	0	0	0	6	56	68	0	0	0	4	9	22	18	6	42	32	43	0	0	0	0	0	0	0	0	0	0	0	0	0	0	0
AT1G07901	39	27	26	31	0	0	0	0	0	0	3	5	0	1	0	5	8	0	0	9	6	33	30	0	0	0	3	12	16	8	21	42	32	27	0	0	0	0	0	0	0	0	0	0	0	0	0	0	0
AT1G07902	93	64	46	61	0	2	0	0	0	0	7	5	10	0	0	0	0	0	0	18	15	81	41	0	0	0	0	13	26	25	29	56	42	53	0	0	0	0	0	0	0	0	0	0	0	0	0	0	0
AT1G07903	0	0	1	0	0	0	1	9	4	0	3	0	1	0	0	2	0	0	0	0	0	0	1	0	0	0	0	0	6	6	0	0	0	0	0	0	0	0	0	0	0	0	0	0	0	0	0	0	0
AT1G07907	0	0	0	0	0	0	0	0	0	0	0	0	0	0	0	0	0	0	0	0	0	0	0	0	0	0	0	0	0	0	0	0	0	0	0	0	0	0	0	0	0	0	0	0	0	0	0	0	0
AT1G07910	866	653	856	1045	6	14	33	21	7	14	29	12	30	0	0	117	129	0	0	127	191	1041	686	0	0	0	43	55	81	117	79	127	96	108	0	0	0	0	0	0	0	0	0	0	0	0	0	0	0
AT1G07913	61	58	0	0	0	0	0	0	3	9	8	1	9	0	0	0	0	0	0	0	0	0	0	0	0	0	0	0	0	0	0	0	0	0	0	0	0	0	0	0	0	0	0	0	0	0	0	0	0
AT1G07917	0	0	0	0	0	0	0	0	0	0	0	0	0	0	0	0	0	0	0	0	0	0	0	0	0	0	0	0	0	0	0	0	0	0	0	0	0	0	0	0	0	0	0	0	0	0	0	0	0
AT1G07920	20308	17789	13631	16191	576	738	1058	922	643	1141	1260	1031	1676	1071	989	3595	5835	0	0	2785	3861	34357	27281	0	0	121	2503	3046	7115	6732	5188	7269	8484	7545	0	0	0	0	0	0	0	0	0	0	0	0	0	0	0
AT1G07923	1	1	0	0	0	0	0	0	0	0	0	0	0	0	0	0	0	0	0	0	0	0	0	0	0	0	0	0	0	0	0	0	0	0	0	0	0	0	0	0	0	0	0	0	0	0	0	0	0
AT1G07927	0	0	0	0	0	0	0	0	0	0	0	0	0	0	0	0	0	0	0	0	0	0	0	0	0	0	0	0	0	0	0	0	0	0	0	0	0	0	0	0	0	0	0	0	0	0	0	0	0
AT1G07930	14823	13701	10427	12128	492	660	886	735	557	889	988	882	1317	999	894	3436	5701	0	0	2410	3555	30148	22816	0	0	43	1947	2270	5227	4782	4671	6181	5935	5551	0	0	0	0	0	0	0	0	0	0	0	0	0	0	0
AT1G07933	30	18	0	0	0	0	0	0	1	9	0	7	5	2	1	1	0	0	0	0	0	3	2	0	0	0	0	0	0	0	0	0	0	0	0	0	0	0	0	0	0	0	0	0	0	0	0	0	0
AT1G07937	23	24	0	0	0	0	0	0	0	0	2	0	0	0	1	0	0	0	0	0	0	21	0	0	0	0	0	0	0	0	0	0	0	0	0	0	0	0	0	0	0	0	0	0	0	0	0	0	0
AT1G07940	17582	15181	11473	13602	614	784	1119	938	664	1202	1212	1080	1618	1027	932	3668	5878	0	0	2611	3476	31508	24732	0	0	69	2247	3222	6923	6063	5300	7274	7439	7185	0	0	0	0	0	0	0	0	0	0	0	0	0	0	0
AT1G07943	7	9	6	5	0	0	1	0	0	1	0	0	0	0	0	0	2	0	0	0	3	13	31	0	0	0	0	0	0	0	3	0	0	0	0	0	0	0	0	0	0	0	0	0	0	0	0	0	0
AT1G07947	0	0	0	0	0	0	0	0	0	0	0	0	0	0	0	0	0	0	0	0	0	0	0	0	0	0	0	0	0	0	0	0	0	0	0	0	0	0	0	0	0	0	0	0	0	0	0	0	0
AT1G07950	585	560	521	517	12	22	30	28	19	34	36	39	73	24	27	82	152	0	0	95	91	617	305	0	0	0	90	124	290	309	270	452	231	331	0	0	0	0	0	0	0	0	0	0	0	0	0	0	0
AT1G07957	0	0	1	2	0	0	0	0	0	0	0	0	0	0	0	0	0	0	0	0	0	1	0	0	0	2	0	0	0	0	0	0	0	0	0	0	0	0	0	0	0	0	0	0	0	0	0	0	0
AT1G07960	1680	1451	739	936	25	35	50	51	38	81	99	70	99	26	35	87	162	0	0	192	175	1378	975	0	0	9	153	206	490	401	345	412	400	397	0	0	0	0	0	0	0	0	0	0	0	0	0	0	0
AT1G07963	10	16	4	5	1	0	1	1	0	0	1	2	0	0	0	1	0	0	0	0	1	23	2	0	0	0	0	0	0	0	0	0	0	0	0	0	0	0	0	0	0	0	0	0	0	0	0	0	0
AT1G07967	0	2	0	2	0	0	0	0	0	0	0	0	0	0	0	0	0	0	0	0	0	0	7	0	0	0	1	0	2	0	0	0	0	0	0	0	0	0	0	0	0	0	0	0	0	0	0	0	0
AT1G07970	562	510	427	474	7	12	15	20	7	12	20	19	38	15	12	124	180	0	0	76	142	651	581	0	0	0	68	61	207	194	144	238	168	141	0	0	0	0	0	0	0	0	0	0	0	0	0	0	0
AT1G07973	0	0	0	0	0	0	0	0	0	0	0	0	0	0	0	0	0	0	0	0	0	0	0	0	0	0	0	0	0	0	0	0	0	0	0	0	0	0	0	0	0	0	0	0	0	0	0	0	0
AT1G07977	0	0	0	0	0	0	0	0	0	0	0	0	0	0	0	0	0	0	0	0	0	0	0	0	0	0	0	0	0	0	0	0	0	0	0	0	0	0	0	0	0	0	0	0	0	0	0	0	0
AT1G07980	638	554	499	455	12	25	26	36	10	26	22	26	32	11	8	77	138	0	0	109	150	707	445	0	0	0	33	56	132	138	102	124	108	94	0	0	0	0	0	0	0	0	0	0	0	0	0	0	0
AT1G07983	0	0	0	0	0	0	0	0	0	0	0	0	0	0	0	0	0	0	0	0	0	0	0	0	0	0	0	0	0	0	0	0	0	0	0	0	0	0	0	0	0	0	0	0	0	0	0	0	0
AT1G07985	25	22	26	26	3	5	1	1	0	0	0	0	0	1	1	8	9	0	0	2	0	81	33	0	0	0	5	6	8	13	4	31	48	30	0	0	0	0	0	0	0	0	0	0	0	0	0	0	0
AT1G07987	0	1	0	2	0	0	0	0	0	0	0	0	0	0	0	0	0	0	0	0	0	0	0	0	0	0	0	0	1	0	0	0	0	0	0	0	0	0	0	0	0	0	0	0	0	0	0	0	0
AT1G07990	3266	2986	2030	2146	46	63	101	62	37	69	85	57	117	32	41	214	329	0	0	366	588	2619	2327	0	0	0	94	115	226	207	337	282	344	289	0	0	0	0	0	0	0	0	0	0	0	0	0	0	0
AT1G07993	0	1	3	6	0	0	0	0	0	0	0	0	0	0	0	0	0	0	0	0	1	8	6	0	0	0	5	19	55	30	2	13	31	12	0	0	0	0	0	0	0	0	0	0	0	0	0	0	0
AT1G07997	0	0	0	0	0	0	0	0	0	0	0	0	0	0	0	0	0	0	0	0	0	1	0	0	0	0	0	0	0	0	0	1	0	0	0	0	0	0	0	0	0	0	0	0	0	0	0	0	0
AT1G08000	228	226	247	242	14	17	12	12	6	16	12	19	13	11	8	60	102	0	0	57	105	649	234	0	0	0	32	29	103	68	59	99	136	94	0	0	0	0	0	0	0	0	0	0	0	0	0	0	0
AT1G08003	0	0	0	0	0	0	0	0	0	0	0	0	0	0	0	0	0	0	0	0	0	0	0	0	0	0	0	0	0	0	0	0	0	0	0	0	0	0	0	0	0	0	0	0	0	0	0	0	0
AT1G08005	0	0	0	0	0	0	0	0	0	0	0	0	0	0	0	0	1	0	0	0	0	0	0	0	0	0	0	0	0	0	0	0	0	0	0	0	0	0	0	0	0	0	0	0	0	0	0	0	0
AT1G08007	0	2	0	0	0	0	0	0	0	0	0	0	0	0	0	0	0	0	0	0	0	0	0	0	0	0	0	0	0	0	0	0	0	0	0	0	0	0	0	0	0	0	0	0	0	0	0	0	0
AT1G08010	791	682	588	750	16	19	22	15	13	28	27	24	31	23	24	122	185	0	0	78	128	1413	625	0	0	0	80	112	143	142	92	158	297	200	0	0	0	0	0	0	0	0	0	0	0	0	0	0	0
AT1G08013	0	0	0	0	0	0	0	0	0	0	0	0	0	0	0	0	0	0	0	0	0	0	0	0	0	0	0	0	0	0	0	0	0	0	0	0	0	0	0	0	0	0	0	0	0	0	0	0	0
AT1G08017	0	0	0	0	0	0	0	0	0	0	0	0	0	0	0	0	0	0	0	0	0	0	0	0	0	0	0	0	0	0	0	0	0	0	0	0	0	0	0	0	0	0	0	0	0	0	0	0	0
AT1G08023	3	0	0	0	0	0	0	0	0	0	0	0	0	0	0	0	0	0	0	0	0	0	0	0	0	0	0	0	0	0	0	0	0	0	0	0	0	0	0	0	0	0	0	0	0	0	0	0	0
AT1G08027	1	1	0	0	0	0	0	0	0	0	0	0	0	0	0	0	0	0	0	0	0	0	0	0	0	0	0	0	0	0	0	0	0	0	0	0	0	0	0	0	0	0	0	0	0	0	0	0	0
AT1G08030	1007	939	679	730	8	34	49	37	27	46	68	41	78	0	5	92	125	0	0	117	172	1073	576	0	0	0	93	87	180	136	180	126	173	187	0	0	0	0	0	0	0	0	0	0	0	0	0	0	0
AT1G08033	6	5	2	2	0	0	0	0	0	0	0	0	0	0	0	0	0	0	0	0	0	0	0	0	0	0	0	0	0	0	0	0	0	0	0	0	0	0	0	0	0	0	0	0	0	0	0	0	0
AT1G08035	0	4	0	0	0	0	0	0	0	0	0	0	0	0	0	1	0	0	0	1	0	6	3	0	0	0	5	0	1	0	5	6	11	2	0	0	0	0	0	0	0	0	0	0	0	0	0	0	0
AT1G08037	39	39	0	3	0	8	0	0	0	0	2	0	0	0	14	65	0	0	0	0	43	91	117	0	0	0	21	0	0	0	35	54	2	0	0	0	0	0	0	0	0	0	0	0	0	0	0	0	0
AT1G08040	1233	1089	688	803	41	52	66	47	22	38	17	24	34	13	17	78	109	0	0	213	261	1226	893	0	0	0	87	119	157	198	199	190	223	170	0	0	0	0	0	0	0	0	0	0	0	0	0	0	0
AT1G08043	244	251	101	181	36	53	65	90	7	23	18	21	24	33	27	52	58	0	0	50	98	793	243	0	0	6	63	121	235	149	218	280	485	431	0	0	0	0	0	0	0	0	0	0	0	0	0	0	0
AT1G08047	3	3	7	8	0	0	0	0	0	0	0	0	0	0	0	0	0	0	0	0	0	5	14	0	0	0	0	0	0	0	9	3	0	0	0	0	0	0	0	0	0	0	0	0	0	0	0	0	0
AT1G08050	867	748	213	303	10	9	42	14	21	36	36	28	37	7	6	31	44	0	0	62	99	883	401	0	0	0	17	56	73	65	130	151	133	113	0	0	0	0	0	0	0	0	0	0	0	0	0	0	0
AT1G08053	0	0	0	0	0	0	0	0	0	0	0	0	0	0	0	0	0	0	0	0	0	0	0	0	0	0	0	0	0	0	0	0	0	0	0	0	0	0	0	0	0	0	0	0	0	0	0	0	0
AT1G08057	0	0	0	0	0	0	0	0	0	0	0	0	0	0	0	0	0	0	0	0	0	0	0	0	0	0	0	0	0	0	0	0	0	0	0	0	0	0	0	0	0	0	0	0	0	0	0	0	0
AT1G08060	890	888	1108	1119	15	23	24	29	11	20	23	21	38	5	5	121	170	0	0	171	318	1095	750	0	0	0	73	34	83	84	95	108	117	80	0	0	0	0	0	0	0	0	0	0	0	0	0	0	0
AT1G08063	1	0	0	0	0	0	0	0	0	0	0	0	0	0	0	0	0	0	0	0	0	0	0	0	0	0	0	0	0	0	0	0	0	0	0	0	0	0	0	0	0	0	0	0	0	0	0	0	0
AT1G08065	0	0	0	0	0	0	0	0	0	0	0	0	0	0	0	0	0	0	0	0	0	0	0	0	0	0	0	0	0	0	0	0	0	0	0	0	0	0	0	0	0	0	0	0	0	0	0	0	0
AT1G08070	63	58	69	71	0	0	1	2	0	0	3	0	3	0	2	7	5	0	0	20	18	82	35	0	0	0	5	2	14	5	32	10	2	15	0	0	0	0	0	0	0	0	0	0	0	0	0	0	0
AT1G08073	0	0	0	0	0	0	0	0	0	0	0	0	0	0	0	0	0	0	0	0	0	0	0	0	0	0	0	0	0	0	0	0	0	0	0	0	0	0	0	0	0	0	0	0	0	0	0	0	0
AT1G08077	0	0	0	0	0	0	0	0	0	0	0	0	0	0	0	0	0	0	0	0	0	0	0	0	0	0	0	0	0	0	0	0	0	0	0	0	0	0	0	0	0	0	0	0	0	0	0	0	0
AT1G08080	9	12	5	4	0	0	0	0	0	0	0	0	0	0	0	0	0	0	0	0	0	3	8	0	0	0	0	0	0	0	0	5	0	0	0	0	0	0	0	0	0	0	0	0	0	0	0	0	0
AT1G08087	0	0	0	0	0	0	0	0	0	0	0	0	0	0	0	0	0	0	0	0	0	0	0	0	0	0	0	0	0	0	0	0	0	0	0	0	0	0	0	0	0	0	0	0	0	0	0	0	0
AT1G08090	47863	45431	377	425	14	18	35	10	166	306	346	189	448	0	0	15	6	0	0	16	13	17	0	0	0	0	0	8	20	0	5	5	26	18	0	0	0	0	0	0	0	0	0	0	0	0	0	0	0
AT1G08093	0	0	0	0	0	0	0	0	0	0	0	0	0	0	0	0	0	0	0	0	0	0	0	0	0	0	0	0	0	0	0	0	0	0	0	0	0	0	0	0	0	0	0	0	0	0	0	0	0
AT1G08097	0	0	0	0	0	0	0	0	0	0	0	0	0	0	0	0	0	0	0	0	0	0	0	0	0	0	0	0	0	0	0	0	0	0	0	0	0	0	0	0	0	0	0	0	0	0	0	0	0
AT1G08100	1185	1095	12	11	0	1	2	0	1	1	5	3	5	0	0	0	0	0	0	0	0	0	0	0	0	0	0	0	0	0	0	0	0	0	0	0	0	0	0	0	0	0	0	0	0	0	0	0	0
AT1G08103	7	5	0	4	0	0	0	0	0	0	0	0	0	0	0	0	0	0	0	0	0	0	1	0	0	0	6	0	18	13	6	5	5	7	0	0	0	0	0	0	0	0	0	0	0	0	0	0	0
AT1G08107	0	0	0	0	0	0	0	0	0	1	0	0	0	2	1	0	0	0	0	0	0	2	0	0	0	3	0	0	0	0	0	0	0	0	0	0	0	0	0	0	0	0	0	0	0	0	0	0	0
AT1G08110	3066	2529	2967	3344	105	181	172	157	72	136	184	142	165	73	65	389	670	0	0	857	1342	4206	4302	0	0	0	277	412	774	804	1313	1465	1119	833	0	0	0	0	0	0	0	0	0	0	0	0	0	0	0
AT1G08113	0	0	0	0	0	0	0	0	0	0	0	0	0	0	0	0	0	0	0	0	0	0	0	0	0	0	0	0	0	2	0	0	0	0	0	0	0	0	0	0	0	0	0	0	0	0	0	0	0
AT1G08115	0	0	0	0	0	0	0	0	0	0	0	0	0	0	0	0	0	0	0	0	0	0	0	0	0	0	0	0	0	0	0	0	0	0	0	0	0	0	0	0	0	0	0	0	0	0	0	0	0
AT1G08117	1	0	1	0	0	0	0	0	0	0	0	0	0	0	0	0	0	0	0	0	0	1	0	0	0	0	0	0	3	3	3	2	1	0	0	0	0	0	0	0	0	0	0	0	0	0	0	0	0
AT1G08120	2	2	0	1	0	0	0	0	0	2	0	0	1	0	0	0	0	0	0	0	0	7	20	0	0	0	0	0	0	1	0	1	0	0	0	0	0	0	0	0	0	0	0	0	0	0	0	0	0
AT1G08123	2	0	0	0	0	0	0	0	0	0	1	0	0	0	1	0	0	0	0	0	0	0	0	0	0	3	0	1	3	2	0	0	2	1	0	0	0	0	0	0	0	0	0	0	0	0	0	0	0
AT1G08125	771	650	544	574	10	21	29	16	9	20	29	30	52	9	6	94	140	0	0	117	161	777	597	0	0	0	70	74	169	101	170	191	186	94	0	0	0	0	0	0	0	0	0	0	0	0	0	0	0
AT1G08127	0	0	0	0	0	0	0	0	0	0	0	0	0	0	0	0	0	0	0	0	0	0	0	0	0	0	0	0	0	0	0	0	0	0	0	0	0	0	0	0	0	0	0	0	0	0	0	0	0
AT1G08130	1051	890	789	869	17	23	37	23	19	23	49	32	54	24	18	136	273	0	0	154	198	1842	1100	0	0	0	104	128	265	252	195	269	264	182	0	0	0	0	0	0	0	0	0	0	0	0	0	0	0
AT1G08133	0	0	0	0	0	0	0	0	0	0	0	0	0	0	0	0	0	0	0	0	0	0	0	0	0	0	0	0	0	0	0	0	0	0	0	0	0	0	0	0	0	0	0	0	0	0	0	0	0
AT1G08135	0	0	0	0	0	0	0	0	0	0	0	0	0	0	0	0	0	0	0	0	0	0	0	0	0	0	0	2	0	0	0	0	0	0	0	0	0	0	0	0	0	0	0	0	0	0	0	0	0
AT1G08137	0	0	0	0	0	0	0	0	0	0	0	0	0	0	0	0	0	0	0	0	0	0	0	0	0	0	0	0	0	0	0	0	0	0	0	0	0	0	0	0	0	0	0	0	0	0	0	0	0
AT1G08140	0	0	0	0	0	0	0	0	0	0	0	0	0	0	0	0	0	0	0	0	0	0	0	0	0	0	0	0	0	0	0	0	2	0	0	0	0	0	0	0	0	0	0	0	0	0	0	0	0
AT1G08143	0	0	0	0	0	0	0	0	0	0	0	0	0	0	0	0	0	0	0	0	0	0	0	0	0	0	0	0	0	0	0	0	0	0	0	0	0	0	0	0	0	0	0	0	0	0	0	0	0
AT1G08147	0	0	0	0	0	0	0	0	0	0	0	0	0	0	0	0	0	0	0	0	0	0	0	0	0	0	0	0	0	0	0	0	0	0	0	0	0	0	0	0	0	0	0	0	0	0	0	0	0
AT1G08150	0	0	0	0	0	0	0	0	0	0	0	0	0	0	0	0	0	0	0	0	0	0	0	0	0	0	0	0	0	0	0	0	0	2	0	0	0	0	0	0	0	0	0	0	0	0	0	0	0
AT1G08153	0	0	0	0	0	0	0	0	0	0	0	0	0	0	0	0	0	0	0	0	0	0	0	0	0	0	0	0	0	0	0	0	0	0	0	0	0	0	0	0	0	0	0	0	0	0	0	0	0
AT1G08157	0	0	0	0	0	0	0	0	0	0	0	0	0	0	0	0	0	0	0	0	0	0	0	0	0	0	0	0	0	0	0	0	0	0	0	0	0	0	0	0	0	0	0	0	0	0	0	0	0
AT1G08160	996	800	126	129	5	6	8	13	67	128	91	90	164	19	15	37	33	0	0	73	125	667	141	0	0	2	29	38	76	79	91	141	205	162	0	0	0	0	0	0	0	0	0	0	0	0	0	0	0
AT1G08163	0	0	0	0	0	0	0	0	0	0	0	0	0	0	0	0	0	0	0	0	0	0	0	0	0	0	0	0	0	0	0	0	0	0	0	0	0	0	0	0	0	0	0	0	0	0	0	0	0
AT1G08165	16	7	24	17	0	0	0	0	0	0	0	0	0	2	3	11	11	0	0	13	12	61	8	0	0	0	0	2	20	17	20	17	24	7	0	0	0	0	0	0	0	0	0	0	0	0	0	0	0
AT1G08170	1	2	0	0	0	0	0	0	0	0	0	0	0	0	0	1	5	0	0	0	0	0	0	0	0	0	0	0	2	8	2	5	0	8	0	0	0	0	0	0	0	0	0	0	0	0	0	0	0
AT1G08173	67	50	1	0	0	0	0	6	1	0	5	3	0	0	1	1	0	0	0	0	0	35	5	0	0	0	2	0	11	6	5	14	1	4	0	0	0	0	0	0	0	0	0	0	0	0	0	0	0
AT1G08177	0	0	0	0	0	0	0	0	0	0	0	0	0	0	0	0	0	0	0	0	0	0	0	0	0	0	0	0	0	0	0	1	0	0	0	0	0	0	0	0	0	0	0	0	0	0	0	0	0
AT1G08180	78	93	105	101	6	3	7	21	10	12	19	11	24	2	8	28	48	0	0	31	48	95	21	0	0	1	48	40	131	74	115	80	100	85	0	0	0	0	0	0	0	0	0	0	0	0	0	0	0
AT1G08183	0	1	0	0	0	0	0	0	0	0	0	0	0	0	0	0	0	0	0	0	0	0	0	0	0	0	0	0	0	0	0	0	0	0	0	0	0	0	0	0	0	0	0	0	0	0	0	0	0
AT1G08190	5636	4901	3351	3598	82	111	107	110	99	182	158	142	206	134	101	404	655	0	0	675	1149	6443	4135	0	0	19	269	327	666	696	562	802	707	437	0	0	0	0	0	0	0	0	0	0	0	0	0	0	0
AT1G08193	0	0	0	0	0	0	0	0	0	0	0	0	0	0	0	0	0	0	0	0	0	0	0	0	0	0	0	0	0	0	0	0	0	0	0	0	0	0	0	0	0	0	0	0	0	0	0	0	0
AT1G08200	9120	9085	6484	8955	161	290	262	233	140	367	242	239	264	181	165	723	1143	0	0	2248	2563	24630	14401	0	0	11	915	1096	3029	2635	1999	2440	3171	2950	0	0	0	0	0	0	0	0	0	0	0	0	0	0	0
AT1G08207	0	0	0	0	0	0	0	0	0	0	0	0	0	0	0	0	0	0	0	0	0	0	0	0	0	0	0	0	0	0	0	0	0	0	0	0	0	0	0	0	0	0	0	0	0	0	0	0	0
AT1G08210	720	703	618	674	21	31	44	37	36	52	69	52	59	15	16	123	178	0	0	157	176	845	868	0	0	0	137	165	223	252	284	434	394	358	0	0	0	0	0	0	0	0	0	0	0	0	0	0	0
AT1G08213	88	40	24	31	1	0	0	1	1	0	2	1	0	3	0	1	7	0	0	6	6	38	14	0	0	1	0	7	18	10	2	5	0	8	0	0	0	0	0	0	0	0	0	0	0	0	0	0	0
AT1G08217	0	13	0	0	1	0	0	1	0	0	2	0	0	0	0	1	0	0	0	0	0	0	3	0	0	1	0	4	0	0	0	0	2	0	0	0	0	0	0	0	0	0	0	0	0	0	0	0	0
AT1G08220	304	287	215	214	6	13	12	11	0	15	12	19	13	4	8	41	78	0	0	31	31	402	197	0	0	0	26	69	126	116	95	85	109	93	0	0	0	0	0	0	0	0	0	0	0	0	0	0	0
AT1G08223	0	0	0	0	0	0	0	0	0	0	0	0	0	0	0	0	0	0	0	0	0	0	0	0	0	0	0	0	0	0	0	0	0	0	0	0	0	0	0	0	0	0	0	0	0	0	0	0	0
AT1G08227	0	0	0	0	0	0	0	0	0	0	0	0	0	0	0	0	0	0	0	0	0	0	0	0	0	0	0	0	0	0	0	0	0	0	0	0	0	0	0	0	0	0	0	0	0	0	0	0	0
AT1G08230	395	351	415	480	23	27	27	11	4	8	15	8	23	36	33	118	154	0	0	59	92	1226	753	0	0	0	108	150	259	252	240	461	331	309	0	0	0	0	0	0	0	0	0	0	0	0	0	0	0
AT1G08237	0	1	3	0	0	0	0	0	0	0	0	0	0	0	0	0	0	0	0	0	0	0	0	0	0	0	0	0	1	0	0	0	0	1	0	0	0	0	0	0	0	0	0	0	0	0	0	0	0
AT1G08240	0	0	0	0	0	0	0	0	0	0	0	0	0	0	0	0	0	0	0	0	0	0	0	0	0	0	0	0	0	0	0	0	0	0	0	0	0	0	0	0	0	0	0	2	0	0	0	0	0
AT1G08247	0	0	0	0	0	0	0	0	0	0	0	0	0	0	0	0	0	0	0	0	0	0	0	0	0	0	0	0	0	0	0	0	0	0	0	0	0	0	0	0	0	0	0	0	0	0	0	0	0
AT1G08250	57	63	35	53	2	2	8	9	3	10	8	6	13	19	17	18	25	0	0	11	26	178	2	0	0	0	21	65	111	99	156	152	155	250	0	0	0	0	0	0	0	0	0	0	0	0	0	0	0
AT1G08253	0	0	0	0	0	0	0	0	0	0	0	0	0	0	0	0	0	0	0	0	0	0	0	0	0	0	0	0	0	0	0	0	0	0	0	0	0	0	0	0	0	0	0	0	0	0	0	0	0
AT1G08257	0	0	0	0	0	0	0	0	0	0	0	0	0	0	0	0	0	0	0	0	0	0	0	0	0	0	0	0	0	0	0	0	0	0	0	0	0	0	0	0	0	0	0	0	0	0	0	0	0
AT1G08260	1588	1373	930	1035	17	15	31	21	15	34	34	44	51	0	0	126	241	0	0	160	247	1594	826	0	0	0	93	104	130	193	130	135	219	140	0	0	0	0	0	0	0	0	0	0	0	0	0	0	0
AT1G08263	0	0	0	0	0	0	0	0	0	0	0	0	0	0	0	0	0	0	0	0	0	0	0	0	0	0	0	0	0	0	0	0	0	0	0	0	0	0	0	0	0	0	0	0	0	0	0	0	0
AT1G08267	0	0	0	3	0	0	0	0	0	0	0	0	0	0	0	0	0	0	0	0	0	1	2	0	0	0	0	0	0	0	0	1	0	0	0	0	0	0	0	0	0	0	0	0	0	0	0	0	0
AT1G08270	118	78	44	53	3	3	4	5	1	6	4	7	1	0	0	8	16	0	0	10	9	83	80	0	0	0	4	0	0	6	18	12	13	17	0	0	0	0	0	0	0	0	0	0	0	0	0	0	0
AT1G08273	2	8	12	10	0	0	2	1	0	0	0	0	0	0	0	6	0	0	0	1	0	6	17	0	0	0	0	2	1	0	0	2	0	0	0	0	0	0	0	0	0	0	0	0	0	0	0	0	0
AT1G08277	0	0	0	0	0	0	0	0	0	0	0	0	0	0	0	0	0	0	0	0	0	0	0	0	0	0	0	0	0	0	0	0	0	0	0	0	0	0	0	0	0	0	0	0	0	0	0	0	0
AT1G08280	312	339	251	289	2	8	13	6	8	23	19	16	15	14	12	55	99	0	0	49	63	589	52	0	0	0	34	34	96	76	52	14	96	58	0	0	0	0	0	0	0	0	0	0	0	0	0	0	0
AT1G08283	149	115	22	22	2	2	4	3	6	23	11	5	15	7	5	5	7	0	0	3	7	62	51	0	0	0	0	5	60	39	152	287	60	74	0	0	0	0	0	0	0	0	0	0	0	0	0	0	0
AT1G08287	0	0	0	0	0	0	0	0	0	0	0	0	0	0	0	0	0	0	0	0	0	0	0	0	0	0	0	0	0	0	0	0	0	0	0	0	0	0	0	0	0	0	0	0	0	0	0	0	0
AT1G08290	846	623	147	155	0	6	8	6	6	20	13	18	23	1	1	12	17	0	0	8	10	356	421	0	0	0	13	33	34	56	29	94	107	92	0	0	0	0	0	0	0	0	0	0	0	0	0	0	0
AT1G08293	8	16	6	12	0	0	0	0	0	0	0	0	0	0	0	5	1	0	0	2	5	17	9	0	0	0	0	0	8	13	8	6	1	18	0	0	0	0	0	0	0	0	0	0	0	0	0	0	0
AT1G08297	0	0	0	0	0	0	0	0	0	0	0	0	0	0	0	0	0	0	0	0	0	0	0	0	0	0	0	0	0	0	0	0	0	0	0	0	0	0	0	0	0	0	0	0	0	0	0	0	0
AT1G08300	244	200	255	298	2	2	3	4	4	3	7	0	3	2	3	26	33	0	0	35	68	388	530	0	0	0	21	25	13	53	31	39	52	32	0	0	0	0	0	0	0	0	0	0	0	0	0	0	0
AT1G08303	0	0	0	0	0	0	0	0	0	0	0	0	0	0	0	0	0	0	0	0	0	0	0	0	0	0	0	0	0	0	0	0	0	0	0	0	0	0	0	0	0	0	0	0	0	0	0	0	0
AT1G08307	0	0	0	0	0	0	0	0	0	0	0	0	0	0	0	0	0	0	0	0	0	0	0	0	0	0	0	0	0	0	0	0	0	0	0	0	0	0	0	0	0	0	0	0	0	0	0	0	0
AT1G08310	175	111	34	13	0	0	4	0	9	0	17	14	22	6	7	26	74	0	0	0	2	94	129	0	0	0	24	16	0	0	1	5	19	2	0	0	0	0	0	0	0	0	0	0	0	0	0	0	0
AT1G08313	0	0	0	0	0	0	0	0	0	0	0	0	0	0	0	0	0	0	0	0	0	0	0	0	0	0	0	0	0	0	0	0	0	0	0	0	0	0	0	0	0	0	0	0	0	0	0	0	0
AT1G08315	719	584	387	440	4	4	8	0	0	38	0	0	0	4	9	16	0	0	0	89	145	322	333	0	0	0	32	0	95	42	147	226	272	202	0	0	0	0	0	0	0	0	0	0	0	0	0	0	0
AT1G08317	0	0	0	0	0	0	0	0	0	0	0	0	0	0	0	0	0	0	0	0	0	0	0	0	0	0	0	0	0	0	0	0	0	0	0	0	0	0	0	0	0	0	0	0	0	0	0	0	0
AT1G08320	2194	2020	38	36	0	0	0	0	82	152	177	148	229	13	7	44	52	0	0	0	0	416	361	0	0	0	12	22	5	17	36	36	29	21	0	0	0	0	0	0	0	0	0	0	0	0	0	0	0
AT1G08323	0	0	0	0	0	1	0	1	0	0	0	0	1	0	0	1	0	0	0	0	0	0	0	0	0	0	0	1	0	0	0	0	0	0	0	0	0	0	0	0	0	0	0	0	0	0	0	0	0
AT1G08327	0	0	0	0	0	0	0	0	0	0	0	0	0	0	0	0	0	0	0	0	0	0	0	0	0	0	0	0	0	0	0	0	0	0	0	0	0	0	0	0	0	0	0	0	0	0	0	0	0
AT1G08333	5	8	4	10	0	0	0	0	0	0	0	0	4	0	0	1	1	0	0	0	0	4	3	0	0	0	2	0	1	0	1	5	1	0	0	0	0	0	0	0	0	0	0	0	0	0	0	0	0
AT1G08337	0	0	0	0	0	0	0	0	0	0	0	0	0	0	0	0	0	0	0	0	0	0	0	0	0	0	0	0	0	0	0	0	0	0	0	0	0	0	0	0	0	0	0	0	0	0	0	0	0
AT1G08340	593	549	36	44	0	2	5	5	17	46	34	52	98	6	10	16	39	0	0	18	25	295	223	0	0	0	0	8	21	5	93	113	13	24	0	0	0	0	0	0	0	0	0	0	0	0	0	0	0
AT1G08343	0	0	0	0	0	0	0	0	0	0	0	0	0	0	0	0	0	0	0	0	0	0	0	0	0	0	0	0	0	0	0	0	0	0	0	0	0	0	0	0	0	0	0	0	0	0	0	0	0
AT1G08347	0	0	0	0	0	0	0	0	0	0	0	0	0	0	0	0	0	0	0	0	0	0	0	0	0	12	0	0	0	0	0	0	0	0	0	0	0	0	0	0	0	0	0	0	0	0	0	0	5
AT1G08350	534	561	297	376	6	16	18	30	14	32	39	28	59	10	6	81	90	0	0	68	102	637	303	0	0	0	42	59	103	83	97	59	112	111	0	0	0	0	0	0	0	0	0	0	0	0	0	0	0
AT1G08353	0	0	0	0	0	0	0	0	1	2	1	0	0	2	2	0	0	0	0	0	0	0	0	0	0	14	0	0	0	0	0	0	0	0	0	0	0	0	0	0	0	0	0	0	0	0	0	0	0
AT1G08357	0	0	0	0	0	0	0	0	0	0	0	0	0	0	0	0	0	0	0	0	0	1	0	0	0	0	0	0	0	0	0	0	0	0	0	0	0	0	0	0	0	0	0	0	0	0	0	0	0
AT1G08360	6285	5682	5235	5974	201	286	408	311	261	498	449	433	627	235	213	1352	1979	0	0	1698	1689	11816	9961	0	0	0	1567	2251	6436	5203	3351	4217	3322	3458	0	0	0	0	0	0	0	0	0	0	0	0	0	0	0
AT1G08363	0	0	0	0	0	0	0	0	0	0	0	0	0	0	0	0	0	0	0	0	0	0	0	0	0	0	0	0	0	0	0	0	0	0	0	0	0	0	0	0	0	0	0	0	0	0	0	0	0
AT1G08367	0	0	0	0	0	0	0	0	0	0	0	0	0	0	0	0	0	0	0	0	0	0	0	0	0	0	0	0	0	0	0	0	0	0	0	0	0	0	0	0	0	0	0	0	0	0	0	0	0
AT1G08370	1665	1538	771	877	28	41	63	51	33	69	114	72	127	37	28	180	283	0	0	166	348	2068	1376	0	0	0	101	136	247	293	266	323	395	251	0	0	0	0	0	0	0	0	0	0	0	0	0	0	0
AT1G08377	0	0	0	0	0	0	0	0	0	0	0	0	0	0	0	0	0	0	0	0	0	0	0	0	0	0	0	0	0	0	0	0	0	0	0	0	0	0	0	0	0	0	0	0	0	0	0	0	0
AT1G08380	720	535	64721	68039	2161	2691	1971	3193	0	0	0	0	5	5169	4844	8036	13835	0	0	33484	36547	119132	98207	0	0	719	7251	12827	37114	32538	14221	19913	43460	41667	0	0	0	0	0	0	0	0	0	0	0	0	0	0	0
AT1G08383	0	0	0	0	0	0	0	0	0	0	0	0	0	0	0	0	0	0	0	0	0	0	0	0	0	0	0	0	0	0	0	0	0	0	0	0	0	0	0	0	0	0	0	0	0	0	0	0	0
AT1G08387	0	0	0	0	0	0	0	0	0	1	0	1	2	1	2	0	0	0	0	0	0	0	1	0	0	0	0	2	0	0	11	14	0	5	0	0	0	0	0	0	0	0	0	0	0	0	0	0	0
AT1G08390	56	52	96	100	0	7	8	0	0	0	0	5	0	6	10	6	26	0	0	72	90	203	172	0	0	0	63	110	220	151	49	85	241	221	0	0	0	0	0	0	0	0	0	0	0	0	0	0	0
AT1G08393	6	10	4	2	0	0	0	0	0	1	0	3	0	1	2	1	0	0	0	3	0	7	1	0	0	0	0	1	6	6	15	12	2	11	0	0	0	0	0	0	0	0	0	0	0	0	0	0	0
AT1G08397	0	0	0	0	0	0	0	0	0	0	0	0	0	0	0	0	0	0	0	0	0	0	0	0	0	0	0	0	0	0	1	2	0	0	0	0	0	0	0	0	0	0	0	0	0	0	0	0	0
AT1G08400	406	356	249	280	11	8	9	0	5	10	15	11	21	2	4	43	52	0	0	43	58	398	146	0	0	0	20	27	87	62	81	74	94	68	0	0	0	0	0	0	0	0	0	0	0	0	0	0	0
AT1G08403	2	4	0	0	0	0	0	0	0	0	0	0	0	0	0	0	0	0	0	0	0	0	0	0	0	0	0	0	0	0	0	0	0	0	0	0	0	0	0	0	0	0	0	0	0	0	0	0	0
AT1G08410	727	665	670	703	6	11	28	32	8	17	24	20	21	14	8	106	175	0	0	92	121	1109	546	0	0	0	56	82	245	163	131	91	165	138	0	0	0	0	0	0	0	0	0	0	0	0	0	0	0
AT1G08413	15	17	0	0	0	0	0	0	0	0	0	0	1	0	0	0	0	0	0	0	0	7	0	0	0	0	0	0	0	0	0	4	0	0	0	0	0	0	0	0	0	0	0	0	0	0	0	0	0
AT1G08417	0	0	0	0	0	0	0	0	0	0	0	0	0	0	0	0	0	0	0	0	0	0	0	0	0	0	0	0	0	0	0	0	0	0	0	0	0	0	0	0	0	0	0	0	0	0	0	0	0
AT1G08420	3222	3076	2259	2592	42	57	78	50	41	64	112	75	125	90	101	250	410	0	0	471	719	3864	2071	0	0	0	319	306	649	560	549	701	706	688	0	0	0	0	0	0	0	0	0	0	0	0	0	0	0
AT1G08427	8	6	4	6	0	0	0	0	0	0	0	0	0	0	0	0	2	0	0	1	1	27	13	0	0	0	0	0	0	0	0	0	0	0	0	0	0	0	0	0	0	0	0	0	0	0	0	0	0
AT1G08430	41	44	0	0	0	0	0	0	3	4	0	4	7	14	9	78	135	0	0	0	0	1306	577	0	0	0	0	0	0	0	0	0	0	0	0	0	0	0	0	0	0	0	0	0	0	0	0	0	0
AT1G08433	0	0	0	0	0	0	0	0	0	0	0	0	0	0	0	0	0	0	0	0	0	0	0	0	0	0	0	0	0	0	0	0	0	0	0	0	0	0	0	0	0	0	0	0	0	0	0	0	0
AT1G08437	0	2	0	0	0	0	0	0	0	0	0	0	0	0	0	0	0	0	0	0	0	0	0	0	0	0	0	0	0	0	0	0	0	0	0	0	0	0	0	0	0	0	0	0	0	0	0	0	0
AT1G08440	40	22	7	20	0	4	0	5	0	0	0	0	0	0	0	0	0	0	0	0	0	14	15	0	0	0	8	8	5	20	18	29	0	21	0	0	0	0	0	0	0	0	0	0	0	0	0	0	0
AT1G08443	4	5	0	1	0	0	0	0	0	0	0	0	0	0	0	0	0	0	0	0	0	3	0	0	0	0	0	0	1	0	0	0	0	0	0	0	0	0	0	0	0	0	0	0	0	0	0	0	0
AT1G08447	0	0	0	0	0	0	0	0	0	0	0	0	0	0	0	0	0	0	0	0	0	0	0	0	0	0	0	0	0	0	0	0	0	0	0	0	0	0	0	0	0	0	0	0	0	0	0	0	0
AT1G08450	2735	2526	3624	4459	220	316	856	521	32	69	64	79	97	33	21	280	500	0	0	1537	3012	7079	5654	0	0	0	236	288	939	719	2477	2909	1164	867	0	0	0	0	0	0	0	0	0	0	0	0	0	0	0
AT1G08453	0	0	0	0	0	0	0	0	0	0	0	0	0	0	0	0	0	0	0	0	0	0	0	0	0	0	0	0	0	0	0	0	0	0	0	0	0	0	0	0	0	0	0	0	0	0	0	0	0
AT1G08457	0	0	0	1	0	0	0	0	0	0	0	0	0	0	0	0	0	0	0	0	0	4	0	0	0	0	0	0	0	0	0	7	1	5	0	0	0	0	0	0	0	0	0	0	0	0	0	0	0
AT1G08460	929	906	752	844	34	60	73	73	31	54	64	65	69	27	26	109	182	0	0	222	411	1085	1977	0	0	0	75	126	233	261	437	586	420	351	0	0	0	0	0	0	0	0	0	0	0	0	0	0	0
AT1G08463	9	12	10	9	0	2	3	3	1	3	3	4	4	1	0	0	2	0	0	0	0	14	2	0	0	0	0	0	0	0	0	0	0	0	0	0	0	0	0	0	0	0	0	0	0	0	0	0	0
AT1G08465	0	0	339	360	33	37	38	50	0	0	0	0	0	31	24	53	60	0	0	84	99	755	665	0	0	4	127	147	381	348	294	414	328	321	0	0	0	0	0	0	0	0	0	0	0	0	0	0	0
AT1G08470	610	523	392	414	16	37	32	30	21	37	32	37	43	27	24	82	142	0	0	178	254	1131	595	0	0	0	81	90	269	245	197	248	139	171	0	0	0	0	0	0	0	0	0	0	0	0	0	0	0
AT1G08473	0	0	0	0	0	0	0	0	0	0	0	0	0	0	0	0	0	0	0	0	0	0	0	0	0	0	0	0	0	0	0	0	0	0	0	0	0	0	0	0	0	0	0	0	0	0	0	0	0
AT1G08477	0	0	0	0	0	0	0	5	39	0	0	0	0	0	0	0	0	0	0	0	0	0	0	0	0	0	3	2	3	0	0	0	0	5	0	0	0	0	0	0	0	0	0	0	0	0	0	0	0
AT1G08480	2965	2570	1161	1267	89	109	119	141	102	181	181	181	228	83	90	330	591	0	0	354	528	2974	2568	0	0	0	278	448	1109	1040	765	1096	1013	1074	0	0	0	0	0	0	0	0	0	0	0	0	0	0	0
AT1G08483	0	0	0	0	0	0	0	0	0	0	0	0	0	0	0	0	0	0	0	0	0	0	0	0	0	0	0	0	0	0	0	0	0	0	0	0	0	0	0	0	0	0	0	0	0	0	0	0	0
AT1G08487	3	0	0	0	0	0	0	0	0	0	0	0	0	0	0	0	0	0	0	0	0	0	0	0	0	0	0	0	0	0	0	0	0	0	0	0	0	0	0	0	0	0	0	0	0	0	0	0	0
AT1G08490	782	699	1451	1743	40	53	75	63	25	58	59	37	55	14	23	161	269	0	0	476	650	2758	2051	0	0	0	208	236	645	665	519	671	555	492	0	0	0	0	0	0	0	0	0	0	0	0	0	0	0
AT1G08493	1	0	0	0	0	0	0	0	0	0	2	0	4	0	0	0	0	0	0	0	0	0	0	0	0	0	0	0	0	0	0	0	0	0	0	0	0	0	0	0	0	0	0	0	0	0	0	0	0
AT1G08497	0	0	0	0	0	0	0	0	0	0	0	0	0	0	0	0	0	0	0	0	0	0	0	0	0	0	0	0	0	0	0	0	0	0	0	0	0	0	0	0	0	0	0	0	0	0	0	0	0
AT1G08500	464	375	130	173	2	7	6	9	19	41	32	34	19	17	19	9	13	0	0	15	21	570	283	0	0	1	5	10	33	23	30	56	22	20	0	0	0	0	0	0	0	0	0	0	0	0	0	0	0
AT1G08503	0	0	0	0	0	0	0	0	0	0	0	0	0	0	0	0	0	0	0	0	0	0	0	0	0	0	0	0	0	0	0	0	0	0	0	0	0	0	0	0	0	0	0	0	0	0	0	0	0
AT1G08507	86	61	73	92	5	13	8	0	0	0	0	5	13	0	0	3	0	0	0	12	8	68	29	0	0	0	0	0	9	2	4	34	4	6	0	0	0	0	0	0	0	0	0	0	0	0	0	0	0
AT1G08510	5414	4904	4164	4352	91	133	164	98	59	104	137	111	201	236	229	518	821	0	0	1291	1971	8454	6565	0	0	17	474	637	1497	1496	842	1258	1997	1631	0	0	0	0	0	0	0	0	0	0	0	0	0	0	0
AT1G08513	0	0	0	0	0	0	0	0	0	0	0	0	0	0	0	0	0	0	0	0	0	0	0	0	0	0	0	0	0	0	0	0	0	0	0	0	0	0	0	0	0	0	0	0	0	0	0	0	0
AT1G08517	0	0	0	0	0	0	0	0	0	0	0	0	0	0	0	0	0	0	0	0	0	0	0	0	0	0	0	0	0	0	0	0	0	0	0	0	0	0	0	0	0	0	0	0	0	0	0	0	0
AT1G08520	1301	1056	8531	9431	139	196	224	169	16	26	38	28	51	155	143	1243	2166	0	0	2916	4608	13075	8143	0	0	0	657	861	2100	2240	1719	2185	2013	1532	0	0	0	0	0	0	0	0	0	0	0	0	0	0	0
AT1G08523	0	0	0	0	0	0	0	0	0	0	0	0	0	0	0	0	0	0	0	0	0	0	0	0	0	0	0	0	0	0	0	0	0	0	0	0	0	0	0	0	0	0	0	0	0	0	0	0	0
AT1G08530	246	211	235	289	11	26	31	47	6	13	19	9	15	2	6	51	81	0	0	135	147	727	417	0	0	0	48	67	199	175	96	158	136	121	0	0	0	0	0	0	0	0	0	0	0	0	0	0	0
AT1G08533	0	0	0	0	0	0	0	0	0	0	0	0	0	0	0	0	0	0	0	0	0	0	0	0	0	0	0	0	0	0	0	0	0	0	0	0	0	0	0	0	0	0	0	0	0	0	0	0	0
AT1G08537	0	0	0	0	0	0	0	0	0	0	0	0	0	0	0	0	0	0	0	0	0	0	0	0	0	0	0	0	0	0	0	0	0	0	0	0	0	0	0	0	0	0	0	0	0	0	0	0	0
AT1G08540	435	380	3148	3324	50	87	88	70	7	10	10	15	13	47	55	387	681	0	0	1011	1792	4006	2157	0	0	0	109	155	826	780	647	649	469	360	0	0	0	0	0	0	0	0	0	0	0	0	0	0	0
AT1G08543	0	0	0	0	0	0	0	0	0	0	0	0	0	0	0	0	0	0	0	0	0	0	0	0	0	0	0	0	0	0	0	0	0	0	0	0	0	0	0	0	0	0	0	0	0	0	0	0	0
AT1G08547	0	0	0	0	0	0	0	0	0	0	0	0	0	0	0	0	0	0	0	0	0	1	0	0	0	0	0	0	0	0	0	0	0	0	0	0	0	0	0	0	0	0	0	0	0	0	0	0	0
AT1G08550	473	502	3264	3465	89	122	121	109	2	12	12	9	23	40	38	193	310	0	0	852	1090	3064	2163	0	0	62	159	215	525	463	884	1193	449	386	0	0	0	0	0	0	0	0	0	0	0	0	0	0	0
AT1G08553	0	0	0	0	0	0	0	0	0	0	0	0	0	0	0	0	0	0	0	0	0	0	0	0	0	0	0	0	0	0	0	0	0	0	0	0	0	0	0	0	0	0	0	0	0	0	0	0	0
AT1G08557	0	0	0	0	0	0	0	0	0	0	0	0	0	0	0	0	0	0	0	0	0	0	0	0	0	0	0	0	0	0	0	0	0	0	0	0	0	0	0	0	0	0	0	0	0	0	0	0	0
AT1G08560	1003	919	469	496	6	13	8	8	21	47	43	33	23	28	30	231	369	0	0	70	72	1039	790	0	0	0	132	194	474	384	258	169	187	167	0	0	0	0	0	0	0	0	0	0	0	0	0	0	0
AT1G08563	8	6	4	8	0	1	1	1	0	1	0	0	0	0	0	0	0	0	0	0	0	39	3	0	0	0	7	16	21	7	10	26	24	13	0	0	0	0	0	0	0	0	0	0	0	0	0	0	0
AT1G08567	1	0	1	0	0	0	0	0	0	0	0	0	0	0	0	0	0	0	0	0	0	0	0	0	0	0	1	0	7	0	0	1	2	0	0	0	0	0	0	0	0	0	0	0	0	0	0	0	0
AT1G08570	2045	2023	1180	1532	127	162	229	166	44	93	96	99	118	152	124	242	407	0	0	1077	1048	3211	11445	0	0	0	522	699	1625	1513	2170	3110	1622	1701	0	0	0	0	0	0	0	0	0	0	0	0	0	0	0
AT1G08573	0	0	0	0	0	0	0	0	0	0	0	0	0	0	0	0	0	0	0	0	0	0	0	0	0	0	0	0	0	0	0	0	0	0	0	0	0	0	0	0	0	0	0	0	0	0	0	0	0
AT1G08577	4	5	2	0	0	0	0	0	0	0	0	0	0	0	0	0	0	0	0	0	0	6	0	0	0	0	0	0	0	0	0	0	3e-05	1	0	0	0	0	0	0	0	0	0	0	0	0	0	0	0
AT1G08580	1022	1073	966	833	26	34	32	49	45	85	67	56	62	24	26	142	185	0	0	123	163	1428	590	0	0	0	141	248	807	802	375	434	451	450	0	0	0	0	0	0	0	0	0	0	0	0	0	0	0
AT1G08583	0	0	0	0	0	0	0	0	0	0	0	0	0	0	0	0	0	0	0	0	0	0	0	0	0	0	0	0	0	0	0	0	0	0	0	0	0	0	0	0	0	0	0	0	0	0	0	0	0
AT1G08587	0	0	0	0	0	0	0	0	0	0	0	0	0	0	0	0	0	0	0	0	0	0	0	0	0	0	0	0	0	0	0	0	0	0	0	0	0	0	0	0	0	0	0	0	0	0	0	0	0
AT1G08590	1415	1388	312	373	1	5	3	2	23	33	49	27	37	12	7	64	140	0	0	24	39	511	228	0	0	0	14	5	21	12	21	19	29	27	0	0	0	0	0	0	0	0	0	0	0	0	0	0	0
AT1G08592	9	18	0	0	0	5	3	2	0	0	0	0	8	0	0	0	0	0	0	24	39	0	0	0	0	0	14	5	21	12	21	19	29	27	0	0	0	0	0	0	0	0	0	0	0	0	0	0	0
AT1G08597	0	0	0	0	0	0	0	0	0	0	0	0	0	0	0	0	0	0	0	0	0	0	0	0	0	0	0	0	0	0	0	0	0	0	0	0	0	0	0	0	0	0	0	0	0	0	0	0	0
AT1G08600	2325	2185	1357	1517	17	25	48	22	24	27	37	36	47	0	8	136	275	0	0	126	250	1688	1169	0	0	0	44	67	121	83	120	176	109	127	0	0	0	0	0	0	0	0	0	0	0	0	0	0	0
AT1G08603	0	0	0	0	0	0	0	0	0	0	0	0	0	0	0	0	0	0	0	0	0	0	0	0	0	0	0	0	0	0	0	0	0	0	0	0	0	0	0	0	0	0	0	0	0	0	0	0	0
AT1G08607	0	0	2	0	0	0	0	0	0	0	0	0	0	0	0	0	0	0	0	0	0	2	0	0	0	0	0	0	0	0	0	0	0	0	0	0	0	0	0	0	0	0	0	0	0	0	0	0	0
AT1G08610	226	220	408	384	3	7	6	7	2	3	11	11	7	1	3	23	51	0	0	51	51	490	176	0	0	0	21	22	100	88	58	65	45	58	0	0	0	0	0	0	0	0	0	0	0	0	0	0	0
AT1G08613	0	0	0	0	0	0	0	0	0	0	0	0	0	0	0	0	0	0	0	0	0	0	0	0	0	0	0	0	0	0	0	0	0	1	0	0	0	0	0	0	0	0	0	0	0	0	0	0	0
AT1G08620	2280	2000	1395	1510	22	29	50	35	18	48	56	45	63	16	11	124	205	0	0	145	246	1972	1023	0	0	0	86	95	162	109	172	224	163	155	0	0	0	0	0	0	0	0	0	0	0	0	0	0	0
AT1G08623	0	0	0	0	0	0	0	0	0	0	0	0	0	0	0	0	0	0	0	0	0	0	0	0	0	0	0	0	0	0	0	0	0	0	0	0	0	0	0	0	0	0	0	0	0	0	0	0	0
AT1G08627	0	0	0	0	0	0	0	0	0	0	0	0	0	0	0	0	0	0	0	0	0	0	0	0	0	0	0	0	0	0	0	0	0	0	0	0	0	0	0	0	0	0	0	0	0	0	0	0	0
AT1G08630	0	8	259	350	0	9	19	26	0	8	0	13	53	0	0	10	0	0	0	0	2	51	33	0	0	0	9	10	28	10	61	100	55	73	0	0	0	0	0	0	0	0	0	0	0	0	0	0	0
AT1G08633	1	2	3	0	0	0	0	0	0	0	0	0	0	0	0	0	0	0	0	0	0	0	0	0	0	0	4	0	0	1	0	0	0	0	0	0	0	0	0	0	0	0	0	0	0	0	0	0	0
AT1G08637	0	0	0	0	0	0	0	0	0	0	0	0	0	0	0	0	0	0	0	0	0	0	0	0	0	0	0	0	0	0	0	0	0	0	0	0	0	0	0	0	0	0	0	0	0	0	0	0	0
AT1G08640	1022	859	2475	2689	85	179	175	223	28	63	75	44	83	41	62	404	494	0	0	790	780	4843	3040	0	0	0	694	1051	1912	1902	1570	2036	1620	1384	0	0	0	0	0	0	0	0	0	0	0	0	0	0	0
AT1G08643	12	8	15	6	0	1	2	7	11	38	8	14	10	115	100	0	4	0	0	0	0	0	0	0	0	0	0	0	1	0	0	0	0	0	0	0	0	0	0	0	0	0	0	0	0	0	0	0	0
AT1G08645	1	0	0	1	0	0	0	0	0	0	0	0	0	0	0	0	0	0	0	0	1	3	8	0	0	0	0	0	0	0	0	0	0	0	0	0	0	0	0	0	0	0	0	0	0	0	0	0	0
AT1G08647	0	1	2	1	2	0	0	0	0	0	0	0	0	0	0	0	2	0	0	1	0	0	0	0	0	0	0	0	1	0	2	4	2	0	0	0	0	0	0	0	0	0	0	0	0	0	0	0	0
AT1G08650	2639	2500	1103	1177	51	57	110	109	91	202	276	182	258	74	73	175	258	0	0	454	558	1384	2607	0	0	0	568	858	1054	1097	1065	1605	1290	1226	0	0	0	0	0	0	0	0	0	0	0	0	0	0	0
AT1G08653	0	0	0	0	0	0	0	0	0	0	0	0	0	0	0	0	0	0	0	0	0	0	0	0	0	0	0	0	0	0	0	0	0	0	0	0	0	0	0	0	0	0	0	0	0	0	0	0	0
AT1G08657	7	4	0	0	0	0	0	0	1	0	0	0	0	0	0	0	0	0	0	0	0	0	0	0	0	0	0	0	0	0	0	0	0	0	0	0	0	0	0	0	0	0	0	0	0	0	0	0	0
AT1G08660	1731	1533	1185	1289	30	43	36	40	28	49	63	64	85	17	10	183	315	0	0	253	334	1912	1606	0	0	0	58	157	190	205	215	214	273	207	0	0	0	0	0	0	0	0	0	0	0	0	0	0	0
AT1G08663	0	0	0	1	0	0	0	0	0	0	0	0	0	0	0	1	0	0	0	0	0	0	0	0	0	0	1	0	5	1	0	0	0	0	0	0	0	0	0	0	0	0	0	0	0	0	0	0	0
AT1G08667	0	0	0	0	0	0	0	0	0	0	0	0	0	0	0	0	0	0	0	0	0	0	0	0	0	0	0	0	0	0	0	0	0	0	0	0	0	0	0	0	0	0	0	0	0	0	0	0	0
AT1G08670	349	330	0	0	0	0	0	0	19	47	46	37	45	0	0	12	13	0	0	0	0	49	6	0	0	0	0	0	0	0	0	0	0	0	0	0	0	0	0	0	0	0	0	0	0	0	0	0	0
AT1G08673	0	0	0	0	0	0	0	0	0	0	0	0	0	0	0	0	0	0	0	0	0	0	0	0	0	0	0	0	0	0	0	0	0	0	0	0	0	0	0	0	0	0	0	0	0	0	0	0	0
AT1G08677	0	0	0	0	0	0	0	0	0	0	0	0	0	0	0	0	0	0	0	0	0	0	0	0	0	0	0	0	0	0	0	0	0	0	0	0	0	0	0	0	0	0	0	0	0	0	0	0	0
AT1G08680	1720	1480	1079	1287	18	47	55	46	43	84	89	84	137	29	26	250	360	0	0	240	457	2090	1602	0	0	0	140	116	251	220	335	330	402	336	0	0	0	0	0	0	0	0	0	0	0	0	0	0	0
AT1G08683	0	0	0	0	0	0	0	0	0	0	0	0	0	0	0	0	0	0	0	0	0	0	0	0	0	0	0	0	0	0	0	0	0	0	0	0	0	0	0	0	0	0	0	0	0	0	0	0	0
AT1G08695	0	0	0	0	0	0	0	0	0	0	0	0	0	0	0	0	0	0	0	0	0	0	0	0	0	0	0	0	0	0	0	0	0	0	0	0	0	0	0	0	0	0	0	0	0	0	0	0	0
AT1G08697	66	63	4	4	0	0	0	1	1	3	0	0	1	0	0	0	0	0	0	0	0	13	11	0	0	0	2	0	10	0	4	11	4	0	0	0	0	0	0	0	0	0	0	0	0	0	0	0	0
AT1G08700	943	996	725	792	23	28	53	33	36	66	64	56	109	75	81	105	200	0	0	188	305	1112	660	0	0	0	115	153	360	234	337	423	450	421	0	0	0	0	0	0	0	0	0	0	0	0	0	0	0
AT1G08703	0	0	0	0	0	0	0	0	0	0	0	0	0	0	0	0	0	0	0	0	0	0	0	0	0	0	0	0	0	0	0	0	0	0	0	0	0	0	0	0	0	0	0	0	0	0	0	0	0
AT1G08707	0	0	0	0	0	0	0	1	1	2	0	0	0	0	0	0	0	0	0	0	0	0	0	0	0	0	0	0	0	0	0	0	0	0	0	0	0	0	0	0	0	0	0	0	0	0	0	0	0
AT1G08710	519	509	386	395	12	18	19	12	12	20	21	26	39	3	4	47	97	0	0	92	111	540	339	0	0	3	33	57	118	109	39	113	112	83	0	0	0	0	0	0	0	0	0	0	0	0	0	0	0
AT1G08713	0	0	0	0	0	0	0	0	0	0	0	0	0	0	0	0	0	0	0	0	0	0	0	0	0	0	0	0	0	0	0	0	0	0	0	0	0	0	0	0	0	0	0	0	0	0	0	0	0
AT1G08717	0	0	0	0	0	0	0	0	0	0	0	0	0	0	0	0	0	0	0	0	0	0	0	0	0	0	0	0	0	0	0	0	0	0	0	0	0	0	0	0	0	0	0	0	0	0	0	0	0
AT1G08720	2109	1350	957	1363	24	35	47	28	22	46	31	42	69	15	14	100	174	0	0	294	492	2526	3336	0	0	4	59	98	125	142	239	289	262	173	0	0	0	0	0	0	0	0	0	0	0	0	0	0	0
AT1G08723	0	0	0	1	0	0	0	0	0	0	0	0	0	0	0	0	0	0	0	0	1	0	0	0	0	0	0	0	0	0	0	0	0	0	0	0	0	0	0	0	0	0	0	0	0	0	0	0	0
AT1G08727	115	161	106	134	0	2	1	7	7	10	14	14	0	0	2	0	0	0	0	0	0	41	61	0	0	0	10	0	29	0	19	7	11	1	0	0	0	0	0	0	0	0	0	0	0	0	0	0	0
AT1G08730	38	49	34	40	0	0	0	0	0	1	0	0	0	0	0	0	0	0	0	0	0	46	29	0	0	0	8	0	9	0	8	0	5	18	0	0	0	0	0	0	0	0	0	0	0	0	0	0	0
AT1G08733	0	0	2	1	0	0	0	0	0	0	0	0	0	0	0	0	0	0	0	0	0	6	0	0	0	0	1	0	11	2	0	19	16	0	0	0	0	0	0	0	0	0	0	0	0	0	0	0	0
AT1G08737	0	0	0	0	0	0	0	0	0	0	0	0	0	0	0	0	0	0	0	0	0	0	0	0	0	0	0	0	0	0	0	0	0	0	0	0	0	0	0	0	0	0	0	0	0	0	0	0	0
AT1G08743	0	0	0	0	0	0	0	0	0	0	0	0	0	0	0	0	0	0	0	0	0	0	0	0	0	0	0	0	0	0	0	0	0	0	0	0	0	0	0	0	0	0	0	0	0	0	0	0	0
AT1G08747	1	3	1	3	0	0	0	0	0	0	0	0	0	0	1	0	0	0	0	2	0	0	4	0	0	0	0	0	4	0	7	0	0	0	0	0	0	0	0	0	0	0	0	0	0	0	0	0	0
AT1G08750	497	499	301	395	21	26	25	20	17	34	37	46	40	8	8	41	87	0	0	99	148	758	445	0	0	0	85	116	245	268	168	227	146	178	0	0	0	0	0	0	0	0	0	0	0	0	0	0	0
AT1G08753	4	3	11	5	0	0	0	0	0	0	0	0	0	0	0	6	0	0	0	3	1	5	13	0	0	0	0	0	0	0	0	0	0	0	0	0	0	0	0	0	0	0	0	0	0	0	0	0	0
AT1G08757	2	0	29	14	0	0	0	0	0	0	0	0	0	2	3	0	3	0	0	4	2	25	1	0	0	0	2	0	0	3	2	8	0	0	0	0	0	0	0	0	0	0	0	0	0	0	0	0	0
AT1G08760	1230	1260	737	735	12	19	26	19	16	35	28	28	57	15	14	113	154	0	0	115	163	994	493	0	0	0	29	65	141	89	90	243	222	163	0	0	0	0	0	0	0	0	0	0	0	0	0	0	0
AT1G08763	40	36	0	0	0	0	0	0	0	0	0	0	0	0	0	0	0	0	0	0	0	0	0	0	0	0	0	0	0	1	0	0	0	0	0	0	0	0	0	0	0	0	0	0	0	0	0	0	0
AT1G08767	0	0	0	0	0	0	0	0	0	0	0	0	0	0	0	0	0	0	0	0	0	0	0	0	0	0	0	0	0	0	0	0	0	0	0	0	0	0	0	0	0	0	0	0	0	0	0	0	0
AT1G08770	758	736	379	459	15	26	39	28	48	72	98	69	125	25	19	64	93	0	0	102	176	684	444	0	0	6	88	121	320	284	224	398	553	463	0	0	0	0	0	0	0	0	0	0	0	0	0	0	0
AT1G08773	0	0	0	0	0	0	0	0	0	0	0	0	0	0	0	0	0	0	0	0	0	0	0	0	0	0	0	0	0	0	0	0	0	0	0	0	0	0	0	0	0	0	0	0	0	0	0	0	0
AT1G08777	0	0	0	3	0	0	0	0	0	0	0	0	0	0	0	0	0	0	0	0	0	0	0	0	0	0	0	0	0	0	0	0	0	0	0	0	0	0	0	0	0	0	0	0	0	0	0	0	0
AT1G08780	847	747	480	525	12	27	21	40	26	54	34	36	50	20	20	111	178	0	0	104	106	885	615	0	0	0	56	111	331	238	174	228	169	135	0	0	0	0	0	0	0	0	0	0	0	0	0	0	0
AT1G08783	0	0	0	0	0	0	0	0	0	0	0	0	0	0	0	0	0	0	0	0	0	0	0	0	0	0	0	0	0	0	0	0	0	0	0	0	0	0	0	0	0	0	0	0	0	0	0	0	0
AT1G08787	0	0	0	0	0	0	0	0	0	0	0	0	0	0	0	0	0	0	0	0	0	0	0	0	0	0	0	0	0	0	0	0	0	0	0	0	0	0	0	0	0	0	0	0	0	0	0	0	0
AT1G08790	0	0	0	0	0	0	0	0	0	0	0	0	0	0	0	0	0	0	0	0	0	0	0	0	0	0	0	0	0	0	0	0	0	0	0	0	0	0	0	0	0	0	0	0	0	0	0	0	0
AT1G08793	0	0	0	0	8e-05	0	0	0	0	0	0	0	0	0	0	0	0	0	0	0	0	0	0	0	0	0	0	0	5e-05	0	0	0	0	0	0	0	0	0	0	0	0	0	0	0	0	0	0	0	0
AT1G08797	0	0	0	0	0	0	0	0	0	0	0	0	0	0	0	0	0	0	0	0	0	0	0	0	0	0	0	0	0	0	0	0	0	0	0	0	0	0	0	0	0	0	0	0	0	0	0	0	0
AT1G08800	3296	3620	1576	1726	22	15	30	23	37	78	87	73	114	12	13	64	123	0	0	109	159	1523	630	0	0	0	139	173	286	187	223	245	253	162	0	0	0	0	0	0	0	0	0	0	0	0	0	0	0
AT1G08803	0	0	0	0	0	0	0	0	0	0	0	0	0	0	0	0	0	0	0	2	2	0	0	0	0	0	0	0	0	0	0	0	0	0	0	0	0	0	0	0	0	0	0	0	0	0	0	0	0
AT1G08807	0	0	0	0	0	0	0	0	0	0	0	0	0	0	0	0	0	0	0	0	0	0	0	0	0	0	0	0	0	0	0	0	0	0	0	0	0	0	0	0	0	0	0	0	0	0	0	0	0
AT1G08810	11	5	219	236	2	12	14	14	0	0	0	0	0	16	24	43	66	0	0	99	146	369	122	0	0	0	16	21	95	111	17	60	30	38	0	0	0	0	0	0	0	0	0	0	0	0	0	0	0
AT1G08813	0	0	0	2	0	0	0	0	0	0	0	0	0	0	0	0	0	0	0	1	0	6	2	0	0	0	0	3e-05	0	0	0	0	0	0	0	0	0	0	0	0	0	0	0	0	0	0	0	0	0
AT1G08817	0	0	0	0	0	0	0	0	0	0	0	0	0	0	0	0	0	0	0	0	0	0	0	0	0	0	0	0	0	0	0	0	0	0	0	0	0	0	0	0	0	0	0	0	0	0	0	0	0
AT1G08820	2789	2704	1232	1369	27	62	63	50	46	95	107	94	120	36	26	182	303	0	0	303	555	2457	2332	0	0	0	105	148	401	261	436	614	307	330	0	0	0	0	0	0	0	0	0	0	0	0	0	0	0
AT1G08823	1	0	0	0	0	0	0	0	0	0	0	0	0	0	0	0	0	0	0	0	0	0	0	0	0	0	0	0	0	0	0	0	0	0	0	0	0	0	0	0	0	0	0	0	0	0	0	0	0
AT1G08827	0	0	0	0	0	0	0	0	0	0	0	0	0	0	0	0	0	0	0	0	0	0	0	0	0	0	0	0	0	0	0	0	0	0	0	0	0	0	0	0	0	0	0	0	0	0	0	0	0
AT1G08830	17193	15214	8149	8899	641	895	66	43	498	983	883	70	54	556	499	895	1554	0	0	5268	6457	1225	681	0	0	0	2690	4555	6693	5733	3929	5247	7199	7141	0	0	0	0	0	0	0	0	0	0	0	0	0	0	0
AT1G08833	0	0	3	0	0	0	0	0	0	0	0	0	0	0	0	0	0	0	0	0	0	7	2	0	0	0	7	0	9	0	0	2	0	0	0	0	0	0	0	0	0	0	0	0	0	0	0	0	0
AT1G08840	440	324	312	318	4	0	10	0	0	12	11	6	18	0	0	41	39	0	0	77	76	544	416	0	0	0	19	35	72	67	49	63	42	44	0	0	0	0	0	0	0	0	0	0	0	0	0	0	0
AT1G08843	0	0	0	0	0	0	0	0	0	0	0	0	0	0	0	0	0	0	0	0	0	0	0	0	0	0	0	0	0	0	0	0	0	0	0	0	0	0	0	0	0	0	0	0	0	0	0	0	0
AT1G08845	170	178	192	169	4	7	8	0	6	11	3	13	14	6	6	21	23	0	0	44	57	242	257	0	0	0	15	36	95	78	63	75	66	86	0	0	0	0	0	0	0	0	0	0	0	0	0	0	0
AT1G08847	7	12	27	0	0	0	0	0	0	0	0	0	0	0	0	0	0	0	0	0	0	23	13	0	0	0	2	6	6	0	0	7	10	0	0	0	0	0	0	0	0	0	0	0	0	0	0	0	0
AT1G08853	0	1	0	0	0	0	1	0	0	0	0	0	0	0	0	0	0	0	0	0	0	0	0	0	0	0	0	1	0	0	0	0	0	0	0	0	0	0	0	0	0	0	0	0	0	0	0	0	0
AT1G08857	46	33	44	52	0	0	1	0	0	0	0	0	0	0	0	6	5	0	0	2	7	51	32	0	0	0	2	3	6	4	8	31	2	5	0	0	0	0	0	0	0	0	0	0	0	0	0	0	0
AT1G08860	23	0	11	24	0	0	0	0	0	0	0	0	0	0	0	0	0	0	0	0	0	50	86	0	0	0	0	0	0	0	0	0	5	0	0	0	0	0	0	0	0	0	0	0	0	0	0	0	0
AT1G08863	0	0	1	0	0	0	0	0	0	0	0	0	0	0	0	0	0	0	0	0	0	0	0	0	0	0	0	0	0	0	0	0	0	0	0	0	0	0	0	0	0	0	0	0	0	0	0	0	0
AT1G08867	1	0	0	0	0	0	0	0	0	0	0	0	0	0	0	0	0	0	0	0	0	0	0	0	0	0	0	0	0	0	0	0	0	0	0	0	0	0	0	0	0	0	0	0	0	0	0	0	0
AT1G08870	0	0	0	0	0	0	0	0	0	0	0	0	0	0	0	0	0	0	0	0	0	0	0	0	0	0	0	0	0	0	0	0	0	0	0	0	0	0	0	0	0	0	0	0	0	0	0	0	0
AT1G08877	0	0	0	0	0	0	0	0	0	0	0	0	0	0	0	0	0	0	0	0	0	0	0	0	0	0	0	0	0	0	0	0	0	0	0	0	0	0	0	0	0	0	0	0	0	0	0	0	0
AT1G08880	1856	1732	1397	1658	88	123	164	177	83	156	152	121	158	81	86	375	630	0	0	458	516	2793	1081	0	0	0	343	622	1832	1588	1220	1317	1202	1135	0	0	0	0	0	0	0	0	0	0	0	0	0	0	0
AT1G08883	0	0	0	0	0	0	0	0	0	0	0	0	0	0	0	0	0	0	0	0	0	0	0	0	0	0	0	0	0	0	0	0	0	0	0	0	0	0	0	0	0	0	0	0	0	0	0	0	0
AT1G08887	0	2	0	0	0	0	0	0	0	0	0	0	0	0	0	0	0	0	0	0	0	0	0	0	0	0	0	0	0	0	0	0	0	0	0	0	0	0	0	0	0	0	0	0	0	0	0	0	0
AT1G08890	2009	2263	947	1275	42	91	61	47	21	46	41	39	54	0	0	40	80	0	0	94	94	1966	1105	0	0	8	43	68	251	206	271	348	195	231	0	0	0	0	0	0	0	0	0	0	0	0	0	0	0
AT1G08893	0	0	0	0	0	0	0	0	0	0	0	0	0	0	0	0	0	0	0	0	0	0	1	0	0	0	0	0	0	0	0	0	0	0	0	0	0	0	0	0	0	0	0	0	0	0	0	0	0
AT1G08897	0	0	0	0	0	0	0	0	0	0	0	0	0	0	0	0	0	0	0	0	0	0	0	0	0	0	0	0	0	0	0	0	0	0	0	0	0	0	0	0	0	0	0	0	0	0	0	0	0
AT1G08900	410	323	1501	1804	30	67	55	45	6	9	25	15	11	12	9	88	107	0	0	394	602	1338	1422	0	0	0	166	277	349	354	349	582	359	442	0	0	0	0	0	0	0	0	0	0	0	0	0	0	0
AT1G08903	104	83	0	0	0	0	0	0	5	13	18	9	17	1	2	0	2	0	0	0	0	13	34	0	0	0	0	0	0	0	0	0	0	0	0	0	0	0	0	0	0	0	0	0	0	0	0	0	0
AT1G08907	1	0	0	0	0	0	0	0	0	0	0	0	0	0	0	0	0	0	0	0	0	0	0	0	0	0	0	0	0	0	0	0	0	0	0	0	0	0	0	0	0	0	0	0	0	0	0	0	0
AT1G08910	1056	1001	925	975	14	21	28	24	10	12	39	25	41	6	11	139	157	0	0	109	226	1076	1116	0	0	0	76	139	93	132	171	209	166	88	0	0	0	0	0	0	0	0	0	0	0	0	0	0	0
AT1G08913	0	0	0	0	0	0	0	0	0	0	0	0	0	0	0	0	0	0	0	0	0	0	0	0	0	0	0	0	0	0	0	0	0	0	0	0	0	0	0	0	0	0	0	0	0	0	0	0	0
AT1G08920	6484	3980	1384	2176	48	141	79	68	43	105	114	65	46	13	10	71	91	0	0	199	196	6619	6270	0	0	8	214	321	475	396	415	692	1290	1076	0	0	0	0	0	0	0	0	0	0	0	0	0	0	0
AT1G08923	0	0	0	0	0	0	0	0	0	0	0	0	0	0	0	0	0	0	0	0	0	0	0	0	0	0	0	0	0	0	0	0	0	0	0	0	0	0	0	0	0	0	0	0	0	0	0	0	0
AT1G08927	0	0	0	0	0	0	0	0	0	0	0	0	0	0	0	0	0	0	0	0	0	0	0	0	0	0	0	0	0	0	0	0	0	0	0	0	0	0	0	0	0	0	0	0	0	0	0	0	0
AT1G08930	16338	13948	11457	16385	103	267	190	149	347	694	785	507	813	120	114	578	857	0	0	4177	5206	38475	47918	0	0	91	404	560	1239	864	1714	2038	1050	940	0	0	0	0	0	0	0	0	0	0	0	0	0	0	0
AT1G08933	3	1	0	0	0	0	0	0	0	0	0	0	0	0	0	0	0	0	0	0	0	0	0	0	0	0	0	0	0	0	0	0	0	0	0	0	0	0	0	0	0	0	0	0	0	0	0	0	0
AT1G08937	13	10	9	12	0	0	0	0	0	0	0	0	0	8	8	0	0	0	0	0	1	15	6	0	0	4	6	6	16	12	10	15	2	10	0	0	0	0	0	0	0	0	0	0	0	0	0	0	0
AT1G08940	1447	1417	410	500	8	18	19	15	17	28	43	30	44	14	10	37	95	0	0	27	42	617	640	0	0	0	35	61	67	69	104	105	155	98	0	0	0	0	0	0	0	0	0	0	0	0	0	0	0
AT1G08947	0	0	0	0	0	0	0	0	0	0	0	0	0	4	1	1	0	0	0	0	0	0	0	0	0	0	0	1	0	0	0	0	0	0	0	0	0	0	0	0	0	0	0	0	0	0	0	0	0
AT1G08950	0	0	0	0	0	0	0	0	0	0	0	0	0	0	0	0	0	0	0	0	0	0	0	0	0	0	0	0	0	0	0	0	0	0	0	0	0	0	0	0	0	0	0	0	0	0	0	0	0
AT1G08953	0	0	0	0	0	0	0	0	0	0	0	0	0	0	0	0	0	0	0	0	0	0	0	0	0	0	0	0	0	0	0	0	0	0	0	0	0	0	0	0	0	0	0	0	0	0	0	0	0
AT1G08960	467	491	404	438	5	22	14	12	7	11	12	7	5	11	10	63	97	0	0	61	110	678	175	0	0	0	34	65	147	116	94	123	159	184	0	0	0	0	0	0	0	0	0	0	0	0	0	0	0
AT1G08963	0	0	0	0	0	0	0	0	0	0	0	0	0	0	0	0	0	0	0	0	0	0	0	0	0	0	0	0	0	0	0	0	0	0	0	0	0	0	0	0	0	0	0	0	0	0	0	0	0
AT1G08967	0	0	0	0	0	0	0	0	0	0	0	0	0	0	0	0	0	0	0	0	0	0	0	0	0	0	0	0	0	0	0	0	0	0	0	0	0	0	0	0	0	0	0	0	0	0	0	0	0
AT1G08970	1443	1295	855	1060	38	53	98	73	47	82	125	90	126	34	31	220	312	0	0	250	470	2060	1628	0	0	0	176	285	480	532	514	702	570	468	0	0	0	0	0	0	0	0	0	0	0	0	0	0	0
AT1G08973	157	173	119	108	1	5	8	0	7	6	8	7	13	0	0	1	8	0	0	22	21	181	1656	0	0	0	14	16	34	13	45	42	43	44	0	0	0	0	0	0	0	0	0	0	0	0	0	0	0
AT1G08977	0	0	0	0	0	0	0	0	0	0	0	0	0	0	0	0	0	0	0	0	0	0	0	0	0	0	0	0	0	0	0	0	0	0	0	0	0	0	0	0	0	0	0	0	0	0	0	0	0
AT1G08980	546	387	2619	2873	87	108	74	107	0	7	0	0	22	100	87	291	528	0	0	809	1214	4706	6262	0	0	0	248	343	892	742	1316	2065	1097	1075	0	0	0	0	0	0	0	0	0	0	0	0	0	0	0
AT1G08983	0	0	0	0	0	0	0	0	0	0	0	0	0	0	0	0	0	0	0	0	0	0	0	0	0	0	0	0	0	0	0	0	0	0	0	0	0	0	0	0	0	0	0	0	0	0	0	0	0
AT1G08985	0	0	16	13	0	0	0	0	0	0	0	0	0	0	0	0	0	0	0	0	0	0	0	0	0	0	0	0	0	0	0	0	2	0	0	0	0	0	0	0	0	0	0	0	0	0	0	0	0
AT1G08987	0	1	1	0	0	0	0	0	0	0	0	0	0	0	0	0	0	0	0	0	0	0	0	0	0	0	0	0	1	1	0	0	1	0	0	0	0	0	0	0	0	0	0	0	0	0	0	0	0
AT1G08990	917	896	17	16	0	0	0	0	9	21	13	17	14	11	11	27	40	0	0	0	0	296	125	0	0	0	0	0	0	2	0	0	0	0	0	0	0	0	0	0	0	0	0	0	0	0	0	0	0
AT1G08993	0	0	0	0	0	0	0	0	0	0	0	0	0	0	0	0	0	0	0	0	0	0	0	0	0	0	0	0	0	0	0	0	0	0	0	0	0	0	0	0	0	0	0	0	0	0	0	0	0
AT1G08997	1	0	0	0	0	0	0	0	0	0	0	0	0	0	0	0	0	0	0	0	0	0	0	0	0	0	0	0	0	0	0	0	0	0	0	0	0	0	0	0	0	0	0	0	0	0	0	0	0
AT1G09000	744	654	117	99	0	0	5	0	11	19	32	18	29	0	3	25	30	0	0	16	30	361	281	0	0	0	26	16	22	52	21	10	27	0	0	0	0	0	0	0	0	0	0	0	0	0	0	0	0
AT1G09003	0	0	0	0	0	0	0	0	0	0	0	0	0	0	0	0	0	0	0	0	0	0	0	0	0	0	0	0	0	0	0	0	0	0	0	0	0	0	0	0	0	0	0	0	0	0	0	0	0
AT1G09007	0	0	0	0	0	0	0	0	0	0	0	0	0	0	0	0	0	0	0	0	0	0	0	0	0	0	0	0	0	0	0	0	0	0	0	0	0	0	0	0	0	0	0	0	0	0	0	0	0
AT1G09010	2107	1955	2089	2355	54	96	125	94	48	87	104	100	128	41	42	358	548	0	0	545	816	2918	2543	0	0	0	210	277	623	518	727	759	764	509	0	0	0	0	0	0	0	0	0	0	0	0	0	0	0
AT1G09013	0	0	0	0	0	0	0	0	0	0	0	0	0	0	0	0	0	0	0	0	0	0	0	0	0	0	0	0	0	0	0	0	0	0	0	0	0	0	0	0	0	0	0	0	0	0	0	0	0
AT1G09017	12	9	0	0	0	0	0	0	0	0	0	0	0	0	0	0	0	0	0	0	0	0	0	0	0	0	0	0	0	0	0	0	0	0	0	0	0	0	0	0	0	0	0	0	0	0	0	0	0
AT1G09020	1876	1764	1396	1544	16	43	51	38	33	63	52	42	85	57	61	219	338	0	0	300	557	2949	1441	0	0	0	238	266	592	563	327	491	762	543	0	0	0	0	0	0	0	0	0	0	0	0	0	0	0
AT1G09023	465	280	669	609	8	13	6	8	8	20	33	20	54	0	0	76	69	0	0	160	212	739	482	0	0	0	59	49	83	62	113	79	51	64	0	0	0	0	0	0	0	0	0	0	0	0	0	0	0
AT1G09027	0	0	0	0	0	0	0	0	0	0	0	0	0	0	0	0	0	0	0	0	0	0	0	0	0	0	0	0	0	0	0	0	0	0	0	0	0	0	0	0	0	0	0	0	0	0	0	0	0
AT1G09030	4	3	0	0	0	0	0	0	0	0	0	0	1	0	0	0	0	0	0	0	0	0	0	0	0	0	0	0	0	0	0	0	0	0	0	0	0	0	0	0	0	0	0	0	0	0	0	0	0
AT1G09033	0	0	0	0	0	0	0	0	0	0	0	0	0	0	0	0	0	0	0	0	0	0	0	0	0	0	0	0	0	0	0	0	0	0	0	0	0	0	0	0	0	0	0	0	0	0	0	0	0
AT1G09037	0	0	0	0	0	0	0	0	0	0	0	0	0	0	0	0	0	0	0	0	0	0	0	0	0	0	0	0	0	0	0	0	2	0	0	0	0	0	0	0	0	0	0	0	0	0	0	0	0
AT1G09040	184	232	253	275	5	6	6	5	0	2	2	3	2	0	0	19	32	0	0	26	30	231	81	0	0	0	10	5	31	19	18	16	15	5	0	0	0	0	0	0	0	0	0	0	0	0	0	0	0
AT1G09043	0	0	0	0	0	0	0	0	0	0	0	0	0	0	0	0	0	0	0	0	0	0	0	0	0	0	0	0	0	4	0	0	0	0	0	0	0	0	0	0	0	0	0	0	0	0	0	0	0
AT1G09047	0	0	0	0	0	0	0	0	0	0	0	0	0	0	0	0	0	0	0	0	0	0	0	0	0	0	0	0	0	0	0	0	0	0	0	0	0	0	0	0	0	0	0	0	0	0	0	0	0
AT1G09050	189	169	241	255	1	3	11	5	4	4	2	3	4	0	0	20	46	0	0	35	35	264	160	0	0	0	13	5	39	6	17	40	32	24	0	0	0	0	0	0	0	0	0	0	0	0	0	0	0
AT1G09053	55	0	0	0	0	0	0	0	0	0	0	0	0	4	4	0	0	0	0	0	0	2	0	0	0	0	0	0	0	0	0	0	0	0	0	0	0	0	0	0	0	0	0	0	0	0	0	0	0
AT1G09057	0	0	0	0	0	0	0	0	0	0	0	0	0	0	0	0	0	0	0	0	0	0	0	0	0	0	0	0	0	0	0	0	0	0	0	0	0	0	0	0	0	0	0	0	0	0	0	0	0
AT1G09060	1617	1353	1684	2198	24	36	44	31	27	54	54	41	63	16	17	199	343	0	0	469	675	3846	3614	0	0	0	98	119	259	189	259	337	264	203	0	0	0	0	0	0	0	0	0	0	0	0	0	0	0
AT1G09063	0	0	0	0	0	0	0	0	0	0	0	0	0	0	0	0	0	0	0	0	0	0	0	0	0	0	0	0	0	0	0	0	0	0	0	0	0	0	0	0	0	0	0	0	0	0	0	0	0
AT1G09067	0	0	0	0	0	0	0	0	0	0	0	0	0	0	0	0	0	0	0	0	0	0	0	0	0	0	0	0	0	0	0	0	0	0	0	0	0	0	0	0	0	0	0	0	0	0	0	0	0
AT1G09070	36250	21134	21597	27308	122	137	274	158	89	198	227	179	333	234	225	604	972	0	0	1429	3231	54605	58381	0	0	141	554	924	1511	1297	1860	2613	2941	2572	0	0	0	0	0	0	0	0	0	0	0	0	0	0	0
AT1G09073	0	0	0	0	0	0	0	0	0	0	0	0	0	0	0	0	0	0	0	0	0	0	0	0	0	0	0	0	0	0	0	0	0	0	0	0	0	0	0	0	0	0	0	0	0	0	0	0	0
AT1G09077	0	0	0	0	0	0	0	0	0	0	0	0	0	0	0	0	0	0	0	0	0	0	0	0	0	0	0	0	0	0	0	0	0	0	0	0	0	0	0	0	0	0	0	0	0	0	0	0	0
AT1G09080	55	47	277	269	9	11	64	18	1	3	1	0	2	0	0	13	21	0	0	24	84	77	35	0	0	0	9	3	36	20	67	81	27	34	0	0	0	0	0	0	0	0	0	0	0	0	0	0	0
AT1G09083	38	18	26	28	0	1	0	1	0	1	0	0	1	12	11	0	1	0	0	4	0	54	29	0	0	2	18	16	19	46	20	28	36	34	0	0	0	0	0	0	0	0	0	0	0	0	0	0	0
AT1G09087	3	2	6	3	0	0	0	0	1	0	0	0	0	0	1	0	0	0	0	2	0	25	7	0	0	0	10	18	18	20	11	13	22	11	0	0	0	0	0	0	0	0	0	0	0	0	0	0	0
AT1G09090	1259	986	0	0	0	0	0	0	14	45	32	44	50	0	0	24	37	0	0	0	0	234	265	0	0	0	2	0	0	0	0	0	0	0	0	0	0	0	0	0	0	0	0	0	0	0	0	0	0
AT1G09097	0	0	3	0	0	0	0	0	0	0	0	0	0	0	0	0	0	0	0	0	0	0	0	0	0	0	1	0	1	0	0	0	0	0	0	0	0	0	0	0	0	0	0	0	0	0	0	0	0
AT1G09100	1828	1601	951	1105	32	60	82	49	41	71	65	64	84	21	22	119	211	0	0	159	270	1349	1806	0	0	0	110	128	256	254	226	337	248	144	0	0	0	0	0	0	0	0	0	0	0	0	0	0	0
AT1G09103	0	0	4	5	0	0	0	0	0	0	0	0	0	0	0	0	0	0	0	0	0	1	1	0	0	0	0	0	0	1	4	0	1	2	0	0	0	0	0	0	0	0	0	0	0	0	0	0	0
AT1G09107	0	0	0	0	0	0	0	0	0	0	0	0	0	0	0	0	0	0	0	0	0	0	0	0	0	0	0	0	0	0	0	0	0	0	0	0	0	0	0	0	0	0	0	0	0	0	0	0	0
AT1G09110	0	0	0	0	0	0	0	0	0	0	0	0	0	0	0	0	0	0	0	0	0	0	1	0	0	4	0	0	0	0	0	0	0	0	0	0	0	0	0	0	0	0	0	0	0	0	0	0	0
AT1G09113	0	0	0	0	0	0	0	0	0	0	0	0	0	0	0	0	0	0	0	0	0	0	0	0	0	0	0	0	0	0	0	0	0	0	0	0	0	0	0	0	0	0	0	0	0	0	0	0	0
AT1G09117	0	0	0	0	0	0	0	0	0	0	0	0	0	0	0	0	0	0	0	0	0	0	0	0	0	0	0	0	0	0	0	0	0	0	0	0	0	0	0	0	0	0	0	0	0	0	0	0	0
AT1G09123	0	0	0	0	0	0	0	0	0	0	0	0	0	0	0	0	0	0	0	0	0	0	0	0	0	0	0	0	0	0	0	0	0	0	0	0	0	0	0	0	0	0	0	0	0	0	0	0	0
AT1G09127	0	0	0	0	0	0	0	0	0	0	0	0	0	0	0	0	0	0	0	0	0	0	0	0	0	0	0	0	0	0	0	0	0	0	0	0	0	0	0	0	0	0	0	0	0	0	0	0	0
AT1G09130	1767	1520	5195	5617	167	254	298	283	37	76	79	82	86	144	153	817	1417	0	0	1478	2782	9847	9540	0	0	8	795	966	2321	2221	2230	2708	2854	2057	0	0	0	0	0	0	0	0	0	0	0	0	0	0	0
AT1G09133	0	0	0	0	0	0	0	0	0	0	0	0	0	0	0	0	0	0	0	0	0	0	0	0	0	0	0	0	0	0	0	0	0	0	0	0	0	0	0	0	0	0	0	0	0	0	0	0	0
AT1G09137	0	1	0	0	0	0	0	0	0	0	0	0	0	0	0	0	0	0	0	0	0	0	0	0	0	0	0	0	0	0	0	0	0	0	0	0	0	0	0	0	0	0	0	0	0	0	0	0	0
AT1G09140	3812	3213	2369	2558	101	167	192	165	112	200	267	235	288	31	33	327	556	0	0	569	593	4043	20174	0	0	0	265	381	408	543	649	697	1279	942	0	0	0	0	0	0	0	0	0	0	0	0	0	0	0
AT1G09143	0	0	0	0	0	0	0	0	0	0	0	0	0	0	0	0	0	0	0	0	0	0	1	0	0	0	0	0	0	0	0	0	0	0	0	0	0	0	0	0	0	0	0	0	0	0	0	0	0
AT1G09147	0	0	0	0	0	0	0	0	0	0	0	0	0	0	0	0	0	0	0	0	0	0	0	0	0	0	0	0	0	0	0	0	0	0	0	0	0	0	0	0	0	0	0	0	0	0	0	0	0
AT1G09150	1282	1144	907	1065	47	70	63	55	35	63	77	56	119	25	23	184	277	0	0	211	285	1721	1794	0	0	0	112	129	385	339	299	413	359	394	0	0	0	0	0	0	0	0	0	0	0	0	0	0	0
AT1G09153	0	0	0	0	0	0	0	0	0	0	0	0	0	0	0	0	0	0	0	0	0	0	0	0	0	0	0	0	0	0	0	0	0	0	0	0	0	0	0	0	0	0	0	0	0	0	0	0	0
AT1G09155	126	141	8	8	0	0	0	0	9	7	6	5	0	1	0	11	4	0	0	0	0	31	21	0	0	0	2	2	0	2	5	0	0	2	0	0	0	0	0	0	0	0	0	0	0	0	0	0	0
AT1G09157	7	3	6	10	0	0	0	0	0	0	0	0	0	0	0	0	0	0	0	0	0	0	56	0	0	0	0	2	0	0	2	0	0	0	0	0	0	0	0	0	0	0	0	0	0	0	0	0	0
AT1G09160	1414	1128	1211	1459	26	30	32	48	23	35	36	28	39	27	21	130	180	0	0	371	459	2977	2757	0	0	0	162	271	431	427	257	302	546	407	0	0	0	0	0	0	0	0	0	0	0	0	0	0	0
AT1G09163	0	1	2	1	0	0	0	0	0	0	0	0	0	0	0	0	0	0	0	0	0	0	9	0	0	0	0	0	0	0	0	0	0	0	0	0	0	0	0	0	0	0	0	0	0	0	0	0	0
AT1G09167	0	0	0	0	0	0	0	0	0	0	0	0	0	0	0	0	0	0	0	0	0	0	0	0	0	0	0	0	0	0	0	0	0	0	0	0	0	0	0	0	0	0	0	0	0	0	0	0	0
AT1G09170	307	263	28	34	0	4	0	0	4	11	2	5	0	0	3	19	21	0	0	4	6	90	38	0	0	0	5	5	10	8	0	4	9	0	0	0	0	0	0	0	0	0	0	0	0	0	0	0	0
AT1G09173	0	0	0	0	0	0	0	0	0	0	0	0	0	0	0	0	0	0	0	0	0	0	0	0	0	0	0	0	0	0	0	0	0	0	0	0	0	0	0	0	0	0	0	0	0	0	0	0	0
AT1G09176	22	21	5	2	0	0	0	0	1	4	1	0	1	1	0	2	0	0	0	0	1	10	1	0	0	0	2	0	1	0	0	3	16	7	0	0	0	0	0	0	0	0	0	0	0	0	0	0	0
AT1G09177	0	0	0	0	0	0	0	0	0	0	0	0	0	0	0	0	0	0	0	0	0	0	0	0	0	0	0	0	0	0	0	0	0	0	0	0	0	0	0	0	0	0	0	0	0	0	0	0	0
AT1G09180	15	12	24	56	3	6	5	5	0	0	0	0	0	0	0	5	0	0	0	42	52	125	35	0	0	0	44	73	135	115	37	56	244	190	0	0	0	0	0	0	0	0	0	0	0	0	0	0	0
AT1G09183	0	0	0	0	0	0	0	0	0	0	0	0	0	0	0	0	0	0	0	0	0	0	0	0	0	0	0	0	0	0	0	0	0	0	0	0	0	0	0	0	0	0	0	0	0	0	0	0	0
AT1G09187	0	0	0	0	0	0	0	0	0	0	0	0	0	0	0	0	0	0	0	0	0	0	0	0	0	0	0	0	0	0	0	0	0	0	0	0	0	0	0	0	0	0	0	0	0	0	0	0	0
AT1G09190	105	99	100	117	0	3	2	0	1	1	0	3	0	4	4	8	40	0	0	19	29	135	146	0	0	0	5	16	26	22	45	45	33	17	0	0	0	0	0	0	0	0	0	0	0	0	0	0	0
AT1G09193	13	8	38	80	0	0	0	0	0	0	0	0	0	0	0	0	0	0	0	8	11	89	23	0	0	0	52	95	397	355	388	527	229	165	0	0	0	0	0	0	0	0	0	0	0	0	0	0	0
AT1G09195	430	388	406	462	7	11	15	13	8	20	17	20	27	2	2	29	43	0	0	88	117	462	275	0	0	0	40	55	67	80	137	180	98	95	0	0	0	0	0	0	0	0	0	0	0	0	0	0	0
AT1G09197	0	0	0	0	0	0	0	0	0	0	0	0	0	0	0	0	0	0	0	0	0	0	0	0	0	0	0	0	0	0	0	0	0	0	0	0	0	0	0	0	0	0	0	0	0	0	0	0	0
AT1G09200	1314	1297	1107	1160	25	32	36	46	33	46	36	38	47	86	79	507	870	0	0	467	543	3300	534	0	0	4	310	425	1637	1166	631	795	783	631	0	0	0	0	0	0	0	0	0	0	0	0	0	0	0
AT1G09207	0	0	0	0	0	0	0	1	0	0	0	0	0	0	0	0	0	0	0	0	0	0	0	0	0	0	0	0	0	0	0	0	0	0	0	0	0	0	0	0	0	0	0	0	0	0	0	0	0
AT1G09210	7144	7506	4457	4251	155	223	544	355	150	290	292	311	423	115	118	1047	1911	0	0	927	1769	8625	5604	0	0	0	523	576	1822	1716	1253	1746	1817	1545	0	0	0	0	0	0	0	0	0	0	0	0	0	0	0
AT1G09213	0	0	0	0	0	0	0	0	0	0	0	0	0	0	0	0	0	0	0	0	0	0	0	0	0	0	0	0	0	0	0	0	0	0	0	0	0	0	0	0	0	0	0	0	0	0	0	0	0
AT1G09217	1	0	4	4	0	0	0	0	0	0	0	0	0	0	0	0	0	0	0	0	2	1	0	0	0	0	0	0	1	4	1	2	6	1	0	0	0	0	0	0	0	0	0	0	0	0	0	0	0
AT1G09220	71	48	55	73	1	1	5	2	0	1	0	1	1	2	2	1	6	0	0	17	13	88	17	0	0	0	0	2	10	5	10	24	2	8	0	0	0	0	0	0	0	0	0	0	0	0	0	0	0
AT1G09223	3	0	0	2	0	0	0	0	0	0	0	0	0	0	0	2	0	0	0	0	0	0	0	0	0	0	0	0	0	0	0	0	0	0	0	0	0	0	0	0	0	0	0	0	0	0	0	0	0
AT1G09227	0	0	0	0	0	0	0	0	0	0	0	0	0	0	0	0	0	0	0	0	0	0	0	0	0	0	0	0	0	0	0	0	0	0	0	0	0	0	0	0	0	0	0	0	0	0	0	0	0
AT1G09230	497	481	643	732	19	33	41	38	14	28	24	23	47	0	0	93	151	0	0	83	145	739	585	0	0	0	49	101	145	132	141	179	210	151	0	0	0	0	0	0	0	0	0	0	0	0	0	0	0
AT1G09233	0	0	0	0	0	0	0	0	0	0	0	0	0	0	0	0	0	0	0	0	0	0	0	0	0	0	0	0	0	0	0	0	0	0	0	0	0	0	0	0	0	0	0	0	0	0	0	0	0
AT1G09237	0	0	0	0	0	0	0	0	0	0	0	0	0	0	0	0	0	0	0	0	0	0	0	0	0	0	0	0	0	0	0	0	0	0	0	0	0	0	0	0	0	0	0	0	0	0	0	0	0
AT1G09240	0	0	252	357	25	17	42	58	0	0	0	0	0	23	21	17	6	0	0	15	31	197	125	0	0	1	106	151	294	274	161	142	384	429	0	0	0	0	0	0	0	0	0	0	0	0	0	0	0
AT1G09243	0	0	0	0	0	0	0	0	0	0	0	0	0	0	0	0	0	0	0	0	0	0	0	0	0	0	0	0	0	0	0	0	0	0	0	0	0	0	0	0	0	0	0	0	0	0	0	0	0
AT1G09245	0	0	0	0	0	0	0	0	0	0	0	0	0	0	0	0	0	0	0	0	0	0	0	0	0	0	0	0	0	0	0	0	0	0	0	0	0	0	0	0	0	0	0	0	0	0	0	0	0
AT1G09247	1	1	1	1	0	0	0	0	0	0	0	0	0	0	0	1	0	0	0	0	0	5	0	0	0	0	0	0	1	1	0	0	0	1	0	0	0	0	0	0	0	0	0	0	0	0	0	0	0
AT1G09250	847	864	810	1231	18	18	26	30	40	88	73	54	116	53	64	98	155	0	0	201	297	2107	643	0	0	5	82	143	373	329	159	199	535	559	0	0	0	0	0	0	0	0	0	0	0	0	0	0	0
AT1G09253	9	3	9	2	0	0	0	0	0	1	0	0	0	0	0	0	1	0	0	1	4	5	4	0	0	0	0	1	3	0	3	3	6	0	0	0	0	0	0	0	0	0	0	0	0	0	0	0	0
AT1G09257	0	2	0	5	0	0	1	1	0	0	0	0	0	0	0	0	0	0	0	0	1	1	6	0	0	0	3	1	0	0	1	0	1	2	0	0	0	0	0	0	0	0	0	0	0	0	0	0	0
AT1G09260	0	0	0	0	0	0	0	0	0	0	0	0	0	0	0	0	0	0	0	0	0	0	0	0	0	0	0	0	0	0	0	4	0	0	0	0	0	0	0	0	0	0	0	0	0	0	0	0	0
AT1G09263	0	0	0	0	0	0	0	0	0	0	0	0	0	0	0	0	0	0	0	0	0	0	0	0	0	0	0	0	0	0	0	0	0	0	0	0	0	0	0	0	0	0	0	0	0	0	0	0	0
AT1G09267	3	7	2	3	0	0	0	0	0	0	0	0	0	0	0	0	0	0	0	1	1	9	4	0	0	0	0	0	2	0	0	8	2	0	0	0	0	0	0	0	0	0	0	0	0	0	0	0	0
AT1G09270	3532	3592	1851	2148	32	74	96	64	61	139	133	123	166	129	128	363	510	0	0	407	536	4568	3591	0	0	16	344	425	880	725	658	1102	989	930	0	0	0	0	0	0	0	0	0	0	0	0	0	0	0
AT1G09273	0	0	0	0	0	0	0	0	0	0	0	0	0	0	0	0	0	0	0	0	0	0	0	0	0	0	0	0	0	0	0	0	0	0	0	0	0	0	0	0	0	0	0	0	0	0	0	0	0
AT1G09277	0	0	0	0	0	0	0	0	0	0	0	0	0	0	0	0	0	0	0	0	0	0	0	0	0	0	0	0	0	0	0	0	0	0	0	0	0	0	0	0	0	0	0	0	0	0	0	0	0
AT1G09280	901	876	595	669	14	24	34	20	35	66	87	59	66	13	10	108	182	0	0	133	242	885	1028	0	0	0	84	95	108	139	217	195	241	223	0	0	0	0	0	0	0	0	0	0	0	0	0	0	0
AT1G09283	0	0	0	0	0	0	0	0	0	0	0	0	0	0	0	0	0	0	0	0	0	0	0	0	0	0	0	0	0	0	0	0	0	0	0	0	0	0	0	0	0	0	0	0	0	0	0	0	0
AT1G09287	64	38	54	69	0	1	1	2	0	1	0	0	0	0	0	1	2	0	0	2	1	72	44	0	0	0	14	10	10	17	29	6	31	33	0	0	0	0	0	0	0	0	0	0	0	0	0	0	0
AT1G09290	344	324	328	348	11	14	16	18	9	19	22	17	31	5	0	55	99	0	0	78	86	510	413	0	0	0	37	57	123	99	112	143	115	95	0	0	0	0	0	0	0	0	0	0	0	0	0	0	0
AT1G09293	0	0	0	2	0	0	0	0	0	0	0	0	0	0	0	1	0	0	0	0	0	0	0	0	0	0	0	0	0	0	0	0	0	2	0	0	0	0	0	0	0	0	0	0	0	0	0	0	0
AT1G09297	6	13	4	8	0	0	3	0	0	0	0	0	0	1	0	0	0	0	0	2	3	6	1	0	0	0	0	0	9	0	1	12	5	3	0	0	0	0	0	0	0	0	0	0	0	0	0	0	0
AT1G09300	577	527	295	276	0	13	21	9	2	12	19	15	33	6	0	63	64	0	0	67	94	357	376	0	0	0	16	43	94	91	92	76	64	91	0	0	0	0	0	0	0	0	0	0	0	0	0	0	0
AT1G09303	0	0	0	0	0	0	0	0	0	0	0	0	0	0	0	0	0	0	0	0	0	0	0	0	0	0	0	0	0	0	0	0	0	0	0	0	0	0	0	0	0	0	0	0	0	0	0	0	0
AT1G09307	0	0	0	0	0	0	0	0	0	0	0	0	0	0	0	0	0	0	0	0	0	0	2	0	0	0	0	0	0	0	0	0	0	0	0	0	0	0	0	0	0	0	0	0	0	0	0	0	0
AT1G09310	31	22	12135	13432	791	768	1035	902	0	0	0	0	0	788	837	2970	4826	0	0	5378	7379	29315	13501	0	0	262	882	1378	10285	6859	2750	3514	5714	5135	0	0	0	0	0	0	0	0	0	0	0	0	0	0	0
AT1G09313	0	0	0	0	0	0	0	0	0	0	0	0	0	0	0	0	0	0	0	0	0	0	0	0	0	0	0	0	0	0	0	0	0	0	0	0	0	0	0	0	0	0	0	0	0	0	0	0	0
AT1G09317	0	0	0	0	0	0	0	0	0	0	0	0	0	0	0	0	0	0	0	0	0	0	0	0	0	0	0	0	0	0	0	0	0	0	0	0	0	0	0	0	0	0	0	0	0	0	0	0	0
AT1G09320	450	434	339	331	7	8	13	11	14	26	50	29	49	6	8	33	72	0	0	47	56	375	353	0	0	0	36	53	83	53	73	156	115	72	0	0	0	0	0	0	0	0	0	0	0	0	0	0	0
AT1G09323	0	0	0	0	0	0	0	0	0	0	0	0	0	0	0	0	0	0	0	0	0	0	0	0	0	0	0	0	0	0	0	0	0	0	0	0	0	0	0	0	0	0	0	0	0	0	0	0	0
AT1G09327	0	0	0	0	1	0	0	3	0	1	0	0	0	1	0	7	8	0	0	0	0	0	3	0	0	0	0	7	0	0	0	1	0	0	0	0	0	0	0	0	0	0	0	0	0	0	0	0	0
AT1G09330	1329	1234	897	1048	19	34	52	35	21	46	49	52	66	46	44	150	219	0	0	299	435	2340	1382	0	0	0	244	306	656	638	475	581	621	655	0	0	0	0	0	0	0	0	0	0	0	0	0	0	0
AT1G09333	0	0	8	0	0	0	0	0	0	0	0	0	0	250	272	0	0	0	0	0	2	0	1	0	0	0	5	2	4	9	22	15	6	6	0	0	0	0	0	0	0	0	0	0	0	0	0	0	0
AT1G09337	0	0	0	0	0	0	0	0	0	0	0	0	0	0	0	0	0	0	0	0	0	0	0	0	0	0	0	0	0	0	0	0	0	0	0	0	0	0	0	0	0	0	0	0	0	0	0	0	0
AT1G09340	287	251	15617	17349	456	599	667	465	0	6	4	6	8	828	769	2734	4440	0	0	9699	12714	34664	25253	0	0	435	2061	2991	12051	11396	6990	8911	6052	5293	0	0	0	0	0	0	0	0	0	0	0	0	0	0	0
AT1G09343	0	0	1	0	0	0	0	0	0	0	0	0	0	1	0	0	0	0	0	0	0	0	0	0	0	0	0	0	0	1	0	0	1	0	0	0	0	0	0	0	0	0	0	0	0	0	0	0	0
AT1G09350	151	234	201	462	24	28	31	28	0	0	0	0	2	0	0	0	0	0	0	0	0	574	38	0	0	0	41	75	99	107	2	7	66	51	0	0	0	0	0	0	0	0	0	0	0	0	0	0	0
AT1G09353	0	0	5	6	1	9	8	3	0	0	0	0	0	0	0	0	0	0	0	4	6	0	0	0	0	0	0	0	0	0	0	1	0	1	0	0	0	0	0	0	0	0	0	0	0	0	0	0	0
AT1G09357	0	0	0	0	0	0	0	0	0	0	0	0	0	0	0	0	0	0	0	0	0	0	0	0	0	0	0	0	0	0	0	0	0	0	0	0	0	0	0	0	0	0	0	0	0	0	0	0	0
AT1G09360	0	0	0	0	0	0	0	0	0	0	0	0	0	0	0	0	0	0	0	0	0	0	0	0	0	0	0	0	0	0	0	0	0	0	0	0	0	0	0	0	0	0	0	0	0	0	0	0	0
AT1G09363	20	24	28	30	0	1	0	0	0	1	1	0	0	0	0	0	0	0	0	0	0	10	5	0	0	0	1	0	10	1	13	2	9	0	0	0	0	0	0	0	0	0	0	0	0	0	0	0	0
AT1G09367	8	12	7	0	0	0	0	0	0	0	0	0	0	0	0	0	0	0	0	0	0	10	9	0	0	0	1	2	3	5	0	2	0	0	0	0	0	0	0	0	0	0	0	0	0	0	0	0	0
AT1G09370	24	16	1	0	0	0	0	0	0	1	0	3	0	0	0	0	0	0	0	0	0	4	1	0	0	0	0	0	0	2	0	0	0	0	0	0	0	0	0	0	0	0	0	0	0	0	0	0	0
AT1G09373	0	0	0	0	0	0	0	0	0	0	0	0	0	0	0	0	0	0	0	0	0	0	0	0	0	0	0	0	0	0	0	0	0	0	0	0	0	0	0	0	0	0	0	0	0	0	0	0	0
AT1G09377	0	0	0	0	0	0	0	0	0	0	0	0	0	0	0	0	0	0	0	0	0	0	0	0	0	0	0	0	0	0	0	0	0	0	0	0	0	0	0	0	0	0	0	0	0	0	0	0	0
AT1G09380	42	23	0	7	0	0	0	0	0	0	0	0	0	0	0	0	0	0	0	0	0	19	10	0	0	0	13	21	8	18	10	0	45	48	0	0	0	0	0	0	0	0	0	0	0	0	0	0	0
AT1G09383	0	0	0	0	0	0	0	0	0	0	0	0	0	0	0	0	0	0	0	0	0	0	0	0	0	0	0	0	0	0	0	0	0	0	0	0	0	0	0	0	0	0	0	0	0	0	0	0	0
AT1G09387	0	0	0	0	0	0	0	0	0	0	0	0	0	0	0	0	0	0	0	0	0	0	0	0	0	0	0	0	0	0	0	0	0	0	0	0	0	0	0	0	0	0	0	0	0	0	0	0	0
AT1G09390	615	476	492	602	11	17	18	8	7	12	20	17	30	22	21	69	153	0	0	115	237	867	636	0	0	0	75	119	224	247	102	181	300	273	0	0	0	0	0	0	0	0	0	0	0	0	0	0	0
AT1G09393	0	0	0	0	0	0	0	0	0	0	0	0	0	0	0	0	0	0	0	0	0	0	0	0	0	0	0	0	0	0	0	0	0	0	0	0	0	0	0	0	0	0	0	0	0	0	0	0	0
AT1G09397	0	0	0	0	0	0	0	0	0	0	0	0	0	0	0	0	0	0	0	0	0	0	0	0	0	0	0	0	0	0	0	0	0	0	0	0	0	0	0	0	0	0	0	0	0	0	0	0	0
AT1G09400	42	37	21	18	0	0	0	0	3	4	9	3	2	0	0	0	0	0	0	0	3	21	59	0	0	5	0	0	0	5	2	5	0	8	0	0	0	0	0	0	0	0	0	0	0	0	0	0	0
AT1G09407	0	0	0	0	0	0	0	0	0	0	0	0	0	0	0	0	0	0	0	0	0	0	0	0	0	0	0	0	0	0	0	0	0	0	0	0	0	0	0	0	0	0	0	0	0	0	0	0	0
AT1G09410	63	78	58	45	0	1	0	0	0	1	3	1	0	1	1	6	14	0	0	5	10	41	57	0	0	0	5	3	13	5	36	5	5	0	0	0	0	0	0	0	0	0	0	0	0	0	0	0	0
AT1G09415	268	284	630	649	10	16	21	18	2	5	7	7	9	3	9	57	81	0	0	287	415	592	452	0	0	3	36	31	249	117	250	252	139	104	0	0	0	0	0	0	0	0	0	0	0	0	0	0	0
AT1G09417	0	0	1	2	0	0	0	0	0	0	0	0	0	0	0	0	0	0	0	0	0	0	0	0	0	0	0	0	0	0	0	0	0	0	0	0	0	0	0	0	0	0	0	0	0	0	0	0	0
AT1G09420	224	159	260	280	0	0	0	0	0	6	0	0	0	0	0	70	149	0	0	24	39	302	268	0	0	0	8	8	0	7	28	63	20	17	0	0	0	0	0	0	0	0	0	0	0	0	0	0	0
AT1G09421	4	0	0	1	0	0	0	0	0	0	0	0	0	0	0	1	4	0	0	0	0	5	1	0	0	0	0	0	0	0	0	0	2	0	0	0	0	0	0	0	0	0	0	0	0	0	0	0	0
AT1G09423	0	0	0	0	0	0	0	0	0	0	0	0	0	0	1	0	0	0	0	0	0	0	0	0	0	0	0	0	0	0	0	0	0	0	0	0	0	0	0	0	0	0	0	0	0	0	0	0	0
AT1G09427	4	11	10	4	0	0	0	0	0	0	0	0	0	0	0	3	0	0	0	1	1	10	1	0	0	0	1	1	5	1	0	8	0	3	0	0	0	0	0	0	0	0	0	0	0	0	0	0	0
AT1G09430	3918	3426	2776	3442	76	118	187	133	155	324	365	287	451	74	76	355	624	0	0	609	1086	4484	4136	0	0	0	351	406	931	940	1149	1573	1165	915	0	0	0	0	0	0	0	0	0	0	0	0	0	0	0
AT1G09433	0	0	0	0	0	0	0	0	0	0	0	0	0	0	0	0	0	0	0	0	0	0	0	0	0	0	0	0	0	0	0	0	0	0	0	0	0	0	0	0	0	0	0	0	0	0	0	0	0
AT1G09437	1	4	2	1	0	0	0	0	0	0	0	0	0	0	0	0	0	0	0	0	0	0	0	0	0	0	0	0	0	0	0	0	0	0	0	0	0	0	0	0	0	0	0	0	0	0	0	0	0
AT1G09440	274	258	260	247	3	12	9	10	3	6	9	10	25	4	5	31	54	0	0	102	119	394	228	0	0	0	26	35	87	78	93	63	72	78	0	0	0	0	0	0	0	0	0	0	0	0	0	0	0
AT1G09443	12	0	0	48	0	0	0	0	0	0	0	0	0	0	0	0	0	0	0	0	0	0	0	0	0	0	0	0	0	0	0	1	0	0	0	0	0	0	0	0	0	0	0	0	0	0	0	0	0
AT1G09447	14	21	5	25	0	0	0	0	0	0	0	1	1	0	0	0	0	0	0	2	0	12	13	0	0	0	0	2	1	2	4	3	3	5	0	0	0	0	0	0	0	0	0	0	0	0	0	0	0
AT1G09450	125	114	118	107	0	0	0	0	0	6	0	6	0	0	0	26	38	0	0	0	10	181	158	0	0	0	37	43	49	47	31	36	42	24	0	0	0	0	0	0	0	0	0	0	0	0	0	0	0
AT1G09453	3	1	19	24	0	3	0	2	0	0	0	0	0	0	0	0	0	0	0	1	6	26	7	0	0	0	0	0	0	0	0	0	0	0	0	0	0	0	0	0	0	0	0	0	0	0	0	0	0
AT1G09457	0	0	17	34	0	0	0	0	0	0	0	0	0	0	0	0	0	0	0	0	0	37	15	0	0	0	0	0	0	1	0	0	0	0	0	0	0	0	0	0	0	0	0	0	0	0	0	0	0
AT1G09460	2227	2516	157	155	0	2	0	0	59	125	156	120	198	16	13	75	80	0	0	39	63	476	172	0	0	0	20	13	16	37	25	39	35	41	0	0	0	0	0	0	0	0	0	0	0	0	0	0	0
AT1G09463	4	2	21	8	0	0	0	0	0	0	0	0	0	0	0	0	0	0	0	1	0	7	21	0	0	0	0	2	0	13	4	10	0	0	0	0	0	0	0	0	0	0	0	0	0	0	0	0	0
AT1G09467	19	18	29	34	1	0	0	0	0	0	0	0	0	4	5	1	3	0	0	17	2	72	20	0	0	0	15	20	23	24	19	40	48	38	0	0	0	0	0	0	0	0	0	0	0	0	0	0	3
AT1G09470	247	260	128	148	0	0	3	9	3	3	0	3	0	2	0	31	74	0	0	12	19	213	94	0	0	0	25	22	71	21	30	40	20	82	0	0	0	0	0	0	0	0	0	0	0	0	0	0	0
AT1G09473	0	0	0	0	0	0	0	0	0	0	0	0	0	0	0	0	0	0	0	0	0	0	0	0	0	0	0	0	0	0	0	0	0	0	0	0	0	0	0	0	0	0	0	0	0	0	0	0	0
AT1G09477	1	0	1	0	0	0	0	0	0	0	0	0	0	0	0	0	0	0	0	0	0	0	0	0	0	0	0	0	0	0	0	0	0	0	0	0	0	0	0	0	0	0	0	0	0	0	0	0	0
AT1G09480	237	186	159	181	4	3	13	17	0	3	6	4	0	0	0	11	19	0	0	11	4	139	70	0	0	0	29	54	46	26	96	149	47	33	0	0	0	0	0	0	0	0	0	0	0	0	0	0	0
AT1G09483	0	0	0	0	0	0	0	0	0	0	0	1	0	0	0	0	0	0	0	0	0	0	0	0	0	0	0	0	0	0	0	0	0	0	0	0	0	0	0	0	0	0	0	0	0	0	0	0	0
AT1G09487	19	32	2	7	0	0	0	0	0	1	0	0	3	0	0	3	3	0	0	0	2	5	6	0	0	0	0	0	0	0	4	0	0	0	0	0	0	0	0	0	0	0	0	0	0	0	0	0	0
AT1G09490	349	332	941	1152	39	48	68	55	0	12	17	18	18	25	38	87	148	0	0	295	273	1007	973	0	0	0	205	251	615	585	610	697	591	664	0	0	0	0	0	0	0	0	0	0	0	0	0	0	0
AT1G09493	14	13	0	0	0	0	0	0	2	0	0	0	3	0	0	0	4	0	0	0	0	11	0	0	0	0	0	0	0	0	0	0	0	0	0	0	0	0	0	0	0	0	0	0	0	0	0	1	0
AT1G09497	7	6	0	0	0	0	0	0	0	0	0	0	0	0	0	0	0	0	0	0	0	3	0	0	0	0	0	0	0	0	0	0	0	0	0	0	0	0	0	0	0	0	0	0	0	0	0	0	0
AT1G09500	0	0	108	127	13	36	55	45	0	0	0	0	0	0	2	8	9	0	0	20	10	33	18	0	0	0	173	213	162	178	797	976	1158	1021	0	0	0	0	0	0	0	0	0	0	0	0	0	0	0
AT1G09503	0	0	0	0	0	0	0	0	0	0	0	0	0	0	0	0	0	0	0	0	0	0	0	0	0	0	0	0	0	0	0	0	0	0	0	0	0	0	0	0	0	0	0	0	0	0	0	0	0
AT1G09507	0	0	0	0	0	0	0	0	0	0	0	0	0	0	0	0	0	0	0	0	0	0	0	0	0	0	0	0	0	0	0	0	0	0	0	0	0	0	0	0	0	0	0	0	0	0	0	0	0
AT1G09510	0	0	0	0	0	0	0	0	0	0	0	0	0	0	0	0	0	0	0	0	0	0	0	0	0	0	0	5	0	0	10	13	19	20	0	0	0	0	0	0	0	0	0	0	0	0	0	0	0
AT1G09513	0	0	13	10	0	0	1	0	0	0	1	0	0	0	0	3	0	0	0	3	2	20	9	0	0	0	1	9	35	32	5	16	18	11	0	0	0	0	0	0	0	0	0	0	0	0	0	0	0
AT1G09517	12	5	39	18	1	0	2	0	0	0	2	0	2	3	3	3	1	0	0	0	0	4	0	0	0	0	2	3	3	5	9	2	3	0	0	0	0	0	0	0	0	0	0	0	0	0	0	0	0
AT1G09520	458	404	401	428	16	14	44	16	10	22	27	24	28	11	14	85	123	0	0	87	147	691	620	0	0	3	81	76	190	163	200	290	221	214	0	0	0	0	0	0	0	0	0	0	0	0	0	0	0
AT1G09523	0	0	0	0	0	0	0	0	0	0	0	0	0	0	0	0	0	0	0	0	0	0	0	0	0	0	0	0	0	0	0	0	0	0	0	0	0	0	0	0	0	0	0	0	0	0	0	0	0
AT1G09527	3	0	0	2	0	0	0	0	0	0	0	0	0	0	0	0	0	0	0	0	0	4	0	0	0	0	1	0	0	0	2	4	0	0	0	0	0	0	0	0	0	0	0	0	0	0	0	0	0
AT1G09530	111	93	838	879	17	32	36	27	0	0	0	0	0	16	13	78	154	0	0	79	128	1124	555	0	0	0	80	56	120	162	193	155	176	117	0	0	0	0	0	0	0	0	0	0	0	0	0	0	0
AT1G09533	23	24	21	26	0	2	0	2	0	3	4	1	0	63	65	1	1	0	0	7	2	50	20	0	0	3	11	15	63	48	25	33	38	53	0	0	0	0	0	0	0	0	0	0	0	0	0	0	2
AT1G09537	6	6	7	9	0	0	0	0	0	0	0	0	0	0	0	0	0	0	0	1	2	17	6	0	0	0	4	0	3	0	4	8	5	3	0	0	0	0	0	0	0	0	0	0	0	0	0	0	0
AT1G09540	211	236	4	2	0	0	0	1	3	6	3	6	10	2	2	5	14	0	0	0	0	106	59	0	0	0	0	0	8	0	18	45	0	0	0	0	0	0	0	0	0	0	0	0	0	0	0	0	0
AT1G09543	41	48	65	84	1	0	1	0	0	0	0	0	3	1	4	3	17	0	0	16	14	61	32	0	0	0	14	33	44	45	28	39	47	64	0	0	0	0	0	0	0	0	0	0	0	0	0	0	0
AT1G09547	0	0	0	0	0	0	0	0	0	0	0	0	0	0	0	0	0	0	0	0	0	0	0	0	0	0	0	0	0	0	0	0	0	0	0	0	0	0	0	0	0	0	0	0	0	0	0	0	0
AT1G09550	0	0	0	0	0	0	0	0	0	0	0	0	0	0	0	0	0	0	0	0	0	0	0	0	0	0	0	0	0	0	0	0	0	0	0	0	0	0	0	0	0	0	0	0	0	0	0	0	0
AT1G09553	1	7	2	3	0	0	1	0	0	0	0	0	7	0	0	0	0	0	0	0	0	9	4	0	0	0	0	0	0	2	0	3	0	0	0	0	0	0	0	0	0	0	0	0	0	0	0	0	0
AT1G09557	0	0	0	0	0	0	0	0	0	0	0	0	0	0	0	0	0	0	0	0	0	0	0	0	0	0	0	0	0	0	0	0	0	0	0	0	0	0	0	0	0	0	0	0	0	0	0	0	0
AT1G09560	6115	4712	989	1291	102	103	294	254	443	855	976	1643	2587	215	190	556	789	0	0	546	1312	9142	5666	0	0	0	672	792	1293	1140	906	1432	2163	1934	0	0	0	0	0	0	0	0	0	0	0	0	0	0	0
AT1G09563	0	0	0	0	0	0	0	0	0	0	0	0	0	0	0	0	0	0	0	0	0	0	0	0	0	0	0	0	0	0	0	0	0	0	0	0	0	0	0	0	0	0	0	0	0	0	0	0	0
AT1G09567	0	0	0	0	0	0	0	0	0	0	0	0	0	0	0	0	0	0	0	0	0	0	0	0	0	0	0	0	0	0	0	0	0	0	0	0	0	0	0	0	0	0	0	0	0	0	0	0	0
AT1G09570	5477	4791	7122	7997	62	104	110	92	111	211	230	203	347	104	98	646	944	0	0	830	1454	6097	5937	0	0	0	234	242	505	543	491	636	657	649	0	0	0	0	0	0	0	0	0	0	0	0	0	0	0
AT1G09573	5	1	0	3	0	0	0	0	0	0	0	0	0	0	0	0	1	0	0	0	0	4	4	0	0	0	0	0	0	0	0	0	0	0	0	0	0	0	0	0	0	0	0	0	0	0	0	0	0
AT1G09575	913	546	431	447	2	4	8	0	10	19	27	13	25	9	5	17	41	0	0	53	71	955	326	0	0	0	32	29	69	65	44	50	75	56	0	0	0	0	0	0	0	0	0	0	0	0	0	0	0
AT1G09577	0	0	2	1	0	0	0	0	0	0	0	0	0	0	0	0	0	0	0	0	0	0	0	0	0	0	0	0	0	0	0	0	0	0	0	0	0	0	0	0	0	0	0	0	0	0	0	0	0
AT1G09580	400	359	300	305	6	19	15	12	14	33	18	23	16	3	6	50	82	0	0	51	82	523	382	0	0	0	32	49	113	117	84	121	89	77	0	0	0	0	0	0	0	0	0	0	0	0	0	0	0
AT1G09583	0	0	0	0	0	0	0	0	0	0	0	0	0	0	0	0	0	0	0	0	0	0	0	0	0	0	0	0	0	0	0	0	0	0	0	0	0	0	0	0	0	0	0	0	0	0	0	0	0
AT1G09587	0	0	0	0	0	0	0	0	0	0	0	0	0	0	0	0	0	0	0	0	0	0	0	0	0	0	0	0	0	0	0	0	0	0	0	0	0	0	0	0	0	0	0	0	0	0	0	0	0
AT1G09590	5143	5034	3471	3453	117	167	205	247	161	318	291	251	369	191	203	1291	1927	0	0	857	1002	7240	4938	0	0	0	552	992	3112	2553	1423	1881	2123	1972	0	0	0	0	0	0	0	0	0	0	0	0	0	0	0
AT1G09593	0	0	0	1	0	0	0	0	0	0	0	0	0	0	0	0	0	0	0	0	0	0	0	0	0	0	0	0	0	0	0	0	0	0	0	0	0	0	0	0	0	0	0	0	0	0	0	0	0
AT1G09597	0	0	0	1	0	0	0	0	0	0	0	0	0	0	0	0	0	0	0	0	0	0	0	0	0	0	0	0	0	0	0	0	0	0	0	0	0	0	0	0	0	0	0	0	0	0	0	0	0
AT1G09600	42	41	29	13	0	0	1	0	0	1	0	0	0	0	0	5	12	0	0	0	0	87	17	0	0	0	2	5	8	13	0	8	8	0	0	0	0	0	0	0	0	0	0	0	0	0	0	0	0
AT1G09603	0	0	0	0	0	0	0	0	0	0	0	0	0	0	0	0	0	0	0	0	0	0	0	0	0	0	0	0	0	0	0	0	0	0	0	0	0	0	0	0	0	0	0	0	0	0	0	0	0
AT1G09607	0	0	2	0	0	0	0	0	0	0	0	0	0	0	0	0	0	0	0	0	0	7	0	0	0	0	4	2	0	0	4	0	1	4	0	0	0	0	0	0	0	0	0	0	0	0	0	0	0
AT1G09610	15	28	6	8	0	0	0	0	1	0	0	3	0	0	0	6	0	0	0	4	7	20	27	0	0	0	0	2	0	8	41	32	1	11	0	0	0	0	0	0	0	0	0	0	0	0	0	0	0
AT1G09613	0	0	0	0	0	0	0	0	0	0	0	0	0	0	0	0	0	0	0	0	0	0	0	0	0	0	0	0	0	0	0	0	0	0	0	0	0	0	0	0	0	0	0	0	0	0	0	0	0
AT1G09617	0	0	0	0	0	0	0	0	0	0	0	0	0	0	0	0	0	0	0	0	0	0	0	0	0	0	0	0	0	0	0	0	0	0	0	0	0	0	0	0	0	0	0	0	0	0	0	0	0
AT1G09620	4275	3893	4358	4978	85	162	185	176	129	241	297	211	400	161	151	770	1271	0	0	687	1247	8213	5125	0	0	4	558	591	1194	1077	1206	1382	1256	1147	0	0	0	0	0	0	0	0	0	0	0	0	0	0	0
AT1G09623	0	0	0	0	0	0	0	0	0	0	0	0	0	0	0	0	0	0	0	0	0	0	0	0	0	0	0	0	0	0	0	0	0	0	0	0	0	0	0	0	0	0	0	0	0	0	0	0	0
AT1G09625	0	0	0	0	0	0	0	0	0	0	0	0	0	0	0	0	0	0	0	0	0	0	0	0	0	0	0	0	0	0	0	0	0	0	0	0	0	0	0	0	0	0	0	0	0	0	0	0	0
AT1G09627	19	22	6	20	5	1	15	0	0	4	0	2	6	0	4	1	14	0	0	1	3	49	24	0	0	0	0	1	5	0	0	2	0	0	0	0	0	0	0	0	0	0	0	0	0	0	0	0	0
AT1G09630	888	880	479	466	11	15	22	18	23	47	35	25	38	24	21	134	185	0	0	143	198	974	454	0	0	0	78	92	383	277	181	283	180	146	0	0	0	0	0	0	0	0	0	0	0	0	0	0	0
AT1G09633	0	0	2	0	0	0	0	0	0	0	0	0	0	0	0	0	0	0	0	0	0	0	0	0	0	0	0	0	0	0	0	0	0	0	0	0	0	0	0	0	0	0	0	0	0	0	0	0	0
AT1G09637	2	4	0	0	0	0	0	0	0	0	0	0	0	0	0	0	0	0	0	0	0	0	2	0	0	0	0	0	0	0	0	0	0	0	0	0	0	0	0	0	0	0	0	0	0	0	0	0	0
AT1G09640	9032	7890	5905	6800	217	299	453	323	320	505	758	567	922	378	322	1462	2102	0	0	1231	1818	13456	11020	0	0	27	997	1456	3211	2918	3195	3886	3622	3536	0	0	0	0	0	0	0	0	0	0	0	0	0	0	0
AT1G09645	1160	954	616	720	21	34	51	49	40	67	60	65	90	36	26	60	77	0	0	197	237	1206	772	0	0	0	151	143	594	523	447	618	357	303	0	0	0	0	0	0	0	0	0	0	0	0	0	0	0
AT1G09647	16	16	13	18	0	0	0	0	0	0	0	0	2	0	0	0	1	0	0	1	2	11	1	0	0	0	0	0	2	1	4	0	1	0	0	0	0	0	0	0	0	0	0	0	0	0	0	0	0
AT1G09650	17	11	11	10	0	0	1	1	0	0	2	0	0	5	1	1	6	0	0	0	1	32	11	0	0	0	2	10	10	5	5	16	12	5	0	0	0	0	0	0	0	0	0	0	0	0	0	0	0
AT1G09653	0	0	2	0	0	0	0	0	0	0	0	1	0	0	0	0	0	0	0	0	0	0	0	0	0	0	0	4	0	0	0	0	0	0	0	0	0	0	0	0	0	0	0	0	0	0	0	0	0
AT1G09657	0	0	0	0	0	0	0	0	0	0	0	0	0	0	0	0	0	0	0	0	0	0	0	0	0	0	0	0	0	0	0	0	0	0	0	0	0	0	0	0	0	0	0	0	0	0	0	0	0
AT1G09660	1224	1010	908	939	31	29	34	25	28	48	53	25	47	28	31	177	435	0	0	163	240	1409	1147	0	0	0	181	226	497	474	379	499	518	520	0	0	0	0	0	0	0	0	0	0	0	0	0	0	0
AT1G09663	1	4	1	1	1	0	0	0	0	0	0	0	0	0	0	0	0	0	0	0	0	0	0	0	0	0	0	0	0	0	0	6	0	0	0	0	0	0	0	0	0	0	0	0	0	0	0	0	0
AT1G09665	0	0	0	0	0	0	0	0	0	0	0	0	0	0	0	0	0	0	0	0	0	0	0	0	0	0	0	0	0	0	0	0	0	0	0	0	0	0	0	0	0	0	0	0	0	0	0	0	0
AT1G09667	0	0	0	0	0	0	0	0	0	0	0	0	0	0	0	0	0	0	0	0	0	0	0	0	0	0	0	0	0	0	0	2	0	0	0	0	0	0	0	0	0	0	0	0	0	0	0	0	0
AT1G09673	0	2	0	3	0	0	0	0	0	0	0	0	0	0	0	0	0	0	0	0	0	0	0	0	0	0	0	0	0	0	0	0	0	1	0	0	0	0	0	0	0	0	0	0	0	0	0	0	0
AT1G09677	2	3	6	6	0	0	0	0	0	0	0	0	0	0	1	0	1	0	0	0	0	2	2	0	0	0	0	0	0	0	0	2	0	0	0	0	0	0	0	0	0	0	0	0	0	0	0	0	0
AT1G09680	89	100	90	107	1	6	6	4	0	0	0	0	2	1	0	7	13	0	0	16	25	110	19	0	0	0	7	10	19	21	41	18	9	2	0	0	0	0	0	0	0	0	0	0	0	0	0	0	0
AT1G09683	0	1	0	0	0	0	0	0	0	0	0	0	0	0	0	0	0	0	0	0	0	0	0	0	0	0	0	0	0	0	0	0	0	0	0	0	0	0	0	0	0	0	0	0	0	0	0	0	0
AT1G09687	25	41	17	21	1	0	1	3	0	3	5	4	5	79	83	6	16	0	0	6	6	40	17	0	0	0	4	3	10	10	8	19	23	9	0	0	0	0	0	0	0	0	0	0	0	0	0	0	0
AT1G09690	8315	7371	6438	6595	203	271	298	362	289	476	479	426	606	449	405	1841	3186	0	0	1610	1778	12430	10141	0	0	0	1234	1756	6510	4654	3135	4234	3824	4040	0	0	0	0	0	0	0	0	0	0	0	0	0	0	0
AT1G09693	0	5	1	3	0	0	0	0	0	0	0	0	0	0	0	0	0	0	0	0	0	1	2	0	0	0	0	0	1	0	0	1	0	4	0	0	0	0	0	0	0	0	0	0	0	0	0	0	0
AT1G09697	1	1	1	1	0	0	0	0	0	0	0	0	0	0	0	0	0	0	0	0	0	0	0	0	0	0	0	0	0	0	0	0	1	0	0	0	0	0	0	0	0	0	0	0	0	0	0	0	0
AT1G09700	384	393	352	394	13	19	19	16	5	12	4	19	23	9	10	71	107	0	0	65	122	887	588	0	0	0	37	34	200	78	88	150	127	77	0	0	0	0	0	0	0	0	0	0	0	0	0	0	0
AT1G09703	0	0	0	0	0	0	0	0	0	0	0	0	0	0	0	0	0	0	0	0	0	0	0	0	0	0	0	0	0	0	0	0	0	0	0	0	0	0	0	0	0	0	0	0	0	0	0	0	0
AT1G09710	257	266	237	272	3	9	14	7	2	3	10	9	6	6	4	72	49	0	0	52	52	289	287	0	0	0	22	32	50	44	63	83	76	61	0	0	0	0	0	0	0	0	0	0	0	0	0	0	0
AT1G09713	0	0	0	0	0	0	0	0	0	0	0	0	0	0	0	0	0	0	0	0	0	0	0	0	0	0	0	0	0	0	0	0	0	0	0	0	0	0	0	0	0	0	0	0	0	0	0	0	0
AT1G09717	0	0	0	0	0	0	0	0	0	0	0	0	0	0	0	0	0	0	0	0	0	0	0	0	0	0	0	0	0	0	0	0	0	0	0	0	0	0	0	0	0	0	0	0	0	0	0	0	0
AT1G09720	0	0	0	0	0	0	0	0	0	0	0	0	0	0	0	0	0	0	0	0	0	0	0	0	0	0	0	0	0	0	0	0	0	0	0	0	0	0	0	0	0	0	0	0	0	0	0	0	0
[truncated: 32,220 more rows]
[truncated: 164 more columns]

## Sheet: aggregate root and leaf counts
Bulk tissue RNA-Seq aggregate read counts per gene
gene	leaf_count	root_count	count_sum
AT1G01010	5589	10403	15992
AT1G01020	9903	4213	14116
AT1G01030	3719	542	4261
AT1G01040	42441	20736	63177
AT1G01046	324	188	512
AT1G01050	41584	25514	67098
AT1G01060	37640	1879	39519
AT1G01070	7480	6380	13860
AT1G01080	57396	1848	59244
AT1G01090	130727	39174	169901
AT1G01100	139774	71895	211669
AT1G01110	2434	4058	6492
AT1G01120	130759	12598	143357
AT1G01130	815	378	1193
AT1G01140	66261	1101	67362
AT1G01150	76	26	102
AT1G01160	19842	10244	30086
AT1G01170	43686	3497	47183
AT1G01180	10322	5361	15683
AT1G01183	0	1	1
AT1G01190	1781	13690	15471
AT1G01200	677	1045	1722
AT1G01210	6868	2893	9761
AT1G01220	23214	9988	33202
AT1G01225	1878	1294	3172
AT1G01230	19656	10136	29792
AT1G01240	55523	9823	65346
AT1G01250	3957	0	3957
AT1G01260	13031	8828	21859
AT1G01270	42	12	54
AT1G01280	38	0	38
AT1G01290	10067	4212	14279
AT1G01300	36433	16233	52666
AT1G01305	3	2	5
AT1G01310	140	28	168
AT1G01320	363775	12928	376703
AT1G01335	0	0	0
AT1G01340	7421	11362	18783
AT1G01350	14003	8580	22583
AT1G01355	194	10	204
AT1G01360	10704	6723	17427
AT1G01370	2193	1480	3673
AT1G01380	610	461	1071
AT1G01390	3130	48	3178
AT1G01400	0	0	0
AT1G01410	0	0	0
AT1G01420	5114	1945	7059
AT1G01430	49826	7645	57471
AT1G01440	18968	9299	28267
AT1G01448	11066	6849	17915
AT1G01450	413	234	647
AT1G01453	133	530	663
AT1G01460	45	5	50
AT1G01470	237799	25510	263309
AT1G01480	18348	1092	19440
AT1G01490	55429	15063	70492
AT1G01500	17809	4787	22596
AT1G01510	22967	16779	39746
AT1G01520	2925	52	2977
AT1G01530	51	0	51
AT1G01540	54584	14768	69352
AT1G01550	136930	68321	205251
AT1G01560	6370	377	6747
AT1G01570	2608	1153	3761
AT1G01580	7325	83663	90988
AT1G01590	596	4	600
AT1G01600	3618	1875	5493
AT1G01610	65297	11151	76448
AT1G01620	340075	124594	464669
AT1G01630	38335	12544	50879
AT1G01640	1885	12260	14145
AT1G01650	58538	13654	72192
AT1G01660	835	1486	2321
AT1G01670	1519	722	2241
AT1G01680	784	226	1010
AT1G01690	3735	3023	6758
AT1G01695	280	105	385
AT1G01700	1486	419	1905
AT1G01710	32886	8540	41426
AT1G01715	1787	862	2649
AT1G01720	44542	16712	61254
AT1G01725	4580	2378	6958
AT1G01730	15312	11387	26699
AT1G01740	4466	1991	6457
AT1G01750	270	7565	7835
AT1G01760	2689	1976	4665
AT1G01770	24364	11628	35992
AT1G01780	9364	8763	18127
AT1G01790	152049	9507	161556
AT1G01800	41347	17604	58951
AT1G01810	228	135	363
AT1G01820	46685	27049	73734
AT1G01830	20927	7636	28563
AT1G01840	520	120	640
AT1G01860	10933	2102	13035
AT1G01870	0	2	2
AT1G01880	2059	543	2602
AT1G01890	1	1	2
AT1G01900	8726	1582	10308
AT1G01910	35459	16929	52388
AT1G01920	10084	8530	18614
AT1G01930	11179	5336	16515
AT1G01940	6174	4027	10201
AT1G01950	14104	11082	25186
AT1G01960	77959	68441	146400
AT1G01970	21795	1996	23791
AT1G01980	241	2	243
AT1G01990	16124	6119	22243
AT1G02000	9285	5043	14328
AT1G02010	8955	3050	12005
AT1G02020	14327	3086	17413
AT1G02030	245	342	587
AT1G02040	9	11	20
AT1G02050	4251	3690	7941
AT1G02060	4721	3971	8692
AT1G02065	1537	0	1537
AT1G02067	0	0	0
AT1G02070	244	157	401
AT1G02080	120784	84017	204801
AT1G02090	19705	12118	31823
AT1G02100	24548	18223	42771
AT1G02110	17228	9548	26776
AT1G02120	58657	36414	95071
AT1G02130	28532	13917	42449
AT1G02140	57611	24341	81952
AT1G02145	14841	8422	23263
AT1G02150	78690	8971	87661
AT1G02160	11427	4542	15969
AT1G02170	25510	10404	35914
AT1G02180	3219	790	4009
AT1G02190	1042	0	1042
AT1G02205	254946	371	255317
AT1G02210	0	0	0
AT1G02220	8756	8838	17594
AT1G02230	1115	416	1531
AT1G02250	6	89	95
AT1G02260	13916	10009	23925
AT1G02270	20056	6113	26169
AT1G02280	56930	8853	65783
AT1G02290	5747	3645	9392
AT1G02300	36413	4525	40938
AT1G02305	81740	48339	130079
AT1G02310	1359	683	2042
AT1G02320	0	2	2
AT1G02330	14727	10481	25208
AT1G02335	7003	7521	14524
AT1G02340	7771	4687	12458
AT1G02350	1672	230	1902
AT1G02360	3108	13711	16819
AT1G02370	3852	3705	7557
AT1G02380	2808	902	3710
AT1G02390	6590	1352	7942
AT1G02400	19875	8909	28784
AT1G02405	377	19	396
AT1G02410	15407	6502	21909
AT1G02420	1552	839	2391
AT1G02430	210	805	1015
AT1G02440	164	182	346
AT1G02450	2214	43	2257
AT1G02460	2346	2417	4763
AT1G02470	6403	62	6465
AT1G02475	49921	1444	51365
AT1G02480	0	0	0
AT1G02490	74	24	98
AT1G02500	231972	188724	420696
AT1G02510	2	0	2
AT1G02520	762	22402	23164
AT1G02530	134	685	819
AT1G02540	0	0	0
AT1G02550	0	0	0
AT1G02560	250220	16605	266825
AT1G02570	296	1089	1385
AT1G02575	0	252	252
AT1G02580	280	344	624
AT1G02590	0	0	0
AT1G02600	81	643	724
AT1G02610	13366	4201	17567
AT1G02620	1650	143	1793
AT1G02630	530	73	603
AT1G02640	20484	20643	41127
AT1G02650	1319	113	1432
AT1G02660	57386	3184	60570
AT1G02670	1853	271	2124
AT1G02680	7453	3870	11323
AT1G02690	7812	13167	20979
AT1G02700	765	86	851
AT1G02705	980	43	1023
AT1G02710	10	1	11
AT1G02720	7643	3980	11623
AT1G02730	32317	17386	49703
AT1G02740	7079	3473	10552
AT1G02750	8248	3897	12145
AT1G02760	0	0	0
AT1G02770	747	41	788
AT1G02780	318682	214525	533207
AT1G02790	1113	9	1122
AT1G02800	2093	10	2103
AT1G02810	395	22619	23014
AT1G02813	36	44	80
AT1G02816	21360	5982	27342
AT1G02820	16578	82	16660
AT1G02830	9	0	9
AT1G02840	70819	59784	130603
AT1G02850	30518	10593	41111
AT1G02860	11696	14021	25717
AT1G02870	10092	8253	18345
AT1G02880	13820	9073	22893
AT1G02890	71279	47915	119194
AT1G02900	1109	21463	22572
AT1G02910	49025	6256	55281
AT1G02920	235133	76092	311225
AT1G02930	413719	31665	445384
AT1G02940	177	4	181
AT1G02950	4462	5167	9629
AT1G02952	31	47	78
AT1G02960	14986	7618	22604
AT1G02965	0	0	0
AT1G02970	1732	1258	2990
AT1G02980	26	79	105
AT1G02990	24737	13193	37930
AT1G03000	23693	9632	33325
AT1G03010	803	2387	3190
AT1G03020	1810	14	1824
AT1G03030	11977	6005	17982
AT1G03040	29270	12777	42047
AT1G03050	202	4	206
AT1G03055	3876	28	3904
AT1G03060	71182	61836	133018
AT1G03070	1243	1047	2290
AT1G03080	129621	70028	199649
AT1G03090	59382	34360	93742
AT1G03100	1846	1418	3264
AT1G03103	0	0	0
AT1G03106	1072	163	1235
AT1G03110	6961	6028	12989
AT1G03120	235	63	298
AT1G03130	764872	1952	766824
AT1G03140	36153	19355	55508
AT1G03150	10931	3890	14821
AT1G03160	53667	4974	58641
AT1G03165	165	37	202
AT1G03170	267	163	430
AT1G03180	1552	1454	3006
AT1G03190	7880	4670	12550
AT1G03200	1279	1419	2698
AT1G03210	9357	15596	24953
AT1G03220	160923	174121	335044
AT1G03230	19344	27547	46891
AT1G03240	108	106	214
AT1G03250	19794	5863	25657
AT1G03260	6040	3625	9665
AT1G03270	2254	918	3172
AT1G03280	29354	17839	47193
AT1G03290	36825	17099	53924
AT1G03300	0	0	0
AT1G03310	46043	3247	49290
AT1G03320	103	4	107
AT1G03325	0	0	0
AT1G03330	17959	8749	26708
AT1G03340	2020	1068	3088
AT1G03350	30600	17771	48371
AT1G03360	5470	5403	10873
AT1G03365	15773	8198	23971
AT1G03370	33110	23020	56130
AT1G03380	47847	30617	78464
AT1G03390	33	29	62
AT1G03395	0	0	0
AT1G03400	21449	944	22393
AT1G03410	13691	4628	18319
AT1G03430	14573	5755	20328
AT1G03440	14402	2307	16709
AT1G03445	24	25	49
AT1G03457	3971	6495	10466
AT1G03470	4266	3044	7310
AT1G03475	151412	11658	163070
AT1G03490	6	0	6
AT1G03495	4398	1541	5939
AT1G03502	186	125	311
AT1G03506	59	5	64
AT1G03510	973	509	1482
AT1G03515	5	0	5
AT1G03520	14734	4885	19619
AT1G03530	9199	9643	18842
AT1G03540	1324	856	2180
AT1G03545	1413	1135	2548
AT1G03550	6632	8866	15498
AT1G03560	6440	3530	9970
AT1G03570	5	10	15
AT1G03590	24648	11744	36392
AT1G03600	259050	1810	260860
AT1G03610	48791	21981	70772
AT1G03620	1645	2747	4392
AT1G03630	151225	958	152183
AT1G03640	0	0	0
AT1G03650	1916	1267	3183
AT1G03660	661	650	1311
AT1G03670	5	0	5
AT1G03680	228111	2769	230880
AT1G03687	7912	3976	11888
AT1G03700	18	911	929
AT1G03710	135	4	139
AT1G03720	2	0	2
AT1G03730	6315	6967	13282
AT1G03740	44922	39497	84419
AT1G03743	7	5	12
AT1G03746	6	10	16
AT1G03750	5604	4787	10391
AT1G03760	5083	5060	10143
AT1G03770	2856	4449	7305
AT1G03780	8695	6363	15058
AT1G03790	773	206	979
AT1G03800	249	94	343
AT1G03810	0	0	0
AT1G03820	5209	7561	12770
AT1G03830	7508	6544	14052
AT1G03840	407	3379	3786
AT1G03850	5168	19621	24789
AT1G03860	36368	25536	61904
AT1G03870	53249	30462	83711
AT1G03880	530	1811	2341
AT1G03890	84	69	153
AT1G03900	47804	41659	89463
AT1G03905	1597	3480	5077
AT1G03910	36722	25636	62358
AT1G03920	1021	3279	4300
AT1G03930	34710	9093	43803
AT1G03935	219	3	222
AT1G03940	5660	1703	7363
AT1G03950	12100	5463	17563
AT1G03960	10018	5291	15309
AT1G03970	17920	9308	27228
AT1G03980	205	485	690
AT1G03982	0	0	0
AT1G03987	61	1	62
AT1G03990	2337	1114	3451
AT1G03993	0	0	0
AT1G03997	2	0	2
AT1G04000	6628	2505	9133
AT1G04003	0	0	0
AT1G04007	1761	732	2493
AT1G04010	5846	5294	11140
AT1G04013	722	20	742
AT1G04017	0	1	1
AT1G04020	6246	3844	10090
AT1G04023	3	0	3
AT1G04027	145	44	189
AT1G04030	3429	4460	7889
AT1G04033	14	4	18
AT1G04037	332	58	390
AT1G04040	39891	69859	109750
AT1G04043	0	0	0
AT1G04047	369	293	662
AT1G04050	2217	2189	4406
AT1G04053	507	384	891
AT1G04057	0	1	1
AT1G04063	0	0	0
AT1G04067	318	99	417
AT1G04070	3412	2276	5688
AT1G04073	214	74	288
AT1G04077	217	4	221
AT1G04080	77527	41728	119255
AT1G04083	65	37	102
AT1G04087	0	0	0
AT1G04090	421	352	773
AT1G04093	31	4	35
AT1G04097	51	27	78
AT1G04100	4188	2150	6338
AT1G04103	28	11	39
AT1G04105	1	0	1
AT1G04110	4949	24	4973
AT1G04117	2195	1171	3366
AT1G04120	69557	58149	127706
AT1G04123	17	7	24
AT1G04127	8	28	36
AT1G04130	5464	3291	8755
AT1G04133	62	4	66
AT1G04137	3	0	3
AT1G04140	83702	48611	132313
AT1G04143	2	0	2
AT1G04147	212	222	434
AT1G04150	110	361	471
AT1G04153	51	43	94
AT1G04157	54	20	74
AT1G04160	8702	7309	16011
AT1G04163	246	319	565
AT1G04167	2	0	2
AT1G04170	61131	39305	100436
AT1G04173	25	0	25
AT1G04177	0	0	0
AT1G04180	193	2807	3000
AT1G04183	9034	4371	13405
AT1G04187	139	64	203
AT1G04190	15156	12613	27769
AT1G04193	111	89	200
AT1G04197	11	3	14
AT1G04200	21158	17716	38874
AT1G04203	1	1	2
AT1G04207	0	0	0
AT1G04210	43865	27297	71162
AT1G04213	0	0	0
AT1G04217	376	80	456
AT1G04220	46154	8048	54202
AT1G04223	378	199	577
AT1G04227	0.000141	0	0.000141
AT1G04230	11783	6494	18277
AT1G04233	0	2	2
AT1G04237	150	194	344
AT1G04240	23080	4595	27675
AT1G04243	0	0	0
AT1G04247	5354	2398	7752
AT1G04250	20365	27194	47559
AT1G04253	0	1	1
AT1G04257	1	6	7
AT1G04260	8127	4440	12567
AT1G04263	11	6	17
AT1G04267	309	145	454
AT1G04270	208396	117644	326040
AT1G04273	337	148	485
AT1G04277	317	149	466
AT1G04280	30099	15766	45865
AT1G04283	0	0	0
AT1G04287	0	0	0
AT1G04290	10031	2998	13029
AT1G04293	0	0	0
AT1G04295	342	161	503
AT1G04297	52	50	102
AT1G04300	67353	42484	109837
AT1G04303	111	66	177
AT1G04307	4	13	17
AT1G04310	8664	6151	14815
AT1G04313	256	0	256
AT1G04320	34	5	39
AT1G04323	203	0	203
AT1G04327	0	0	0
AT1G04330	251	760	1011
AT1G04333	0	0	0
AT1G04337	0	2	2
AT1G04340	12841	8913	21754
AT1G04343	0	1	1
AT1G04347	139	117	256
AT1G04350	48700	1794	50494
AT1G04353	315	1386	1701
AT1G04357	617	113	730
AT1G04360	1576	3517	5093
AT1G04363	0	0	0
AT1G04367	106	20	126
AT1G04370	248	16	264
AT1G04373	0	0	0
AT1G04377	0	0	0
AT1G04380	125	93	218
AT1G04383	0	1	1
AT1G04387	0	0	0
AT1G04390	10827	5493	16320
AT1G04393	0	56	56
AT1G04397	2	4	6
AT1G04400	167731	50416	218147
AT1G04403	0	0	0
AT1G04407	0	0	0
AT1G04410	517572	387865	905437
AT1G04413	20	28	48
AT1G04417	3	10	13
AT1G04420	88202	1890	90092
AT1G04423	30	18	48
AT1G04425	2410	1145	3555
AT1G04427	110	75	185
AT1G04430	77128	46823	123951
AT1G04433	916	174	1090
AT1G04437	52	45	97
AT1G04440	57387	45114	102501
AT1G04443	0	0	0
AT1G04445	95	232	327
AT1G04447	0	0	0
AT1G04450	0	0	0
AT1G04453	1	0	1
AT1G04455	17	7	24
AT1G04463	2660	198	2858
AT1G04467	944	29	973
AT1G04470	153	2	155
AT1G04473	289	130	419
AT1G04477	642	203	845
AT1G04480	65679	36620	102299
AT1G04483	59	3	62
AT1G04487	0	6	6
AT1G04490	633	1830	2463
AT1G04493	2	5	7
AT1G04497	0	0	0
AT1G04500	462	10	472
AT1G04503	0	2	2
AT1G04507	0	0	0
AT1G04510	36471	22702	59173
AT1G04513	336	406	742
AT1G04517	9	43	52
AT1G04520	8927	6010	14937
AT1G04523	0	2	2
AT1G04527	4	37	41
AT1G04530	43887	10821	54708
AT1G04533	8	36	44
AT1G04537	552	63	615
AT1G04540	1857	1925	3782
AT1G04547	3	2	5
AT1G04550	16038	6422	22460
AT1G04555	4316	2793	7109
AT1G04557	3	2	5
AT1G04560	224	777	1001
AT1G04563	23	67	90
AT1G04567	112	84	196
AT1G04570	2566	448	3014
AT1G04573	0	0	0
AT1G04577	54	26	80
AT1G04580	957	29	986
AT1G04583	18	2	20
AT1G04587	308	115	423
AT1G04590	10658	7039	17697
AT1G04593	0	0	0
AT1G04597	6	0	6
AT1G04600	797	711	1508
AT1G04603	0	0	0
AT1G04607	0	1	1
AT1G04610	218	6543	6761
AT1G04620	24160	2833	26993
AT1G04623	2	0	2
AT1G04625	14	0	14
AT1G04630	17349	7611	24960
AT1G04635	1071	798	1869
AT1G04640	25402	2171	27573
AT1G04643	8	2	10
AT1G04645	13	0	13
AT1G04647	2112	3475	5587
AT1G04650	2281	1592	3873
AT1G04653	0	0	0
AT1G04657	1	0	1
AT1G04660	621	72	693
AT1G04667	0	0	0
AT1G04670	0	22	22
AT1G04673	0	1	1
AT1G04677	1	1	2
AT1G04680	47541	25456	72997
AT1G04683	4	11	15
AT1G04687	0	0	0
AT1G04690	76008	30361	106369
AT1G04693	1	0	1
AT1G04697	64	15	79
AT1G04700	1635	2947	4582
AT1G04703	0	1	1
AT1G04707	40	377	417
AT1G04710	14169	2875	17044
AT1G04713	0	0	0
AT1G04717	1	0	1
AT1G04720	0	0	0
AT1G04723	103	8	111
AT1G04730	4823	3156	7979
AT1G04733	98	112	210
AT1G04737	32	17	49
AT1G04743	25	44	69
AT1G04747	0	0	0
AT1G04750	54369	33482	87851
AT1G04753	1	0	1
AT1G04760	1837	1006	2843
AT1G04763	0	0	0
AT1G04767	9	13	22
AT1G04770	16386	6648	23034
AT1G04773	0	0	0
AT1G04778	139	326	465
AT1G04780	66410	29960	96370
AT1G04783	0	0	0
AT1G04787	0	0	0
AT1G04790	30256	9323	39579
AT1G04793	5	1	6
AT1G04797	162	29	191
AT1G04800	47966	19	47985
AT1G04803	19	96	115
AT1G04807	0	0	0
AT1G04810	42953	35992	78945
AT1G04813	0	0	0
AT1G04817	2	13	15
AT1G04820	258001	184234	442235
AT1G04823	1	0	1
AT1G04827	230	187	417
AT1G04830	22396	7709	30105
AT1G04833	2019	505	2524
AT1G04837	7300	3371	10671
AT1G04840	1046	743	1789
AT1G04847	0	1	1
AT1G04850	56307	47521	103828
AT1G04853	371	156	527
AT1G04857	25	1	26
AT1G04860	28109	16196	44305
AT1G04863	0	2	2
AT1G04867	0	0	0
AT1G04870	15231	15992	31223
AT1G04873	0	0	0
AT1G04877	286	46	332
AT1G04880	196	160	356
AT1G04883	4	4	8
AT1G04887	19	2	21
AT1G04890	4	0	4
AT1G04893	199	59	258
AT1G04895	0	0	0
AT1G04897	18.0001	8	26.0001
AT1G04900	5128	6217	11345
AT1G04907	0	15	15
AT1G04910	21255	12922	34177
AT1G04913	59	27	86
AT1G04917	234	258	492
AT1G04920	1992	100	2092
AT1G04923	0	2	2
AT1G04927	22	15	37
AT1G04930	2259	1570	3829
AT1G04933	353	575	928
AT1G04937	0	0	0
AT1G04940	43171	4577	47748
AT1G04943	0	0	0
AT1G04945	5523	3268	8791
AT1G04947	0	0	0
AT1G04950	19822	9006	28828
AT1G04953	10	0	10
AT1G04957	3	0	3
AT1G04960	20033	8024	28057
AT1G04963	0	0	0
AT1G04967	0	0	0
AT1G04970	33880	12971	46851
AT1G04973	886	673	1559
AT1G04977	498	113	611
AT1G04980	9636	11234	20870
AT1G04983	4	0	4
AT1G04985	20956	7824	28780
AT1G04987	0	0	0
AT1G04990	21411	7282	28693
AT1G04993	0	0	0
AT1G04997	61	1	62
AT1G05000	4114	8701	12815
AT1G05003	0	3	3
AT1G05005	0	0	0
AT1G05007	0	0	0
AT1G05010	296521	26744	323265
AT1G05013	3	0	3
AT1G05017	11	2	13
AT1G05020	2236	274	2510
AT1G05023	855	216	1071
AT1G05027	6	6	12
AT1G05030	11330	3038	14368
AT1G05033	81	43	124
AT1G05035	277	0	277
AT1G05037	0	0	0
AT1G05040	12	0	12
AT1G05043	188	128	316
AT1G05047	11	4	15
AT1G05053	0	0	0
AT1G05055	6338	4093	10431
AT1G05057	0	0	0
AT1G05060	13635	6017	19652
AT1G05065	1197	293	1490
AT1G05067	0	5	5
AT1G05070	11776	4879	16655
AT1G05073	0	5	5
AT1G05077	28	14	42
AT1G05080	0	0	0
AT1G05083	64	22	86
AT1G05085	0	0	0
AT1G05087	4715	2961	7676
AT1G05090	8895	4866	13761
AT1G05093	0	0	0
AT1G05097	0	0	0
AT1G05100	19182	496	19678
AT1G05103	60	6	66
AT1G05107	49	1	50
AT1G05113	0	0	0
AT1G05117	0	0	0
AT1G05120	19476	16475	35951
AT1G05123	39	17	56
AT1G05127	2	1	3
AT1G05133	67	0	67
AT1G05136	14	1	15
AT1G05137	4.0001	0	4.0001
AT1G05140	51711	3262	54973
AT1G05143	274	84	358
AT1G05147	89	99	188
AT1G05150	27590	19937	47527
AT1G05153	37	30	67
AT1G05160	7827	3945	11772
AT1G05163	395	393	788
AT1G05170	13420	6152	19572
AT1G05173	1	0	1
AT1G05177	0	1	1
AT1G05180	23615	15577	39192
AT1G05183	3444	2735	6179
AT1G05187	210	44	254
AT1G05190	329165	4645	333810
AT1G05193	0	0	0
AT1G05197	0	0	0
AT1G05200	35489	6770	42259
AT1G05203	61	45	106
AT1G05205	7247	6418	13665
AT1G05207	6951	44	6995
AT1G05210	2944	2830	5774
AT1G05213	2146	1326	3472
AT1G05217	1	3	4
AT1G05220	77	1557	1634
AT1G05223	0	0	0
AT1G05227	2	3	5
AT1G05230	21526	1058	22584
AT1G05233	0	0	0
AT1G05237	0	0	0
AT1G05240	143	18017	18160
AT1G05243	31	0	31
AT1G05247	68	5	73
AT1G05250	62	17869	17931
AT1G05253	0	0	0
AT1G05257	24	1	25
AT1G05260	823	63343	64166
AT1G05263	0	0	0
AT1G05267	30	3	33
AT1G05270	21664	12148	33812
AT1G05273	5	65	70
AT1G05277	891	384	1275
AT1G05280	0	3184	3184
AT1G05283	0	0	0
AT1G05287	3	1	4
AT1G05290	0	0	0
AT1G05291	0	0	0
AT1G05293	17	10	27
AT1G05297	174	32	206
AT1G05300	5737	4068	9805
AT1G05303	0	0	0
AT1G05307	0	0	0
AT1G05310	3350	2618	5968
AT1G05313	14	0	14
AT1G05317	109	57	166
AT1G05320	22613	15766	38379
AT1G05323	0	0	0
AT1G05327	1	0	1
AT1G05330	208	24	232
AT1G05333	12340	2715	15055
AT1G05337	0	0	0
AT1G05340	32202	4110	36312
AT1G05343	22	2	24
AT1G05347	12810	29150	41960
AT1G05350	17968	13879	31847
AT1G05353	0	0	0
AT1G05357	1	0	1
AT1G05360	9074	6877	15951
AT1G05363	22	15	37
AT1G05367	6	0	6
AT1G05370	1247	559	1806
AT1G05373	0	0	0
AT1G05377	0	0	0
AT1G05380	34954	22308	57262
AT1G05383	0	40	40
AT1G05385	14075	1368	15443
AT1G05387	10	0	10
AT1G05390	1	0	1
AT1G05397	95	154	249
AT1G05400	472	675	1147
AT1G05407	0	0	0
AT1G05410	10610	6591	17201
AT1G05413	0	0	0
AT1G05417	14	8	22
AT1G05420	678	208	886
AT1G05423	0	8	8
AT1G05427	3	11	14
AT1G05430	18382	6172	24554
AT1G05433	0	1	1
AT1G05440	1246	856	2102
AT1G05443	19	2	21
AT1G05447	0	0	0
AT1G05450	206	288	494
AT1G05453	0	0	0
AT1G05460	10501	5319	15820
AT1G05463	17	27	44
AT1G05467	2788	1033	3821
AT1G05470	10818	7471	18289
AT1G05473	2	0	2
AT1G05477	0	0	0
AT1G05483	0	0	0
AT1G05487	3	45	48
AT1G05490	785	307	1092
AT1G05493	3	7	10
AT1G05497	0	0	0
AT1G05500	35369	19696	55065
AT1G05507	0	0	0
AT1G05510	58	842	900
AT1G05517	24	27	51
AT1G05520	32398	27526	59924
AT1G05523	11691	4775	16466
AT1G05527	14	1	15
AT1G05530	111	4115	4226
AT1G05533	4	0	4
AT1G05537	0	0	0
AT1G05540	3807	146	3953
AT1G05543	0	0	0
AT1G05547	0	0	0
AT1G05550	474	0	474
AT1G05553	7	8	15
AT1G05557	218	302	520
AT1G05560	34128	2318	36446
AT1G05562	17126	1157	18283
AT1G05563	4.00004	1	5.00004
AT1G05567	0	0	0
AT1G05570	42692	175247	217939
AT1G05575	3690	6198	9888
AT1G05577	21	322	343
AT1G05580	291	0	291
AT1G05583	0	1	1
AT1G05587	0	0	0
AT1G05590	11212	5096	16308
AT1G05593	0	0	0
AT1G05597	0	0	0
AT1G05600	5084	1782	6866
AT1G05603	0	0	0
AT1G05607	0	0	0
AT1G05610	374	216	590
AT1G05613	0	1	1
AT1G05615	0	0	0
AT1G05617	0	1	1
AT1G05620	15815	11765	27580
AT1G05623	0	0	0
AT1G05627	0	0	0
AT1G05630	17974	5208	23182
AT1G05633	0	0	0
AT1G05637	0	0	0
AT1G05640	1848	2287	4135
AT1G05643	0	0	0
AT1G05647	0	0	0
AT1G05650	0	717	717
AT1G05653	0	1	1
AT1G05657	0	0	0
AT1G05660	0	5345	5345
AT1G05663	2	1	3
AT1G05667	0	0	0
AT1G05670	5162	2931	8093
AT1G05673	0	1	1
AT1G05675	5980	65	6045
AT1G05680	15932	6446	22378
AT1G05683	0	0	0
AT1G05687	129	66	195
AT1G05690	3780	979	4759
AT1G05693	11	0	11
AT1G05697	0	0	0
AT1G05700	233	10799	11032
AT1G05703	33	26	59
AT1G05707	0	0	0
AT1G05710	5847	9188	15035
AT1G05713	0	2	2
AT1G05717	1	0	1
AT1G05720	11783	8802	20585
AT1G05723	0	0	0
AT1G05727	0	0	0
AT1G05730	800	854	1654
AT1G05733	355	16	371
AT1G05737	0	1	1
AT1G05740	11	10	21
AT1G05747	6	40	46
AT1G05750	5800	2804	8604
AT1G05753	8	7	15
AT1G05757	10	15	25
AT1G05760	651	380	1031
AT1G05763	125	23	148
AT1G05767	5262	6337	11599
AT1G05770	534	558	1092
AT1G05773	660	298	958
AT1G05777	57	7	64
AT1G05780	2773	1562	4335
AT1G05783	417	252	669
AT1G05785	5304	3514	8818
AT1G05787	5	22	27
AT1G05790	19849	6827	26676
AT1G05793	0	0	0
AT1G05797	0	0	0
AT1G05800	301	1	302
AT1G05803	0	1	1
AT1G05805	34391	13504	47895
AT1G05807	0	3	3
AT1G05810	5654	4002	9656
AT1G05813	0	6	6
AT1G05817	35	0	35
AT1G05820	2053	1046	3099
AT1G05823	0	0	0
AT1G05827	0	0	0
AT1G05830	29622	19441	49063
AT1G05833	227	128	355
AT1G05835	6598	299	6897
AT1G05837	278	2792	3070
AT1G05840	26331	16961	43292
AT1G05843	59	30	89
AT1G05847	0	0	0
AT1G05850	370009	104269	474278
AT1G05853	13	8	21
AT1G05857	5	0	5
AT1G05860	7612	3384	10996
AT1G05863	0	0	0
AT1G05867	3	33	36
AT1G05870	18260	7959	26219
AT1G05873	1	0	1
AT1G05880	13	662	675
AT1G05887	3	0	3
AT1G05890	58808	41508	100316
AT1G05893	0	0	0
AT1G05894	589	305	894
AT1G05897	3	0	3
AT1G05900	15910	2836	18746
AT1G05903	0	1	1
AT1G05907	5	1	6
AT1G05910	21174	16899	38073
AT1G05913	19	25	44
AT1G05917	97	8	105
AT1G05920	0	0	0
AT1G05927	2594	333	2927
AT1G05930	0	0	0
AT1G05933	330	75	405
AT1G05937	27	13	40
AT1G05940	35790	12864	48654
AT1G05943	0	1	1
AT1G05947	0	0	0
AT1G05950	3315	1765	5080
AT1G05953	1	2	3
AT1G05957	0	0	0
AT1G05960	47080	38270	85350
AT1G05963	21	0	21
AT1G05967	2	0	2
AT1G05970	4334	1587	5921
AT1G05973	0	0	0
AT1G05977	59	64	123
AT1G05980	147	5	152
AT1G05983	3	0	3
AT1G05987	70	5	75
AT1G05990	0	181	181
AT1G05993	39	16	55
AT1G05997	133	26	159
AT1G06000	19584	10463	30047
AT1G06002	7146	1006	8152
AT1G06003	3	0	3
AT1G06007	0	0	0
AT1G06010	7206	3878	11084
AT1G06013	0	0	0
AT1G06017	39	39	78
AT1G06020	193	155	348
AT1G06023	3	0	3
AT1G06027	2	2	4
AT1G06030	31	199	230
AT1G06033	398	143	541
AT1G06037	2	21	23
AT1G06040	188752	25462	214214
AT1G06043	1	1	2
AT1G06045	25	0	25
AT1G06047	1	4	5
AT1G06050	6102	1686	7788
AT1G06053	0	1	1
AT1G06057	0	0	0
AT1G06060	16711	6502	23213
AT1G06063	0	0	0
AT1G06067	0	0	0
AT1G06070	14355	7594	21949
AT1G06073	1	0	1
AT1G06080	8952	4676	13628
AT1G06083	713	247	960
AT1G06087	63	85	148
AT1G06090	1129	13468	14597
AT1G06093	0	0	0
AT1G06097	0	0	0
AT1G06100	1547	8	1555
AT1G06103	576	3	579
AT1G06110	26818	16918	43736
AT1G06113	11	107	118
AT1G06117	0	12	12
AT1G06120	38	1980	2018
AT1G06123	0	7	7
AT1G06127	5	1	6
AT1G06130	21566	7299	28865
AT1G06133	1	0	1
AT1G06135	27	38	65
AT1G06137	178	5	183
AT1G06140	901	783	1684
AT1G06143	2092	753	2845
AT1G06147	0	0	0
AT1G06148	251	62	313
AT1G06150	29656	13522	43178
AT1G06153	0	0	0
AT1G06157	0	1	1
AT1G06160	6373	982	7355
AT1G06163	20	214	234
AT1G06170	171	103	274
AT1G06173	411	231	642
AT1G06177	19	16	35
AT1G06180	6162	2915	9077
AT1G06187	0	4	4
AT1G06190	62407	5855	68262
AT1G06197	0	18	18
AT1G06200	30842	16100	46942
AT1G06203	0	14	14
AT1G06207	111	95	206
AT1G06210	25018	13421	38439
AT1G06213	8e-05	0	8e-05
AT1G06217	20	12	32
AT1G06220	47768	28363	76131
AT1G06225	4	24	28
AT1G06227	3136	2062	5198
AT1G06230	53570	32625	86195
AT1G06233	5	1	6
AT1G06237	18	1	19
AT1G06240	11652	2416	14068
AT1G06243	3	1	4
AT1G06247	2	0	2
AT1G06250	1223	393	1616
AT1G06253	166	0	166
AT1G06257	132	0	132
AT1G06260	226	82	308
AT1G06263	16	4	20
AT1G06265	3719	1120	4839
AT1G06267	58	14	72
AT1G06270	2806	1731	4537
AT1G06273	239	48	287
AT1G06277	250	76	326
AT1G06280	13	0	13
AT1G06283	1366	1002	2368
AT1G06287	36	4	40
AT1G06290	60415	36379	96794
AT1G06293	0	1	1
AT1G06297	0	0	0
AT1G06303	0	0	0
AT1G06307	0	0	0
AT1G06310	76	1586	1662
AT1G06313	10	4	14
AT1G06317	0	0	0
AT1G06320	0	361	361
AT1G06323	1	0	1
AT1G06327	0	0	0
AT1G06330	0	538	538
AT1G06333	4	4	8
AT1G06337	4e-05	8	8.00004
AT1G06340	30	1	31
AT1G06343	5	0	5
AT1G06347	0	0	0
AT1G06350	1351	722	2073
AT1G06353	0	0	0
AT1G06357	18	75	93
AT1G06360	23097	12	23109
AT1G06363	0	0	0
AT1G06373	1	0	1
AT1G06377	0	2	2
AT1G06380	5128	2716	7844
AT1G06383	0	0	0
AT1G06387	0	0	0
AT1G06390	38942	21522	60464
AT1G06393	0	0	0
AT1G06397	30	33	63
AT1G06400	41801	21129	62930
AT1G06403	0	0	0
AT1G06407	18	0	18
AT1G06410	117933	49840	167773
AT1G06413	0	0	0
AT1G06417	22	0	22
AT1G06420	1094	758	1852
AT1G06423	254	23	277
AT1G06427	0	0	0
AT1G06430	125892	5436	131328
AT1G06433	0	0	0
AT1G06437	0	0	0
AT1G06440	1330	980	2310
AT1G06443	4	0	4
AT1G06447	11	0	11
AT1G06450	3292	1098	4390
AT1G06453	42	19	61
AT1G06457	23	31	54
AT1G06460	160830	3960	164790
AT1G06463	179	103	282
AT1G06467	4	0	4
AT1G06470	24656	11265	35921
AT1G06473	3082	2324	5406
AT1G06475	16	1	17
AT1G06480	0	0	0
AT1G06483	0	72	72
AT1G06487	39	15	54
AT1G06490	4605	6655	11260
AT1G06493	2	4	6
AT1G06497	0	0	0
AT1G06500	6028	2431	8459
AT1G06507	1	0	1
AT1G06510	15673	2267	17940
AT1G06513	0	0	0
AT1G06515	11825	5515	17340
AT1G06517	0	0	0
AT1G06520	3161	941	4102
AT1G06523	0	0	0
AT1G06527	2	1	3
AT1G06530	32900	11217	44117
AT1G06533	2	0	2
AT1G06537	964	109	1073
AT1G06540	4427	7874	12301
AT1G06543	1	0	1
AT1G06547	295	52	347
AT1G06550	22594	20981	43575
AT1G06553	77	22	99
AT1G06557	0	0	0
AT1G06560	9004	6466	15470
AT1G06567	11	13	24
AT1G06570	84525	12693	97218
AT1G06573	14797	7462	22259
AT1G06577	113	21	134
AT1G06580	1892	1154	3046
AT1G06583	316	93	409
AT1G06587	5	0	5
AT1G06590	7527	8863	16390
AT1G06593	25	9	34
AT1G06597	9e-05	0	9e-05
AT1G06603	1	0	1
AT1G06607	4	3	7
AT1G06610	181	217	398
AT1G06613	0	0	0
AT1G06617	0	0	0
AT1G06620	13131	13468	26599
AT1G06623	0	0	0
AT1G06627	1	0	1
AT1G06630	13505	7937	21442
AT1G06633	0	0	0
AT1G06637	0	0	0
AT1G06640	47187	66580	113767
AT1G06643	0	0	0
AT1G06645	12554	584	13138
AT1G06647	0	0	0
AT1G06650	50783	9264	60047
AT1G06653	0	0	0
AT1G06657	0	0	0
AT1G06660	1747	1932	3679
AT1G06663	0	0	0
AT1G06667	6	29	35
AT1G06670	36407	33147	69554
AT1G06673	0	1	1
AT1G06677	1	0	1
AT1G06680	2889354	9419	2898773
AT1G06683	2	0	2
AT1G06687	147	25	172
AT1G06690	35718	1375	37093
AT1G06693	24	3	27
AT1G06697	0	0	0
AT1G06700	54256	33631	87887
AT1G06703	0	0	0
AT1G06707	0	0	0
AT1G06710	5231	3392	8623
AT1G06713	10	0	10
AT1G06717	358	56	414
AT1G06720	20842	25442	46284
AT1G06723	2	0	2
AT1G06727	54	35	89
AT1G06730	9313	4192	13505
AT1G06733	6	11	17
AT1G06737	0	0	0
AT1G06740	3551	2345	5896
AT1G06743	3	8	11
AT1G06747	0	0	0
AT1G06750	145	85	230
AT1G06753	372	412	784
AT1G06757	61	11	72
AT1G06760	79994	69420	149414
AT1G06770	6071	3433	9504
AT1G06773	26	24	50
AT1G06777	0	0	0
AT1G06780	11295	14322	25617
AT1G06783	2	0	2
AT1G06787	44	4	48
AT1G06790	4728	3721	8449
AT1G06797	0	0	0
AT1G06800	10441	4720	15161
AT1G06810	7	4	11
AT1G06817	0	9	9
AT1G06820	33192	6673	39865
AT1G06823	0	1	1
AT1G06827	1	0	1
AT1G06830	4394	72	4466
AT1G06837	269	69	338
AT1G06840	20134	32136	52270
AT1G06850	6611	5629	12240
AT1G06853	0	26	26
AT1G06857	0	0	0
AT1G06860	1761	69	1830
AT1G06863	0	0	0
AT1G06867	14	10	24
AT1G06870	12622	10040	22662
AT1G06873	0	0	0
AT1G06877	18	0	18
AT1G06880	1750	69	1819
AT1G06883	2	4	6
AT1G06890	38599	31376	69975
AT1G06897	0	0	0
AT1G06900	33315	35447	68762
AT1G06903	0	0	0
AT1G06907	0	0	0
AT1G06910	3738	1809	5547
AT1G06913	0	1	1
AT1G06917	1	7	8
AT1G06920	14	6	20
AT1G06923	0	782	782
AT1G06925	0	2	2
AT1G06927	0	0	0
AT1G06930	16	1390	1406
AT1G06933	0	1	1
AT1G06937	0	0	0
AT1G06943	1	0	1
AT1G06947	9	3	12
AT1G06950	143341	36038	179379
AT1G06953	1	2	3
AT1G06957	0	0	0
AT1G06960	9864	4104	13968
AT1G06963	6	50	56
AT1G06967	0	0	0
AT1G06970	51	62	113
AT1G06973	0	0	0
AT1G06977	585	221	806
AT1G06980	1977	247	2224
AT1G06983	112	229	341
AT1G06987	0	15	15
AT1G06990	7	28	35
AT1G06993	348	78	426
AT1G06997	0	0	0
AT1G07000	18356	12474	30830
AT1G07003	0	0	0
AT1G07007	0	0	0
AT1G07010	37650	427	38077
AT1G07013	0	0	0
AT1G07017	6300	0	6300
AT1G07020	6922	5994	12916
AT1G07023	13	2	15
AT1G07025	1	3	4
AT1G07027	11	26	37
AT1G07030	15855	8382	24237
AT1G07040	62464	10338	72802
AT1G07050	15986	71	16057
AT1G07051	1	0	1
AT1G07060	108	30	138
AT1G07070	9192	7540	16732
AT1G07080	74313	19134	93447
AT1G07090	5702	5453	11155
AT1G07100	0	0	0
AT1G07110	110469	18208	128677
AT1G07117	0	0	0
AT1G07119	1570	1575	3145
AT1G07120	180	131	311
AT1G07123	3	1	4
AT1G07127	1	0	1
AT1G07128	1862	1551	3413
AT1G07130	2279	2901	5180
AT1G07133	1	0	1
AT1G07135	33474	11105	44579
AT1G07137	4	29	33
AT1G07140	92115	59920	152035
AT1G07143	123	30	153
AT1G07147	0	2	2
AT1G07150	3522	1937	5459
AT1G07157	0	0	0
AT1G07160	1338	193	1531
AT1G07163	0	0	0
AT1G07167	346	16	362
AT1G07170	11293	6070	17363
AT1G07173	0	0	0
AT1G07175	30	412	442
AT1G07177	0	0	0
AT1G07180	47831	105	47936
AT1G07183	0	0	0
AT1G07187	2873	164	3037
AT1G07190	0	0	0
AT1G07193	0	0	0
AT1G07197	0	0	0
AT1G07200	20559	16100	36659
AT1G07210	19255	15647	34902
AT1G07220	8906	5523	14429
AT1G07230	35389	16589	51978
AT1G07233	0	0	0
AT1G07237	0	0	0
AT1G07240	24158	16922	41080
AT1G07243	11	5	16
AT1G07247	0	0	0
AT1G07250	37153	10597	47750
AT1G07253	0	0	0
AT1G07257	0	0	0
AT1G07260	3287	7510	10797
AT1G07263	0	0	0
AT1G07267	1	1	2
AT1G07270	683	454	1137
AT1G07273	1	1	2
AT1G07277	0	0	0
AT1G07280	107304	2002	109306
AT1G07283	0	0	0
AT1G07287	6	14	20
AT1G07290	1144	2177	3321
AT1G07293	4	0	4
AT1G07297	0	0	0
AT1G07300	3705	2599	6304
AT1G07303	0	0	0
AT1G07310	30375	14585	44960
AT1G07313	261	98	359
AT1G07317	1	0	1
AT1G07320	247357	7049	254406
AT1G07323	7079	3322	10401
AT1G07327	0	0	0
AT1G07330	131	18	149
AT1G07333	0	0	0
AT1G07337	0	0	0
AT1G07340	93	2	95
AT1G07343	0	0	0
AT1G07347	3	0	3
AT1G07350	25645	17497	43142
AT1G07353	0	0	0
AT1G07357	3	5	8
AT1G07360	28365	13663	42028
AT1G07367	305	34	339
AT1G07370	7608	5493	13101
AT1G07373	439	108	547
AT1G07380	9682	12191	21873
AT1G07383	2	0	2
AT1G07390	5455	850	6305
AT1G07393	39	9	48
AT1G07397	2	65	67
AT1G07400	1909	642	2551
AT1G07407	9	270	279
AT1G07410	1330	1849	3179
AT1G07413	3	2	5
AT1G07417	10	1	11
AT1G07420	23758	12021	35779
AT1G07423	7	11	18
AT1G07430	35523	188	35711
AT1G07433	0	0	0
AT1G07437	12	5	17
AT1G07440	33973	52	34025
AT1G07447	0	0	0
AT1G07450	1314	0	1314
AT1G07453	0	0	0
AT1G07457	17	9	26
AT1G07460	1	45	46
AT1G07463	0	0	0
AT1G07467	2	0	2
AT1G07470	23125	12290	35415
AT1G07473	81	30	111
AT1G07476	36	1	37
AT1G07477	200	7	207
AT1G07480	23776	11437	35213
AT1G07483	0	6	6
AT1G07485	249	17	266
AT1G07487	0	4	4
AT1G07490	1997	228	2225
AT1G07493	3	0	3
AT1G07497	0	0	0
AT1G07500	0	0	0
AT1G07503	0	1	1
AT1G07507	0	0	0
AT1G07510	35468	27711	63179
AT1G07513	107	149	256
AT1G07517	213	64	277
AT1G07520	912	560	1472
AT1G07523	1	0	1
AT1G07527	0	0	0
AT1G07530	32817	24561	57378
AT1G07533	0	1	1
AT1G07537	0	0	0
AT1G07540	16	0	16
AT1G07543	41	16	57
AT1G07547	40	54	94
AT1G07550	24	3219	3243
AT1G07553	18	3	21
AT1G07557	2	0	2
AT1G07560	44	8552	8596
AT1G07563	6	59	65
AT1G07567	7	29	36
AT1G07570	12691	2875	15566
AT1G07573	0	0	0
AT1G07580	174	218	392
AT1G07583	1	0	1
AT1G07587	243	519	762
AT1G07590	490865	694247	1185112
AT1G07593	22	22	44
AT1G07597	0	0	0
AT1G07600	48865	121804	170669
AT1G07603	47	23	70
AT1G07607	1877	254	2131
AT1G07610	17610	87678	105288
AT1G07613	0	0	0
AT1G07615	4743	4275	9018
AT1G07617	0	0	0
AT1G07620	8800	2781	11581
AT1G07623	0	0	0
AT1G07627	0	0	0
AT1G07630	25145	17749	42894
AT1G07633	2	0	2
AT1G07637	212	59	271
AT1G07640	25731	7184	32915
AT1G07645	0	83	83
AT1G07647	1	1	2
AT1G07650	50926	12306	63232
AT1G07653	229	142	371
AT1G07657	2	1	3
AT1G07660	16522	9046	25568
AT1G07663	19	30	49
AT1G07667	12	1	13
AT1G07670	37054	50748	87802
AT1G07673	0	1	1
AT1G07680	0	34	34
AT1G07683	20	27	47
AT1G07690	0	105	105
AT1G07693	170	22	192
AT1G07697	27	28	55
AT1G07700	38462	4120	42582
AT1G07702	0	0	0
AT1G07703	80	39	119
AT1G07705	18985	8801	27786
AT1G07707	0	27	27
AT1G07710	517	903	1420
AT1G07717	0	0	0
AT1G07720	166167	712	166879
AT1G07723	2	0	2
AT1G07725	17	240	257
AT1G07727	0	0	0
AT1G07728	13943	6937	20880
AT1G07730	113	266	379
AT1G07733	91	1	92
AT1G07737	1029	0	1029
AT1G07740	3322	4995	8317
AT1G07743	1129	397	1526
AT1G07745	5254	1941	7195
AT1G07747	13	0	13
AT1G07750	25402	30876	56278
AT1G07753	316	218	534
AT1G07757	1	1	2
AT1G07760	44	285	329
AT1G07763	0	1	1
AT1G07767	0	0	0
AT1G07770	197052	104964	302016
AT1G07773	0	0	0
AT1G07777	0	0	0
AT1G07780	16123	5311	21434
AT1G07783	1	1	2
AT1G07787	1	0	1
AT1G07790	22200	11876	34076
AT1G07793	2	0	2
AT1G07795	135	262	397
AT1G07803	0	262	262
AT1G07807	34	2	36
AT1G07810	45918	37583	83501
AT1G07813	2	0	2
AT1G07820	40641	26438	67079
AT1G07823	242	100	342
AT1G07827	0	0	0
AT1G07830	8570	10205	18775
AT1G07833	0	0	0
AT1G07837	0	0	0
AT1G07840	10281	6919	17200
AT1G07843	0	0	0
AT1G07847	0	0	0
AT1G07850	33	84	117
AT1G07853	3	2	5
AT1G07857	0	0	0
AT1G07860	13	17	30
AT1G07863	0	0	0
AT1G07867	0	1	1
AT1G07870	8791	10171	18962
AT1G07873	0	0	0
AT1G07877	250	153	403
AT1G07880	2739	2173	4912
AT1G07883	0	0	0
AT1G07885	89	101	190
AT1G07887	4399	2356	6755
AT1G07890	423726	218218	641944
AT1G07893	30	248	278
AT1G07897	891	449	1340
AT1G07900	14755	26	14781
AT1G07901	641	316	957
AT1G07902	1289	705	1994
AT1G07903	41	25	66
AT1G07907	0	0	0
AT1G07910	16217	9550	25767
AT1G07913	0	174	174
AT1G07917	0	0	0
AT1G07920	351506	230042	581548
AT1G07923	0	13	13
AT1G07927	0	0	0
AT1G07930	300115	193970	494085
AT1G07933	1	861	862
AT1G07937	3	387	390
AT1G07940	318365	213529	531894
AT1G07943	126	19	145
AT1G07947	0	0	0
AT1G07950	8490	5124	13614
AT1G07957	16	4	20
AT1G07960	13722	11452	25174
AT1G07963	74	80	154
AT1G07967	17	25	42
AT1G07970	10252	7607	17859
AT1G07973	0	1	1
AT1G07977	0	0	0
AT1G07980	8363	4673	13036
AT1G07983	0	3	3
AT1G07985	6020	1210	7230
AT1G07987	32	10	42
AT1G07990	44932	24805	69737
AT1G07993	272	2	274
AT1G07997	3	7	10
AT1G08000	6277	2474	8751
AT1G08003	0	0	0
AT1G08005	0	0	0
AT1G08007	0	0	0
AT1G08010	11107	6236	17343
AT1G08013	0	0	0
AT1G08017	0	1	1
AT1G08023	0	0	0
AT1G08027	5	1	6
AT1G08030	13252	9439	22691
AT1G08033	22	9	31
AT1G08035	127	35	162
AT1G08037	2043	917	2960
AT1G08040	24107	7278	31385
AT1G08043	17930	2542	20472
AT1G08047	98	40	138
AT1G08050	5493	3762	9255
AT1G08053	0	0	0
AT1G08057	0	0	0
AT1G08060	26189	11616	37805
AT1G08063	0	0	0
AT1G08065	0	0	0
AT1G08070	1507	695	2202
AT1G08073	0	0	0
AT1G08077	1	0	1
AT1G08080	68	63	131
AT1G08087	0	0	0
AT1G08090	566	5310	5876
AT1G08093	0	0	0
AT1G08097	0	1	1
AT1G08100	4	369	373
AT1G08103	93	44	137
AT1G08107	3	8	11
AT1G08110	68591	20474	89065
AT1G08113	3	1	4
AT1G08115	0	0	0
AT1G08117	19	8	27
AT1G08120	17	18	35
AT1G08123	16	3	19
AT1G08125	10423	5607	16030
AT1G08127	0	0	0
AT1G08130	22405	13152	35557
AT1G08133	0	0	0
AT1G08135	2	0	2
AT1G08137	0	0	0
AT1G08140	78	5	83
AT1G08143	0	6	6
AT1G08147	0	15	15
AT1G08150	40	0	40
AT1G08153	0	0	0
AT1G08157	0	0	0
AT1G08160	5143	6339	11482
AT1G08163	0	0	0
AT1G08165	714	188	902
AT1G08170	55	43	98
AT1G08173	69	228	297
AT1G08177	1	0	1
AT1G08180	2606	1332	3938
AT1G08183	0	0	0
AT1G08190	78943	43390	122333
AT1G08193	0	9	9
AT1G08200	174663	66903	241566
AT1G08207	0	3	3
AT1G08210	14526	6672	21198
AT1G08213	269	503	772
AT1G08217	27	67	94
AT1G08220	3599	3711	7310
AT1G08223	0	2	2
AT1G08227	0	4	4
AT1G08230	17351	1600	18951
AT1G08237	5	1	6
AT1G08240	31	2	33
AT1G08247	0	0	0
AT1G08250	7150	169	7319
AT1G08253	0	0	0
AT1G08257	0	1	1
AT1G08260	22140	19199	41339
AT1G08263	0	0	0
AT1G08267	40	3	43
AT1G08270	735	695	1430
AT1G08273	113	45	158
AT1G08277	0	0	0
AT1G08280	3983	4916	8899
AT1G08283	1000	590	1590
AT1G08287	0	0	0
AT1G08290	1925	1778	3703
AT1G08293	146	167	313
AT1G08297	0	0	0
AT1G08300	3738	1075	4813
AT1G08303	0	0	0
AT1G08307	2	1	3
AT1G08310	1382	1945	3327
AT1G08313	0	0	0
AT1G08315	6784	1353	8137
AT1G08317	0	0	0
AT1G08320	759	26771	27530
AT1G08323	1	2	3
AT1G08327	0	5	5
AT1G08333	133	53	186
AT1G08337	0	0	0
AT1G08340	1603	6657	8260
AT1G08343	0	0	0
AT1G08347	14	59	73
AT1G08350	6103	6941	13044
AT1G08353	14	9	23
AT1G08357	4	0	4
AT1G08360	148898	103978	252876
AT1G08363	0	0	0
AT1G08367	0	0	0
AT1G08370	24301	13740	38041
AT1G08377	1	1	2
AT1G08380	1841210	3667	1844877
AT1G08383	0	0	0
AT1G08387	53	7	60
AT1G08390	4349	662	5011
AT1G08393	125	88	213
AT1G08397	3	0	3
AT1G08400	5144	3096	8240
AT1G08403	0	21	21
AT1G08410	10759	7670	18429
AT1G08413	7	116	123
AT1G08417	0	0	0
AT1G08420	54013	27871	81884
AT1G08427	62	50	112
AT1G08430	115	6030	6145
AT1G08433	1	0	1
AT1G08437	0	18	18
AT1G08440	147	164	311
AT1G08443	4	19	23
AT1G08447	0	0	0
AT1G08450	69131	15093	84224
AT1G08453	0	0	0
AT1G08457	61	7	68
AT1G08460	18814	9431	28245
AT1G08463	231	67	298
AT1G08465	12330	7	12337
AT1G08470	11292	5359	16651
AT1G08473	0	0	0
AT1G08477	14	39	53
AT1G08480	33280	22187	55467
AT1G08483	0	0	0
AT1G08487	0	21	21
AT1G08490	36592	7388	43980
AT1G08493	0	28	28
AT1G08497	0	0	0
AT1G08500	1824	4466	6290
AT1G08503	1	0	1
AT1G08507	1062	351	1413
AT1G08510	104529	31198	135727
AT1G08513	0	0	0
AT1G08517	0	0	0
AT1G08520	222326	13775	236101
AT1G08523	0	0	0
AT1G08530	7987	2296	10283
AT1G08533	0	1	1
AT1G08537	0	0	0
AT1G08540	80966	4165	85131
AT1G08543	1	9	10
AT1G08547	5	7	12
AT1G08550	87086	2908	89994
AT1G08553	4e-06	0	4e-06
AT1G08557	0	0	0
AT1G08560	15133	10562	25695
AT1G08563	138	27	165
AT1G08567	13	5	18
AT1G08570	90771	16931	107702
AT1G08573	0	0	0
AT1G08577	23	22	45
AT1G08580	13521	8652	22173
AT1G08583	0	0	0
AT1G08587	0	0	0
AT1G08590	2935	18137	21072
AT1G08592	1922	1075	2997
AT1G08597	0	0	0
AT1G08600	25440	25006	50446
AT1G08603	2	0	2
AT1G08607	7	0	7
AT1G08610	4802	1941	6743
AT1G08613	1	1	2
AT1G08620	26508	18150	44658
AT1G08623	0	0	0
AT1G08627	0	0	0
AT1G08630	9589	470	10059
AT1G08633	35	7	42
AT1G08637	3	0	3
AT1G08640	58476	7106	65582
AT1G08643	25	104	129
AT1G08645	17	28	45
AT1G08647	14	2	16
AT1G08650	35846	20176	56022
AT1G08653	0	0	0
AT1G08657	17	12	29
AT1G08660	19978	13940	33918
AT1G08663	18	3	21
AT1G08667	0	1	1
AT1G08670	12	2835	2847
AT1G08673	1	0	1
AT1G08677	0	1	1
AT1G08680	33749	18407	52156
AT1G08683	0	1	1
AT1G08695	0	0	0
AT1G08697	75	550	625
AT1G08700	17494	9884	27378
AT1G08703	0	0	0
AT1G08707	0	3	3
AT1G08710	6980	3973	10953
AT1G08713	0	0	0
AT1G08717	0	0	0
AT1G08720	22020	14756	36776
AT1G08723	2	3	5
AT1G08727	571	279	850
AT1G08730	1190	658	1848
AT1G08733	97	2	99
AT1G08737	0	0	0
AT1G08743	22	4	26
AT1G08747	189	0	189
AT1G08750	9338	5641	14979
AT1G08753	236	68	304
AT1G08757	118	1	119
AT1G08760	14924	12300	27224
AT1G08763	1	144	145
AT1G08767	0	0	0
AT1G08770	11120	5925	17045
AT1G08773	0	0	0
AT1G08777	4	0	4
AT1G08780	9568	6724	16292
AT1G08783	0	1	1
AT1G08787	0	0	0
AT1G08790	0	0	0
AT1G08793	5.5e-05	0	5.5e-05
AT1G08797	0	0	0
AT1G08800	40590	26762	67352
AT1G08803	8	0	8
AT1G08807	0	0	0
AT1G08810	7289	110	7399
AT1G08813	5.00003	0	5.00003
AT1G08817	0	0	0
AT1G08820	30896	20549	51445
AT1G08823	0	0	0
AT1G08827	0	0	0
AT1G08830	181522	88862	270384
AT1G08833	47	4	51
AT1G08840	6263	4971	11234
AT1G08843	0	0	0
AT1G08845	3835	1415	5250
AT1G08847	373	450	823
AT1G08853	5	0	5
AT1G08857	497	428	925
AT1G08860	361	14	375
AT1G08863	0	0	0
AT1G08867	0	1	1
AT1G08870	0	0	0
AT1G08877	0	0	0
AT1G08880	41685	18147	59832
AT1G08883	0	0	0
AT1G08887	0	0	0
AT1G08890	27945	13672	41617
AT1G08893	2	0	2
AT1G08897	0	0	0
AT1G08900	26269	3468	29737
AT1G08903	1	1154	1155
AT1G08907	0	0	0
AT1G08910	17471	9682	27153
AT1G08913	3	0	3
AT1G08920	33676	13085	46761
AT1G08923	4	0	4
AT1G08927	0	0	0
AT1G08930	105434	79598	185032
AT1G08933	0	1	1
AT1G08937	144	59	203
AT1G08940	8629	7960	16589
AT1G08947	19	30	49
AT1G08950	21	8	29
AT1G08953	0	0	0
AT1G08960	7619	4153	11772
AT1G08963	0	0	0
AT1G08967	3	3	6
AT1G08970	27060	13488	40548
AT1G08973	1994	958	2952
AT1G08977	2	2	4
AT1G08980	62344	5224	67568
AT1G08983	0	0	0
AT1G08985	8	1	9
AT1G08987	16	1	17
AT1G08990	40	8698	8738
AT1G08993	0	0	0
AT1G08997	0	0	0
AT1G09000	2257	5393	7650
AT1G09003	1	0	1
AT1G09007	0	0	0
AT1G09010	63381	26675	90056
AT1G09013	0	0	0
AT1G09017	0	9	9
AT1G09020	38925	21533	60458
AT1G09023	13109	2736	15845
AT1G09027	0	5	5
AT1G09030	0	12	12
AT1G09033	0	0	0
AT1G09037	2	2	4
AT1G09040	3824	2706	6530
AT1G09043	8	1	9
AT1G09047	0	1	1
AT1G09050	4126	2635	6761
AT1G09053	0	6	6
AT1G09057	1	0	1
AT1G09060	38464	13453	51917
AT1G09063	0	1	1
AT1G09067	0	0	0
AT1G09070	132631	54927	187558
AT1G09073	0	0	0
AT1G09077	0	0	0
AT1G09080	1492	478	1970
AT1G09083	641	356	997
AT1G09087	213	85	298
AT1G09090	56	14591	14647
AT1G09097	5	0	5
AT1G09100	15652	13007	28659
AT1G09103	38	0	38
AT1G09107	0	0	0
AT1G09110	100	87	187
AT1G09113	0	0	0
AT1G09117	1	0	1
AT1G09123	0	2	2
AT1G09127	0	0	0
AT1G09130	150574	13406	163980
AT1G09133	0	0	0
AT1G09137	0	2	2
AT1G09140	55024	26170	81194
AT1G09143	7	0	7
AT1G09147	0	0	0
AT1G09150	19889	11024	30913
AT1G09153	0	2	2
AT1G09155	96	1174	1270
AT1G09157	19	36	55
AT1G09160	20442	9024	29466
AT1G09163	3	0	3
AT1G09167	0	0	0
AT1G09170	692	3053	3745
AT1G09173	0	0	0
AT1G09176	67	102	169
AT1G09177	0	0	0
AT1G09180	4107	54	4161
AT1G09183	0	0	0
AT1G09187	0	0	0
AT1G09190	1844	929	2773
AT1G09193	2742	40	2782
AT1G09195	7988	4514	12502
AT1G09197	0	0	0
AT1G09200	34327	16593	50920
AT1G09207	0	0	0
AT1G09210	88942	99876	188818
AT1G09213	1	0	1
AT1G09217	102	30	132
AT1G09220	915	493	1408
AT1G09223	10	14	24
AT1G09227	0	0	0
AT1G09230	15134	4803	19937
AT1G09233	0	0	0
AT1G09237	0	0	0
AT1G09240	16317	6	16323
AT1G09243	0	0	0
AT1G09245	0	0	0
AT1G09247	8	45	53
AT1G09250	13271	8029	21300
AT1G09253	140	105	245
AT1G09257	123	5	128
AT1G09260	7	20	27
AT1G09263	5	0	5
AT1G09267	98	60	158
AT1G09270	44903	31798	76701
AT1G09273	0	1	1
AT1G09277	0	0	0
AT1G09280	13342	12489	25831
AT1G09283	0	0	0
AT1G09287	590	184	774
AT1G09290	6936	3909	10845
AT1G09293	4	6	10
AT1G09297	166	135	301
AT1G09300	5716	4824	10540
AT1G09303	0	0	0
AT1G09307	0	0	0
AT1G09310	639184	1353	640537
AT1G09313	2	1	3
AT1G09317	0	0	0
AT1G09320	6211	4662	10873
AT1G09323	0	0	0
AT1G09327	23	1	24
AT1G09330	24391	13629	38020
AT1G09333	100	0	100
AT1G09337	0	1	1
AT1G09340	580314	2312	582626
AT1G09343	10	0	10
AT1G09350	3458	465	3923
AT1G09353	137	0	137
AT1G09357	0	0	0
AT1G09360	0	0	0
AT1G09363	179	107	286
AT1G09367	133	107	240
AT1G09370	17	21	38
AT1G09373	0	0	0
AT1G09377	0	2	2
AT1G09380	184	262	446
AT1G09383	0	0	0
AT1G09387	0	0	0
AT1G09390	13487	3747	17234
AT1G09393	0	0	0
AT1G09397	0	0	0
AT1G09400	160	154	314
AT1G09407	1	0	1
AT1G09410	848	600	1448
AT1G09415	11278	1395	12673
AT1G09417	1	0	1
AT1G09420	18626	1911	20537
AT1G09421	85	11	96
AT1G09423	0	0	0
AT1G09427	132	49	181
AT1G09430	72627	34833	107460
AT1G09433	0	0	0
AT1G09437	29	2	31
AT1G09440	8165	1902	10067
AT1G09443	198	164	362
AT1G09447	172	93	265
AT1G09450	2525	1996	4521
AT1G09453	98	37	135
AT1G09457	11	1	12
AT1G09460	3491	16397	19888
AT1G09463	74	5	79
AT1G09467	949	384	1333
AT1G09470	2937	1634	4571
AT1G09473	0	0	0
AT1G09477	2	0	2
AT1G09480	4101	1424	5525
AT1G09483	4	1	5
AT1G09487	110	86	196
AT1G09490	38149	3122	41271
AT1G09493	5	22	27
AT1G09497	0	11	11
AT1G09500	32861	16	32877
AT1G09503	0	0	0
AT1G09507	0	0	0
AT1G09510	170	0	170
AT1G09513	379	9	388
AT1G09517	208	65	273
AT1G09520	12144	5062	17206
AT1G09523	9	0	9
AT1G09527	20	8	28
AT1G09530	28001	1200	29201
AT1G09533	681	293	974
AT1G09537	388	28	416
AT1G09540	188	3728	3916
AT1G09543	2397	389	2786
AT1G09547	0	0	0
AT1G09550	12	0	12
AT1G09553	84	68	152
AT1G09557	0	0	0
AT1G09560	58525	178979	237504
AT1G09563	0	0	0
AT1G09567	0	0	0
AT1G09570	101427	73149	174576
AT1G09573	208	25	233
AT1G09575	4093	2095	6188
AT1G09577	4	1	5
AT1G09580	5416	4096	9512
AT1G09583	11	0	11
AT1G09587	0	0	0
AT1G09590	76318	60893	137211
AT1G09593	1	1	2
AT1G09597	0	0	0
AT1G09600	827	1155	1982
AT1G09603	1	1	2
AT1G09607	57	14	71
AT1G09610	587	114	701
AT1G09613	0	0	0
AT1G09617	0	0	0
AT1G09620	104123	62454	166577
AT1G09623	0	1	1
AT1G09625	0	0	0
AT1G09627	505	280	785
AT1G09630	11423	9877	21300
AT1G09633	1	1	2
AT1G09637	5	0	5
AT1G09640	156504	118912	275416
AT1G09645	13261	7392	20653
AT1G09647	156	135	291
AT1G09650	324	125	449
AT1G09653	12	5	17
AT1G09657	2	0	2
AT1G09660	17721	10582	28303
AT1G09663	29	100	129
AT1G09665	0	0	0
AT1G09667	4	0	4
AT1G09673	2	78	80
AT1G09677	62	42	104
AT1G09680	1205	782	1987
AT1G09683	0	0	0
AT1G09687	732	320	1052
AT1G09690	148412	94611	243023
AT1G09693	13	4	17
AT1G09697	22	3	25
AT1G09700	8072	5112	13184
AT1G09703	4	0	4
AT1G09710	6090	2326	8416
AT1G09713	0	0	0
AT1G09717	0	1	1
AT1G09720	0	5	5
[truncated: 30,835 more rows]
