# Supplementary material for: Expression Partitioning of Duplicate Genes at Single Cell Resolution in Arabidopsis Roots
Source: Front Genet. 2020 Nov 3;11:596150. doi: 10.3389/fgene.2020.596150 (PMC7670048; doi:10.3389/fgene.2020.596150)
Supplement: Supplementary Table S3 — Single cell expression data, properties of duplicate gene pairs, and GO enrichment data for Class 4 pairs. [file Table_3.xlsx]

## Sheet: cell_state_clustered_gene_matri
scRNA-Seq read counts per gene aggregated by RCC (cell state).
gene	Stele cells (including pericyte)(14)	Stele cells(20)	Phloem cells(21)	Stele cells(34)	Stele cells(6)	Stele cells (including pericyte)(7)	Quiescent center cells and young meristem cells(17)	Lateral root cap cells(2)	Dividing meristem cells(24)	Dividing meristem cells(25)	Columella root cap cells(28)	Differentiating lateral root cap cells(8)	Differentiating endodermis/cortex cells(0)	Early-stage differentiating endodermis/cortex cells(13)	Differentiating endodermis/cortex cells(29)	Dividing meristem cells(32)	Early-stage differentiating endodermis/cortex cells(35)	Differentiating non-hair epidermal cells(1)	Non-hair epidermal cells(16)	Early-stage differentiating non-hair epidermal cells(5)	Early-stage differentiating root hair epidermal cells(15)	Late-stage differentiating root hair epidermal cells(3)	Mid-stage differentiating root hair epidermal cells(4)	Stele cells(18)	Xylem cells(23)	Xylem cells(27)	Protoxylem cells(33)	Stele cells(9)	Cortex cells(11)	Cortex cells(19)	Differentiating endodermis/cortex cells(30)	Cortex cells(31)	Endodermis cells(12)	Endodermis cells(22)	Root hair epidermal cells(10)	Root hair epidermal cells(26)
AT1G01010	705	218	184	3	697	817	46	22	241	68	16	13	854	213	76	122	13	162	124	67	91	501	234	502	280	43	19	794	215	253	11	89	204	88	8	11
AT1G01020	74	34	55	6	157	90	212	78	59	143	17	54	175	66	28	22	7	163	97	166	203	661	361	52	96	33	12	65	105	84	4	13	75	53	37	21
AT1G01030	5	2	4	0	14	6	15	8	10	4	13	17	273	199	10	68	4	6	6	7	4	2	5	8	3	0	0	12	25	22	0	1	43	48	0	1
AT1G01040	44	35	47	7	121	92	11	12	18	14	13	14	131	84	20	16	3	25	14	24	25	35	26	30	54	43	13	46	25	26	1	10	54	34	4	1
AT1G01046	0	0	0	0	0	0	0	0	0	0	0	0	0	0	0	0	0	0	0	0	0	0	0	0	0	0	0	0	0	0	0	0	0	0	0	0
AT1G01050	832	327	569	133	1739	971	2687	542	335	1804	125	677	684	720	70	192	66	532	32	2623	3067	605	1554	206	1006	552	76	659	1059	219	92	20	191	97	371	145
AT1G01060	6	1	1	0	6	17	14	2	5	5	0	1	30	12	14	1	2	0	14	1	1	1	2	10	12	4	0	30	4	25	0	2	36	38	7	3
AT1G01070	227	38	10	4	86	503	1	4	5	3	2	0	2	2	3	0	0	1	1	3	6	3	4	7	7	352	210	1	1	1	0	0	0	1	0	0
AT1G01080	24	6	2	4	30	27	16	2	11	12	6	2	8	11	6	1	0	6	0	5	15	11	13	3	4	2	0	5	8	9	2	4	0	2	1	0
AT1G01090	421	214	286	64	1478	563	1967	208	323	1013	61	464	915	1126	103	308	58	143	41	926	600	368	346	228	686	459	63	672	915	104	47	25	252	104	82	55
AT1G01100	2169	522	862	403	6356	5111	13372	1160	1310	5835	539	2899	685	569	110	221	34	327	84	2381	5972	590	1571	381	960	720	70	541	411	127	50	38	163	118	193	101
AT1G01110	22	8	13	2	59	20	48	20	25	16	5	50	419	246	19	90	4	20	3	8	5	0	4	4	5	6	1	19	129	33	2	10	51	11	1	5
AT1G01120	90	37	19	0	21	255	61	10	37	46	2	29	1221	174	221	84	10	76	154	46	102	515	227	184	78	8	2	40	8	83	0	33	500	189	18	8
AT1G01130	9	6	10	0	23	28	14	2	7	14	1	5	33	44	3	7	2	14	6	14	33	16	48	4	6	5	1	2	37	9	2	10	4	17	5	1
AT1G01140	113	55	35	3	91	150	49	10	41	212	4	14	425	107	55	45	3	785	329	301	925	1191	1552	24	70	10	5	37	363	227	12	74	172	164	30	19
AT1G01150	0	0	0	0	0	0	0	0	1	0	0	1	0	0	0	1	0	0	0	0	0	0	0	0	0	0	0	0	0	0	0	0	0	0	0	0
AT1G01160	97	51	69	15	182	194	291	67	52	104	19	78	135	62	36	17	6	48	44	80	105	142	83	63	64	34	9	61	44	31	2	7	60	79	12	9
AT1G01170	40	3	4	3	26	25	20	8	6	5	3	3	8	4	0	0	2	0	0	1	2	0	1	0	8	1	1	1	5	25	11	0	2	0	0	0
AT1G01180	3	0	1	0	4	4	8	46	12	17	5	13	21	1	6	1	0	64	76	12	110	237	260	4	38	63	28	0	7	29	1	7	11	11	29	27
AT1G01183	0	0	0	0	0	0	0	0	0	0	0	0	0	0	0	0	0	0	0	0	0	0	0	0	0	0	0	0	0	0	0	0	0	0	0	0
AT1G01190	0	0	0	0	0	0	0	0	0	0	0	0	0	0	0	0	0	0	0	1	0	0	0	0	0	0	0	0	0	0	0	0	0	0	0	0
AT1G01200	31	20	20	7	160	14	116	15	15	76	0	31	47	64	4	14	9	40	18	104	44	211	79	9	45	11	0	69	62	23	8	3	25	6	21	15
AT1G01210	77	37	34	9	195	189	248	6	36	60	15	39	51	15	18	6	1	20	23	24	45	138	41	38	48	14	4	64	11	24	3	4	38	60	20	13
AT1G01220	25	16	12	2	60	33	69	21	9	34	2	29	35	51	6	12	0	13	8	43	55	84	36	11	21	17	1	18	38	2	6	1	4	13	9	2
AT1G01225	25	11	15	6	51	29	47	20	12	21	2	15	19	17	1	6	3	9	1	30	24	24	15	11	15	8	0	22	20	1	5	0	3	2	7	2
AT1G01230	437	278	310	41	668	853	762	418	238	888	179	281	1171	659	239	226	57	770	271	1412	1883	2615	2461	377	802	492	56	460	926	364	91	95	630	517	593	268
AT1G01240	257	202	291	2	339	202	222	131	171	314	56	88	712	283	33	77	11	1107	237	857	631	1442	876	299	830	311	666	692	254	151	5	21	308	77	16	24
AT1G01250	0	0	0	0	0	1	0	0	1	0	0	0	0	0	0	1	0	0	0	0	0	0	0	0	1	0	0	0	3	1	0	0	0	0	0	0
AT1G01260	43	30	39	1	122	83	143	108	43	84	32	86	75	81	20	19	0	29	36	57	76	204	98	59	111	54	12	71	77	38	1	0	47	32	16	7
AT1G01270	0	0	0	0	0	0	0	0	0	0	0	0	0	0	0	0	0	0	0	0	0	0	0	0	0	0	0	0	0	0	0	0	0	0	0	0
AT1G01280	0	0	0	0	0	0	0	0	0	0	0	0	0	0	0	0	0	0	0	0	0	0	0	0	0	0	0	0	0	0	0	0	0	0	0	0
AT1G01290	39	24	20	6	128	87	234	36	37	99	10	73	74	71	15	10	4	13	5	57	100	49	51	14	44	40	1	38	34	14	5	1	16	48	7	5
AT1G01300	100	115	324	27	672	87	1006	116	167	630	44	393	290	487	22	116	8	136	15	849	509	36	110	59	388	231	3	463	588	38	10	7	19	13	4	11
AT1G01305	1	1	3	0	0	1	2	0	1	2	1	0	0	0	0	0	0	0	0	0	0	0	0	1	1	0	0	0	0	0	0	0	0	0	0	0
AT1G01310	5	0	2	0	1	8	3	0	1	6	0	0	5	2	2	0	0	2	1	3	9	8	14	1	2	2	0	2	1	2	0	0	5	2	1	0
AT1G01320	9	6	8	1	10	20	7	6	5	5	3	6	7	1	1	2	0	1	4	1	3	19	5	5	4	0	0	11	1	20	1	3	2	4	5	3
AT1G01335	0	0	0	0	0	0	0	0	0	0	0	0	0	0	0	0	0	0	0	0	0	0	0	0	0	0	0	0	0	0	0	0	0	0	0	0
AT1G01340	33	19	29	1	31	67	2	3	19	3	5	1	168	44	16	16	6	13	37	11	6	14	13	45	23	10	4	62	19	64	1	8	114	54	0	0
AT1G01350	511	217	200	15	584	745	475	199	222	462	80	252	979	331	120	134	18	678	311	582	689	1593	1218	327	460	146	48	318	411	404	10	38	501	235	93	69
AT1G01355	0	0	0	0	0	0	0	0	1	0	0	0	0	1	0	0	0	0	0	0	0	1	0	0	1	0	0	0	0	1	0	0	0	0	0	0
AT1G01360	492	863	1102	24	2598	373	949	233	435	582	159	519	4317	5053	130	1024	73	309	312	794	995	1609	1585	359	1236	488	87	2304	1973	310	35	74	545	173	115	93
AT1G01370	7	6	14	2	47	18	85	9	129	228	5	22	25	42	0	98	4	0	0	10	11	10	5	5	12	3	0	10	17	1	0	1	4	0	0	2
AT1G01380	178	71	54	4	125	296	69	9	82	72	2	11	49	24	2	8	0	105	10	230	12	9	10	144	539	90	14	193	26	9	0	1	10	4	0	1
AT1G01390	0	0	0	0	0	0	0	0	0	0	0	0	0	0	0	0	0	0	0	0	0	0	0	0	0	0	0	0	0	0	0	0	0	0	0	0
AT1G01400	0	0	0	0	0	0	1	0	0	0	0	0	0	0	0	0	0	0	0	0	0	0	1	0	0	0	0	0	0	0	0	0	0	0	0	0
AT1G01410	0	0	0	0	0	0	0	0	0	0	0	0	0	0	0	0	0	0	0	0	0	0	0	0	0	0	0	0	0	0	0	0	0	0	0	0
AT1G01420	0	0	0	0	0	0	0	0	0	0	0	0	0	0	0	0	0	0	0	0	0	0	0	0	0	0	0	0	0	1	0	0	0	0	0	0
AT1G01430	58	40	76	7	356	56	434	32	60	276	7	63	331	473	20	105	17	108	24	666	339	69	84	57	234	121	3	349	1017	56	22	51	31	18	24	19
AT1G01440	25	32	55	3	77	41	45	18	25	34	4	18	50	19	1	8	2	42	19	38	58	178	105	25	57	25	4	83	50	13	3	2	21	16	111	50
AT1G01448	69	42	34	3	129	72	61	12	24	35	10	33	103	43	11	11	1	50	11	79	51	96	56	48	85	16	1	122	67	31	2	4	35	19	20	13
AT1G01450	0	0	0	0	1	0	0	0	1	0	0	0	0	0	0	0	0	0	0	0	0	0	0	1	0	0	0	0	0	1	0	0	0	0	0	0
AT1G01453	3	1	3	0	2	3	7	5	10	1	0	5	9	2	0	2	0	2	2	5	14	1003	467	1	1	5	1	2	8	1	4	1	0	0	1139	614
AT1G01460	0	0	0	0	2	0	0	0	0	1	1	0	1	0	0	0	0	2	0	2	3	15	10	0	0	0	0	1	0	1	0	0	0	0	2	1
AT1G01470	13584	10264	16489	190	14665	13804	4055	11496	7255	4614	3434	8203	4037	1018	325	665	43	5108	1918	7852	4404	32043	14653	9081	15732	4863	815	14107	2246	2634	89	304	2473	1656	848	614
AT1G01480	16	12	1	1	10	28	12	4	21	5	4	14	96	7	2	0	13	8	7	5	4	17	13	42	117	2	0	44	1	2	0	1	113	13	1	4
AT1G01490	230	69	31	11	120	527	1162	450	138	694	135	460	434	245	146	80	35	854	626	1039	629	900	723	245	59	22	3	106	235	373	40	23	345	419	68	33
AT1G01500	26	14	10	2	34	44	53	29	28	35	21	53	82	31	19	18	2	20	20	21	27	78	49	20	11	2	1	15	12	28	1	1	53	42	14	4
AT1G01510	88	63	89	21	298	115	332	66	97	221	27	142	156	197	9	47	16	77	4	266	264	118	123	57	245	134	9	173	192	31	3	5	13	19	41	15
AT1G01520	0	1	1	0	5	3	5	0	3	2	1	5	3	0	0	0	0	0	0	2	3	1	2	0	1	1	0	1	2	0	0	0	0	0	0	1
AT1G01530	0	0	0	0	0	0	0	0	0	0	0	0	0	0	0	0	0	0	0	0	0	0	0	0	0	0	0	0	0	0	0	0	0	0	0	0
AT1G01540	109	103	138	18	485	138	342	56	105	267	40	130	423	481	46	100	24	181	28	549	330	207	207	42	133	94	9	169	640	74	33	21	48	42	40	18
AT1G01550	1084	596	522	29	1355	1519	1064	924	648	928	296	985	3465	1491	574	553	82	1299	1289	1592	1043	2076	1746	830	1109	520	499	986	1348	693	61	140	1725	1185	92	89
AT1G01560	4	3	1	0	19	1	8	2	5	6	0	4	16	18	0	4	2	6	8	12	9	29	8	3	3	3	1	2	10	3	0	0	3	1	0	0
AT1G01570	12	1	9	1	21	19	24	14	16	9	41	89	188	65	6	18	20	7	1	17	4	10	8	9	18	3	0	11	1	0	0	1	34	2	3	1
AT1G01580	0	0	0	0	0	1	2	75	7	2	23	12	2	0	0	0	0	0	0	1	0	0	0	0	0	0	0	0	0	0	0	0	0	0	0	0
AT1G01590	0	0	0	0	0	0	0	0	0	0	0	0	0	0	0	0	0	0	0	0	0	0	0	0	0	0	0	0	0	0	0	0	0	0	0	0
AT1G01600	0	0	0	0	0	0	8	0	0	4	1	3	0	0	1	0	0	1	0	2	4	1	2	0	0	0	0	0	0	0	0	0	2	1	0	0
AT1G01610	15	2	5	0	16	16	4	0	6	3	6	4	45	10	6	0	0	3	0	8	4	0	4	14	10	0	1	9	5	1	0	0	42	6	1	0
AT1G01620	7214	5168	5218	730	13765	5336	1779	610	2118	2428	168	586	13119	11333	804	2144	1191	6679	847	6345	7012	5711	9221	4253	7217	2382	153	9509	12352	2565	1888	1862	2033	241	1590	995
AT1G01630	314	76	40	52	521	385	626	376	94	555	104	291	749	582	96	126	77	599	58	1101	1077	587	1026	69	46	32	6	69	1346	716	198	119	161	83	460	203
AT1G01640	144	86	147	22	140	150	14	45	16	9	74	21	25	17	1	5	2	16	2	17	11	7	12	97	36	26	3	113	12	7	2	4	6	3	1	2
AT1G01650	382	226	174	17	487	406	374	271	183	295	113	265	1331	438	116	167	11	688	514	671	672	1468	910	328	528	180	43	411	650	326	22	164	567	290	79	39
AT1G01660	0	0	0	0	2	1	2	2	0	0	0	1	2	0	0	1	0	0	1	3	1	313	45	0	1	2	1	3	0	1	0	1	1	0	305	141
AT1G01670	0	1	0	0	2	1	10	1	2	5	3	1	1	8	0	1	0	0	2	4	2	0	0	0	0	8	3	0	13	2	0	2	1	3	0	0
AT1G01680	1	1	0	0	0	0	4	0	1	3	0	1	36	6	8	5	0	1	3	1	1	4	2	0	5	1	0	2	1	2	0	0	12	1	0	1
AT1G01690	4	0	3	2	31	7	33	9	11	20	2	26	85	16	13	15	2	1	2	12	7	0	2	2	19	17	1	9	17	6	0	3	28	2	0	0
AT1G01695	0	0	1	0	0	0	1	0	0	1	0	0	24	1	2	0	0	0	0	1	0	0	1	0	0	2	0	0	0	0	0	0	6	3	0	0
AT1G01700	0	0	3	0	1	0	0	0	0	0	0	0	0	0	0	0	0	0	0	0	0	0	0	0	0	0	0	0	0	0	0	0	0	0	0	0
AT1G01710	117	80	36	14	140	115	54	17	23	24	14	32	289	139	40	44	16	53	51	38	37	96	48	36	39	10	13	62	65	51	10	16	107	55	22	13
AT1G01715	17	8	9	7	49	41	125	4	13	51	8	18	57	20	3	12	2	18	10	14	25	28	24	10	39	9	3	17	16	7	0	4	30	7	0	2
AT1G01720	4413	2799	3632	32	10644	2525	9326	3434	3582	7708	905	6605	17379	13250	892	3597	113	4054	3098	9516	10348	9327	12205	1592	5409	3186	775	7846	12427	2354	102	635	5835	1246	125	325
AT1G01725	35	23	36	3	45	87	24	25	18	7	4	20	32	16	13	5	1	23	7	25	12	36	22	20	20	9	0	20	15	17	2	3	8	28	2	3
AT1G01730	45	44	65	11	224	161	382	85	86	235	43	117	121	264	28	63	21	54	37	210	291	136	143	37	94	125	10	80	183	40	6	8	47	60	46	23
AT1G01740	1	0	0	0	1	1	9	1	0	2	1	0	2	0	0	0	1	1	0	2	3	0	1	0	1	0	0	0	1	2	0	0	0	0	1	0
AT1G01750	91	52	57	12	141	93	542	75	109	770	19	63	199	105	23	29	12	121	28	146	5045	12330	13693	55	39	94	17	92	131	30	75	12	54	24	15802	6660
AT1G01760	1	1	0	0	2	0	3	0	2	3	1	0	4	2	0	0	0	0	0	4	8	2	1	0	4	1	0	0	2	1	0	0	0	2	0	0
AT1G01770	56	28	53	2	62	97	34	27	10	12	7	10	50	23	18	6	6	21	24	22	46	266	106	13	36	96	7	35	15	23	1	3	30	13	249	88
AT1G01780	49	27	111	14	225	70	87	28	45	109	5	14	63	46	3	24	3	92	16	108	534	3093	2367	13	216	322	33	154	25	11	18	1	11	8	2656	1606
AT1G01790	17	12	11	0	50	38	11	4	11	12	1	5	27	30	7	3	3	20	6	10	24	40	52	19	16	20	5	26	15	11	3	3	14	8	5	5
AT1G01800	1519	1119	1422	211	3620	1796	2555	2294	872	2209	534	1893	3727	2664	519	696	154	4352	706	5852	3037	955	1653	972	1267	469	47	2172	4859	1947	500	271	468	291	222	132
AT1G01810	68	48	47	3	186	65	124	43	54	116	17	77	85	68	3	15	2	94	22	141	143	64	121	29	51	23	5	79	124	39	3	7	10	2	3	1
AT1G01820	110	79	79	16	237	226	340	203	99	261	62	128	378	273	84	71	24	495	219	527	341	248	241	77	176	65	1	126	298	231	47	42	74	134	54	12
AT1G01830	28	31	16	2	94	43	256	25	20	175	3	41	283	450	26	80	23	153	11	429	189	14	22	42	62	26	2	52	548	76	27	12	66	68	4	5
AT1G01840	5	7	7	0	26	16	35	1	8	12	1	7	18	16	5	10	0	5	0	11	8	0	2	3	4	4	0	8	5	1	0	0	4	15	0	0
AT1G01860	17	7	16	2	61	38	32	3	10	22	5	13	39	27	4	7	3	5	8	8	20	33	10	8	11	4	1	20	12	10	0	1	6	12	4	2
AT1G01870	0	0	0	0	0	0	0	0	0	0	0	0	0	0	0	0	0	0	0	0	0	0	0	0	0	0	0	0	0	0	0	0	0	0	0	0
AT1G01880	4	0	4	0	3	1	4	0	4	0	2	4	0	0	0	0	0	0	0	0	2	0	1	2	1	0	0	7	1	0	0	0	1	0	0	1
AT1G01890	0	0	0	0	0	0	0	0	0	0	0	0	0	0	0	0	0	0	0	0	0	0	0	0	0	0	0	0	0	0	0	0	0	0	0	0
AT1G01900	2	1	0	0	3	3	0	1	4	0	0	0	0	2	0	0	0	1	0	0	0	1	0	2	62	373	85	0	0	0	0	0	0	0	0	0
AT1G01910	482	233	426	77	1390	572	1676	256	320	1157	52	305	992	944	107	275	60	444	99	1255	2178	1688	1883	156	666	466	49	500	1031	205	62	39	137	106	442	223
AT1G01920	74	20	57	13	251	114	325	28	63	172	17	102	53	24	4	7	7	7	2	70	179	78	78	36	110	36	1	83	15	5	1	1	8	4	13	7
AT1G01930	54	26	23	6	68	73	85	27	29	75	10	40	117	58	12	24	1	37	18	63	83	167	121	25	25	16	1	27	40	22	5	4	37	21	16	11
AT1G01940	188	97	99	27	345	331	374	47	122	237	46	69	155	87	23	54	4	107	32	148	185	187	204	74	100	55	7	119	113	76	5	6	28	25	10	5
AT1G01950	24	16	23	5	73	30	49	20	23	42	10	31	96	82	6	24	6	38	13	62	70	83	83	14	26	23	0	39	66	17	2	7	28	26	13	6
AT1G01960	67	49	71	16	200	58	241	120	63	160	20	118	209	170	13	48	8	80	3	259	274	40	116	27	91	84	15	90	232	16	14	14	14	10	16	12
AT1G01970	35	7	15	1	36	61	38	6	14	19	3	21	41	19	13	8	0	2	1	19	11	2	6	12	14	9	2	12	18	8	1	0	9	4	0	0
AT1G01980	1	1	0	0	1	0	1	0	2	2	0	0	0	0	0	0	0	1	0	0	0	0	0	0	0	0	0	0	0	0	0	0	0	0	0	0
AT1G01990	340	166	177	9	436	584	313	126	174	237	59	128	800	245	166	120	9	264	91	235	311	386	468	204	196	70	25	200	303	329	7	39	384	319	16	21
AT1G02000	755	277	464	9	951	648	638	468	347	527	297	634	2290	1157	143	401	8	365	163	703	544	588	635	287	701	281	97	453	1464	329	18	144	746	269	49	54
AT1G02010	22	5	13	0	23	22	42	20	6	25	11	14	27	28	7	4	0	7	3	18	36	48	36	11	18	16	0	12	28	12	1	4	23	10	22	14
AT1G02020	14	9	14	0	45	19	20	4	8	10	7	8	15	13	2	4	3	5	5	7	16	15	10	8	9	1	0	20	3	6	0	3	20	12	3	0
AT1G02030	0	0	18	0	1	2	3	3	1	4	2	2	0	0	0	0	0	2	0	1	3	0	1	2	1	1	0	1	0	1	0	1	10	6	0	0
AT1G02040	0	0	0	0	1	0	1	2	0	6	0	0	0	0	0	0	0	1	0	2	20	35	24	2	0	1	0	0	0	1	0	0	0	0	6	0
AT1G02050	4	3	2	0	4	12	16	2	1	2	1	9	1	0	0	0	0	1	0	0	1	2	0	1	2	0	0	1	1	1	0	1	0	1	0	0
AT1G02060	1	0	0	0	2	1	2	0	0	0	0	1	1	1	1	0	0	0	0	0	0	0	0	0	0	0	0	0	0	0	0	0	0	0	0	0
AT1G02065	0	0	0	0	0	0	0	0	0	0	0	0	0	0	0	0	0	0	0	0	0	0	0	0	0	0	0	0	0	0	0	0	0	0	0	0
AT1G02067	0	0	0	0	0	0	0	0	0	0	0	0	0	0	0	0	0	0	0	0	0	0	0	0	0	0	0	0	0	0	0	0	0	0	0	0
AT1G02070	0	1	1	0	0	0	0	17	0	0	0	2	1	0	0	0	0	0	0	0	0	0	0	0	0	0	0	0	0	0	0	0	0	0	0	0
AT1G02080	79	58	56	11	151	130	159	119	76	115	40	105	199	139	29	34	9	139	77	151	224	311	267	55	80	65	27	111	142	62	7	17	81	54	32	19
AT1G02090	198	131	170	12	392	303	428	96	118	241	30	151	478	277	53	103	11	198	167	303	333	664	440	136	173	108	19	181	318	144	10	20	140	94	46	36
AT1G02100	270	147	169	32	564	450	552	146	134	373	78	163	557	320	87	74	18	412	161	498	612	780	714	119	334	145	37	224	351	216	50	33	154	118	183	104
AT1G02110	25	11	10	2	53	32	49	9	6	20	2	27	16	9	2	3	1	15	3	14	23	30	17	9	10	8	0	14	10	2	0	0	5	5	1	0
AT1G02120	146	53	74	11	202	190	147	61	47	87	20	79	204	135	49	33	6	231	125	171	207	374	250	77	109	71	29	116	110	87	15	27	88	88	51	33
AT1G02130	427	246	481	79	1253	537	1119	263	274	771	91	315	927	1006	111	256	85	319	34	1057	1020	529	624	184	821	513	43	699	1187	193	67	26	124	114	230	105
AT1G02140	1275	543	769	187	2819	2055	3239	505	721	1998	159	822	1943	890	306	338	82	1079	475	1509	2971	3522	3442	614	1365	599	144	1041	868	482	113	66	930	720	1046	528
AT1G02145	32	11	21	7	107	29	149	16	15	81	7	44	50	62	5	17	3	17	5	89	116	62	52	14	46	25	2	34	51	6	2	2	4	3	16	6
AT1G02150	12	11	11	3	47	49	81	11	16	31	4	23	17	15	4	3	2	11	4	8	24	37	26	12	6	6	1	6	19	12	0	0	7	3	4	0
AT1G02160	65	42	59	9	190	132	410	87	53	215	36	105	161	105	19	27	8	104	12	221	239	189	206	31	98	63	10	78	125	65	7	3	23	30	45	18
AT1G02170	130	85	161	21	304	221	308	131	90	340	22	117	545	241	64	75	24	292	158	438	596	1102	867	104	174	100	24	185	256	124	29	24	146	87	201	124
AT1G02180	10	5	6	2	37	16	56	3	10	16	2	13	8	7	2	3	0	5	4	17	12	6	10	5	9	4	0	7	16	4	0	0	3	3	0	1
AT1G02190	0	0	1	0	3	0	1	0	0	3	0	1	1	0	0	0	1	1	0	1	3	2	4	0	0	1	0	0	1	1	0	0	1	0	0	0
AT1G02205	66	19	27	0	51	173	0	2	19	5	0	4	287	287	20	38	19	3	1	3	8	3	7	262	102	26	3	196	3	4	0	1	22	14	0	2
AT1G02210	0	0	0	0	0	0	0	0	0	0	0	0	0	0	0	0	0	0	0	0	0	0	0	0	0	0	0	0	0	0	0	0	0	0	0	0
AT1G02220	197	16	6	1	115	288	34	1	18	14	6	2	48	36	0	14	0	33	43	44	68	104	62	31	64	37	34	14	65	42	1	2	16	5	1	3
AT1G02230	527	209	69	11	872	266	708	34	144	825	83	64	645	912	15	222	9	270	16	926	1726	1437	1578	54	179	62	10	216	1047	67	4	15	76	39	29	19
AT1G02250	0	0	0	0	0	0	0	0	0	1	0	0	0	0	0	0	0	0	0	1	1	0	0	0	1	0	0	0	0	0	0	0	0	0	1	0
AT1G02260	3	0	0	1	11	4	132	48	8	86	6	49	21	16	4	6	2	47	13	129	187	177	101	5	4	3	0	3	114	30	9	9	6	8	24	5
AT1G02270	127	106	78	6	262	111	254	81	72	214	32	147	920	609	48	178	10	315	120	416	380	479	517	76	203	70	13	94	555	143	7	78	228	106	50	34
AT1G02280	199	68	73	23	279	344	153	30	53	47	24	45	153	45	21	22	3	77	24	45	51	63	60	103	70	22	2	56	34	46	6	8	46	42	4	4
AT1G02290	7	1	23	3	48	17	18	1	9	7	0	3	4	8	0	2	1	0	1	7	0	0	3	1	16	17	0	14	11	0	1	0	0	0	0	0
AT1G02300	1	0	0	0	0	1	0	0	0	0	1	0	0	0	0	0	0	0	1	0	1	0	0	0	2	0	0	0	0	3	0	0	0	0	0	0
AT1G02305	632	286	269	82	913	704	238	472	121	225	102	151	3244	1235	399	264	255	1446	604	760	669	1929	1403	181	334	280	163	284	261	337	284	179	891	369	518	335
AT1G02310	28	30	33	0	35	61	12	8	77	33	2	11	431	38	84	19	0	386	355	121	32	29	84	25	301	32	7	78	52	277	3	89	165	156	1	9
AT1G02320	0	0	0	0	0	0	0	0	0	0	0	0	0	0	2	0	0	1	3	0	0	0	0	0	0	0	0	1	0	0	0	0	0	0	0	0
AT1G02330	222	95	106	14	318	367	503	104	95	268	33	155	354	183	72	54	13	190	110	228	345	627	436	110	126	72	16	105	154	71	15	8	154	133	58	43
AT1G02335	0	0	0	0	1	11	1	1	1	2	0	0	1	2	1	1	0	2	0	2	1	5	1	1	0	2	1371	0	0	0	0	0	1	0	0	0
AT1G02340	12	11	5	0	24	12	56	6	10	56	0	3	103	44	5	16	1	108	54	66	189	1095	526	3	14	6	10	11	94	64	1	6	24	3	48	26
AT1G02350	0	1	0	0	0	6	11	0	1	2	0	0	0	1	0	0	0	1	0	3	3	8	6	1	0	1	0	0	1	1	0	0	1	1	3	0
AT1G02360	28	24	27	5	33	422	60	288	65	58	2	80	19	8	52	4	1	784	564	316	110	424	360	103	88	4	0	47	17	126	33	54	15	54	20	10
AT1G02370	3	1	3	0	9	6	62	0	3	15	0	5	0	0	0	1	0	1	0	0	3	2	1	4	2	2	0	0	1	1	0	0	0	1	0	0
AT1G02380	72	18	79	0	44	106	0	2	19	4	0	1	49	4	4	3	0	9	9	5	7	431	169	44	31	5	0	39	6	8	0	0	12	3	92	54
AT1G02390	5	3	1	0	14	12	225	204	178	199	11	543	6	1	4	2	0	121	51	475	37	12	36	4	341	11	0	30	2	23	0	12	0	1	0	12
AT1G02400	1432	885	506	5	1983	2092	194	111	1010	356	23	118	5396	446	486	492	6	791	573	569	902	596	2274	1298	4360	467	124	3155	227	954	20	115	1406	611	25	52
AT1G02405	0	0	1	0	0	1	9	7	12	11	0	3	3	1	2	1	1	4	2	26	2	3	4	3	16	6	0	4	3	2	0	0	1	3	2	0
AT1G02410	232	86	157	20	420	328	507	189	168	411	53	200	547	277	73	101	14	344	132	505	564	672	581	114	217	80	13	181	321	148	34	13	146	146	56	26
AT1G02420	1	3	0	0	1	3	2	0	0	1	0	0	0	1	1	0	0	0	0	0	1	1	4	0	0	0	0	1	2	0	0	0	4	2	0	0
AT1G02430	0	0	0	0	0	0	1	1	0	1	0	2	0	0	0	0	0	0	0	2	0	0	0	0	0	0	0	0	0	0	1	0	0	0	0	0
AT1G02440	0	0	0	0	0	0	2	2	0	5	0	0	1	0	0	0	0	1	1	16	1	1	0	0	0	0	0	0	0	0	0	0	1	0	0	0
AT1G02450	54	6	5	2	107	67	3	24	33	5	2	7	20	7	1	4	0	1	1	10	4	11	8	20	5	31	36	65	12	0	0	0	0	1	0	1
AT1G02460	274	6	1	20	244	463	2	2	17	1	12	0	3	0	0	0	0	2	1	0	3	0	1	7	1	1	5	1	0	0	0	0	2	0	0	0
AT1G02470	0	0	0	1	1	0	0	0	0	0	0	1	2	0	0	1	0	0	0	1	0	0	0	0	0	1	0	0	0	0	0	0	1	0	0	0
AT1G02475	2	0	0	1	2	3	0	4	3	2	5	2	1	0	1	0	0	1	1	2	1	0	0	1	0	0	0	0	0	2	0	0	2	0	0	0
AT1G02480	0	0	0	0	0	0	0	0	0	0	0	0	0	0	0	0	0	0	0	0	0	0	0	0	0	0	0	0	0	0	0	0	0	0	0	0
AT1G02490	0	0	0	0	0	1	7	0	0	1	0	1	0	0	0	0	0	0	0	0	0	0	0	0	0	0	0	0	0	1	0	0	0	0	0	0
AT1G02500	23361	6138	5554	3682	26285	28007	11348	1590	3266	8850	576	2213	23370	11796	3662	3305	1835	5085	495	11833	16099	4913	11681	7721	9661	4705	911	11944	11439	5762	1422	923	28510	16019	2350	1202
AT1G02510	0	0	0	0	0	0	1	0	1	0	0	0	1	0	0	0	0	0	0	0	0	0	0	0	0	0	0	0	0	0	0	0	0	0	0	0
AT1G02520	28	2	14	0	17	40	45	90	35	13	50	87	41	8	6	4	2	60	55	48	45	278	99	24	39	35	3	13	11	20	1	9	24	24	81	26
AT1G02530	0	0	0	0	0	1	1	2	0	0	3	0	0	0	0	0	0	0	0	0	0	0	0	0	1	0	0	0	0	0	0	0	0	0	0	0
AT1G02540	0	0	0	0	0	0	0	0	0	0	0	0	0	0	0	0	0	0	0	0	0	0	0	0	0	0	0	0	0	0	0	0	0	0	0	0
AT1G02550	0	0	0	0	0	0	0	0	0	0	0	0	0	0	0	0	0	0	0	0	0	0	0	0	0	0	0	0	0	0	0	0	0	0	0	0
AT1G02560	322	116	194	70	926	467	782	159	196	387	73	270	437	409	44	135	32	98	20	384	396	90	95	105	271	132	12	220	340	73	23	14	46	41	24	11
AT1G02570	4	1	4	0	6	3	11	9	5	2	0	3	8	6	1	7	0	10	3	5	22	2420	912	4	2	8	0	7	6	0	4	0	2	3	1148	637
AT1G02575	0	0	0	0	1	0	0	0	0	1	0	0	1	0	0	0	0	1	0	6	1	87	30	1	0	1	0	0	0	0	0	0	0	0	83	43
AT1G02580	0	0	0	0	0	0	0	0	1	0	0	0	0	0	0	0	0	22	6	11	0	11	3	0	0	0	0	0	1	2	3	0	2	0	3	0
AT1G02590	0	0	0	0	0	0	0	0	0	1	0	0	1	1	0	0	0	0	0	0	0	0	0	0	0	0	0	0	0	0	0	1	0	0	1	0
AT1G02600	0	0	0	0	0	0	0	0	0	0	0	0	0	0	0	0	0	0	0	0	0	0	0	0	0	0	0	0	0	0	0	0	0	0	0	0
AT1G02610	311	147	197	2	165	325	66	47	74	115	19	21	683	115	80	49	2	636	417	337	465	885	944	136	176	27	17	164	179	310	6	69	287	91	11	14
AT1G02620	0	5	1	0	1	4	0	0	0	1	0	0	0	0	0	0	0	1	0	3	1	3	4	2	2	0	0	2	0	0	0	0	0	0	0	0
AT1G02630	0	0	0	0	0	0	0	0	0	0	0	0	0	0	0	0	0	0	0	0	0	0	0	0	0	0	0	0	0	0	0	0	0	0	0	0
AT1G02640	9	8	30	2	34	12	18	8	15	8	0	1	171	209	6	47	9	3	1	4	12	4	5	14	118	949	660	8	16	5	0	6	5	2	0	0
AT1G02650	4	6	4	0	8	7	14	17	19	6	4	57	8	14	2	3	0	3	0	0	17	6	12	9	39	67	8	27	3	2	1	0	1	0	11	5
AT1G02660	61	65	39	2	165	30	58	29	42	59	17	67	215	109	25	22	2	73	83	106	103	288	233	49	60	45	13	141	33	37	1	10	80	21	14	11
AT1G02670	2	1	1	0	7	4	8	0	6	7	9	5	3	2	3	2	0	1	1	4	2	5	2	2	3	1	0	2	1	1	0	0	1	0	2	0
AT1G02680	144	67	70	7	201	265	288	81	82	166	33	96	203	102	40	23	2	113	50	162	191	248	204	85	45	28	6	60	80	50	6	11	88	83	20	11
AT1G02690	68	26	33	14	275	144	424	48	60	64	20	303	61	43	9	9	1	7	3	13	22	16	24	27	24	12	6	38	12	7	1	0	28	16	1	8
AT1G02700	32	10	67	0	18	2	6	3	3	6	0	0	4	0	3	0	0	3	4	8	1	9	2	0	2	19	2	0	11	1	0	1	3	0	0	1
AT1G02705	1	14	295	4	2	2	0	1	0	0	0	0	0	1	0	0	0	0	0	0	0	1	0	0	1	1	1	6	1	0	1	0	0	0	0	0
AT1G02710	0	0	0	0	0	0	0	0	0	0	0	0	0	0	0	0	0	0	0	0	0	0	0	0	0	0	0	0	0	0	0	0	0	0	0	0
AT1G02720	252	226	392	16	880	148	388	106	207	253	35	314	573	786	22	180	8	80	17	242	227	229	242	48	173	199	55	443	396	59	15	16	38	6	35	16
AT1G02730	0	0	0	0	1	0	74	0	0	1	0	88	1	0	0	0	0	0	0	0	0	0	0	0	1	0	0	0	0	0	0	0	0	0	0	1
AT1G02740	24	6	8	12	40	45	32	22	17	28	12	55	16	10	4	6	1	19	16	28	7	24	21	16	3	2	1	20	14	11	1	1	9	20	7	3
AT1G02750	272	242	241	14	436	458	177	125	107	148	50	81	645	199	138	71	21	212	167	164	293	956	375	155	121	77	37	207	151	149	22	12	521	274	71	37
AT1G02760	0	0	0	0	0	0	0	0	0	0	0	0	0	0	0	0	0	0	0	0	0	0	0	0	0	0	0	0	0	0	0	0	0	0	0	0
AT1G02770	1	1	0	0	9	3	1	11	4	3	20	0	6	2	1	0	0	1	2	0	1	1	3	0	0	0	0	0	0	1	0	0	0	0	0	0
AT1G02780	4087	1176	1789	935	12690	8564	18959	1451	2120	8628	698	3525	1052	1129	185	419	100	332	108	3481	9210	727	2289	980	2699	1579	133	1528	680	124	80	40	375	336	477	171
AT1G02790	0	0	0	0	0	0	0	0	0	0	0	0	0	0	0	0	0	0	0	0	0	0	0	0	0	0	0	0	0	0	0	0	0	0	0	0
AT1G02800	0	0	0	0	0	0	0	0	0	0	0	0	0	0	0	0	0	0	0	0	0	1	0	0	0	0	0	0	0	0	0	0	0	0	0	0
AT1G02810	8	6	10	0	22	3	300	81	104	90	73	507	22	11	1	3	1	138	98	301	55	15	66	32	211	52	0	222	176	79	59	118	5	3	4	8
AT1G02813	0	0	0	0	0	0	1	0	0	0	0	1	0	0	1	0	0	2	0	1	0	0	0	0	0	0	0	0	0	0	0	0	1	4	0	1
AT1G02816	543	295	245	23	711	619	866	342	197	720	105	273	1702	630	143	251	26	908	510	1010	1098	3165	2007	231	228	105	23	325	1056	297	71	204	482	199	196	156
AT1G02820	0	0	0	0	0	0	2	0	2	1	1	1	1	0	0	0	0	0	0	0	1	0	0	0	0	0	1	0	1	0	0	0	0	0	0	0
AT1G02830	0	0	0	0	0	0	1	0	0	0	0	0	0	0	0	0	0	0	0	0	0	0	0	0	0	0	0	0	0	0	0	0	0	0	0	0
AT1G02840	149	74	106	29	288	263	478	132	101	221	65	188	388	198	51	68	12	182	75	282	333	312	358	88	153	78	27	129	196	96	13	19	140	94	86	54
AT1G02850	30	7	0	0	7	57	32	6	4	23	1	1	36	6	22	7	0	11	28	3	3	9	8	13	2	2	1	6	175	181	8	22	15	59	2	2
AT1G02860	70	26	17	5	32	147	25	201	36	26	31	93	45	10	6	5	0	64	42	47	30	151	48	120	44	58	354	69	14	75	3	9	20	8	11	6
AT1G02870	119	67	50	13	230	373	604	18	60	145	32	94	42	6	18	7	0	10	13	9	25	9	10	72	41	19	1	49	2	11	1	3	47	31	1	4
AT1G02880	96	33	36	9	142	305	411	621	124	360	278	264	486	146	202	69	15	725	433	686	587	818	589	87	77	32	13	69	542	268	51	53	338	434	31	25
AT1G02890	54	51	26	2	60	56	35	62	13	28	12	28	162	40	28	17	1	124	120	67	79	151	135	39	35	35	14	30	31	34	7	14	77	41	20	19
AT1G02900	414	94	86	79	119	542	29	125	105	30	7	106	13295	1735	2983	823	818	322	1082	35	28	68	65	254	67	50	129	66	41	1274	594	305	3489	1851	44	87
AT1G02910	71	36	31	6	93	90	46	29	24	29	9	26	188	67	18	25	2	28	27	45	31	28	45	30	44	14	3	44	32	28	2	9	47	18	4	1
AT1G02920	0	16	0	0	1	2	1	111	2	0	1	0	5	3	32	0	0	1	22	1	4	1	0	0	1	1	0	0	0	15	1	0	0	3	0	0
AT1G02930	9	26	19	6	20	84	38	89	41	15	27	30	48	7	193	6	2	118	504	31	18	20	37	52	86	4	0	24	40	398	7	9	23	104	0	1
AT1G02940	0	0	0	0	0	0	0	0	0	0	0	0	0	0	0	0	0	0	0	0	0	0	0	0	0	0	0	0	0	0	0	0	0	0	0	0
AT1G02950	0	2	52	0	0	0	1	1	1	0	0	0	0	0	0	0	0	0	0	0	1	0	0	0	1	0	0	2	0	0	0	0	0	0	0	1
AT1G02952	0	0	0	0	0	0	0	0	0	0	0	0	0	0	1	0	0	0	0	0	0	0	0	0	0	0	0	0	0	0	0	0	0	0	0	0
AT1G02960	40	17	20	6	54	29	80	21	25	60	10	35	71	48	9	15	3	24	4	61	80	112	82	12	58	29	3	40	47	10	5	3	18	10	16	4
AT1G02965	0	0	0	0	0	0	0	0	0	0	0	0	0	0	0	0	0	0	0	0	0	0	0	0	0	0	0	0	0	0	0	0	0	0	0	0
AT1G02970	3	1	4	2	17	1	40	4	39	79	4	16	1	6	0	26	0	0	0	3	1	2	0	2	10	4	1	3	6	2	0	1	0	1	0	1
AT1G02980	163	52	22	0	121	140	3	2	25	11	4	1	110	15	7	18	1	8	5	5	5	6	13	129	31	19	3	107	11	17	0	8	8	4	1	2
AT1G02990	13	18	20	3	29	41	38	60	12	32	14	35	90	43	18	13	2	69	35	58	105	143	137	15	31	24	8	34	49	40	5	10	55	39	16	14
AT1G03000	10	11	13	4	26	5	19	8	17	9	3	24	23	34	4	4	1	6	1	15	8	4	6	8	44	29	3	42	14	8	2	2	11	9	1	1
AT1G03010	0	0	6	0	5	1	1	1	24	1	0	0	4	0	0	0	0	0	0	1	0	2	1	19	329	176	1	122	1	0	0	0	0	0	1	4
AT1G03020	0	0	0	0	0	0	0	0	0	0	0	0	0	0	0	1	0	0	0	0	0	0	0	0	0	0	1	0	0	0	0	0	0	0	0	0
AT1G03030	118	57	97	19	242	169	338	118	61	204	35	108	253	174	51	37	12	137	38	254	330	198	222	29	64	44	5	77	163	60	10	6	47	66	36	19
AT1G03040	492	225	248	26	631	771	127	97	103	68	54	86	1965	800	205	268	25	200	73	121	129	118	119	307	175	91	17	219	451	244	17	38	1183	424	16	26
AT1G03050	0	0	0	0	0	0	0	0	0	0	0	0	0	0	0	0	0	1	0	0	0	0	0	0	0	0	0	0	0	0	0	0	0	0	0	0
AT1G03055	0	0	0	0	0	1	0	0	0	0	0	0	0	0	0	0	0	0	0	0	0	0	0	0	0	0	0	0	0	0	0	0	0	0	0	0
AT1G03060	78	41	31	4	94	81	145	100	40	144	14	51	243	80	33	19	5	324	144	228	407	732	788	45	83	50	20	58	129	85	8	30	91	49	120	78
AT1G03070	50	37	50	1	65	32	27	137	32	17	2	23	67	56	8	15	1	82	112	132	12	21	21	21	46	88	145	55	121	57	1	5	8	4	2	9
AT1G03080	344	275	177	15	343	512	198	213	134	202	58	127	1401	455	269	168	15	1037	988	474	419	730	803	304	336	185	186	244	396	524	29	173	561	486	35	34
AT1G03090	91	49	31	0	80	71	44	18	28	24	3	26	216	60	27	15	2	130	80	58	104	217	224	50	52	22	33	46	32	75	3	11	71	16	7	8
AT1G03100	0	0	0	0	4	2	11	0	1	3	0	3	0	3	0	0	0	0	0	0	1	0	1	4	0	3	0	0	0	0	0	1	0	0	0	0
AT1G03103	0	2	0	0	0	0	1	0	0	0	0	0	0	1	0	0	0	2	1	0	0	0	0	0	1	0	0	0	0	0	0	0	0	1	0	0
AT1G03106	2	1	0	0	2	1	18	6	3	26	1	1	6	0	0	1	0	11	1	9	197	130	323	0	1	0	0	1	0	7	0	0	0	0	28	11
AT1G03110	49	26	30	11	221	118	498	22	96	234	21	123	34	33	4	28	1	9	4	45	73	90	65	23	90	40	1	30	9	6	0	1	7	4	5	4
AT1G03120	1	0	1	0	4	3	1	1	1	0	0	0	3	1	3	2	0	0	0	1	0	0	0	0	4	3	0	3	3	1	0	0	1	1	0	0
AT1G03130	25	11	20	0	41	21	21	13	15	18	1	7	62	30	2	10	0	12	8	12	25	36	21	14	21	7	2	21	15	5	0	2	11	6	1	2
AT1G03140	266	117	144	36	492	406	573	109	132	282	75	178	566	283	98	83	27	127	118	219	467	604	426	122	229	156	20	230	207	91	17	16	242	145	144	65
AT1G03150	228	86	167	31	575	388	681	162	147	471	48	217	402	277	64	92	21	295	134	363	776	1286	1006	91	254	155	18	215	284	106	15	18	144	119	211	122
AT1G03160	37	25	25	3	52	123	18	5	24	19	6	18	14	6	9	3	0	4	5	4	5	4	2	57	32	2	3	20	14	14	0	2	3	15	2	1
AT1G03165	4	1	1	0	1	4	0	0	0	0	1	1	1	1	0	0	0	0	0	0	0	1	0	2	1	0	0	0	1	1	0	0	0	0	0	0
AT1G03170	0	0	9	0	4	0	0	0	0	1	0	0	2	3	0	1	0	0	0	1	0	1	0	0	0	0	0	3	2	0	0	1	0	0	1	0
AT1G03180	24	6	14	1	41	28	58	20	17	47	3	35	23	9	3	10	1	21	11	34	48	121	57	7	33	17	3	9	21	10	2	2	12	4	3	4
AT1G03190	66	19	12	2	64	70	42	43	20	40	9	38	93	28	8	12	1	52	38	46	44	61	37	23	16	13	1	27	32	27	1	7	39	32	2	2
AT1G03200	2	3	3	0	0	3	0	2	0	3	1	0	6	2	0	2	0	4	4	1	4	7	8	2	2	1	0	3	1	3	0	0	3	2	1	0
AT1G03210	45	46	30	2	38	66	172	49	23	104	20	48	75	51	10	25	3	56	39	133	79	34	33	62	19	11	4	52	92	71	12	12	92	50	3	1
AT1G03220	3272	1582	1510	43	3445	4157	4847	7717	2511	3886	2074	5199	4217	1576	849	751	36	7868	16177	7041	4334	12212	6737	2835	3065	454	132	3163	6921	4343	64	2208	3745	2183	90	199
AT1G03230	221	107	95	4	533	249	2563	2393	776	1660	772	2599	456	691	47	284	17	721	87	2745	869	69	155	177	309	232	5	340	3099	321	49	178	58	37	9	37
AT1G03240	0	1	2	0	0	0	0	5	1	1	1	1	3	0	0	0	0	3	3	6	1	1	3	0	0	0	0	2	0	4	0	0	1	1	0	0
AT1G03250	156	81	127	20	330	259	259	93	74	137	30	101	319	212	53	64	17	214	141	207	227	715	427	102	138	94	28	125	141	87	17	14	136	78	109	52
AT1G03260	66	38	72	3	184	73	363	87	92	308	40	134	147	178	17	47	8	160	31	293	438	586	404	33	136	88	12	89	230	43	17	14	39	30	73	42
AT1G03270	1	1	4	0	6	4	17	5	4	3	2	25	3	1	0	1	0	0	0	2	0	1	0	1	1	0	0	2	2	0	0	0	0	0	0	0
AT1G03280	70	41	52	12	151	102	94	41	32	58	18	45	171	107	15	22	15	77	33	83	117	135	108	45	89	42	9	66	96	39	22	12	71	62	45	23
AT1G03290	150	75	40	7	183	167	159	115	27	69	54	89	325	182	37	35	18	174	99	143	182	411	204	70	85	44	11	93	106	94	17	16	153	109	56	18
AT1G03300	0	0	1	0	7	0	4	1	0	0	0	1	0	0	0	0	0	0	0	0	0	0	0	0	0	0	0	0	0	0	0	0	0	0	0	0
AT1G03310	6	3	3	1	24	8	21	14	1	7	4	8	5	19	0	0	0	1	3	6	14	6	3	1	7	12	3	6	13	0	1	0	1	2	0	0
AT1G03320	0	0	0	0	0	0	0	0	0	1	0	0	0	0	0	0	0	0	0	0	0	0	0	0	0	0	0	0	0	0	0	0	0	0	0	0
AT1G03325	0	0	0	0	0	0	0	0	0	0	0	0	0	0	0	0	0	0	0	0	0	0	0	0	0	0	0	0	0	0	0	0	0	0	0	0
AT1G03330	436	178	295	63	876	845	995	178	228	577	104	291	738	361	151	124	44	473	185	493	837	1209	1031	193	295	133	27	250	331	297	57	21	286	314	296	152
AT1G03340	0	1	1	0	0	2	2	0	0	0	0	1	2	0	0	0	0	0	0	0	1	0	1	0	0	0	0	0	5	0	0	0	0	4	0	0
AT1G03350	192	113	196	28	495	272	456	104	97	317	36	155	514	460	49	104	35	144	98	383	469	590	380	107	253	266	37	279	474	81	45	13	199	119	154	78
AT1G03360	31	7	6	6	100	106	429	9	52	131	14	135	8	2	0	1	0	6	3	8	8	1	4	13	9	6	1	3	1	1	1	1	1	1	1	1
AT1G03365	91	54	93	10	173	156	146	52	57	88	13	69	143	84	28	20	5	84	26	106	171	333	212	51	70	46	7	74	78	44	5	6	63	100	31	15
AT1G03370	66	33	17	2	61	95	87	99	40	90	11	76	193	53	34	19	4	323	241	156	222	673	507	63	64	23	3	59	109	132	12	60	96	48	114	40
AT1G03380	36	28	16	3	36	58	19	22	13	22	13	18	114	35	24	9	4	117	61	32	38	182	99	30	21	11	3	38	36	54	9	5	43	60	22	17
AT1G03390	0	0	0	0	0	0	0	0	0	0	0	0	0	0	0	0	0	0	0	1	0	0	0	0	0	0	0	0	0	0	0	0	0	0	0	0
AT1G03395	0	0	0	0	0	0	0	0	0	0	0	0	0	0	0	0	0	0	0	0	0	0	0	0	0	0	0	0	0	0	0	0	0	0	0	0
AT1G03400	0	0	0	1	1	0	0	0	0	0	0	0	1	0	0	0	0	0	0	0	0	0	0	0	0	0	0	0	0	0	1	0	0	0	0	0
AT1G03410	7	5	60	2	17	10	134	156	26	120	10	113	30	43	1	14	3	66	17	396	38	17	28	25	18	8	0	28	51	8	9	2	7	1	6	2
AT1G03430	40	28	33	4	63	84	83	23	24	45	11	42	130	151	31	25	12	18	9	74	43	10	26	50	43	28	4	53	82	30	1	4	30	56	7	4
AT1G03440	0	1	15	0	2	1	2	0	1	1	0	0	9	30	3	6	3	0	0	2	0	0	0	0	1	0	0	1	0	1	0	0	1	1	0	0
AT1G03445	0	0	9	0	0	1	0	0	1	0	0	0	2	2	0	0	0	0	0	0	0	0	0	0	1	15	13	0	0	0	0	0	0	0	0	0
AT1G03457	22	18	22	0	24	17	76	63	21	81	11	56	244	179	21	45	13	240	89	263	123	535	280	33	10	13	2	64	364	113	34	13	44	10	176	136
AT1G03470	11	9	9	0	15	3	65	34	14	40	16	61	18	44	4	11	1	81	8	115	28	9	4	1	7	8	1	5	97	20	2	3	2	4	0	0
AT1G03475	108	44	78	21	364	210	296	36	63	151	28	83	189	145	43	34	13	89	49	181	177	139	105	57	94	63	6	100	169	56	20	7	56	72	38	12
AT1G03490	0	0	0	0	0	0	0	0	0	0	0	0	0	0	0	0	0	0	0	0	0	0	0	0	0	0	0	0	0	0	0	0	0	0	0	0
AT1G03495	0	0	0	0	0	0	0	0	0	0	0	0	0	0	0	0	0	0	0	0	0	0	0	0	0	0	0	0	0	0	0	0	0	0	0	0
AT1G03502	2	1	0	0	0	1	0	0	0	0	0	0	0	0	0	0	0	0	0	0	0	0	0	0	1	0	0	0	0	1	0	0	0	1	0	0
AT1G03506	0	0	0	0	0	0	0	0	0	0	0	0	0	0	0	0	0	0	0	0	0	0	0	0	0	0	0	0	0	0	0	0	0	0	0	0
AT1G03510	1	1	7	0	10	7	30	0	3	9	2	7	0	3	0	0	0	1	0	2	0	0	1	2	3	3	0	1	1	1	0	0	1	0	0	0
AT1G03515	0	0	0	0	0	0	0	0	0	0	0	0	0	0	0	0	0	0	0	0	0	0	0	0	0	0	0	0	0	0	0	0	0	0	0	0
AT1G03520	102	44	42	5	79	72	49	40	19	37	9	28	225	68	18	18	4	101	47	98	71	141	124	38	48	31	20	56	76	43	5	11	56	19	14	10
AT1G03530	8	1	4	0	20	12	74	0	5	9	2	8	1	2	0	2	0	1	0	2	4	3	5	6	6	1	0	3	0	1	0	0	0	3	0	0
AT1G03540	0	1	1	0	0	1	0	0	2	0	0	1	0	0	0	0	0	0	0	0	0	0	0	1	0	0	0	0	0	0	0	0	0	0	0	0
AT1G03545	1	0	1	0	1	2	5	1	0	0	0	6	0	0	0	0	0	0	0	0	1	0	2	0	0	0	0	1	0	0	0	0	0	0	0	0
AT1G03550	16	7	6	2	11	24	144	10	10	120	3	9	13	4	5	1	0	31	36	11	602	455	593	17	3	7	2	7	8	5	3	5	15	16	314	149
AT1G03560	10	7	9	1	43	26	47	6	7	24	2	21	20	25	2	9	1	8	6	25	25	27	18	7	15	10	0	11	22	9	0	2	12	21	0	2
AT1G03570	0	0	0	0	0	0	0	0	0	0	0	0	0	0	0	0	0	0	0	0	0	0	0	0	0	0	0	0	0	0	0	0	0	0	0	0
AT1G03590	185	168	174	11	451	371	659	393	255	565	68	385	622	722	84	174	30	611	296	877	956	1257	973	215	431	155	8	620	1125	302	65	55	100	97	61	32
AT1G03600	18	6	5	1	11	37	63	44	24	53	13	26	10	3	4	2	0	54	10	66	40	25	42	13	43	5	2	14	6	28	1	2	3	1	0	0
AT1G03610	105	61	163	10	208	234	420	410	156	289	57	402	167	94	38	37	5	433	188	463	363	1195	762	116	181	59	61	154	276	123	8	18	125	81	100	60
AT1G03620	1	2	4	0	0	6	8	0	1	3	0	5	0	0	0	0	0	0	0	0	0	0	1	1	0	0	0	1	0	0	0	0	0	0	0	0
AT1G03630	0	0	0	0	0	0	0	0	0	4	0	0	0	0	0	0	0	0	0	0	0	0	0	0	0	0	0	0	0	0	0	0	0	0	0	0
AT1G03640	0	0	0	0	0	0	0	0	0	0	0	0	0	0	0	0	0	0	0	0	0	0	0	0	0	0	0	0	0	0	0	0	0	0	0	0
AT1G03650	22	5	8	2	42	65	82	3	7	27	6	20	1	1	1	0	0	2	0	4	9	27	7	11	3	4	1	6	0	0	0	0	2	1	2	0
AT1G03660	1	0	2	0	0	0	6	2	2	0	0	4	1	0	0	0	1	0	2	3	6	224	38	0	0	0	0	2	0	2	0	0	1	0	44	21
AT1G03670	0	0	0	0	0	0	0	0	0	0	0	0	0	0	0	0	0	0	0	0	0	0	0	0	0	0	0	0	0	0	0	0	0	0	0	0
AT1G03680	100	37	40	12	192	165	120	29	48	51	42	56	113	62	13	15	4	18	4	31	28	27	19	26	32	17	3	49	33	24	4	4	28	26	3	2
AT1G03687	37	14	32	8	105	58	265	37	43	166	11	60	76	46	3	21	1	61	10	106	159	244	162	22	51	30	5	28	34	11	5	3	9	11	41	26
AT1G03700	0	0	0	0	2	0	16	2	2	10	0	1	39	1	1	3	0	1	0	10	6	1	4	0	0	0	0	0	1	0	0	0	226	23	0	0
AT1G03710	0	0	1	0	0	0	0	1	2	1	0	0	0	0	0	0	1	0	0	0	0	0	1	0	0	0	0	2	0	0	0	0	0	1	0	0
AT1G03720	0	0	0	0	0	0	0	0	0	0	0	0	0	0	0	0	0	0	0	0	0	0	0	0	0	0	0	0	0	0	0	0	0	0	0	0
AT1G03730	219	200	219	5	429	239	500	239	198	572	66	321	491	268	83	68	10	482	188	694	729	1458	1040	166	316	220	56	347	226	128	5	22	196	115	81	42
AT1G03740	146	58	47	2	99	188	85	312	106	117	46	137	607	137	127	58	9	416	246	246	195	378	222	106	148	62	25	60	120	222	13	53	321	266	15	16
AT1G03743	0	0	0	0	0	0	0	0	0	0	0	0	0	0	0	0	0	0	0	0	0	0	0	0	0	0	0	0	0	0	0	0	0	0	0	0
AT1G03746	0	0	0	0	0	0	0	0	0	0	0	0	0	0	0	0	0	0	0	0	0	0	0	0	0	0	0	0	0	0	0	0	0	0	0	0
AT1G03750	32	15	15	2	45	52	30	12	11	10	7	14	41	20	7	6	1	16	9	17	39	91	50	13	18	20	4	15	6	8	2	0	28	14	7	4
AT1G03760	21	13	7	1	30	58	42	3	12	28	6	28	19	3	1	3	0	3	1	5	18	35	14	13	6	2	2	11	1	1	1	0	6	8	3	2
AT1G03770	98	25	28	9	140	149	61	14	14	30	20	33	36	16	7	9	0	21	2	12	57	33	39	23	27	12	1	30	3	2	0	0	3	5	1	4
AT1G03780	0	0	0	0	0	0	60	4	2	1	0	59	1	0	0	0	0	0	0	0	0	0	0	0	0	0	0	0	0	0	0	0	0	0	0	0
AT1G03790	282	241	72	1	149	75	24	79	62	37	5	7	3737	340	200	194	1	474	44	59	29	125	33	13	4	17	0	18	24	113	3	24	758	67	3	18
AT1G03800	6	2	2	0	31	3	3	8	5	3	7	0	30	26	7	8	1	22	5	4	9	7	10	1	7	24	5	3	0	3	0	0	9	1	0	2
AT1G03810	0	0	0	0	0	0	0	0	0	0	0	0	0	1	0	0	0	0	0	0	0	0	0	0	0	0	0	0	0	0	0	0	0	0	0	0
AT1G03820	31	26	24	4	160	217	12	15	40	8	2	1	31	32	1	12	0	4	1	3	2	5	4	47	869	1015	65	47	1	0	0	0	1	0	0	0
AT1G03830	6	7	8	3	26	15	27	3	4	11	1	12	1	4	0	0	0	1	0	3	3	1	1	6	10	10	0	6	1	1	0	0	1	1	0	0
AT1G03840	27	21	18	5	184	12	10	0	5	5	0	0	1	0	0	2	1	0	4	0	0	4	1	1	1	3	0	0	44	4	2	0	0	0	0	0
AT1G03850	292	85	52	14	246	391	283	133	187	400	45	218	434	77	95	57	2	4580	3970	1221	1558	7114	6666	65	67	175	175	82	897	1497	49	137	1751	453	44	64
AT1G03860	709	152	340	143	1904	1338	2652	114	235	1225	71	344	294	196	76	57	18	69	95	410	1590	1147	1155	177	359	140	29	276	127	92	28	13	115	92	474	284
AT1G03870	333	374	627	249	2273	246	1034	145	238	994	43	150	1686	3774	89	797	580	1368	183	3351	1232	1717	1275	104	407	287	22	851	10122	933	2882	1375	107	40	3947	1463
AT1G03880	1	0	0	0	0	0	6	0	0	12	0	2	0	0	0	0	0	11	2	22	4	1	0	0	0	0	0	0	0	2	9	1	0	0	0	0
AT1G03890	0	0	0	0	0	0	0	0	0	2	0	0	0	0	0	0	0	0	0	0	0	0	0	0	0	0	0	0	0	0	0	0	0	0	0	0
AT1G03900	522	352	556	93	1165	745	2173	794	489	1771	267	583	1372	966	215	295	84	1471	253	2263	4161	4684	5833	519	1888	1294	255	991	1756	641	239	86	392	213	1991	1294
AT1G03905	264	93	57	14	297	402	115	63	61	128	26	69	560	295	98	92	14	323	158	224	197	402	314	140	106	25	16	138	248	176	19	17	185	143	42	50
AT1G03910	133	86	90	12	222	168	295	96	71	172	39	113	250	161	40	45	6	130	70	177	198	322	225	57	86	68	20	99	134	50	5	20	126	56	37	27
AT1G03920	2	0	0	0	5	9	7	6	1	10	1	3	5	4	1	0	0	2	0	4	5	2	8	1	4	1	42	1	5	1	0	1	1104	470	0	0
AT1G03930	51	27	54	3	107	104	43	20	30	26	15	15	250	150	48	28	22	66	31	39	74	160	85	53	80	37	6	127	64	54	18	6	73	44	32	22
AT1G03935	0	0	0	0	0	0	0	0	0	0	0	0	0	0	0	0	0	0	0	0	0	0	0	0	0	0	0	0	0	0	0	0	0	0	0	0
AT1G03940	0	0	0	0	1	0	0	0	0	1	0	0	0	0	0	0	0	0	0	0	0	0	0	0	0	0	0	0	0	0	0	0	0	0	0	0
AT1G03950	37	13	18	4	30	56	8	9	5	14	10	3	67	30	13	6	3	21	14	22	47	403	138	16	12	9	0	25	12	35	4	2	39	33	184	105
AT1G03960	25	20	15	2	54	28	22	10	13	9	3	8	31	14	8	5	0	4	3	7	7	10	3	24	18	11	0	26	7	1	0	0	8	8	0	1
AT1G03970	180	117	154	12	282	216	326	146	118	225	69	192	452	215	45	77	5	250	136	313	299	656	494	85	162	94	21	167	238	73	8	17	153	87	44	27
AT1G03980	0	0	0	0	0	0	1	0	1	0	0	1	0	0	0	0	0	1	0	0	0	0	1	0	0	0	0	0	0	1	0	0	0	0	0	0
AT1G03982	0	0	1	0	3	0	4	1	1	0	0	1	3	3	0	0	1	2	0	1	2	0	0	0	5	0	1	2	3	2	0	0	1	0	0	0
AT1G03987	0	0	0	0	0	0	0	0	0	0	0	0	0	0	0	0	0	0	0	0	0	0	0	0	0	0	0	0	0	0	0	0	0	0	0	0
AT1G03990	0	1	0	0	0	0	0	1	0	0	0	1	0	0	0	0	0	0	0	2	0	0	0	0	1	1	1	0	0	2	0	0	0	0	0	0
AT1G03993	0	0	0	0	0	0	0	0	0	0	0	0	0	0	0	0	0	0	0	0	0	0	0	0	0	0	0	0	0	0	0	0	0	0	0	0
AT1G03997	0	0	0	0	0	0	0	0	0	0	0	0	2	0	0	0	0	0	0	0	0	0	0	0	0	0	0	0	0	0	0	0	0	0	0	0
AT1G04000	543	374	427	4	758	599	365	228	190	244	88	308	1569	962	149	207	12	381	180	579	341	729	426	339	657	343	58	850	777	331	12	84	429	194	21	42
AT1G04003	0	0	0	0	0	0	0	0	0	0	0	0	0	0	0	0	0	0	0	0	0	0	0	0	0	0	0	0	0	0	0	0	0	0	0	0
AT1G04007	0	0	0	0	0	0	0	0	0	0	0	0	0	0	0	0	0	0	0	0	0	0	0	0	0	0	0	0	0	0	0	0	0	0	0	0
AT1G04010	18	11	15	1	55	30	105	25	18	63	10	43	19	18	1	8	1	33	4	59	87	95	95	15	40	15	0	30	59	12	6	2	9	18	55	23
AT1G04013	0	0	0	0	0	0	0	0	0	0	0	0	0	0	0	0	0	0	0	0	0	0	0	0	0	0	0	0	0	0	0	0	0	0	0	0
AT1G04017	0	0	0	0	0	1	0	0	0	0	0	0	0	0	0	0	0	0	0	0	0	0	0	0	0	0	0	0	0	0	0	0	0	0	0	0
AT1G04020	1	1	1	1	51	4	163	12	107	207	8	26	4	8	1	84	0	0	0	20	2	0	0	3	3	3	1	8	17	1	4	5	1	0	0	0
AT1G04023	0	0	0	0	0	0	0	0	0	0	0	0	0	0	0	0	0	0	0	0	0	0	0	0	0	0	0	0	0	0	0	0	0	0	0	0
AT1G04027	0	0	0	0	0	0	0	0	0	0	0	0	0	0	0	0	0	0	0	0	0	0	0	0	0	0	0	0	0	0	0	0	0	0	0	0
AT1G04030	18	13	20	3	55	35	29	7	5	10	12	14	16	16	5	6	0	9	2	10	5	18	11	15	18	8	1	48	8	4	1	0	12	10	2	0
AT1G04033	0	0	0	0	0	0	0	0	0	0	0	0	0	0	0	0	0	0	0	0	0	0	0	0	0	0	0	0	0	0	0	0	0	0	0	0
AT1G04037	1	0	1	0	4	0	1	1	1	1	1	1	1	2	0	1	0	0	0	5	0	0	1	0	3	1	0	2	3	2	0	0	0	0	0	0
AT1G04040	277	161	187	23	328	452	12386	248	257	12123	34	238	4509	2754	1365	604	484	8481	203	19198	45248	1521	18575	247	154	108	27	247	5794	1249	2376	470	343	299	2618	428
AT1G04043	0	0	0	0	0	0	0	0	1	3	0	0	0	0	0	0	0	0	0	5	1	1	2	1	0	0	0	0	0	0	0	0	0	0	0	0
AT1G04047	40	48	63	2	244	18	142	22	20	32	4	43	167	612	6	50	89	35	37	50	124	73	108	16	67	89	11	163	191	18	13	9	26	9	6	0
AT1G04050	6	4	1	2	16	8	11	1	4	6	3	6	14	9	2	0	1	1	0	2	9	0	3	2	3	1	0	2	2	0	0	0	2	2	1	0
AT1G04053	6	2	5	1	30	17	44	2	3	17	0	17	5	17	3	4	1	1	1	17	9	6	6	2	9	6	0	6	14	3	0	0	2	1	2	1
AT1G04057	0	0	0	0	0	0	0	0	0	0	0	0	0	0	0	0	0	0	0	0	0	0	0	0	0	0	0	0	0	0	0	0	0	0	0	0
AT1G04063	0	0	0	0	0	0	0	0	0	0	0	0	0	0	0	1	0	0	0	0	0	0	0	0	0	1	0	0	0	0	0	0	0	0	0	0
AT1G04067	0	0	0	0	2	0	2	0	0	2	0	0	0	0	0	0	0	1	0	0	0	1	0	0	0	0	0	1	0	0	0	0	0	0	0	0
AT1G04070	200	100	90	3	232	369	374	72	120	231	37	103	308	146	67	46	2	129	73	154	182	386	328	108	89	51	9	107	96	91	2	11	163	171	17	17
AT1G04073	0	0	0	0	0	0	0	0	0	0	0	0	0	0	0	0	0	0	0	0	0	0	0	0	0	0	0	0	0	0	0	0	0	0	0	0
AT1G04077	0	0	0	0	0	0	0	0	0	0	0	0	0	0	0	0	0	0	0	0	0	0	0	0	0	0	0	0	0	0	0	0	0	0	0	0
AT1G04080	136	56	67	13	216	196	223	73	66	85	31	106	196	108	35	36	2	104	54	116	129	173	142	60	94	38	5	104	58	50	5	13	69	52	15	8
AT1G04083	0	0	0	0	0	0	0	0	0	0	0	0	0	0	0	0	0	0	0	0	0	0	0	0	0	0	0	0	0	0	0	0	0	0	0	0
AT1G04087	0	0	0	0	0	0	0	0	0	0	0	0	0	0	0	0	0	0	1	0	0	0	0	0	0	0	0	0	0	0	0	0	0	0	0	0
AT1G04090	4	0	3	0	4	5	5	0	4	3	0	0	5	3	0	1	0	4	0	4	9	22	16	5	1	4	2	2	1	1	0	2	2	2	6	3
AT1G04093	0	0	0	0	0	0	0	0	0	0	0	0	0	0	0	0	0	0	0	0	0	0	0	0	0	0	0	0	0	0	0	0	0	0	0	0
AT1G04097	0	0	0	0	0	0	0	0	0	0	0	0	0	0	0	0	0	0	0	0	0	0	0	0	0	0	0	0	0	0	0	0	0	0	0	0
AT1G04100	121	52	63	1	95	209	23	75	48	30	21	42	510	58	90	51	3	195	293	87	82	663	351	71	107	75	42	77	63	190	6	19	179	162	32	26
AT1G04103	2	0	0	1	1	7	2	1	3	1	1	0	36	4	53	3	0	96	71	13	3	6	18	5	12	1	0	4	4	107	0	8	7	67	1	0
AT1G04105	0	0	0	0	1	0	1	0	1	0	0	0	0	3	0	0	0	2	0	0	2	0	1	0	2	0	0	2	0	0	0	0	0	0	0	0
AT1G04110	2	0	0	0	0	0	3	0	0	0	0	0	1	0	0	0	0	0	0	0	4	0	2	0	0	0	0	0	0	0	0	0	0	0	0	0
AT1G04117	0	0	0	0	0	0	1	1	0	3	0	0	0	0	0	0	0	1	0	1	1	0	0	0	0	1	0	0	0	0	0	0	0	0	0	0
AT1G04120	251	193	156	16	362	372	255	81	61	226	20	76	643	312	103	74	16	232	114	201	764	255	635	100	91	71	19	136	132	53	9	33	264	224	52	36
AT1G04123	0	0	0	0	2	0	2	0	0	1	0	0	2	0	0	0	0	0	0	1	0	0	0	0	0	0	0	0	0	0	0	0	4	1	0	0
AT1G04127	0	0	0	0	0	0	0	0	0	0	0	0	0	0	0	0	0	0	0	0	0	0	0	0	0	0	0	0	0	0	0	0	0	0	0	0
AT1G04130	24	11	12	5	40	41	58	3	14	34	5	16	37	16	8	15	0	20	11	25	20	37	35	17	16	5	1	15	9	9	1	1	5	10	0	2
AT1G04133	0	0	0	0	0	0	0	0	0	0	0	0	0	0	0	0	0	0	0	0	0	0	0	0	0	0	0	0	0	0	0	0	0	0	0	0
AT1G04137	0	0	0	0	0	0	0	0	0	0	0	0	0	0	0	0	0	0	0	0	0	0	0	0	0	0	0	0	0	0	0	0	0	0	0	0
AT1G04140	120	78	97	16	308	135	205	72	70	179	24	72	373	264	46	44	28	167	39	266	429	486	535	51	166	162	27	155	252	103	32	22	118	79	219	102
AT1G04143	0	0	0	0	0	0	0	0	0	0	0	0	0	0	0	0	0	0	0	0	0	0	0	0	0	0	0	0	0	0	0	0	0	0	0	0
AT1G04147	0	0	0	0	0	0	0	0	0	0	0	0	0	0	0	0	0	0	0	0	0	0	0	0	0	0	0	0	0	0	0	0	0	0	0	0
AT1G04150	0	0	0	0	0	0	0	0	0	1	0	0	0	0	0	0	0	0	0	0	0	0	0	0	0	0	0	0	0	0	0	0	0	0	0	0
AT1G04153	0	0	0	0	0	0	0	0	0	0	0	0	0	0	0	0	0	0	0	0	0	0	0	0	0	0	0	0	0	0	0	0	0	0	0	0
AT1G04157	0	0	0	0	0	0	0	0	0	0	0	0	0	0	0	0	0	0	0	0	0	0	0	0	0	0	0	0	0	0	0	0	0	0	0	0
AT1G04160	10	9	16	0	31	14	37	26	18	46	7	31	41	18	0	6	1	107	30	69	129	383	328	16	24	23	9	16	36	18	4	6	8	6	138	72
AT1G04163	0	1	0	0	1	1	0	0	1	0	0	0	1	1	0	1	0	2	0	0	0	1	0	0	1	0	2	0	0	0	0	0	0	0	0	0
AT1G04167	0	0	0	0	0	0	0	0	0	0	0	0	0	0	0	0	0	0	0	0	0	0	0	0	0	0	0	0	0	0	0	0	0	0	0	0
AT1G04170	366	161	281	76	1268	654	1493	125	221	729	68	253	448	344	54	99	24	145	41	438	1033	574	591	111	441	224	20	280	264	77	36	11	101	75	283	157
AT1G04173	0	0	0	0	0	0	0	0	0	0	0	0	0	0	0	0	0	0	0	0	0	0	0	0	0	0	0	0	0	0	0	0	0	0	0	0
AT1G04177	0	0	0	0	0	0	0	0	0	0	0	0	0	0	0	0	0	0	0	0	0	0	0	0	0	0	0	0	0	0	0	0	0	0	0	0
AT1G04180	48	77	229	1	87	56	40	27	26	22	51	68	57	52	2	16	3	29	2	52	28	4	10	31	76	5	0	192	17	1	3	0	3	5	2	3
AT1G04183	46	49	161	19	281	58	436	88	56	184	10	148	86	185	6	45	8	51	21	266	299	47	91	23	149	139	8	199	323	38	20	8	13	7	10	5
AT1G04187	0	1	0	0	0	1	0	0	0	0	0	0	1	0	0	0	0	0	0	0	0	3	0	2	0	0	0	0	0	0	0	0	0	0	0	0
AT1G04190	137	76	107	25	525	228	408	35	81	161	19	71	107	101	15	20	5	16	6	76	110	14	29	35	182	62	7	144	53	10	5	3	22	31	7	2
AT1G04193	1	2	1	0	0	1	0	1	0	0	0	0	0	0	0	0	0	0	0	0	0	0	1	0	1	0	0	0	0	0	0	0	1	0	0	0
AT1G04197	0	0	0	0	0	0	0	0	0	0	0	0	0	0	0	0	0	0	0	0	0	0	0	0	0	0	0	0	0	0	0	0	0	0	0	0
AT1G04200	29	18	42	5	98	38	136	54	40	85	11	73	111	73	13	31	6	51	19	100	143	303	186	24	64	53	9	47	125	17	8	8	15	18	74	38
AT1G04203	0	0	0	0	0	0	0	0	0	0	0	0	0	0	0	0	0	0	0	0	0	0	0	0	0	0	0	0	0	0	0	0	0	0	0	0
AT1G04207	0	0	0	0	0	0	0	0	0	0	0	0	0	0	0	0	0	0	0	0	0	0	0	0	0	0	0	0	0	0	0	0	0	0	0	0
AT1G04210	81	57	48	5	132	125	129	64	30	92	22	75	200	79	20	18	4	99	51	120	122	193	186	51	68	40	11	63	77	52	5	13	80	53	18	12
AT1G04213	0	0	0	0	0	0	0	0	0	0	0	0	0	0	0	0	0	0	0	0	0	0	0	0	0	0	0	0	0	0	0	0	0	0	0	0
AT1G04217	0	0	0	0	0	0	0	0	0	0	0	0	0	0	0	0	0	0	0	0	0	0	0	0	0	0	0	0	0	0	0	0	0	0	0	0
AT1G04220	0	0	0	0	0	0	0	0	0	0	0	2	0	0	0	0	0	0	2	0	0	0	0	0	1	5	0	0	0	0	0	0	3	7	0	0
AT1G04223	0	1	1	0	0	7	1	0	0	0	0	2	0	0	1	1	0	5	0	0	0	3	0	2	0	0	0	0	0	0	0	0	1	1	0	0
AT1G04227	0	0	0	0	0	0	0	0	0	0	0	0	0	0	0	0	0	0	1	1	0	0	1	0	0	0	0	0	0	0	0	0	0	0	0	0
AT1G04230	55	30	31	10	110	100	108	27	29	45	16	42	143	72	27	20	5	50	16	54	59	88	48	14	41	29	8	35	49	31	6	2	30	51	14	5
AT1G04233	0	2	0	0	1	0	0	1	1	0	0	2	2	4	0	0	0	2	0	1	3	0	1	0	1	0	0	0	1	0	0	0	0	0	0	0
AT1G04237	0	0	0	0	1	0	0	0	0	0	0	0	0	0	0	0	0	0	0	0	0	0	0	0	0	0	0	0	0	0	0	0	0	0	0	0
AT1G04240	18	35	183	3	73	23	5	9	27	6	12	4	20	25	3	2	4	57	304	25	6	1	6	16	151	113	1	898	74	10	38	1	0	0	3	2
AT1G04243	0	0	0	0	0	0	0	0	0	0	0	0	0	0	0	0	0	0	0	0	2	0	0	0	0	0	0	0	0	0	0	0	0	0	0	0
AT1G04247	0	1	0	0	1	0	0	0	0	0	0	0	1	1	0	0	0	1	0	0	1	0	0	0	0	0	0	1	0	0	0	0	2	5	1	0
AT1G04250	2800	1516	1419	420	4582	2538	1397	1811	1165	2175	1381	917	10216	5325	1198	1489	723	9521	1518	8034	5240	2263	6660	2270	2278	604	55	6775	7752	4368	2508	700	1457	447	1161	823
AT1G04253	1	0	0	0	0	0	0	0	0	0	0	0	0	1	0	0	0	0	0	0	0	0	1	0	0	0	0	0	0	0	0	0	0	0	0	0
AT1G04257	0	0	0	0	0	0	0	0	0	0	0	0	0	0	0	0	0	0	0	0	0	0	0	0	0	0	0	0	0	0	0	0	0	0	0	0
AT1G04260	136	86	96	10	209	268	393	102	86	219	33	150	274	145	49	45	15	145	78	214	338	615	318	111	150	95	7	125	156	89	18	22	129	81	69	40
AT1G04263	0	1	0	0	0	0	0	0	0	1	0	0	0	0	1	0	0	0	0	0	1	0	0	0	1	0	0	0	0	0	0	0	1	0	0	0
AT1G04267	0	0	0	0	0	0	0	0	0	0	0	0	0	0	0	0	0	0	0	0	0	0	0	0	0	0	0	0	0	0	0	0	0	0	0	0
AT1G04270	2301	431	981	631	8064	5061	14229	906	1325	6194	443	2669	628	881	117	278	64	222	71	2512	6625	534	1953	346	1364	881	97	663	496	97	74	26	116	107	326	116
AT1G04273	0	0	0	0	0	0	0	0	0	0	0	0	0	0	0	0	0	0	0	0	0	0	0	0	0	0	0	0	0	0	0	0	0	0	0	0
AT1G04277	0	0	0	0	0	0	0	0	0	0	0	0	0	0	0	0	0	0	0	0	0	0	0	0	0	0	0	0	0	0	0	0	0	0	0	0
AT1G04280	14	5	7	2	20	14	30	18	17	93	9	10	106	43	19	11	13	42	31	47	663	1595	2586	11	32	8	2	13	72	82	21	20	31	28	743	378
AT1G04283	0	0	0	0	0	0	0	0	0	0	0	0	0	0	0	0	0	0	0	0	0	0	0	0	0	0	0	0	0	0	0	0	0	0	0	0
AT1G04287	0	0	0	0	0	0	0	0	0	0	0	0	0	0	0	0	0	0	0	0	0	0	0	0	0	0	0	0	0	0	0	0	0	0	0	0
AT1G04290	227	136	133	41	446	258	338	164	86	289	56	104	322	273	48	72	32	187	19	488	588	524	808	88	226	125	40	218	370	104	36	21	40	14	270	103
AT1G04293	0	0	0	0	0	0	0	0	0	0	0	0	0	0	0	0	0	0	0	0	0	0	0	0	0	0	0	0	0	0	0	0	0	0	0	0
AT1G04295	6	4	7	0	10	3	20	1	5	9	0	3	7	15	0	4	2	6	1	6	42	12	37	1	7	10	0	1	15	2	0	0	1	3	7	2
AT1G04297	0	0	0	0	0	0	0	0	0	0	0	0	0	0	0	0	0	0	0	0	0	0	0	0	0	0	0	0	0	0	0	0	0	0	0	0
AT1G04300	78	49	38	11	118	107	77	55	35	56	23	41	221	89	37	39	5	114	83	75	152	326	253	51	69	43	12	71	80	62	4	12	108	67	40	28
AT1G04303	0	0	0	0	0	0	0	0	0	0	0	0	0	0	0	0	0	0	0	0	0	0	0	0	0	0	0	0	0	0	0	0	0	0	0	0
AT1G04307	0	0	0	0	0	0	0	0	0	0	0	0	0	0	0	0	0	0	0	0	0	0	0	0	0	0	0	0	0	0	0	0	0	0	0	0
AT1G04310	14	21	40	3	41	20	39	21	17	24	3	33	28	25	1	7	2	8	1	29	27	23	10	7	18	11	0	40	38	5	1	2	6	4	3	0
AT1G04313	0	0	0	0	0	0	0	0	0	0	0	0	0	0	0	0	0	0	0	0	0	0	0	0	0	0	0	0	0	0	0	0	0	0	0	0
AT1G04320	0	0	0	0	0	0	0	0	0	0	0	0	0	0	0	0	0	0	0	0	0	0	0	0	0	0	0	0	0	0	0	0	0	0	0	0
AT1G04323	0	0	0	0	0	0	0	0	0	0	0	0	0	0	0	0	0	0	0	0	0	0	0	0	0	0	0	0	0	0	0	0	0	0	0	0
AT1G04327	0	0	0	0	0	0	0	0	0	0	0	0	0	0	0	0	0	0	0	0	0	0	0	0	0	0	0	0	0	0	0	0	0	0	0	0
AT1G04330	0	6	33	0	2	0	0	0	2	1	0	0	0	0	0	0	0	0	0	0	0	0	0	2	0	0	0	5	0	0	0	0	0	0	0	0
AT1G04333	0	0	0	0	0	0	0	0	0	0	0	0	0	0	0	0	0	0	0	0	0	0	0	0	0	0	0	0	0	0	0	0	0	0	0	0
AT1G04337	0	0	0	0	0	2	1	0	0	1	0	0	0	0	0	0	0	0	0	3	2	0	0	0	0	0	0	0	0	0	0	0	0	0	0	0
AT1G04340	169	82	137	51	875	358	1521	178	186	901	32	307	236	253	40	105	13	130	29	620	1086	412	503	66	260	217	20	198	332	58	17	13	64	80	184	63
AT1G04343	0	0	0	0	0	0	0	0	0	1	0	0	0	0	0	0	0	0	0	0	0	0	0	0	0	0	0	0	0	0	0	0	0	0	0	0
AT1G04347	0	0	0	0	0	0	0	0	0	0	0	0	0	0	0	0	0	0	0	0	0	0	0	0	0	0	0	0	0	0	0	0	0	0	0	0
AT1G04350	0	0	0	0	0	0	0	0	0	0	0	0	0	1	0	1	0	0	0	0	0	0	0	0	0	0	0	0	0	0	0	0	0	1	0	0
AT1G04353	2	0	1	0	2	1	127	17	13	63	7	52	17	25	6	6	0	17	6	65	103	186	118	2	4	3	0	2	39	9	8	1	6	6	32	11
AT1G04357	0	0	0	0	0	0	0	0	0	0	0	0	1	0	0	0	0	0	0	0	0	1	1	0	0	0	0	0	0	0	0	0	1	0	0	0
AT1G04360	0	1	0	0	1	4	38	0	0	7	0	23	0	2	0	3	0	0	0	0	0	0	0	0	0	0	0	2	12	0	1	0	0	0	0	0
AT1G04363	1	0	0	0	1	0	1	0	0	1	0	1	1	0	0	0	0	0	0	1	3	4	4	0	0	1	0	0	0	0	0	0	0	0	1	0
AT1G04367	0	0	0	0	0	0	0	0	0	0	0	0	0	0	0	0	0	0	0	0	0	0	0	0	0	0	0	0	0	0	0	0	0	0	0	0
AT1G04370	0	0	0	0	0	0	0	0	0	0	0	0	0	0	1	0	0	0	2	0	0	1	1	0	1	0	0	0	0	0	0	0	0	0	0	0
AT1G04373	0	0	0	0	0	0	0	0	0	0	0	0	0	0	0	0	0	0	0	0	0	0	0	0	0	0	0	0	0	0	0	0	0	0	0	0
AT1G04377	0	0	0	0	0	0	0	0	0	0	0	0	0	0	0	0	0	0	0	0	0	0	0	0	0	0	0	0	0	0	0	0	0	0	0	0
AT1G04380	0	0	0	0	0	0	0	0	0	0	0	0	1	0	0	0	0	0	0	0	1	0	0	0	0	0	0	0	0	0	0	0	0	0	0	0
AT1G04383	0	0	0	0	0	0	0	0	0	0	0	0	0	0	0	0	0	0	0	0	0	0	0	0	0	0	0	0	0	0	0	0	0	0	0	0
AT1G04387	0	0	0	0	0	0	0	0	0	0	0	0	0	0	0	0	0	0	0	0	0	0	0	0	0	0	0	0	1	0	0	0	0	0	0	0
AT1G04390	18	9	11	1	23	35	23	15	10	15	8	15	41	17	6	0	0	23	16	17	21	54	30	14	13	2	1	19	19	11	0	3	13	10	5	0
AT1G04393	0	0	0	0	0	0	0	0	0	0	0	0	0	0	0	0	0	0	0	0	0	0	0	0	0	0	0	0	0	0	0	0	0	0	0	0
AT1G04397	0	0	0	0	0	0	0	0	0	1	0	0	0	0	0	0	0	0	0	0	0	0	0	0	0	0	0	0	0	0	0	0	0	0	0	0
AT1G04400	555	219	142	27	582	637	332	200	121	243	45	164	1932	803	155	270	44	586	322	525	346	623	394	203	281	137	17	165	1112	413	64	117	700	263	37	56
AT1G04403	0	0	0	0	0	0	0	0	0	0	0	0	0	0	0	0	0	0	0	0	1	0	0	0	0	0	0	0	0	0	0	0	0	0	0	0
AT1G04407	0	0	0	0	0	0	0	0	0	0	0	0	0	0	0	0	0	0	0	0	0	0	0	0	0	0	0	0	0	0	0	0	0	0	0	0
AT1G04410	4419	2300	3500	806	8887	5506	9384	1558	1498	6592	296	1619	7136	5545	861	1541	488	3866	549	9516	12459	9743	12401	1456	4125	2274	444	3385	7850	1990	1079	432	1525	1006	4513	2554
AT1G04413	0	0	0	0	0	0	0	0	0	1	0	0	0	0	0	0	0	0	0	0	0	0	0	0	0	0	0	0	0	1	0	0	0	0	0	0
AT1G04417	0	0	0	0	0	0	0	0	0	0	0	0	0	0	0	0	0	0	0	0	0	0	0	0	0	0	0	0	0	0	0	0	0	0	0	0
AT1G04420	36	7	14	4	48	40	66	8	15	28	3	17	22	12	1	2	2	4	0	7	49	41	55	10	18	4	0	24	16	19	4	3	2	0	4	4
AT1G04423	0	0	0	0	0	0	0	0	0	0	0	0	0	0	0	0	0	0	0	0	0	0	0	0	0	0	0	0	0	0	0	0	0	0	0	0
AT1G04425	0	0	0	0	2	0	42	1	0	1	0	17	4	2	0	0	1	0	0	2	0	0	0	0	0	0	0	0	3	0	0	0	1	0	1	0
AT1G04427	0	0	0	0	0	0	0	0	0	0	0	0	0	0	0	0	0	0	0	0	0	0	0	1	0	0	0	0	0	0	0	0	0	0	0	0
AT1G04430	361	356	655	72	1675	461	1656	399	506	964	51	982	572	1446	49	360	79	103	20	1319	359	48	64	168	1157	717	7	1301	2086	125	102	38	16	9	17	19
AT1G04433	1	0	1	0	0	0	1	0	0	0	0	0	0	0	0	0	0	0	0	0	0	2	0	0	0	0	0	0	0	0	0	0	0	0	0	0
AT1G04437	0	0	0	0	0	0	0	0	0	0	0	0	0	0	0	0	0	0	0	0	0	0	0	0	0	0	0	0	0	0	0	0	0	0	0	0
AT1G04440	399	272	301	19	547	557	312	235	156	202	79	160	2001	788	204	236	33	685	440	509	454	876	524	249	346	157	27	342	658	384	49	91	617	327	55	41
AT1G04443	0	0	0	0	0	0	0	0	0	0	0	0	0	0	0	0	0	0	0	0	0	0	0	0	0	0	0	0	0	0	0	0	0	0	0	0
AT1G04445	31	29	27	0	73	23	13	8	6	11	1	11	166	151	2	30	1	26	19	12	7	23	18	13	27	17	1	44	87	19	1	7	12	5	1	0
AT1G04447	0	0	0	0	0	0	0	0	0	0	0	0	0	0	0	0	0	0	0	0	0	0	0	0	0	0	0	0	0	0	0	0	0	0	0	0
AT1G04450	0	0	0	0	0	0	0	0	0	0	0	0	0	0	0	0	0	0	0	0	0	0	0	0	0	0	0	0	0	0	0	0	0	0	0	0
AT1G04453	0	1	0	0	0	1	0	0	0	0	0	0	4	1	0	0	0	0	0	0	1	0	0	1	0	0	0	0	1	1	0	0	0	0	0	0
AT1G04455	0	0	0	0	0	0	0	0	0	0	0	0	0	0	0	0	0	0	0	0	0	0	0	0	0	0	0	0	0	0	0	0	0	0	0	0
AT1G04463	0	0	0	0	0	0	0	0	0	0	0	0	1	0	0	0	0	0	0	0	0	0	0	0	0	0	0	0	0	0	0	0	0	0	0	0
AT1G04467	0	0	0	0	0	0	0	0	0	0	0	0	0	0	0	0	0	0	0	0	0	0	0	0	0	0	0	0	0	0	0	0	0	0	0	0
AT1G04470	0	0	0	0	0	0	0	0	0	0	0	0	0	0	0	0	0	0	0	0	1	1	0	0	0	0	0	0	1	0	0	0	0	0	0	0
AT1G04473	0	0	1	0	1	0	0	0	0	0	0	0	1	0	0	0	0	0	0	0	0	0	0	1	0	0	0	0	0	0	0	0	0	0	0	0
AT1G04477	0	0	0	0	0	0	0	0	0	0	0	0	0	0	0	0	0	0	0	0	1	0	0	0	0	0	0	0	0	0	0	0	0	0	0	0
AT1G04480	1118	326	373	164	2703	2466	4662	588	636	2175	283	1452	358	235	54	100	9	171	59	934	1861	383	547	319	554	322	40	332	192	64	15	19	69	90	110	58
AT1G04483	7	3	2	0	6	6	1	1	1	1	0	1	19	8	0	2	0	1	3	1	0	2	1	2	4	0	2	5	2	2	0	2	3	1	0	0
AT1G04487	0	0	0	0	0	0	0	0	0	0	0	0	0	0	0	0	0	0	0	0	0	0	0	0	0	0	0	0	0	0	0	0	0	0	0	0
AT1G04490	12	12	8	2	8	92	22	8	9	20	3	4	547	63	169	71	1	121	111	36	63	15	36	8	4	4	5	3	239	449	2	98	66	223	2	3
AT1G04493	0	0	0	0	0	0	0	0	0	0	0	0	0	0	0	0	0	0	0	0	0	0	0	0	0	0	0	0	0	0	0	0	0	0	0	0
AT1G04497	0	0	0	0	0	0	0	0	0	0	0	0	0	0	0	0	0	0	0	0	0	0	0	0	0	0	0	0	0	0	0	0	0	0	0	0
AT1G04500	0	0	0	0	0	0	0	0	1	1	0	0	1	0	1	0	0	0	1	1	3	0	0	0	0	0	1	0	3	2	0	0	1	0	0	0
AT1G04503	0	0	2	0	3	1	2	1	0	1	0	0	1	0	0	0	0	1	0	1	3	3	2	0	0	0	0	1	2	1	0	0	1	0	1	0
AT1G04507	0	0	0	0	0	0	0	0	0	0	0	0	0	0	0	0	0	0	0	0	0	0	0	0	0	0	0	0	0	0	0	0	0	0	0	0
AT1G04510	135	74	79	32	384	258	425	57	94	217	50	171	210	135	27	43	8	31	33	91	167	85	88	73	117	45	2	98	73	27	12	7	63	55	26	6
AT1G04513	0	0	0	0	1	0	1	0	1	0	0	2	1	1	0	1	0	1	0	1	0	1	0	0	0	0	0	0	0	0	0	0	0	1	0	0
AT1G04517	0	0	0	0	0	0	0	0	0	0	0	0	1	0	0	0	0	0	0	0	0	0	0	1	0	0	0	0	0	0	0	0	0	0	0	0
AT1G04520	9	8	15	5	103	11	42	2	11	13	0	3	7	18	2	12	3	2	0	11	14	2	5	1	13	14	0	6	122	10	6	2	1	0	0	1
AT1G04523	0	1	1	0	6	1	3	1	1	4	0	1	8	1	7	4	0	6	0	6	4	6	5	0	0	1	0	9	7	8	0	0	4	5	2	0
AT1G04527	0	0	0	0	0	0	0	0	0	0	0	0	0	0	0	0	0	0	0	0	1	0	0	0	0	0	0	0	0	0	0	0	0	0	0	0
AT1G04530	196	92	90	24	260	213	227	92	57	149	23	118	357	242	34	50	22	171	59	286	229	330	232	53	70	52	8	100	278	66	35	24	134	74	65	37
AT1G04533	0	0	1	0	1	0	3	0	2	6	0	2	1	0	0	4	0	0	1	2	3	88	17	0	0	0	0	0	2	2	0	0	0	0	16	8
AT1G04537	0	0	0	0	0	0	2	0	0	1	0	0	0	0	0	0	0	1	0	1	0	1	3	0	0	0	0	0	1	0	0	0	0	0	0	0
AT1G04540	0	0	0	0	1	0	0	0	0	0	0	0	0	1	0	0	0	0	0	0	1	0	0	0	0	0	1	1	0	0	0	0	0	0	0	0
AT1G04547	0	0	0	0	0	0	0	0	0	0	0	0	0	0	0	0	0	0	0	0	0	0	0	0	0	0	0	0	0	0	0	0	0	0	0	0
AT1G04550	41	20	48	6	160	41	17	2	56	2	2	3	30	29	6	2	1	4	7	9	1	3	2	32	320	182	18	693	8	5	5	1	22	16	0	4
AT1G04555	30	25	35	7	60	53	120	52	31	103	9	37	131	122	12	19	13	51	8	150	214	144	142	7	37	60	38	26	99	23	11	4	33	16	44	16
AT1G04557	0	0	0	0	0	0	0	0	0	0	0	0	0	0	0	0	0	0	0	0	0	0	0	0	0	0	0	0	0	0	0	0	0	0	0	0
AT1G04560	31	2	0	0	23	18	4	0	2	0	0	6	0	3	0	0	0	0	0	1	0	3	0	5	21	6	1	4	0	1	0	0	0	0	0	0
AT1G04563	0	0	0	0	0	0	0	0	0	0	0	0	0	0	0	0	0	0	0	0	0	0	0	0	0	0	0	0	0	0	0	0	0	0	0	0
AT1G04567	0	0	0	0	0	0	0	0	0	0	0	0	0	0	0	0	0	0	0	0	0	0	0	0	0	0	0	0	0	0	0	0	0	0	0	0
AT1G04570	56	14	5	0	66	38	2	2	4	1	0	7	18	10	0	1	0	1	5	2	0	3	3	10	10	10	2	5	1	1	0	0	2	0	0	0
AT1G04573	0	0	0	0	1	0	1	0	0	0	0	1	0	0	0	0	0	0	0	0	0	0	0	0	0	0	0	0	0	0	0	0	0	0	0	0
AT1G04577	0	0	0	0	0	0	0	1	0	1	0	0	0	1	0	1	0	0	0	0	0	0	0	0	0	0	0	0	0	0	0	0	0	0	0	0
AT1G04580	0	1	0	0	2	1	1	0	1	0	0	4	0	0	0	0	0	0	0	0	0	1	1	0	1	0	0	0	0	1	0	0	0	0	0	0
AT1G04583	24	12	13	0	17	42	13	5	9	3	1	6	24	14	4	2	0	11	9	8	9	16	13	14	22	6	0	17	13	56	0	1	6	4	1	0
AT1G04587	0	0	0	0	0	0	0	0	0	0	0	0	0	0	0	1	0	0	0	0	0	0	0	0	0	0	0	0	0	0	0	0	0	0	0	0
AT1G04590	69	26	42	10	239	151	450	57	50	171	32	124	40	34	6	21	1	18	5	97	76	65	49	33	67	26	6	43	38	9	3	1	7	10	11	1
AT1G04593	0	0	0	0	0	0	0	0	0	0	0	0	0	0	0	0	0	0	0	0	0	0	0	0	0	0	0	0	0	0	0	0	0	0	0	0
AT1G04597	0	0	0	0	1	0	0	0	0	0	0	0	0	0	0	2	0	0	0	0	0	1	1	0	1	0	0	2	1	0	0	0	0	0	0	0
AT1G04600	1	0	2	0	2	3	0	3	0	1	3	1	2	0	0	0	0	0	1	1	2	10	10	0	0	2	1	2	0	1	0	0	2	0	1	1
AT1G04603	0	0	0	0	0	0	0	0	0	0	0	0	0	0	0	0	0	0	0	0	0	0	0	0	0	0	0	0	0	0	0	0	0	0	0	0
AT1G04607	0	0	0	0	0	0	0	0	0	0	0	0	0	0	0	0	0	0	0	0	0	0	0	0	0	0	0	0	0	0	0	0	0	0	0	0
AT1G04610	1	2	1	1	7	5	84	21	69	11	846	105	6	2	0	0	1	16	6	52	22	19	26	3	2	11	1	3	4	0	91	0	0	0	9	0
AT1G04620	5	1	3	0	7	4	10	3	3	10	5	2	3	10	0	1	2	35	1	29	16	1	9	4	1	0	0	5	14	3	2	0	0	0	1	0
AT1G04623	0	0	0	0	0	0	0	0	0	0	0	0	0	0	0	0	0	0	0	0	0	0	0	0	0	0	0	0	0	0	0	0	0	0	0	0
AT1G04625	1	2	0	0	2	2	1	0	0	2	0	2	3	3	1	2	0	0	0	1	1	6	4	0	4	1	0	0	2	2	0	0	3	1	2	0
AT1G04630	920	394	726	158	1873	1356	2598	420	475	1719	101	573	1585	1047	262	325	84	1023	158	1791	3125	2958	3373	328	785	407	108	657	1111	465	151	82	413	250	1168	664
AT1G04635	9	4	4	0	6	24	56	9	4	32	5	22	5	3	2	4	0	3	1	23	16	18	10	1	5	3	1	3	6	2	0	1	2	4	0	0
AT1G04640	50	15	11	5	79	111	218	11	20	84	12	31	16	7	0	5	0	6	2	48	62	4	11	10	16	7	2	17	22	9	1	1	1	1	5	3
AT1G04643	1	1	0	0	3	1	6	0	0	1	0	0	0	1	0	0	0	0	0	1	0	0	0	0	0	0	0	1	0	0	0	0	0	0	0	0
AT1G04645	0	0	0	0	0	0	0	0	0	1	0	0	0	0	0	0	0	0	0	0	0	0	0	0	0	1	0	0	1	0	0	0	0	0	0	0
AT1G04647	1	0	0	0	1	3	12	2	11	23	1	2	3	3	3	1	0	9	1	11	16	19	19	1	5	1	0	3	3	5	1	0	2	2	0	2
AT1G04650	10	1	0	0	6	6	4	9	7	5	6	1	7	2	0	3	0	6	3	3	4	4	2	2	3	0	0	3	4	3	0	0	4	1	0	0
AT1G04653	0	0	0	0	0	0	0	0	0	0	0	0	0	0	0	0	0	0	0	0	0	0	0	0	0	0	0	0	0	0	0	0	0	0	0	0
AT1G04657	0	0	0	0	0	0	0	0	0	0	0	0	0	0	0	0	0	0	0	0	0	0	0	0	0	0	0	0	0	0	0	0	0	0	0	0
AT1G04660	0	0	0	0	0	1	0	0	0	0	1	0	0	0	0	0	0	0	0	1	0	0	0	0	0	0	0	0	0	0	0	0	25	16	0	0
AT1G04667	1	0	0	0	0	0	0	0	0	0	0	0	1	0	0	0	0	0	0	0	0	0	0	0	0	0	0	0	0	0	0	0	0	0	0	0
AT1G04670	0	0	1	0	0	0	0	3	0	0	2	0	0	0	0	0	0	0	0	0	0	0	0	0	0	2	0	0	0	0	0	0	1	0	0	0
AT1G04673	0	0	0	0	0	0	0	0	0	0	0	0	0	0	0	0	0	0	0	0	0	0	0	1	0	0	0	0	0	0	0	0	0	0	0	0
AT1G04677	0	0	0	0	0	0	0	0	0	0	0	1	2	1	0	0	0	3	0	1	3	2	4	0	0	0	0	0	2	2	0	0	1	0	0	0
AT1G04680	36	198	701	39	434	33	1697	184	328	893	29	568	72	213	8	111	26	241	16	1642	396	68	87	32	989	1309	6	626	1538	92	132	40	16	7	9	21
AT1G04683	0	0	0	0	0	0	0	0	0	0	0	0	2	0	1	0	0	0	0	1	1	3	0	0	0	0	0	0	0	0	0	0	0	0	0	0
AT1G04687	0	0	0	0	0	0	0	0	0	0	0	0	0	0	0	0	0	0	0	1	1	1	0	0	0	0	0	0	2	0	0	0	0	0	0	0
AT1G04690	487	332	623	98	2184	749	2526	431	432	1455	82	658	735	1194	69	359	71	237	35	1412	2010	145	634	298	1023	834	54	689	1623	105	74	14	54	56	103	50
AT1G04693	0	0	0	0	0	0	0	0	0	0	0	0	0	0	0	0	0	0	0	0	0	0	0	0	0	0	0	0	0	0	0	0	0	0	0	0
AT1G04697	0	0	0	0	0	0	0	0	0	0	0	0	0	0	0	0	0	0	0	0	0	0	0	0	0	0	0	0	0	0	0	0	0	0	0	0
AT1G04700	4	1	4	0	2	2	9	2	7	18	16	5	3	8	0	1	0	7	1	9	81	430	471	4	4	5	1	10	4	0	1	0	1	2	180	95
AT1G04703	0	1	0	1	0	1	2	0	1	10	0	0	3	5	1	2	0	13	2	15	32	22	52	0	2	0	0	1	9	2	0	1	0	0	4	1
AT1G04707	0	0	0	0	0	0	2	0	0	2	0	0	0	0	0	0	0	0	0	0	0	0	0	0	0	0	0	0	0	0	0	0	0	0	0	0
AT1G04710	29	14	10	9	57	65	58	9	9	27	8	21	21	7	2	3	2	8	1	5	30	6	11	22	11	5	1	18	2	2	2	0	1	2	1	2
AT1G04713	0	0	0	0	0	0	0	0	0	0	0	0	0	0	0	0	0	0	0	0	0	0	0	0	0	0	0	0	0	0	0	0	0	0	0	0
AT1G04717	0	0	0	0	0	0	0	0	0	0	0	0	0	0	0	0	0	0	0	0	0	0	0	0	0	0	0	0	0	0	0	0	0	0	0	0
AT1G04720	0	0	0	0	0	0	0	0	0	0	0	0	0	0	0	0	0	0	0	0	0	0	0	0	0	0	0	0	0	0	0	0	0	0	0	0
AT1G04723	0	0	0	0	0	0	1	0	0	0	0	0	0	0	0	0	0	0	0	0	0	0	0	0	0	0	0	0	0	0	0	0	0	0	0	0
AT1G04730	4	3	5	0	20	8	17	4	11	11	4	5	9	6	0	5	0	0	0	4	3	1	0	1	4	3	1	2	3	0	1	0	0	1	0	0
AT1G04733	0	0	0	0	0	0	0	0	0	0	0	0	0	0	0	0	0	0	0	0	0	0	0	0	0	0	0	0	0	0	0	0	0	0	0	0
AT1G04737	0	0	0	0	0	0	0	0	0	0	0	0	0	1	0	0	0	0	0	0	0	2	0	0	0	0	0	0	0	0	0	0	0	0	0	0
AT1G04743	2	2	0	0	3	4	0	0	1	0	0	1	0	1	0	0	0	0	0	1	1	3	2	3	1	0	0	3	0	0	0	1	0	0	0	0
AT1G04747	0	0	0	0	0	0	0	0	0	0	0	0	0	0	0	0	0	0	0	0	0	0	0	0	0	0	0	0	0	0	0	0	0	0	0	0
AT1G04750	1048	630	1287	184	3335	1473	2938	977	767	2402	323	975	2262	2275	291	677	213	1268	212	3547	4475	3217	4363	467	2219	1520	399	1565	2784	448	259	65	404	322	1675	770
AT1G04753	34	24	17	2	30	25	10	5	7	15	2	3	156	47	8	15	0	33	7	50	34	34	31	15	14	2	7	12	37	34	2	4	51	12	0	1
AT1G04760	4	0	4	0	11	9	32	4	4	0	0	24	2	2	2	0	0	0	1	1	5	7	7	4	5	21	44	13	2	2	0	0	1	0	1	1
AT1G04763	0	0	3	0	4	0	1	0	0	0	0	2	2	6	0	1	0	1	1	0	0	2	0	0	4	0	0	3	0	0	0	1	0	0	0	0
AT1G04767	0	0	0	0	0	0	1	0	0	0	0	1	0	0	0	0	0	0	0	0	1	0	0	0	0	1	0	2	0	0	0	0	0	1	0	0
AT1G04770	636	354	271	2	645	804	763	389	253	638	117	375	2024	769	205	272	3	1376	1239	1373	1121	1556	990	430	261	94	20	348	1197	586	10	188	580	428	17	43
AT1G04773	0	0	0	0	0	1	0	0	0	0	0	0	1	0	0	0	0	0	0	0	0	0	0	0	0	0	0	0	0	0	0	0	0	0	0	0
AT1G04778	7	9	3	0	8	19	3	2	10	4	1	1	14	1	1	0	0	20	15	22	21	7	6	67	40	9	0	56	3	16	0	1	3	1	0	1
AT1G04780	144	69	87	10	218	207	201	106	81	136	34	104	419	239	60	58	9	240	133	200	210	376	249	93	103	77	11	123	255	154	14	23	147	94	39	21
AT1G04783	0	0	0	0	0	0	0	0	0	0	0	0	0	0	0	0	0	0	0	0	0	0	0	0	0	0	0	0	0	0	0	0	0	0	0	0
AT1G04787	0	0	0	0	0	0	0	0	0	0	0	0	0	0	0	0	0	0	0	0	0	0	0	0	0	0	0	0	0	0	0	0	0	0	0	0
AT1G04790	30	9	33	1	66	53	86	28	25	49	12	32	83	51	15	16	5	42	29	54	81	143	95	26	29	25	6	24	33	17	3	6	26	22	25	19
AT1G04793	0	0	0	0	0	0	0	0	0	0	0	0	0	0	0	0	0	0	0	0	0	0	0	0	0	0	0	0	0	0	0	0	0	0	0	0
AT1G04797	0	0	0	0	0	0	0	0	0	0	0	0	0	0	0	0	0	0	0	0	0	0	0	0	0	0	0	0	0	0	0	0	0	0	0	0
AT1G04800	0	3	0	0	0	6	0	0	2	2	1	0	1	1	0	1	0	0	1	0	1	0	2	0	1	0	0	3	1	0	0	0	0	3	0	0
AT1G04803	0	0	0	0	0	0	0	0	0	0	0	0	0	0	0	0	0	1	0	0	0	0	0	0	0	0	0	1	0	0	0	0	0	0	0	0
AT1G04807	0	0	0	0	0	0	0	0	0	0	0	0	0	0	0	0	0	0	0	0	0	0	0	0	0	0	0	0	0	0	0	0	0	0	0	0
AT1G04810	215	92	132	16	351	262	253	124	78	177	34	71	375	217	58	52	21	143	118	225	295	347	255	110	137	79	23	147	193	73	10	17	137	67	65	40
AT1G04813	0	0	0	0	0	0	0	0	0	0	0	0	0	0	0	0	0	0	0	0	0	0	0	0	0	0	0	0	0	0	0	0	0	0	0	0
AT1G04817	0	0	0	0	0	0	0	0	0	0	0	0	0	0	0	0	0	0	0	0	0	0	0	0	0	0	0	0	0	0	0	0	0	0	0	0
AT1G04820	1154	1314	2774	577	9669	1142	9130	997	1655	5880	171	1830	5296	9805	274	2489	671	3105	126	8962	8941	4201	5304	496	5120	5547	780	4844	15061	1641	1566	415	241	131	3685	2015
AT1G04823	0	0	0	0	0	1	2	0	1	0	0	0	0	0	0	0	0	1	2	0	2	3	2	0	1	1	0	0	0	1	0	1	1	0	0	0
AT1G04827	0	1	0	0	0	0	0	0	0	0	0	1	0	0	0	0	0	1	0	0	0	0	2	0	0	0	0	0	0	0	0	0	0	0	0	0
AT1G04830	152	82	79	4	209	193	185	102	62	166	36	97	528	289	26	61	18	224	117	301	315	762	491	83	122	72	26	117	255	104	17	21	102	50	71	41
AT1G04833	0	0	0	1	0	0	0	0	0	0	0	0	0	1	1	0	0	0	0	0	0	0	0	0	0	0	0	1	0	0	0	0	0	0	0	0
AT1G04837	11	8	0	0	21	14	9	1	1	2	1	5	54	18	1	5	0	12	7	12	3	9	12	7	22	6	0	16	29	11	0	8	14	4	0	0
AT1G04840	2	0	2	0	10	8	9	0	4	3	1	3	7	2	0	1	0	1	1	5	5	6	7	2	1	1	1	1	4	3	0	0	1	1	2	1
AT1G04847	0	0	0	0	0	0	0	0	0	0	0	0	0	0	0	0	0	0	0	0	0	0	0	0	0	0	0	0	0	0	0	0	0	0	0	0
AT1G04850	660	358	456	119	1422	790	1346	294	257	1067	84	334	1330	919	130	271	90	469	76	1273	1890	978	1747	206	626	316	74	526	1246	300	110	63	288	138	488	270
AT1G04853	0	0	0	0	0	0	0	0	0	0	0	0	0	0	0	0	0	0	0	0	0	0	0	0	0	0	0	0	0	0	0	0	0	0	0	0
AT1G04857	0	0	0	0	0	0	0	0	0	0	0	0	0	0	0	0	0	0	0	0	0	0	0	0	0	0	0	0	0	0	0	0	0	0	0	0
AT1G04860	69	33	44	6	111	123	84	36	24	57	15	23	139	55	26	11	2	32	29	48	84	153	119	32	41	24	9	45	46	39	6	8	80	43	48	10
AT1G04863	0	0	0	0	0	0	1	0	0	1	0	0	0	0	0	1	0	0	0	0	0	0	0	0	0	0	0	0	0	0	0	0	0	0	0	0
AT1G04867	0	0	0	0	0	0	0	0	0	0	0	0	0	0	0	0	0	0	0	0	0	2	0	0	0	0	0	0	0	0	0	0	0	0	0	0
AT1G04870	141	33	37	15	378	426	844	31	77	319	31	160	13	12	1	6	1	10	2	59	68	9	19	20	21	26	3	20	4	3	1	3	4	6	2	6
AT1G04873	0	0	0	0	2	0	0	0	0	0	0	0	0	0	0	0	0	0	0	0	0	0	0	0	0	0	0	0	0	0	0	0	0	0	0	0
AT1G04877	0	0	0	0	0	0	0	0	0	0	0	0	0	0	0	0	0	0	0	0	0	0	0	0	0	0	0	0	0	0	0	0	0	1	0	0
AT1G04880	0	0	4	0	1	1	6	0	1	2	0	1	0	0	0	0	0	0	0	0	0	0	0	1	0	0	0	0	0	0	0	0	0	0	0	0
AT1G04883	0	0	0	0	0	0	0	0	0	0	0	0	0	0	0	0	0	0	0	0	0	0	0	0	0	0	0	0	0	0	0	0	0	0	0	0
AT1G04887	0	0	0	0	0	0	0	0	0	0	0	0	0	1	0	0	0	0	0	0	0	0	0	0	0	0	0	0	0	0	0	0	0	0	0	0
AT1G04890	0	0	0	0	1	0	0	0	0	0	0	0	0	0	0	0	0	0	0	0	0	0	0	0	0	0	0	0	0	0	0	0	0	0	0	0
AT1G04893	0	0	0	0	0	0	0	0	0	0	0	0	0	0	0	0	0	0	0	0	0	0	0	0	0	0	0	0	0	0	0	0	0	0	0	0
AT1G04895	0	0	0	0	0	0	0	0	0	0	0	0	0	0	0	0	0	0	0	0	0	0	0	0	0	0	0	0	0	0	0	0	0	0	0	0
AT1G04897	0	0	0	0	0	0	0	0	0	0	0	0	0	0	0	0	0	0	0	0	0	0	0	0	0	0	0	0	0	0	0	0	0	0	0	0
AT1G04900	34	3	27	10	122	54	330	9	29	129	9	62	4	8	0	1	1	38	13	62	81	115	63	4	41	12	0	16	3	8	6	0	3	0	14	13
AT1G04907	0	0	0	0	0	0	0	0	0	0	0	0	0	0	0	0	0	0	0	0	0	0	0	0	0	0	0	0	0	0	0	0	0	0	0	0
AT1G04910	61	59	79	13	268	74	281	42	55	213	12	77	197	254	11	59	16	58	10	241	343	82	136	38	184	172	9	102	341	33	32	10	25	30	20	10
AT1G04913	0	0	0	0	0	0	0	0	0	0	0	0	0	0	0	0	0	0	0	0	0	0	0	0	0	0	0	0	0	0	0	0	0	0	0	0
AT1G04917	0	0	0	0	1	0	0	0	0	1	0	1	0	1	0	0	0	0	0	0	1	0	0	0	0	0	0	0	0	0	0	0	0	0	0	0
AT1G04920	4	1	2	0	6	3	4	2	0	4	0	2	7	1	0	1	0	2	2	5	3	3	9	5	2	1	0	0	2	2	0	0	0	0	1	1
AT1G04923	0	0	0	0	0	0	0	0	0	0	0	0	0	0	0	0	0	0	0	0	0	22	8	0	0	0	0	0	0	0	0	0	0	1	0	2
AT1G04927	0	0	0	0	0	0	0	0	0	0	0	0	0	0	0	0	0	0	0	0	0	0	0	0	0	0	0	0	0	0	0	0	0	0	0	0
AT1G04930	30	26	12	1	54	45	52	27	21	34	10	18	55	25	3	11	0	30	19	45	58	63	89	19	21	19	7	23	17	10	0	5	17	10	1	2
AT1G04933	1	1	11	0	1	16	2	1	1	0	0	2	0	0	0	0	0	2	2	0	3	1	1	17	2	0	0	1	1	0	0	0	0	0	0	0
AT1G04937	0	0	0	0	0	0	0	0	0	0	0	0	0	0	0	0	0	0	0	0	0	0	0	0	0	0	0	0	0	0	0	0	0	0	0	0
AT1G04940	0	0	0	0	0	0	0	0	0	0	0	0	0	0	0	0	0	0	0	0	0	0	0	0	0	0	0	0	0	0	0	0	0	0	0	0
AT1G04943	0	0	0	0	0	0	0	0	0	0	0	0	0	0	0	0	0	0	0	0	0	0	0	0	0	0	0	0	0	0	0	0	0	0	0	0
AT1G04945	23	14	6	3	31	61	56	5	9	12	4	12	19	1	5	2	0	1	4	3	8	5	3	15	4	5	0	6	2	9	0	1	8	17	0	0
AT1G04947	0	0	0	0	0	0	0	0	0	0	0	0	0	0	0	0	0	0	0	0	0	0	0	0	0	0	0	0	0	0	0	0	0	0	0	0
AT1G04950	60	33	64	10	229	105	228	32	53	88	23	90	129	153	15	42	5	27	8	102	72	33	26	16	90	34	1	70	97	7	4	1	11	12	8	4
AT1G04953	0	0	0	0	0	0	1	0	0	0	0	1	0	0	0	0	0	0	0	0	0	0	0	0	0	0	0	0	0	0	0	0	0	0	0	0
AT1G04957	0	0	0	0	0	0	0	0	0	0	0	0	0	0	0	0	0	0	0	0	0	1	0	0	0	0	0	0	0	0	0	0	0	0	0	0
AT1G04960	304	180	246	26	454	386	290	168	118	248	64	141	800	370	98	87	32	579	302	521	586	1020	882	179	273	105	20	330	484	235	74	46	255	135	257	180
AT1G04963	0	0	0	0	0	0	0	0	0	0	0	0	0	0	0	0	0	0	0	0	0	0	0	0	0	0	0	0	0	0	0	0	0	0	0	0
AT1G04967	0	0	0	0	0	0	0	0	0	0	0	0	0	0	0	0	0	0	0	0	0	0	0	0	0	0	0	0	0	0	0	0	0	0	0	0
AT1G04970	103	40	39	2	85	107	88	93	31	87	18	52	230	88	42	27	19	176	146	128	144	469	271	46	63	53	18	44	97	80	20	32	130	72	39	31
AT1G04973	0	0	0	0	0	0	0	0	0	0	0	0	0	0	0	0	0	0	0	0	0	0	0	0	0	0	0	0	0	0	0	0	0	0	0	0
AT1G04977	3	1	0	0	2	4	0	0	0	0	0	0	2	1	0	1	0	2	1	1	0	3	0	2	0	1	1	1	1	1	0	0	0	0	0	0
AT1G04980	96	59	81	31	432	137	1088	104	93	635	10	231	394	703	23	130	56	33	9	354	1106	301	489	20	111	185	48	73	259	12	15	9	28	21	163	98
AT1G04983	0	0	0	0	0	0	0	0	0	0	0	0	0	0	0	0	0	0	0	0	0	0	0	0	0	0	0	0	0	0	0	0	0	0	0	0
AT1G04985	311	146	225	25	440	561	597	221	185	436	88	227	693	279	119	86	14	637	296	456	655	1884	1346	230	202	90	22	199	273	268	21	26	317	187	175	136
AT1G04987	0	0	0	0	0	0	0	0	0	0	0	0	0	0	0	0	0	0	0	0	0	0	0	0	0	0	0	0	0	0	0	0	0	0	0	0
AT1G04990	62	30	44	7	100	82	72	194	71	102	53	95	350	175	45	30	13	229	86	257	185	472	240	47	244	261	80	85	285	96	24	23	117	61	77	37
AT1G04993	0	0	0	0	0	0	0	0	0	0	0	0	0	0	0	0	0	0	0	0	0	0	0	0	0	0	0	0	0	0	0	0	0	0	0	0
AT1G04997	11	11	1	0	4	11	20	9	11	34	4	4	117	2	9	11	0	206	85	29	67	56	146	0	5	1	0	2	4	34	0	5	54	7	1	3
AT1G05000	48	69	56	16	138	57	12	12	25	5	0	5	10	8	1	2	4	43	110	7	6	382	104	10	25	6	0	26	54	32	64	10	2	9	146	55
AT1G05003	0	0	0	0	0	0	0	0	0	0	0	0	0	0	0	0	0	0	0	0	0	0	0	0	0	0	0	0	0	0	0	0	0	0	0	0
AT1G05005	0	1	1	0	1	0	0	0	0	0	0	0	0	0	0	0	0	0	1	0	0	0	1	0	0	0	0	0	0	0	0	0	0	0	0	0
AT1G05007	0	0	0	0	0	0	0	0	0	0	0	0	0	0	0	0	0	0	0	0	0	0	1	0	0	0	0	0	0	0	0	0	0	0	0	0
AT1G05010	5	5	5	0	3	7	10	542	89	6	27	18	13	11	3	2	0	153	41	72	11	253	49	67	431	57	12	85	17	20	44	6	3	3	362	113
AT1G05013	0	0	0	0	0	0	0	0	0	0	0	0	0	0	0	0	0	0	0	0	0	0	0	0	0	0	0	0	0	0	0	0	0	0	0	0
AT1G05017	0	0	0	0	0	0	0	0	0	0	0	0	0	0	0	0	0	0	0	0	0	0	0	0	0	0	0	0	0	0	0	0	0	0	0	0
AT1G05020	3	1	0	0	1	2	4	1	3	4	0	2	2	1	0	0	0	1	1	4	13	465	141	2	2	3	0	3	1	2	3	1	2	1	95	46
AT1G05023	0	1	0	0	0	0	0	0	0	0	0	0	0	0	0	0	0	0	0	0	0	0	0	0	0	0	0	0	0	0	0	0	0	0	0	0
AT1G05027	0	0	0	0	0	0	0	0	0	0	0	0	0	0	0	0	0	0	0	0	0	0	0	0	0	0	0	2	0	0	0	0	0	0	0	0
AT1G05030	24	11	14	0	26	15	38	27	18	23	6	28	41	19	3	8	1	31	13	49	46	128	90	12	8	6	0	13	38	14	2	2	12	12	6	7
AT1G05033	0	0	0	0	0	1	0	0	0	0	0	0	0	0	0	0	0	0	0	0	0	1	0	0	0	0	0	0	0	0	0	0	1	0	0	0
AT1G05035	0	0	0	0	0	0	0	0	0	0	0	0	0	0	0	0	0	0	0	0	0	0	0	0	0	0	0	0	0	0	0	0	0	0	0	0
AT1G05037	0	0	0	0	0	0	0	0	0	0	0	0	0	0	0	0	0	0	0	0	0	0	0	0	0	0	0	0	0	0	0	0	0	0	0	0
AT1G05040	0	0	1	0	2	0	2	0	0	0	0	0	0	0	0	0	0	0	0	0	1	0	0	0	0	0	0	0	0	1	0	0	0	0	0	0
AT1G05043	0	0	0	0	0	0	0	0	0	0	0	0	0	0	0	0	0	0	0	0	0	0	0	0	0	0	0	1	0	0	0	0	0	0	0	0
AT1G05047	0	0	0	0	2	0	0	0	0	2	0	0	2	1	0	0	0	0	0	0	1	1	0	0	1	0	0	1	0	0	0	0	0	0	0	0
AT1G05053	0	0	0	0	0	0	0	0	0	0	0	0	0	0	0	0	0	0	0	0	0	0	0	0	0	0	0	0	0	0	0	0	0	0	0	0
AT1G05055	52	18	32	8	151	91	195	15	34	93	14	46	48	46	11	19	0	19	4	77	99	85	56	21	38	22	3	32	38	8	3	0	8	16	20	7
AT1G05057	0	0	0	0	0	0	0	0	0	0	0	0	0	0	0	0	0	0	0	0	0	0	0	0	0	0	0	0	0	0	0	0	0	0	0	0
AT1G05060	45	37	38	5	40	74	23	40	32	18	34	20	70	25	17	4	3	23	30	26	45	201	61	37	39	13	8	36	22	30	9	3	65	82	21	11
AT1G05065	53	12	2	0	15	118	10	2	18	5	11	14	35	2	16	5	0	19	82	1	1	17	4	77	97	3	1	27	3	56	1	4	12	29	0	1
AT1G05067	0	1	0	0	1	0	0	0	0	0	0	0	0	0	0	0	0	0	0	0	0	0	0	0	0	0	0	1	0	0	0	0	0	0	0	0
AT1G05070	56	51	107	11	324	90	571	50	83	313	14	163	53	167	3	57	8	15	5	323	72	7	6	16	114	105	0	100	320	7	9	2	6	6	0	4
AT1G05073	0	0	0	0	0	0	0	0	0	0	0	0	0	0	0	0	0	0	0	0	0	0	0	0	0	0	0	0	0	0	0	0	0	0	0	0
AT1G05077	0	0	1	0	1	0	0	0	0	0	0	0	0	0	0	0	0	0	0	0	0	0	0	0	0	0	0	0	0	0	0	0	0	0	0	0
AT1G05080	0	0	0	0	0	0	0	0	0	0	0	0	0	0	0	0	0	0	0	0	0	0	0	0	0	0	0	0	0	0	0	0	0	0	0	0
AT1G05083	0	0	0	0	0	0	1	0	0	0	0	0	0	0	0	0	0	0	0	0	0	0	0	0	0	0	0	0	0	0	0	0	0	0	0	0
AT1G05085	0	0	0	0	0	0	0	0	0	0	0	0	0	0	0	0	0	0	0	0	0	0	0	0	0	0	0	0	0	0	0	0	0	0	0	0
AT1G05087	0	0	0	0	1	0	0	0	0	1	0	0	1	0	0	1	0	0	0	0	0	0	1	0	0	0	0	1	0	0	0	0	0	0	0	0
AT1G05090	6	4	2	0	13	6	27	6	12	25	5	18	24	20	1	8	1	11	2	17	33	27	20	3	10	3	3	11	22	4	0	1	10	3	3	1
AT1G05093	0	0	0	0	0	0	0	0	0	0	0	0	0	0	0	0	0	0	0	0	0	0	0	0	0	0	0	0	0	0	0	0	0	0	0	0
AT1G05097	0	0	0	0	0	0	0	0	0	0	0	0	0	0	0	0	0	0	0	0	0	0	0	0	0	0	0	0	0	0	0	0	0	0	0	0
AT1G05100	958	529	554	6	2202	555	1073	896	513	1121	109	690	3664	1484	199	542	10	1710	1104	2093	2013	967	1717	317	1028	617	286	1298	2128	643	15	138	1141	250	15	39
AT1G05103	0	0	0	0	0	0	0	0	0	0	0	0	0	0	0	0	0	0	0	0	0	0	0	0	0	0	0	0	0	0	0	0	0	0	0	0
AT1G05107	0	0	0	0	0	0	0	0	0	0	0	0	0	0	0	0	0	0	0	0	0	0	0	0	0	0	0	0	1	0	0	0	0	0	0	0
AT1G05113	0	0	0	0	0	0	0	0	0	0	0	0	0	0	0	0	0	0	0	1	0	0	0	0	0	0	0	0	0	0	0	0	0	0	0	0
AT1G05117	0	0	0	0	0	0	0	0	0	0	0	0	0	0	0	0	0	0	0	0	0	0	0	0	0	0	0	0	0	0	0	0	0	0	0	0
AT1G05120	78	29	44	7	101	123	45	26	38	26	25	34	103	34	30	16	2	55	55	37	45	84	81	70	70	38	10	51	34	35	3	4	71	43	15	9
AT1G05123	0	0	0	0	0	0	0	0	0	0	0	0	0	0	0	0	0	0	0	0	0	0	0	0	0	0	0	0	0	0	0	0	0	0	0	0
AT1G05127	8	4	6	0	9	0	3	1	10	10	0	0	2	0	4	1	0	21	4	22	23	28	16	3	14	0	1	9	4	11	0	1	3	1	0	0
AT1G05133	0	0	0	0	0	0	0	0	0	0	0	0	0	0	0	0	0	0	0	0	1	0	0	0	0	0	0	0	0	0	0	0	0	0	0	0
AT1G05136	0	0	0	0	0	0	0	0	0	0	0	0	0	0	0	0	0	0	0	0	0	0	0	0	0	0	0	0	0	0	0	0	0	0	0	0
AT1G05137	0	0	0	0	0	0	0	0	0	0	0	0	0	0	0	0	0	0	0	0	0	0	0	0	0	0	0	0	0	0	0	0	0	0	0	0
AT1G05140	16	15	8	0	32	68	8	3	5	4	1	9	49	9	12	3	2	16	31	5	9	25	12	9	5	12	1	5	11	22	3	6	49	51	0	0
AT1G05143	0	0	0	0	0	0	0	0	0	0	0	0	0	0	0	0	0	0	0	0	0	1	0	0	0	0	0	0	1	0	0	0	0	0	0	0
AT1G05147	2	2	1	0	2	2	9	0	1	1	0	0	7	1	0	1	0	3	2	1	2	2	2	2	1	1	1	7	7	0	0	0	1	0	0	0
AT1G05150	97	69	140	24	314	94	84	41	49	38	7	39	296	341	27	71	26	33	3	38	60	97	89	41	114	102	20	275	136	26	15	2	18	20	52	28
AT1G05153	0	0	0	0	1	0	0	0	1	0	1	0	0	0	0	0	0	0	0	0	0	0	0	1	0	0	0	1	0	0	0	0	0	0	0	0
AT1G05160	32	23	35	3	95	35	65	17	13	30	6	38	61	76	0	9	2	23	9	53	32	24	19	17	58	29	1	65	103	13	0	2	8	4	1	0
AT1G05163	0	1	1	0	0	0	0	0	0	0	0	0	0	0	0	1	0	0	0	0	0	0	0	0	0	0	0	0	0	0	0	0	0	0	0	0
AT1G05170	122	52	92	1	154	168	489	157	118	466	78	233	354	127	27	82	3	486	190	891	650	762	516	86	147	78	10	111	663	121	15	24	105	53	14	13
AT1G05173	0	0	0	0	0	0	0	0	0	0	0	0	0	0	0	0	0	0	0	0	0	0	0	0	0	0	0	0	0	0	0	0	0	0	0	0
AT1G05177	0	0	0	0	0	0	1	0	0	0	0	0	0	1	0	0	0	1	0	0	0	1	0	0	0	0	0	0	1	0	0	0	0	1	0	0
AT1G05180	165	70	73	28	336	215	313	71	59	193	21	84	228	135	29	37	15	37	28	129	289	147	168	31	135	47	4	112	99	44	11	11	85	54	40	14
AT1G05183	6	5	16	0	52	3	25	7	4	15	2	18	35	60	0	9	0	8	2	11	34	11	17	0	18	20	4	24	65	13	0	3	3	0	3	1
AT1G05187	0	0	0	0	0	0	0	0	0	0	0	1	0	0	0	0	0	0	0	0	0	1	0	0	0	0	0	0	0	0	0	0	0	0	1	0
AT1G05190	76	20	16	17	200	115	244	10	29	58	11	47	41	31	6	8	1	5	8	13	17	37	23	3	41	20	4	19	45	44	6	8	9	6	1	1
AT1G05193	2	2	0	0	0	0	0	0	0	1	0	0	1	2	0	0	1	0	0	1	0	0	2	0	0	2	1	1	1	0	0	0	1	0	0	0
AT1G05197	0	0	0	0	0	0	0	0	0	0	0	0	0	0	0	0	0	0	0	0	0	0	0	0	0	0	0	0	0	0	0	0	0	0	0	0
AT1G05200	13	31	93	0	23	11	44	48	35	12	50	128	15	6	6	2	0	8	10	19	5	67	5	11	58	136	41	12	26	9	1	3	2	2	2	1
AT1G05203	0	0	0	0	0	0	0	0	0	0	0	0	0	0	0	0	0	0	0	0	0	0	0	0	0	0	0	0	0	0	0	0	0	0	0	0
AT1G05205	411	166	261	77	861	583	1139	151	156	816	47	183	497	354	76	105	35	348	45	868	1552	1378	1864	94	284	143	18	262	510	200	82	32	70	61	650	350
AT1G05207	0	0	0	0	0	0	0	0	0	1	0	0	0	0	0	0	0	0	0	0	0	0	0	0	0	0	0	0	0	0	0	0	0	0	0	0
AT1G05210	59	28	37	24	304	90	1066	82	87	779	10	125	111	211	16	90	18	264	8	827	1373	808	1204	16	61	73	2	46	506	60	53	27	12	7	539	254
AT1G05213	2	1	1	0	4	1	1	0	1	1	0	1	1	2	1	2	0	0	0	1	3	3	2	3	4	3	1	2	4	0	0	1	1	2	1	0
AT1G05217	0	0	0	0	0	0	0	0	0	0	0	0	0	0	0	0	0	0	0	0	0	0	0	0	0	0	0	0	0	0	0	0	0	0	0	0
AT1G05220	7	2	1	0	5	2	220	17	7	119	1	21	14	14	8	8	2	36	2	121	175	149	166	3	1	2	0	5	53	11	9	1	2	1	62	29
AT1G05223	0	0	0	0	0	0	0	0	0	0	0	0	0	0	0	0	0	0	0	0	0	0	0	0	0	0	0	0	0	0	0	0	0	0	0	0
AT1G05227	0	0	0	0	0	0	0	0	0	0	0	0	0	0	0	0	0	0	0	0	0	0	0	0	0	0	0	0	0	0	0	0	0	0	0	0
AT1G05230	0	0	1	0	0	0	1	10	7	4	2	27	0	0	0	1	0	4	1	5	2	7	2	0	0	1	0	1	2	0	0	0	0	0	0	1
AT1G05233	0	0	0	0	0	0	0	0	0	0	0	0	0	0	0	0	0	0	0	0	0	0	0	0	0	0	0	0	0	0	0	0	0	0	0	0
AT1G05237	0	0	0	0	0	0	0	0	0	0	0	0	0	0	0	0	0	0	0	0	0	0	0	0	0	0	0	0	0	0	0	0	0	0	0	0
AT1G05240	0	0	0	0	0	0	0	0	0	0	0	0	0	0	0	0	0	0	0	0	0	6	3	0	0	0	0	0	0	0	0	0	0	0	6	2
AT1G05243	0	0	0	0	0	0	0	0	0	0	0	0	0	0	0	0	0	0	0	0	0	0	0	0	0	0	0	0	0	0	0	0	0	0	0	0
AT1G05247	0	0	0	0	0	0	0	0	0	0	0	0	0	0	0	0	0	0	0	0	0	0	0	0	0	0	0	0	0	0	0	0	0	0	0	0
AT1G05250	0	0	0	0	0	0	0	0	0	0	0	0	0	0	0	0	0	0	0	0	1	0	3	0	0	0	0	0	0	0	0	0	0	0	3	0
AT1G05253	0	0	0	0	0	0	0	0	0	0	0	0	0	0	0	0	0	0	0	0	0	0	0	0	0	0	0	0	0	0	0	0	0	0	0	0
AT1G05257	0	0	0	0	0	0	0	0	0	0	0	0	0	0	0	0	0	0	0	0	0	0	0	0	0	0	0	0	0	0	0	0	0	0	0	0
AT1G05260	431	159	683	53	2025	408	711	1062	322	460	39	381	121894	77924	9059	17314	7849	632	68	165	394	243	397	59	744	255	25	83	518	291	18	29	3803	1007	30	412
AT1G05263	0	0	0	0	0	0	0	0	0	0	0	0	0	0	0	0	0	0	0	0	0	0	0	0	0	0	0	0	0	0	0	0	0	0	0	0
AT1G05267	0	0	0	0	1	0	0	0	0	0	0	1	0	0	0	0	0	0	0	0	0	0	0	0	0	0	0	0	0	0	0	0	0	0	0	0
AT1G05270	289	140	222	22	505	386	513	179	131	360	67	158	249	147	46	54	22	252	111	427	727	1151	873	120	270	182	119	254	373	129	49	31	145	91	335	140
AT1G05273	0	0	0	0	0	0	0	0	0	0	0	0	0	0	0	0	0	0	0	0	0	0	1	0	0	0	0	0	0	0	0	0	0	0	0	0
AT1G05277	0	0	0	0	0	0	0	0	0	1	0	0	0	0	0	0	0	0	0	0	0	0	0	1	1	0	0	0	0	0	0	0	0	0	0	0
AT1G05280	3	5	15	0	6	9	198	244	75	179	52	234	13	7	3	3	1	131	15	279	120	24	45	5	1	4	2	11	116	10	2	8	7	1	6	6
AT1G05283	0	0	0	0	0	0	0	0	0	0	0	0	0	0	0	0	0	0	0	0	0	0	1	0	0	0	0	0	0	0	0	0	0	0	0	0
AT1G05287	1	1	0	0	2	1	1	0	0	0	0	2	3	6	0	0	0	1	0	5	3	2	1	0	1	1	0	1	8	0	0	1	0	0	1	0
AT1G05290	0	0	0	0	0	0	0	0	0	0	0	0	0	0	0	0	0	0	0	0	0	0	0	0	0	0	0	0	0	0	0	0	0	0	0	0
AT1G05291	0	0	0	0	0	0	0	0	0	0	0	0	0	0	0	0	0	0	0	0	0	0	0	0	0	0	0	0	0	0	0	0	0	0	0	0
AT1G05293	0	0	0	0	0	0	0	0	0	0	0	0	0	0	0	0	0	0	0	0	0	0	0	0	0	0	0	0	0	0	0	0	0	0	0	0
AT1G05297	0	0	1	0	3	0	1	1	0	0	0	0	1	3	0	1	0	0	0	0	1	2	2	0	1	2	0	1	2	0	0	0	0	0	0	0
AT1G05300	20	81	163	0	34	15	228	70	64	291	32	144	172	60	1	20	1	505	35	651	293	132	277	5	5	10	1	14	381	138	0	82	8	2	1	5
AT1G05303	0	0	0	0	0	0	0	0	0	0	0	0	0	0	0	0	0	0	0	0	0	0	0	0	0	0	0	0	0	0	0	0	0	0	0	0
AT1G05307	0	0	0	0	0	0	0	0	0	0	1	0	0	0	0	0	0	0	0	0	0	0	0	0	0	0	0	0	0	0	0	0	0	0	0	0
AT1G05310	0	0	0	0	0	0	0	0	0	0	0	0	0	0	0	0	0	0	0	0	0	0	0	0	0	0	12	0	0	0	0	0	0	0	0	0
AT1G05313	0	0	0	0	0	0	0	0	0	0	0	0	0	0	0	0	0	0	0	0	0	0	0	0	0	0	0	0	0	0	0	0	0	0	0	0
AT1G05317	0	0	0	0	0	0	0	1	0	0	0	0	4	0	0	0	0	1	0	0	0	0	1	0	0	0	0	0	1	1	0	0	0	0	0	0
AT1G05320	27	13	8	5	22	29	120	6	9	114	1	6	10	9	1	2	0	40	13	33	440	348	570	15	11	22	10	17	9	6	8	3	7	3	139	50
AT1G05323	0	0	0	0	0	0	0	0	0	0	0	0	1	0	0	0	0	0	0	0	0	0	0	0	0	0	0	0	0	0	0	0	0	0	0	0
AT1G05327	0	0	0	0	0	0	0	0	0	0	0	0	1	0	0	0	0	0	0	0	0	0	0	0	0	0	0	0	0	0	0	0	0	0	0	0
AT1G05330	4	2	65	0	4	1	5	3	1	5	0	4	10	5	0	0	0	7	5	2	3	8	15	2	4	5	21	1	2	1	3	0	0	0	0	0
AT1G05333	0	0	0	0	0	0	0	1	0	0	0	0	0	0	0	0	0	0	0	0	0	1	0	0	0	0	0	0	0	0	0	0	0	0	0	0
AT1G05337	0	0	0	0	0	0	0	0	0	0	0	0	0	1	0	0	0	0	0	0	0	0	0	0	0	0	0	1	0	0	0	0	0	0	0	0
AT1G05340	7295	8192	12210	97	8305	3391	2397	1651	2945	3950	263	1633	27374	8408	1070	2587	53	24808	17727	9092	7236	37787	31552	4808	9081	4786	6276	9377	3252	9049	151	652	9603	1038	425	462
AT1G05343	0	0	0	0	0	0	0	0	0	0	0	0	0	0	0	0	0	0	0	0	0	0	0	0	0	0	0	0	0	0	0	0	0	0	0	0
AT1G05347	5	4	8	0	13	6	8	0	2	8	0	4	13	5	1	1	0	2	4	3	5	3	11	1	3	0	0	6	8	2	0	1	5	2	3	1
AT1G05350	168	89	246	24	539	271	831	153	135	591	32	248	402	393	54	108	22	215	66	615	1157	944	1022	92	369	285	76	239	392	84	24	22	66	54	258	130
AT1G05353	0	0	0	0	0	0	0	0	0	0	0	0	0	0	0	0	0	0	0	0	0	0	0	0	0	0	0	0	0	0	0	0	0	0	0	0
AT1G05357	0	0	0	0	0	0	0	0	0	0	0	0	0	0	0	0	0	0	0	0	0	0	0	0	0	0	0	0	0	0	0	0	0	0	0	0
AT1G05360	75	54	84	6	233	133	411	35	57	235	18	93	173	178	25	52	7	74	31	166	457	589	569	43	159	121	15	92	136	34	9	9	54	51	115	45
AT1G05363	0	0	0	0	0	0	0	0	0	0	0	0	0	0	0	0	0	0	0	0	0	0	0	0	0	0	0	0	0	0	0	0	0	0	0	0
AT1G05367	0	0	0	0	0	0	0	0	0	0	0	0	0	0	0	0	0	0	0	0	0	0	0	0	0	0	0	0	0	0	0	0	0	0	0	0
AT1G05370	0	0	15	0	0	3	7	0	1	1	0	1	0	0	1	1	0	0	0	3	0	0	0	3	1	1	0	9	2	0	0	0	0	1	0	0
AT1G05373	0	0	0	0	0	0	0	0	0	0	0	0	0	0	0	0	0	0	0	0	0	0	0	0	0	0	0	0	0	0	0	0	0	0	0	0
AT1G05377	0	0	0	0	0	0	0	0	0	0	0	0	0	0	0	0	0	0	0	0	0	0	0	0	0	0	0	0	0	0	0	0	0	0	0	0
AT1G05380	68	42	34	3	117	108	120	66	32	94	19	49	186	92	20	27	5	99	38	100	169	263	252	56	70	60	12	75	96	47	3	21	99	58	26	25
AT1G05383	0	0	1	0	0	0	0	1	0	0	0	0	0	0	0	0	0	0	0	0	0	0	0	0	0	1	0	0	0	0	0	0	0	0	0	0
AT1G05385	20	6	6	0	13	59	18	4	3	8	6	4	11	5	4	1	0	20	6	14	24	102	33	7	7	4	0	9	19	21	0	3	6	7	0	1
AT1G05387	0	0	0	0	0	0	0	0	0	0	0	0	0	0	0	0	0	0	0	0	0	0	0	0	0	0	0	0	0	0	0	0	0	0	0	0
AT1G05390	0	0	0	0	0	0	0	0	0	0	0	0	0	0	0	0	0	0	0	0	0	0	0	0	0	0	0	0	0	0	0	0	0	0	0	0
AT1G05397	0	0	0	0	1	1	2	0	0	1	0	1	0	0	0	0	0	0	0	0	0	0	0	0	0	0	0	0	1	0	0	0	0	0	0	0
AT1G05400	16	15	13	0	26	35	12	6	6	11	7	5	12	8	3	5	0	4	4	7	7	18	10	21	11	6	0	22	4	2	0	1	2	2	0	1
AT1G05407	0	0	0	0	0	0	2	0	0	1	0	0	0	0	0	0	0	0	0	0	0	0	0	0	0	0	0	0	0	0	0	0	0	0	0	0
AT1G05410	93	27	37	10	180	138	231	30	49	123	17	89	92	69	23	16	3	20	7	52	69	58	30	31	68	22	2	47	36	18	3	3	35	35	9	2
AT1G05413	0	0	0	0	0	0	0	0	0	0	0	0	0	0	0	0	0	0	0	0	0	0	0	0	0	0	0	0	0	0	0	0	0	0	0	0
AT1G05417	0	0	0	0	0	0	0	0	0	0	0	0	0	0	0	0	0	0	0	0	0	0	0	0	0	0	0	0	0	0	0	0	0	0	0	0
AT1G05420	6	5	3	0	7	2	28	2	4	47	1	2	90	191	1	59	1	44	2	119	44	4	5	2	1	0	0	2	250	5	3	5	5	3	0	2
AT1G05423	0	0	0	0	0	0	0	0	0	0	0	0	0	0	0	0	0	0	0	0	0	0	0	0	0	0	0	0	0	0	0	0	0	0	0	0
AT1G05427	0	0	0	0	0	0	0	0	0	0	0	0	0	0	0	0	0	0	0	0	0	0	0	0	0	0	0	0	0	0	0	0	0	0	0	0
AT1G05430	207	96	147	41	423	368	389	98	85	199	36	135	375	295	65	59	23	124	39	202	276	229	184	93	195	99	12	181	261	66	28	21	126	132	57	34
AT1G05433	0	0	0	0	0	0	0	0	0	0	0	0	0	0	0	0	0	0	0	0	0	0	0	0	0	0	0	0	0	0	0	0	0	0	0	0
AT1G05440	0	0	0	0	0	0	21	0	0	0	0	17	0	0	0	0	0	0	0	0	0	0	0	0	0	0	0	0	0	0	0	0	0	0	0	0
AT1G05443	0	0	0	0	0	0	0	0	0	0	0	0	0	0	0	0	0	0	0	0	0	0	0	0	0	0	0	0	0	0	0	0	0	0	0	0
AT1G05447	0	0	0	0	0	0	0	0	0	0	0	0	0	0	0	0	0	0	0	0	0	0	0	0	0	0	0	0	0	0	0	0	0	0	0	0
AT1G05450	0	0	0	0	0	0	0	0	0	0	0	0	0	0	0	0	0	0	1	0	0	0	0	0	0	0	0	0	0	1	0	0	1	0	0	0
AT1G05453	0	0	0	0	2	0	0	0	0	0	0	0	3	1	0	0	0	0	0	0	2	0	0	1	1	0	0	1	1	2	0	0	0	0	0	0
AT1G05460	6	2	5	0	16	6	13	1	2	8	1	8	0	2	1	0	0	0	0	4	0	1	0	1	11	4	0	7	2	0	1	0	0	0	0	0
AT1G05463	0	0	0	0	0	0	0	0	0	0	0	0	0	0	0	0	0	0	0	0	0	0	0	0	0	0	0	0	0	0	0	0	0	0	0	0
AT1G05467	0	0	0	0	0	0	0	0	0	0	0	0	0	0	0	0	0	0	0	0	0	0	0	0	0	0	0	0	0	0	0	0	0	0	0	0
AT1G05470	15	5	6	0	13	33	3	0	3	2	0	0	0	0	0	0	0	0	0	0	0	1	1	19	4	2	0	11	1	0	0	0	0	0	0	0
AT1G05473	0	0	0	0	0	0	0	0	0	0	0	0	0	0	0	0	0	0	0	0	0	0	0	0	0	0	0	1	1	0	0	0	0	0	0	0
AT1G05477	0	0	0	0	0	0	0	0	0	0	0	0	0	0	0	0	0	0	0	0	0	0	0	0	0	0	0	0	0	0	0	0	0	0	0	0
AT1G05483	4	0	1	1	1	0	4	0	0	5	0	0	5	0	1	2	1	4	5	5	26	19	31	0	2	0	0	1	6	1	0	0	0	0	0	0
AT1G05487	0	0	0	0	0	0	0	0	0	0	0	0	0	0	0	0	0	0	0	0	0	0	0	0	0	0	0	0	1	0	0	0	0	0	0	0
AT1G05490	1	0	5	0	3	2	1	1	1	1	0	4	236	89	25	22	24	0	0	0	1	1	0	0	6	1	0	1	0	2	1	0	23	3	0	3
AT1G05493	0	0	0	0	0	0	0	0	0	0	0	0	0	0	0	0	0	0	0	0	0	0	0	0	0	0	0	0	0	0	0	0	0	0	0	0
AT1G05497	0	0	0	0	0	0	0	0	0	0	0	0	0	0	0	0	0	0	0	0	0	0	1	0	0	0	0	0	0	0	0	0	0	0	0	0
AT1G05500	190	121	178	32	388	222	286	180	118	251	34	192	592	413	74	109	46	279	99	384	424	543	432	86	216	149	24	193	330	90	39	63	157	72	110	56
AT1G05507	0	0	0	0	1	1	0	0	0	0	0	0	3	0	1	0	0	0	0	0	0	0	0	1	0	0	1	0	0	0	0	0	1	1	0	0
AT1G05510	1	0	2	0	4	0	5	2	1	4	1	9	20	15	0	4	1	1	1	4	4	10	11	2	3	4	0	4	7	4	1	1	3	0	0	1
AT1G05517	0	0	0	0	0	0	0	0	0	0	0	0	0	0	0	0	0	0	0	0	0	0	0	0	0	0	0	0	0	0	0	0	0	0	0	0
AT1G05520	46	23	41	12	172	51	185	39	35	107	12	74	115	140	8	18	16	29	9	119	198	52	95	15	72	70	2	64	124	16	9	4	35	33	40	16
AT1G05523	8	12	13	0	18	12	30	3	10	26	4	8	29	18	1	4	1	17	10	33	28	18	30	7	9	7	3	17	16	14	1	0	7	7	5	6
AT1G05527	0	0	0	0	0	0	0	0	0	0	0	0	0	0	0	0	0	0	0	0	0	0	1	0	0	0	0	0	0	0	0	0	0	0	0	0
AT1G05530	3	3	2	0	4	3	261	201	22	364	3	75	8	2	3	1	0	90	3	851	158	11	8	10	2	0	1	10	5	1	10	0	1	0	0	2
AT1G05533	2	17	26	0	6	0	1	0	5	0	0	2	0	3	0	0	0	3	0	0	3	1	1	2	31	3	0	14	1	1	0	1	0	0	0	0
AT1G05537	0	0	0	0	0	0	0	0	0	0	0	0	0	0	0	0	0	0	0	0	0	0	0	0	0	0	0	0	0	0	0	0	0	0	0	0
AT1G05540	0	0	0	0	1	0	4	8	3	7	0	3	0	0	1	0	0	7	0	23	6	0	0	0	0	0	0	1	0	0	0	0	0	1	0	0
AT1G05543	0	0	0	0	0	0	0	0	0	0	0	0	0	0	0	0	0	0	0	0	0	0	0	0	0	0	0	0	0	0	0	0	0	0	0	0
AT1G05547	0	0	0	0	0	0	0	0	0	0	0	0	0	0	0	0	0	0	0	0	0	0	0	0	0	0	0	0	0	0	0	0	0	0	0	0
AT1G05550	0	0	0	0	9	0	0	0	1	0	0	0	0	0	0	0	0	0	0	1	0	0	0	0	0	0	0	0	0	0	0	0	0	0	0	0
AT1G05553	1	1	0	0	1	0	1	0	0	0	0	0	0	0	0	0	0	0	1	0	1	0	1	0	0	0	0	0	0	0	0	0	0	0	0	1
AT1G05557	14	5	2	0	25	10	23	8	10	14	5	17	47	25	1	2	1	10	3	18	8	8	8	2	0	2	2	7	20	14	0	8	0	0	0	0
AT1G05560	17	34	16	2	41	26	44	2522	228	271	22	298	122	127	30	65	1	474	121	695	240	45	66	16	11	8	15	36	424	75	9	28	30	12	5	12
AT1G05562	1	0	2	0	4	0	2	2	1	2	0	1	1	2	0	1	0	3	0	2	5	1	2	1	2	0	0	0	3	2	0	0	1	0	0	1
AT1G05563	0	0	0	0	0	0	0	0	0	0	0	0	0	0	0	0	0	0	0	0	0	0	0	0	0	0	0	0	0	0	0	0	0	0	0	0
AT1G05567	0	1	0	0	0	0	0	0	0	0	0	0	0	0	0	0	0	0	0	0	0	0	0	0	0	0	0	0	0	0	0	0	0	0	0	0
AT1G05570	0	1	8	1	4	2	9	3	1	8	1	1	20	13	4	2	0	0	28	1	7	28	7	9	5	1	2	14	4	49	3	3	17	27	28	9
AT1G05575	45	13	12	10	63	77	513	360	112	293	62	252	442	312	249	98	6	662	917	801	340	530	446	21	39	17	5	21	1567	1114	18	383	298	345	6	15
AT1G05577	0	1	0	0	0	0	0	0	0	0	0	0	0	0	0	0	0	1	0	0	0	0	0	0	0	0	0	0	0	1	0	0	0	0	0	0
AT1G05580	0	0	0	0	0	0	0	0	0	0	0	0	0	0	1	0	0	0	0	0	0	0	0	0	0	0	0	0	0	0	0	0	0	0	0	0
AT1G05583	0	0	0	0	0	0	0	0	0	0	0	0	0	0	0	0	0	0	0	0	0	0	0	0	0	0	0	0	0	0	0	0	0	0	0	0
AT1G05587	0	0	0	0	0	0	0	0	0	0	0	0	0	0	0	0	0	0	0	0	0	0	0	0	0	0	0	0	0	0	0	0	0	0	0	0
AT1G05590	3	2	13	1	20	3	128	20	13	67	1	33	44	95	1	14	9	6	1	66	50	5	1	1	20	29	0	8	129	13	9	8	0	0	1	0
AT1G05593	0	0	0	0	0	0	0	0	0	0	0	0	0	0	0	0	0	0	0	0	0	0	0	0	0	0	0	0	0	0	0	0	0	0	0	0
AT1G05597	0	0	0	0	0	0	0	0	0	0	0	0	0	0	0	0	0	0	0	0	0	0	0	0	0	0	0	0	0	0	0	0	0	0	0	0
AT1G05600	3	2	4	0	9	0	25	1	0	4	0	3	0	6	2	1	0	0	0	4	7	4	1	1	3	1	0	2	10	1	0	0	0	0	0	0
AT1G05603	0	0	0	0	0	0	0	0	0	0	0	0	0	0	0	0	0	0	0	0	0	0	0	0	0	0	0	0	0	0	0	0	0	0	0	0
AT1G05607	0	0	0	0	0	0	0	0	0	0	0	0	0	0	0	0	0	0	0	0	0	0	0	0	0	0	0	0	0	0	0	0	0	0	0	0
AT1G05610	0	0	2	0	0	0	0	0	0	0	0	0	0	0	0	0	0	0	0	0	0	0	0	0	0	0	0	0	0	0	0	0	0	0	0	0
AT1G05613	0	0	1	0	2	0	0	2	0	0	0	0	0	0	0	0	0	0	0	2	1	1	2	0	0	0	0	0	0	0	0	0	0	0	0	0
AT1G05615	0	0	0	0	0	0	0	0	0	0	0	0	0	0	0	0	0	0	0	0	0	0	0	0	0	0	0	0	0	0	0	0	0	0	0	0
AT1G05617	0	1	0	0	0	0	0	0	1	0	0	1	0	0	0	0	0	0	0	0	0	0	0	0	0	0	0	0	0	0	0	0	0	0	0	0
AT1G05620	315	212	210	41	876	469	1727	287	220	1293	78	421	1187	1238	226	328	103	552	263	1989	1889	640	1017	228	444	163	18	381	1818	415	148	67	240	249	287	113
AT1G05623	0	0	0	0	0	0	0	0	0	0	0	0	0	0	0	0	0	0	0	0	0	0	0	0	0	0	0	0	0	0	0	0	0	0	0	0
AT1G05627	0	0	0	0	0	0	0	0	0	0	0	0	0	0	0	0	0	0	0	0	0	0	0	0	0	0	0	0	0	0	0	0	0	0	0	0
AT1G05630	7	3	5	1	21	6	16	3	7	18	0	1	12	20	0	4	0	4	0	19	76	286	223	5	5	7	1	6	28	3	0	1	2	0	74	35
AT1G05633	0	0	0	0	0	0	1	0	0	0	0	0	0	0	0	0	0	0	0	0	0	0	1	0	0	0	0	0	0	0	0	0	0	0	0	0
AT1G05637	0	0	0	0	0	0	0	0	0	0	0	0	0	0	0	0	0	0	0	0	0	0	0	0	0	0	0	0	0	0	0	0	0	0	0	0
AT1G05640	0	1	0	0	5	0	6	1	0	3	1	2	0	2	0	1	0	2	0	2	0	0	1	0	1	6	0	0	6	0	0	0	0	0	0	0
AT1G05643	0	0	0	0	0	0	0	0	0	0	0	0	0	0	0	0	0	0	0	0	0	0	0	0	0	0	0	0	0	0	0	0	0	0	0	0
AT1G05647	0	0	0	0	0	0	0	0	0	0	0	0	0	0	1	0	0	0	0	1	0	0	0	0	0	0	0	0	0	0	0	0	0	0	0	0
AT1G05650	0	0	0	0	0	1	8	1	0	31	0	1	0	1	0	1	0	147	17	89	48	12	40	0	2	0	0	1	2	0	11	0	2	0	15	1
AT1G05653	0	0	0	0	0	0	0	0	0	0	0	0	0	0	0	0	0	0	0	0	0	0	0	0	0	0	0	0	0	0	0	0	0	0	0	0
AT1G05657	0	0	0	0	0	0	0	0	0	0	0	0	0	0	0	0	0	0	0	0	0	0	0	0	0	0	0	0	0	0	0	0	0	0	0	0
AT1G05660	4	2	3	1	5	6	187	23	11	324	0	14	16	3	5	1	3	585	7	946	431	40	120	7	2	1	2	9	57	5	82	2	3	0	32	14
AT1G05663	0	0	0	0	0	0	0	0	0	0	0	0	1	0	0	0	0	0	0	1	0	3	0	0	0	0	0	0	0	0	0	0	0	0	0	0
AT1G05667	0	0	0	0	0	0	0	0	0	0	0	0	0	0	0	0	0	0	0	0	0	0	0	0	0	0	0	0	0	0	0	0	0	0	0	0
AT1G05670	4	4	4	0	14	8	10	7	9	9	1	4	10	5	0	1	2	5	5	17	16	5	9	2	6	2	0	2	7	1	1	2	2	7	1	2
AT1G05673	0	0	0	0	0	0	0	0	0	0	0	0	0	0	0	0	0	0	0	0	0	0	0	0	0	0	0	0	0	0	0	0	0	0	0	0
AT1G05675	1	0	0	0	1	0	4	3	13	11	0	0	3	3	4	1	0	5	0	7	8	2	6	8	22	1	0	1	15	17	0	3	0	0	1	0
AT1G05680	37	22	27	7	93	52	758	2359	599	1662	80	716	193	71	46	191	6	864	50	2981	900	87	310	34	30	34	4	75	3721	558	48	153	43	64	8	28
AT1G05683	0	0	0	0	0	0	0	0	0	0	0	0	0	0	0	0	0	0	0	0	0	0	0	0	0	0	0	0	0	0	0	0	0	0	0	0
AT1G05687	0	0	0	0	1	1	0	0	0	0	0	0	1	0	0	0	0	0	0	0	2	1	0	0	0	0	0	0	0	0	0	0	0	0	0	0
AT1G05690	5	2	1	0	6	10	29	1	18	64	2	9	17	5	5	18	0	9	1	126	63	11	41	2	19	0	0	4	62	5	0	1	1	4	0	0
AT1G05693	0	0	0	0	0	0	0	0	0	0	0	0	0	0	0	0	0	0	0	0	0	0	0	0	0	0	0	0	0	0	0	0	0	0	0	0
AT1G05697	1	0	1	0	1	0	0	0	1	0	0	0	6	1	2	1	0	1	3	1	0	0	0	0	1	1	0	0	1	1	0	1	0	0	0	0
AT1G05700	0	0	0	0	2	0	1	0	0	2	0	0	0	0	0	0	0	1	0	0	0	0	0	0	0	0	0	1	2	0	0	0	0	0	0	0
AT1G05703	0	0	0	0	0	0	0	0	0	0	0	0	0	0	0	0	0	0	0	0	0	0	0	0	0	0	0	0	0	0	0	0	0	0	0	0
AT1G05707	0	0	0	0	0	0	0	0	0	0	0	0	0	0	0	0	0	0	0	0	0	0	0	0	1	0	0	0	0	0	0	0	0	0	0	0
AT1G05710	36	7	14	2	20	130	18	14	25	13	1	10	439	110	305	56	12	51	152	19	14	103	33	26	4	7	0	8	177	806	20	46	514	764	7	14
AT1G05713	0	0	0	0	0	0	0	0	0	0	0	0	0	0	0	0	0	0	0	0	0	0	0	0	0	0	0	0	0	0	0	0	0	0	0	0
AT1G05717	0	0	0	0	0	0	0	0	0	0	0	0	0	0	0	0	0	0	0	0	0	0	0	0	0	0	0	0	0	0	0	0	0	0	0	0
AT1G05720	137	63	151	43	522	217	1043	164	102	685	80	227	304	442	54	100	46	122	13	637	1216	478	739	54	275	202	9	163	364	59	41	18	42	52	321	132
AT1G05723	0	0	0	0	0	0	0	0	0	0	0	0	0	0	0	0	0	0	0	0	0	0	0	0	0	0	0	0	0	0	0	0	0	0	0	0
AT1G05727	0	0	0	0	0	0	0	0	0	0	0	0	0	0	0	0	0	0	0	0	0	0	0	0	0	0	0	0	0	0	0	0	0	0	0	0
AT1G05730	12	6	3	3	11	37	77	0	3	31	5	4	2	1	1	0	1	0	1	1	3	2	1	6	7	2	1	5	0	1	0	0	2	0	3	0
AT1G05733	0	0	0	0	0	1	0	0	0	0	0	0	0	0	0	0	0	1	1	0	0	0	0	0	0	0	0	0	0	0	0	0	0	0	0	0
AT1G05737	0	0	0	0	0	2	0	0	0	1	0	0	3	0	1	0	0	1	1	2	1	5	2	0	1	0	0	0	0	1	0	0	3	0	0	0
AT1G05740	0	0	0	0	0	2	1	0	0	1	0	1	0	0	0	0	0	0	0	0	0	0	0	0	0	0	0	0	0	0	0	0	0	0	0	0
AT1G05747	0	0	1	0	1	2	0	2	0	0	1	0	34	4	7	2	0	4	1	6	0	6	6	4	4	3	3	1	5	4	0	0	2	6	0	1
AT1G05750	3	3	0	1	7	11	10	0	4	4	1	3	8	0	0	1	0	0	0	1	3	7	6	1	5	1	0	1	1	1	0	0	4	1	0	0
AT1G05753	1	1	1	0	0	0	6	0	0	2	0	5	4	10	1	0	0	0	1	2	0	3	0	0	0	1	0	3	2	0	0	0	0	0	0	0
AT1G05757	0	0	0	0	0	0	0	0	0	0	0	0	0	0	0	0	0	0	0	0	0	0	0	0	0	0	0	0	0	0	0	0	0	0	0	0
AT1G05760	1	3	76	0	1	0	0	0	2	1	0	0	1	0	0	0	0	0	0	0	0	1	0	0	0	0	0	1	0	0	0	0	0	0	0	0
AT1G05763	0	0	0	0	0	0	0	0	0	0	0	0	0	0	0	0	0	0	0	0	0	0	0	0	0	0	0	0	0	0	0	0	0	0	0	0
AT1G05767	0	0	1	0	4	0	1	0	0	1	0	0	1	2	0	0	0	0	1	2	2	0	1	0	1	0	0	1	1	0	0	0	0	0	0	0
AT1G05770	0	2	49	0	0	0	0	1	0	1	0	0	0	0	0	0	0	0	0	0	1	0	1	0	0	0	0	0	0	1	0	0	0	0	0	0
AT1G05773	0	0	1	0	0	0	0	0	0	0	0	0	0	0	0	0	0	0	0	0	0	0	1	0	0	0	0	0	1	1	0	0	0	0	0	0
AT1G05777	0	0	0	0	2	0	0	0	0	0	0	0	0	0	0	0	0	1	0	0	0	0	0	0	1	0	0	1	0	0	0	0	0	1	0	0
AT1G05780	53	19	121	16	228	87	521	113	61	346	17	131	104	166	13	57	11	171	16	471	639	447	485	21	136	149	18	88	307	32	21	6	9	6	128	56
AT1G05783	1	0	0	0	0	3	0	0	0	0	0	0	0	0	0	0	0	0	1	0	0	1	0	0	1	0	0	0	2	0	0	0	2	5	0	0
AT1G05785	164	58	84	8	254	179	204	97	61	160	34	88	267	147	42	37	5	172	84	278	354	559	532	57	137	112	7	102	181	90	13	22	122	91	169	84
AT1G05787	0	0	0	0	0	0	0	0	0	0	0	0	0	0	0	0	0	0	0	0	0	0	0	0	0	0	0	0	0	0	0	0	0	0	0	0
AT1G05790	21	10	11	1	32	19	27	20	11	22	7	7	70	52	14	11	2	55	23	50	64	175	104	9	24	17	3	27	73	44	7	8	20	23	33	17
AT1G05793	0	0	0	0	0	0	0	0	0	0	0	0	0	0	0	0	0	0	0	0	0	0	0	0	0	0	0	0	0	0	0	0	0	0	0	0
AT1G05797	0	0	0	0	0	0	0	0	0	0	0	0	0	0	0	0	0	0	0	0	0	0	0	0	0	0	0	0	0	0	0	0	0	0	0	0
AT1G05800	3	2	1	0	3	14	4	2	2	1	16	8	10	3	12	5	0	1	2	3	0	0	0	2	20	0	0	2	8	18	0	1	0	2	0	0
AT1G05803	0	0	0	0	0	0	0	0	0	0	0	0	0	0	0	0	0	0	0	0	0	0	0	0	0	0	0	0	0	0	0	0	0	0	0	0
AT1G05805	10	13	12	1	44	15	198	102	39	145	41	132	45	59	13	15	5	53	9	245	106	46	82	10	55	26	4	23	97	14	10	3	15	11	14	13
AT1G05807	0	0	0	0	0	0	0	0	0	0	0	0	0	0	0	0	0	0	0	0	0	0	0	0	0	0	0	0	0	0	0	0	0	0	0	0
AT1G05810	837	424	299	106	836	1117	451	339	154	709	50	209	109	46	14	20	7	553	34	805	3097	8843	8950	140	344	203	20	181	61	29	55	10	39	21	5874	3336
AT1G05813	1	2	2	0	0	0	0	0	0	0	0	0	1	0	0	0	0	0	0	0	0	0	0	0	0	0	0	0	0	0	0	0	0	0	0	0
AT1G05817	0	0	0	0	1	0	0	0	0	0	0	0	0	0	0	0	0	0	0	1	0	0	0	0	0	0	0	0	0	0	0	0	0	0	0	0
AT1G05820	47	13	18	1	59	63	19	18	4	16	2	9	9	3	0	3	0	9	3	17	37	106	60	13	29	9	6	17	6	1	0	1	2	0	10	8
AT1G05823	0	0	0	0	0	0	0	0	0	0	0	0	0	0	0	0	0	0	0	0	0	0	0	0	0	0	0	0	0	0	0	0	0	0	0	0
AT1G05827	0	0	0	0	0	0	1	0	1	3	0	0	0	0	0	0	0	0	0	2	2	0	4	0	1	0	0	0	0	1	0	0	0	0	0	0
AT1G05830	23	9	23	5	36	38	38	19	17	42	7	24	41	29	9	5	2	19	16	35	52	126	75	9	28	13	6	24	32	14	2	7	23	18	9	4
AT1G05833	0	0	0	0	0	0	0	0	0	0	0	0	0	0	0	0	0	0	0	0	0	0	0	0	0	0	0	0	0	0	0	0	0	0	0	0
AT1G05835	1	16	29	9	78	1	24	0	3	10	0	1	6	18	0	11	3	3	1	5	5	0	1	1	0	2	0	4	160	20	5	0	1	1	0	0
AT1G05837	50	60	56	3	191	21	6	5	14	2	1	7	98	127	0	12	4	0	2	0	5	0	1	7	4	0	0	49	12	0	0	1	9	0	0	1
AT1G05840	56	21	44	4	87	54	76	31	18	50	12	33	184	86	18	17	7	47	13	59	61	142	70	22	64	19	3	40	54	25	8	5	82	31	45	24
AT1G05843	0	0	0	0	0	0	0	0	0	0	0	0	0	0	0	0	0	0	0	0	0	1	1	0	0	0	0	0	0	0	0	0	0	0	0	0
AT1G05847	0	0	0	0	0	0	0	0	0	0	0	0	0	0	0	0	0	0	0	0	0	0	0	0	0	0	0	0	0	0	0	0	0	0	0	0
AT1G05850	1151	1141	2150	261	2575	1204	1795	906	873	2038	141	899	4187	3321	387	874	378	4103	929	5390	3217	5750	4018	934	2669	2190	1230	2644	7220	1821	1349	1190	578	147	2624	1623
AT1G05853	0	0	0	0	0	0	0	0	0	0	0	0	0	0	0	0	0	0	0	0	0	0	0	0	0	0	0	0	0	0	0	0	0	0	0	0
AT1G05857	0	0	0	0	0	0	0	0	0	0	0	0	0	0	0	0	0	0	0	0	0	0	0	0	0	0	0	0	0	0	0	0	0	0	0	0
AT1G05860	99	73	83	2	301	109	318	49	95	276	25	111	183	198	29	56	3	49	17	185	238	412	227	41	60	59	11	101	170	28	2	10	54	49	11	8
AT1G05863	0	0	0	0	0	0	0	0	0	0	0	0	0	0	0	0	0	0	0	0	0	0	0	0	0	0	0	0	0	0	0	0	0	0	0	0
AT1G05867	0	0	0	0	0	0	0	0	0	0	0	0	0	0	0	0	0	0	0	0	0	0	0	0	0	0	0	0	0	0	0	0	0	0	0	0
AT1G05870	85	70	146	15	604	96	653	48	88	401	12	118	448	997	22	160	67	150	22	589	636	169	221	26	293	204	7	168	1642	123	94	31	19	27	31	13
AT1G05873	0	0	0	0	0	0	0	0	0	0	0	0	0	0	0	0	0	0	0	0	0	0	0	0	0	0	0	0	0	0	0	0	0	0	0	0
AT1G05880	0	0	0	0	0	0	0	0	0	0	0	1	1	0	0	0	0	0	0	0	0	0	0	0	0	0	0	0	0	0	0	0	0	0	0	0
AT1G05887	0	0	0	0	0	0	0	0	0	0	0	0	0	0	0	0	0	0	0	0	0	0	0	0	0	0	0	0	0	0	0	0	0	0	0	0
AT1G05890	162	88	104	19	212	218	145	83	84	87	51	67	353	164	48	43	19	143	96	149	180	337	204	86	122	71	15	169	135	116	15	12	140	92	39	30
AT1G05893	0	0	0	0	0	0	0	0	0	0	0	0	0	0	0	0	0	0	0	0	0	0	0	0	0	0	0	0	0	0	0	0	0	0	0	0
AT1G05894	8	6	10	0	11	13	7	1	1	5	1	3	17	12	1	2	0	7	4	0	7	30	14	5	8	3	0	11	5	3	0	0	0	1	38	20
AT1G05897	0	0	0	0	0	0	0	0	0	0	0	0	0	0	0	0	0	0	0	0	0	0	0	0	0	0	0	0	0	0	0	0	0	0	0	0
AT1G05900	30	11	20	0	31	40	40	22	16	18	9	19	81	45	12	5	3	61	37	57	32	110	49	18	32	18	6	25	49	23	9	4	39	39	7	1
AT1G05903	0	0	0	0	0	0	0	0	0	0	0	0	0	0	0	0	0	0	0	0	0	0	0	0	0	0	0	0	0	0	0	0	0	0	0	0
AT1G05907	0	0	0	0	0	0	0	0	0	0	0	0	0	0	0	0	0	0	0	0	0	0	0	0	0	0	0	0	0	0	0	0	0	0	0	0
AT1G05910	28	6	10	1	58	50	53	27	17	27	11	31	30	21	4	8	0	19	4	24	31	59	36	17	16	9	2	24	21	2	0	1	14	7	5	2
AT1G05913	0	1	0	0	0	2	0	0	0	0	0	0	1	0	2	1	0	1	0	0	1	1	0	1	1	0	0	1	0	0	0	0	0	1	0	0
AT1G05917	0	0	0	0	0	0	0	0	0	0	0	0	0	0	0	0	0	0	0	0	0	0	0	0	0	0	0	0	0	0	0	0	0	0	0	0
AT1G05920	0	0	0	0	1	0	0	0	0	1	0	0	1	2	0	0	0	0	0	1	1	1	1	1	0	0	0	1	1	0	0	0	0	0	0	0
AT1G05927	0	1	0	0	2	1	2	0	0	3	0	1	5	6	0	3	0	1	1	3	3	3	2	1	1	1	0	0	6	1	0	0	0	0	1	2
AT1G05930	0	1	0	0	1	0	0	0	0	0	0	0	0	0	0	0	1	0	0	0	0	0	0	0	0	0	0	0	0	0	0	0	0	0	0	0
AT1G05933	0	0	0	0	0	0	0	0	0	0	0	0	0	0	0	0	0	0	0	0	0	0	0	0	0	0	0	0	0	0	0	0	0	0	0	0
AT1G05937	1	0	0	0	0	1	0	0	1	0	0	2	3	5	0	2	0	1	0	2	3	6	7	0	0	1	0	4	2	0	1	0	0	0	7	1
AT1G05940	123	61	53	31	216	178	159	51	50	100	15	83	237	136	28	55	10	56	40	104	145	234	151	41	76	39	5	77	81	56	15	13	56	35	71	43
AT1G05943	0	0	0	0	1	0	0	0	1	0	0	0	0	1	0	0	0	0	0	0	0	0	0	0	0	0	0	1	0	0	0	0	0	0	0	0
AT1G05947	0	0	0	0	0	0	0	0	0	0	0	0	0	0	0	0	0	0	0	0	0	0	0	0	0	0	0	0	0	0	0	0	0	0	0	0
AT1G05950	3	0	3	1	8	12	18	0	6	5	2	6	0	1	0	8	0	1	0	0	0	1	0	0	0	0	0	0	1	1	0	0	0	0	0	0
AT1G05953	0	0	0	0	0	0	0	0	0	0	0	0	0	0	0	0	0	0	0	0	0	0	0	0	0	0	0	0	0	0	0	0	0	0	0	0
AT1G05957	0	0	0	0	0	0	0	0	0	0	0	0	0	0	0	0	0	0	0	0	0	0	0	0	0	0	0	0	0	0	0	0	0	0	0	0
AT1G05960	279	149	164	20	318	404	102	140	101	166	42	94	686	327	75	92	25	554	219	402	349	1276	908	248	286	131	54	327	395	193	53	41	294	165	445	214
AT1G05963	0	0	0	0	0	0	0	0	0	1	0	0	0	0	0	0	0	0	0	0	0	0	0	0	0	0	0	0	0	0	0	0	0	0	0	0
AT1G05967	0	0	0	0	0	0	0	0	0	0	0	0	0	0	0	0	0	0	0	3	0	0	0	0	0	0	0	0	0	0	0	0	0	0	0	0
AT1G05970	57	27	47	6	128	130	128	30	46	65	13	58	105	54	30	21	2	45	16	66	92	200	144	31	48	24	5	64	62	45	2	2	43	50	60	35
AT1G05973	0	0	0	0	0	0	0	0	0	0	0	0	0	0	0	0	0	0	0	0	0	0	0	0	0	0	0	0	1	0	0	0	0	0	0	0
AT1G05977	0	1	0	0	1	0	2	0	0	0	0	0	1	0	0	0	0	1	0	2	1	0	0	0	1	0	0	0	1	0	0	0	0	0	0	0
AT1G05980	0	0	0	0	0	0	0	0	0	0	0	0	0	0	0	0	0	0	0	0	0	0	0	0	0	0	0	0	0	0	0	0	0	0	0	0
AT1G05983	0	0	0	0	0	0	0	0	0	0	0	0	0	0	0	0	0	0	0	0	0	0	0	0	0	0	0	0	0	0	0	0	0	0	0	0
AT1G05987	0	0	0	0	0	0	0	0	0	0	0	0	0	0	0	0	0	0	0	0	0	0	0	0	0	0	0	0	0	0	0	0	0	0	0	0
AT1G05990	0	0	0	0	1	0	0	0	0	1	0	0	4	0	0	0	0	0	0	0	10	204	143	1	2	0	0	2	0	1	0	0	0	0	195	93
AT1G05993	0	0	0	0	0	0	0	0	0	0	0	0	0	0	0	0	0	0	0	0	0	0	0	0	0	0	0	0	0	0	0	0	0	0	0	0
AT1G05997	0	0	0	0	1	3	3	2	1	0	1	1	0	0	0	0	0	1	0	2	1	2	0	0	1	0	0	0	1	0	0	0	0	0	0	0
AT1G06000	434	93	39	62	601	476	203	51	81	169	13	88	1654	674	109	259	24	137	103	193	211	137	202	164	118	89	66	333	647	197	39	69	304	160	27	24
AT1G06002	104	38	35	5	193	130	247	58	45	134	11	98	229	162	25	38	3	94	18	181	241	73	116	78	151	67	5	241	438	84	11	14	84	62	10	10
AT1G06003	0	0	0	0	0	0	0	0	0	0	0	0	0	0	0	0	0	0	0	0	0	0	0	0	0	0	0	0	0	0	0	0	0	0	0	0
AT1G06007	0	0	0	0	0	0	0	0	0	0	0	0	0	0	0	0	0	0	0	0	0	0	0	0	0	0	0	0	0	0	0	0	0	0	0	0
AT1G06010	201	97	125	39	391	385	863	122	138	605	42	218	384	220	85	104	14	327	36	617	1096	1327	1267	101	169	83	10	172	307	151	28	27	53	87	254	140
AT1G06013	0	0	0	0	0	0	0	0	0	0	0	0	0	0	0	0	0	0	0	0	0	0	0	0	0	0	0	0	0	0	0	0	0	0	0	0
AT1G06017	0	0	0	0	0	0	0	0	0	0	0	0	0	0	0	0	0	0	0	0	0	0	0	0	0	0	0	0	0	0	0	0	0	0	0	0
AT1G06020	6	3	4	0	6	2	11	4	7	5	1	6	23	7	0	1	0	6	0	18	14	6	17	1	8	8	1	3	7	7	0	1	6	1	2	0
AT1G06023	0	0	0	0	0	0	0	0	0	0	0	0	0	0	0	0	0	0	0	0	0	0	0	0	0	0	0	0	0	0	0	0	0	0	0	0
AT1G06027	0	0	0	0	0	0	0	0	0	0	0	0	0	0	0	0	0	0	0	0	0	0	0	0	0	0	0	0	0	0	0	0	0	0	0	0
AT1G06030	0	1	2	0	3	1	14	1	3	16	1	4	1	1	0	3	0	3	0	14	36	58	20	0	0	0	0	3	4	1	0	0	1	2	42	17
AT1G06033	0	0	0	0	0	0	0	0	0	0	0	0	0	0	0	0	0	0	0	0	0	0	0	0	0	0	0	0	0	0	0	0	0	0	0	0
AT1G06037	0	0	0	0	0	0	0	0	0	0	0	0	0	0	0	0	0	0	0	0	0	0	0	0	0	0	0	0	0	0	0	0	0	0	0	0
AT1G06040	208	132	244	55	659	232	537	94	98	281	54	170	284	343	77	83	22	138	63	270	409	238	249	165	192	164	2	452	639	79	50	7	72	110	156	71
AT1G06043	0	0	0	0	0	0	0	0	0	0	0	0	0	0	0	0	0	0	0	0	0	0	0	0	0	0	0	0	0	0	0	0	0	0	0	0
AT1G06045	0	0	0	0	0	0	0	0	0	0	0	0	0	0	0	0	0	0	0	0	0	0	0	0	0	0	0	0	1	0	0	0	0	0	0	0
AT1G06047	0	0	0	0	0	0	1	0	0	0	0	0	0	0	0	0	0	0	0	0	1	3	1	0	0	0	0	0	0	0	0	0	0	0	0	0
AT1G06050	46	24	27	0	74	91	31	40	19	30	24	29	85	41	26	9	4	64	41	40	55	230	79	51	37	15	16	50	27	47	5	3	62	47	59	32
AT1G06053	0	0	0	0	0	0	0	0	0	0	0	0	0	0	0	0	0	0	0	0	0	0	0	0	0	0	0	0	0	0	0	0	0	0	0	0
AT1G06057	0	0	0	0	0	0	0	0	0	0	0	0	0	0	0	0	0	0	0	0	0	0	0	0	0	0	0	0	0	0	0	0	0	0	0	0
AT1G06060	292	155	263	35	636	420	435	145	149	279	69	135	657	478	88	118	37	202	71	404	621	846	624	238	387	214	27	433	380	121	35	16	123	122	249	113
AT1G06063	0	0	0	0	0	0	0	0	0	0	0	0	0	0	0	0	0	0	0	0	0	0	0	0	0	0	0	0	0	0	0	0	0	0	0	0
AT1G06067	0	0	0	0	0	0	0	0	0	0	0	0	0	0	0	0	0	0	0	0	0	0	0	0	0	0	0	0	0	0	0	0	0	0	0	0
AT1G06070	105	57	62	6	170	180	204	89	53	165	38	101	294	110	42	61	3	237	88	309	205	268	194	60	74	31	14	65	183	75	6	10	115	77	12	6
AT1G06073	0	0	0	0	0	0	0	0	0	0	0	0	1	0	0	0	0	1	0	0	0	0	1	0	0	0	0	0	0	0	0	0	0	0	0	0
AT1G06080	1	0	2	2	5	0	11	199	31	8	49	162	4	1	0	1	2	2	1	2	0	1	2	0	3	1	5	2	3	0	0	2	2	0	0	1
AT1G06083	0	0	0	0	1	0	0	0	0	0	0	0	0	0	0	0	0	1	0	0	0	0	0	0	0	0	0	0	0	0	0	0	0	0	0	0
AT1G06087	0	0	0	0	0	0	0	0	0	0	0	0	0	0	0	0	0	0	0	0	0	0	0	0	0	0	0	0	0	0	0	0	0	0	0	0
AT1G06090	25	35	19	33	48	124	35	1546	50	30	3	42	143	40	14	6	60	85	53	47	36	64	106	15	50	57	789	134	171	40	3	9	14	8	12	27
AT1G06093	0	0	0	0	0	0	0	0	0	0	0	0	0	0	0	0	0	0	0	0	0	0	0	0	0	0	0	0	0	0	0	0	0	0	0	0
AT1G06097	0	0	0	0	0	0	0	0	0	0	0	0	0	0	0	0	0	0	0	0	0	0	0	0	0	0	0	0	0	0	0	0	0	0	0	0
AT1G06100	0	0	0	0	0	0	0	0	0	0	0	0	0	0	0	0	0	0	0	0	0	0	0	0	0	0	0	0	0	0	0	0	0	0	0	0
AT1G06103	0	0	0	0	0	0	0	0	0	0	0	0	0	0	0	0	0	0	0	0	0	0	0	0	0	0	0	0	0	0	0	0	0	0	0	0
AT1G06110	95	46	80	15	177	118	109	41	39	71	19	57	166	96	28	29	10	122	15	206	66	45	67	42	57	25	1	80	93	97	32	18	42	12	19	14
AT1G06113	7	3	3	5	78	7	2	1	1	1	0	0	0	0	0	0	0	0	0	0	5	1	3	4	2	26	2	28	0	1	1	0	0	0	0	0
AT1G06117	0	0	0	0	0	0	0	0	0	0	0	0	0	0	0	0	0	0	0	0	0	0	0	0	0	0	0	0	0	0	0	0	0	0	0	0
AT1G06120	20	0	14	4	20	17	8	12	8	11	2	10	13	7	8	1	2	1849	245	513	15	41	94	7	2	11	1	28	12	23	422	3	22	3	44	10
AT1G06123	0	0	0	0	0	0	0	0	0	0	0	0	0	0	0	0	0	0	0	0	0	0	0	0	0	0	0	0	0	0	0	0	0	0	0	0
AT1G06127	0	0	0	0	0	0	0	0	0	0	0	0	1	0	0	0	0	0	0	0	0	0	0	0	0	0	0	0	1	0	0	0	1	2	0	0
AT1G06130	153	66	124	27	320	176	280	123	106	162	68	266	189	186	33	45	12	168	31	434	87	23	36	54	209	50	8	119	237	112	23	14	9	22	2	7
AT1G06133	0	0	0	0	0	0	0	0	0	0	0	0	0	0	0	0	0	0	0	0	0	0	0	0	0	0	0	0	0	0	0	0	0	0	0	0
AT1G06135	0	0	0	0	0	2	24	3	6	18	9	23	0	0	6	0	0	34	58	47	9	3	3	4	5	4	0	3	12	110	1	7	0	4	0	0
AT1G06137	0	0	0	0	0	0	0	0	0	0	0	0	0	0	0	0	0	0	0	0	0	0	0	0	0	0	0	0	0	0	0	0	0	0	1	0
AT1G06140	3	1	0	0	10	15	28	5	6	11	8	12	2	1	1	0	0	14	6	19	22	14	8	1	5	0	0	1	2	8	0	0	1	7	1	0
AT1G06143	4	1	2	0	9	15	25	1	0	7	2	3	1	3	1	0	0	0	0	3	5	7	1	1	1	3	0	2	2	3	1	0	3	1	0	0
AT1G06147	0	0	0	0	0	0	0	0	0	0	0	0	0	0	0	0	0	0	0	0	0	0	0	0	0	0	0	0	0	0	0	0	0	0	0	0
AT1G06148	1	2	1	0	0	7	0	0	0	3	0	1	1	0	2	0	0	1	0	12	9	11	1	4	1	1	0	1	3	3	0	0	1	0	0	1
AT1G06150	11	10	12	2	26	46	35	6	12	14	1	10	15	15	1	2	1	9	4	13	8	6	3	41	17	9	0	18	16	6	4	2	0	3	1	0
AT1G06153	0	0	0	0	0	0	0	0	0	0	0	0	1	1	0	0	0	0	0	0	0	0	0	0	1	0	0	0	0	0	0	0	0	0	1	0
AT1G06157	0	0	0	0	0	0	0	0	0	0	0	0	0	0	0	0	0	0	0	0	0	0	0	0	0	0	0	0	0	0	0	0	0	0	0	0
AT1G06160	0	0	1	0	0	0	0	0	0	0	0	0	0	0	0	0	0	0	0	0	1	4	0	0	0	0	0	2	5	0	0	0	0	0	0	0
AT1G06163	1	1	0	0	3	1	0	0	1	0	0	0	1	1	0	1	0	0	0	0	0	0	0	0	0	0	0	0	0	0	1	0	0	0	0	0
AT1G06170	0	0	1	0	0	0	0	0	0	0	0	0	0	0	0	1	0	0	0	0	0	0	1	0	0	8	12	0	0	0	0	0	0	0	0	0
AT1G06173	0	0	0	0	0	0	0	0	0	0	0	0	0	0	0	0	0	0	0	0	0	0	0	0	0	0	0	0	0	0	0	0	0	0	0	0
AT1G06177	0	0	0	0	1	0	0	0	0	0	0	0	0	0	0	0	0	0	0	0	0	0	0	0	0	0	0	0	0	0	0	0	0	0	0	0
AT1G06180	42	62	43	5	547	50	117	10	66	54	1	8	59	303	3	80	8	27	5	88	27	6	6	18	115	127	1	313	395	13	9	6	3	1	0	1
AT1G06187	0	0	0	0	0	0	0	0	0	0	0	0	0	0	0	0	0	0	0	0	0	0	0	0	0	0	0	0	0	0	0	0	0	0	0	0
AT1G06190	84	22	41	10	197	210	311	22	39	89	23	67	47	44	3	10	3	18	7	50	54	38	33	27	24	17	1	45	36	5	0	2	5	4	0	0
AT1G06197	1	0	0	0	0	0	3	0	0	0	0	1	0	0	0	0	0	5	0	10	2	0	0	0	0	1	0	0	14	2	2	0	0	0	0	0
AT1G06200	503	249	357	47	733	743	1231	344	268	836	96	455	944	412	158	150	38	776	217	1083	1119	912	1048	192	252	115	34	295	491	334	72	39	305	239	172	114
AT1G06203	0	0	0	0	0	0	0	0	0	0	0	0	0	1	0	0	0	0	0	0	0	0	0	0	0	0	0	0	1	0	0	0	0	0	0	0
AT1G06207	0	0	0	0	0	0	0	0	0	0	0	0	0	0	0	0	0	1	0	0	0	0	0	0	0	0	0	0	0	0	0	0	0	0	0	0
AT1G06210	280	137	225	37	488	400	412	196	134	237	72	225	561	341	75	96	18	177	96	318	316	434	256	183	225	228	55	211	313	65	17	20	220	200	80	39
AT1G06213	0	0	0	0	2	0	0	0	0	1	0	0	1	5	0	0	0	0	0	1	1	1	0	0	1	0	0	0	1	0	0	0	0	0	1	0
AT1G06217	0	0	0	0	0	0	0	0	0	0	0	0	0	0	0	0	0	0	0	0	0	0	0	0	0	0	0	0	0	0	0	0	0	0	0	0
AT1G06220	44	22	40	7	166	59	158	22	35	69	9	60	35	50	4	17	7	3	1	31	44	3	10	10	36	27	1	27	20	0	3	2	8	7	1	1
AT1G06225	1	0	0	0	0	0	0	0	0	0	0	0	0	0	1	1	0	0	0	0	1	8	13	0	0	0	0	0	0	0	0	0	1	0	0	0
AT1G06227	0	0	0	0	0	0	0	0	0	0	0	0	0	0	0	0	0	0	0	0	0	0	0	0	0	0	0	0	0	0	0	0	0	0	0	0
AT1G06230	62	42	40	7	85	104	75	50	33	56	27	61	139	40	29	21	6	86	56	57	103	225	177	39	40	31	10	33	47	36	8	12	85	85	29	13
AT1G06233	0	0	0	0	0	0	0	0	0	0	0	0	0	0	0	0	0	0	0	0	0	0	0	0	0	0	0	0	0	0	0	0	0	0	0	0
AT1G06237	0	0	0	0	0	0	0	0	0	0	0	0	0	0	0	0	0	0	0	0	0	0	0	0	0	0	0	0	0	0	0	0	0	0	0	0
AT1G06240	10	2	11	2	51	29	134	17	17	59	11	34	16	22	2	11	0	12	14	36	39	26	33	2	24	20	1	17	20	9	3	2	8	3	0	4
AT1G06243	0	0	0	0	0	0	0	0	0	0	0	0	0	0	0	0	0	0	0	0	0	0	0	0	0	0	0	0	0	0	0	0	0	0	0	0
AT1G06247	0	0	0	0	0	0	0	0	0	0	0	0	0	0	0	0	0	0	0	0	0	0	0	0	0	0	0	0	0	0	0	0	0	0	0	0
AT1G06250	0	0	0	0	0	1	3	0	0	0	0	1	0	0	0	0	0	1	0	0	0	0	1	0	0	0	0	0	0	0	0	0	0	0	0	0
AT1G06253	0	0	0	0	0	0	0	0	0	0	0	0	0	0	0	0	0	0	0	0	0	0	0	0	0	0	0	0	0	0	0	0	0	0	0	0
AT1G06257	0	0	0	0	0	1	0	0	0	0	0	0	0	0	0	0	0	0	0	0	0	0	1	0	0	0	0	0	0	0	0	0	0	0	0	0
AT1G06260	0	0	0	0	0	0	0	0	0	0	0	0	0	0	0	0	0	0	0	0	0	0	0	0	0	0	0	0	0	0	0	0	0	0	0	0
AT1G06263	0	0	0	0	0	0	0	0	0	0	0	0	0	0	0	0	0	0	0	0	0	0	0	0	0	0	0	0	0	0	0	0	0	0	0	0
AT1G06265	1	1	0	0	3	2	5	0	1	1	0	4	1	1	0	0	0	0	1	0	3	2	0	2	3	0	0	1	0	0	0	0	0	0	0	0
AT1G06267	0	0	0	0	0	0	0	0	0	0	0	0	0	0	0	0	0	0	0	0	0	0	0	0	0	0	0	0	0	0	0	0	0	0	0	0
AT1G06270	8	1	0	2	6	29	56	5	7	16	2	6	5	2	0	0	0	0	0	4	8	4	1	6	3	5	0	3	1	2	0	0	4	3	0	1
AT1G06273	0	0	0	0	0	0	0	0	0	0	0	0	0	0	0	0	0	0	0	0	0	0	0	0	0	0	0	0	0	0	0	0	0	0	0	0
AT1G06277	0	0	0	0	0	0	0	0	0	0	0	0	0	0	0	0	0	0	0	0	0	0	0	0	0	0	0	0	0	0	0	0	0	0	0	0
AT1G06280	0	0	0	0	0	0	0	0	0	0	0	0	0	0	0	0	0	0	0	0	0	0	0	0	0	0	0	0	0	0	0	0	0	0	0	0
AT1G06283	0	0	0	0	0	0	0	0	0	0	0	0	0	0	0	0	0	0	0	0	0	0	0	0	0	0	0	0	0	0	0	0	0	0	0	0
AT1G06287	0	0	0	0	0	0	0	0	0	0	0	0	0	0	0	0	0	0	0	0	0	0	0	0	0	0	0	0	0	0	0	0	0	0	0	0
AT1G06290	192	118	117	33	346	205	333	300	104	261	57	222	444	312	48	69	34	291	150	371	588	718	760	82	153	112	50	142	400	146	52	47	144	63	336	154
AT1G06293	0	0	0	0	0	0	0	0	0	0	0	0	0	0	0	0	0	0	0	0	0	0	0	0	0	0	0	0	0	0	0	0	0	0	0	0
AT1G06297	0	0	0	0	0	0	0	0	0	0	0	0	0	0	0	0	0	0	0	0	0	0	0	0	0	0	0	0	0	0	0	0	0	0	0	0
AT1G06303	0	0	0	0	0	0	1	0	0	0	0	0	0	0	0	0	0	0	0	0	0	0	0	0	0	0	0	0	0	0	0	0	0	0	0	0
AT1G06307	0	0	0	0	0	1	0	0	0	0	0	0	0	0	0	0	0	0	1	0	0	0	0	0	0	0	0	0	0	0	0	0	0	0	0	0
AT1G06310	0	0	0	0	3	0	29	5	7	4	2	18	0	1	0	0	0	0	1	4	1	0	2	0	0	1	0	0	0	0	0	0	0	0	0	0
AT1G06313	0	0	0	0	0	0	0	0	0	1	0	0	0	0	0	0	0	0	0	0	0	0	0	0	0	0	0	0	0	0	0	0	1	0	0	0
AT1G06317	0	0	0	0	0	0	0	0	0	0	0	0	0	0	0	0	0	0	0	0	0	0	0	0	0	0	0	0	0	0	0	0	0	0	0	0
AT1G06320	2	0	1	0	1	0	67	60	12	62	1	72	1	0	0	1	0	20	1	198	8	0	0	0	0	0	0	2	2	0	2	0	0	0	0	1
AT1G06323	22	7	3	0	7	13	0	0	2	0	0	0	0	0	0	0	0	3	2	1	1	2	5	2	12	0	1	9	0	1	0	0	0	0	0	0
AT1G06327	0	0	0	0	0	0	0	0	0	0	0	0	0	0	0	0	0	0	0	0	0	0	0	0	0	0	0	0	0	0	0	0	0	0	0	0
AT1G06330	0	2	0	0	1	0	12	234	38	32	2	170	1	1	0	0	0	10	3	72	4	1	1	0	1	1	1	2	1	0	0	0	0	0	0	0
AT1G06333	0	0	0	0	0	0	0	0	0	0	0	0	0	0	0	0	0	0	0	0	0	0	0	0	0	0	0	0	0	0	0	0	0	0	0	0
AT1G06337	0	0	0	0	0	0	0	0	0	0	0	0	0	0	0	0	0	0	0	0	1	0	0	0	0	0	0	0	0	0	0	0	0	0	0	0
AT1G06340	0	0	0	0	0	0	0	1	0	0	0	0	0	0	0	0	0	0	0	0	0	0	0	0	0	0	0	0	0	0	0	0	0	0	0	0
AT1G06343	0	0	0	0	0	0	0	0	0	0	0	0	0	0	0	0	0	0	0	0	0	0	0	0	0	0	0	0	0	0	0	0	0	0	0	0
AT1G06347	0	0	0	0	0	0	0	0	0	0	0	0	0	0	0	0	0	0	0	0	0	0	0	0	0	0	0	0	0	0	0	0	0	0	0	0
AT1G06350	0	0	0	0	0	0	14	16	10	9	2	51	2	1	0	0	0	0	0	6	0	0	0	0	0	0	0	0	0	0	0	0	0	0	0	2
AT1G06353	0	0	0	0	0	0	0	0	0	0	0	0	0	0	0	0	0	0	0	0	0	0	0	0	0	0	0	0	0	0	0	0	0	0	0	0
AT1G06357	0	0	0	0	0	0	0	0	0	0	0	0	0	0	0	0	0	0	0	0	0	0	0	0	0	0	0	0	0	0	0	0	0	0	0	0
AT1G06360	0	0	0	0	0	0	0	0	0	0	0	0	0	0	0	0	0	0	0	0	0	0	0	0	0	0	0	0	0	0	0	0	0	0	0	0
AT1G06363	0	0	0	0	0	0	0	0	0	0	0	0	0	0	0	0	0	0	0	0	0	0	0	0	0	0	0	0	0	0	0	0	0	0	0	0
AT1G06373	1	0	0	0	0	2	1	1	1	5	0	0	1	0	2	0	0	8	0	7	7	8	13	0	0	0	0	0	2	6	0	1	1	0	0	0
AT1G06377	0	0	0	0	0	0	0	0	0	0	0	0	0	0	0	0	0	0	0	0	0	0	1	0	0	0	0	0	0	0	0	0	0	0	0	0
AT1G06380	24	15	8	2	48	51	127	2	14	35	6	19	32	6	5	5	1	2	3	3	10	27	11	8	5	3	0	4	5	14	0	2	10	16	0	0
AT1G06383	0	0	0	0	0	0	0	0	0	0	0	0	0	0	0	0	0	0	0	0	0	0	0	0	0	0	0	0	0	0	0	0	0	0	0	0
AT1G06387	0	0	0	0	0	0	0	0	0	0	0	0	0	0	0	0	0	0	0	0	0	0	0	0	0	0	0	0	0	0	0	0	0	0	0	0
AT1G06390	285	162	263	28	839	392	727	241	204	455	56	345	618	656	71	135	40	285	32	836	580	38	108	146	484	432	157	417	693	111	42	23	39	58	16	16
AT1G06393	0	0	0	0	0	0	0	0	0	0	0	0	0	0	0	0	0	0	0	0	0	0	0	0	0	0	0	0	0	0	0	0	0	0	0	0
AT1G06397	0	0	0	0	0	0	0	0	0	0	0	0	0	0	0	0	0	0	0	0	0	0	0	0	0	0	0	0	0	0	0	0	0	0	0	0
AT1G06400	980	586	586	150	1678	1495	411	251	218	346	74	234	1789	923	267	245	90	724	263	572	732	913	907	368	278	109	45	371	991	555	165	119	464	377	299	203
AT1G06403	0	0	0	0	0	0	0	0	0	0	0	0	0	0	0	0	0	0	0	0	0	0	0	0	0	0	0	0	0	0	0	0	0	0	0	0
AT1G06407	0	0	0	0	0	0	0	0	0	0	0	0	0	0	0	0	0	0	0	0	0	0	0	0	0	0	0	0	0	0	0	0	0	0	0	0
AT1G06410	266	199	194	31	468	348	232	160	146	196	41	131	752	440	82	123	38	476	236	391	507	885	905	232	290	196	52	325	519	414	62	97	325	192	333	152
AT1G06413	0	0	0	0	0	0	0	0	0	0	0	0	0	0	0	0	0	0	0	0	0	0	0	0	0	0	0	0	0	0	0	0	0	0	0	0
AT1G06417	0	0	0	0	0	0	0	0	0	0	0	0	0	0	0	0	0	0	0	0	0	0	0	0	0	0	0	0	0	0	0	0	0	0	0	0
AT1G06420	4	7	7	0	26	2	27	4	10	5	12	18	14	13	1	4	0	4	1	3	9	5	8	1	6	2	0	12	11	2	0	5	0	0	0	1
AT1G06423	0	1	1	0	6	3	5	0	0	1	0	1	6	3	0	1	0	0	0	1	4	0	0	1	0	0	0	4	1	0	0	0	2	0	0	0
AT1G06427	0	0	0	0	0	0	0	0	0	0	0	0	0	0	0	0	0	0	0	0	0	0	0	0	0	0	0	0	0	0	0	0	0	0	0	0
AT1G06430	21	4	5	0	21	38	16	14	9	13	4	8	64	11	14	5	2	62	33	35	15	43	21	17	8	2	1	15	54	70	4	15	16	12	4	4
AT1G06433	0	0	0	0	0	0	0	0	0	0	0	0	0	1	0	0	0	0	0	0	0	0	0	0	0	0	0	0	0	0	0	0	0	0	0	0
AT1G06437	0	0	0	0	0	0	0	0	0	0	0	0	0	0	0	0	0	0	0	0	0	0	0	0	0	0	0	0	0	0	0	0	0	0	0	0
AT1G06440	2	2	2	0	4	10	27	3	1	4	1	11	2	0	0	0	0	8	0	2	2	4	3	2	1	1	0	1	0	0	1	0	1	0	0	0
AT1G06443	0	0	0	0	0	0	0	0	0	0	0	0	0	0	0	0	0	0	0	0	0	0	0	0	0	0	0	0	0	0	0	0	0	0	0	0
AT1G06447	0	0	0	0	0	0	0	0	0	0	0	0	0	0	0	0	0	0	0	0	0	0	0	0	0	0	0	0	0	0	0	0	0	0	0	0
AT1G06450	19	11	42	0	24	16	51	46	44	27	12	86	6	5	2	3	0	41	7	63	34	53	45	15	41	13	4	38	3	4	0	1	2	4	3	2
AT1G06453	0	0	0	0	0	0	0	0	0	0	0	0	0	0	0	0	0	0	0	0	0	0	0	0	0	0	0	0	0	0	0	0	0	0	0	0
AT1G06457	0	0	0	0	0	0	0	0	0	0	0	0	0	0	0	0	0	0	0	0	0	0	0	0	0	0	0	0	0	0	0	0	0	0	0	0
AT1G06460	5	3	8	1	9	14	10	11	7	16	10	13	5	2	0	2	0	8	1	15	10	17	15	5	3	5	1	7	6	0	0	0	0	0	2	1
AT1G06463	0	0	0	0	0	0	0	0	0	0	0	0	0	0	0	0	0	0	0	0	0	0	0	0	0	0	0	0	0	0	0	0	0	0	0	0
AT1G06467	0	0	0	0	0	0	0	0	0	0	0	0	0	0	0	0	0	0	0	0	0	0	0	0	0	0	0	0	0	0	0	0	0	0	0	0
AT1G06470	77	44	60	10	203	94	244	42	45	140	16	50	114	174	14	40	15	46	15	170	252	197	170	37	138	137	75	70	227	24	16	4	22	29	78	31
AT1G06473	0	0	0	0	1	0	1	0	1	3	0	1	1	2	1	1	0	0	0	1	1	0	1	1	0	3	0	0	0	0	0	0	1	0	0	0
AT1G06475	11	16	124	4	81	9	69	3	12	15	0	19	9	6	0	2	0	5	2	14	4	41	20	7	37	9	4	95	3	1	2	1	0	1	57	33
AT1G06480	0	0	0	0	0	0	0	0	0	0	0	0	0	0	0	0	0	0	0	0	0	0	0	0	0	0	0	0	0	0	0	0	0	0	0	0
AT1G06483	0	0	0	0	0	0	1	2	0	4	0	0	0	0	0	0	0	0	0	2	3	0	0	0	0	0	0	0	1	0	0	0	0	0	0	0
AT1G06487	0	0	0	0	0	0	2	1	0	2	0	2	0	0	0	0	0	0	1	1	1	0	0	0	0	0	0	0	0	0	0	0	0	0	0	0
AT1G06490	1	5	48	0	4	1	3	2	2	0	0	0	1	0	0	0	0	1	0	1	1	0	3	2	0	2	1	1	0	0	0	0	0	0	0	0
AT1G06493	0	0	0	0	0	0	0	0	0	0	0	0	0	0	0	0	0	0	0	0	0	0	0	0	0	0	0	0	0	0	0	0	0	0	0	0
AT1G06497	0	0	0	0	0	0	0	0	0	0	0	0	0	0	0	0	0	0	0	0	0	0	0	0	0	0	0	0	0	0	0	0	0	0	0	0
AT1G06500	32	31	38	6	118	95	136	12	16	53	12	42	41	44	15	11	4	18	2	44	27	7	9	17	27	25	2	30	38	16	3	2	5	9	2	1
AT1G06507	0	0	0	0	0	0	0	0	0	0	0	0	0	0	0	0	0	0	0	0	0	0	0	0	0	0	0	0	0	0	0	0	0	0	0	0
AT1G06510	12	7	10	1	44	38	78	5	9	35	7	17	21	17	13	1	3	24	9	29	78	189	126	5	10	3	1	9	17	19	2	5	10	14	40	25
AT1G06513	0	0	0	0	0	0	0	0	0	0	0	0	0	0	0	0	0	0	0	0	0	0	0	0	0	0	0	0	0	0	0	0	0	0	0	0
AT1G06515	185	61	160	40	556	268	1023	154	113	648	29	182	353	389	48	103	22	221	48	677	1106	875	877	47	297	240	16	180	466	115	30	16	116	106	244	83
AT1G06517	0	0	0	0	0	0	0	0	0	0	0	0	0	0	0	0	0	0	0	0	0	0	0	0	0	0	0	0	0	0	0	0	0	0	0	0
AT1G06520	1	25	22	0	0	23	0	3	4	1	0	0	8	1	4	0	0	1	0	0	2	1	1	157	143	0	0	35	0	0	0	0	7	0	0	0
AT1G06523	0	0	0	0	0	0	0	0	0	0	0	0	0	0	0	0	0	0	0	0	0	0	0	0	0	0	0	0	0	0	0	0	0	0	0	0
AT1G06527	0	0	0	0	0	1	9	1	0	3	0	2	2	1	1	0	0	1	1	7	3	4	2	0	3	0	0	1	0	1	0	0	2	1	0	0
AT1G06530	255	153	237	31	444	484	412	70	100	207	43	105	282	97	54	32	8	112	85	124	235	373	319	134	142	97	11	271	38	54	4	12	85	95	68	39
AT1G06533	0	0	0	0	0	0	0	0	0	0	0	0	0	0	0	0	0	0	0	0	0	0	0	0	0	0	0	0	0	0	0	0	0	0	0	0
AT1G06537	3	0	0	0	0	1	2	0	0	2	0	0	1	2	0	0	0	0	0	1	2	0	2	0	0	0	0	1	2	0	0	0	0	0	0	1
AT1G06540	22	11	3	0	43	20	13	1	8	4	1	0	96	31	6	14	3	1	3	1	5	0	3	12	43	8	0	33	19	7	0	3	38	1	0	2
AT1G06543	0	0	0	0	0	0	0	0	0	0	0	0	0	0	0	0	0	0	0	0	0	0	0	0	0	0	0	0	0	0	0	0	0	0	0	0
AT1G06547	0	0	0	0	0	0	0	0	0	0	0	0	0	0	0	0	0	0	0	0	0	0	0	0	0	0	0	0	0	0	0	0	0	0	0	0
AT1G06550	666	301	123	88	623	757	91	27	102	46	16	46	1111	474	119	151	70	43	45	38	43	62	48	396	385	152	29	505	348	270	91	84	916	414	17	19
AT1G06553	1	0	0	0	2	5	30	0	0	9	0	1	0	0	0	1	1	0	0	5	9	1	4	0	0	0	0	0	0	0	0	1	0	0	0	1
AT1G06557	0	0	0	0	0	0	0	0	0	0	0	0	0	0	0	0	0	0	0	0	0	0	0	0	0	0	0	0	0	0	0	0	0	0	0	0
AT1G06560	39	11	15	2	90	46	145	4	20	48	10	29	14	6	4	1	0	4	4	10	18	10	17	9	24	5	0	33	3	3	0	0	8	2	1	0
AT1G06567	0	0	0	0	0	0	0	0	0	0	0	0	0	0	0	0	0	0	0	0	0	0	0	0	0	0	0	0	0	0	0	0	0	0	0	0
AT1G06570	544	271	167	7	498	518	160	155	147	190	67	61	1248	318	147	133	5	480	387	296	398	752	644	315	198	86	41	375	254	255	0	64	740	291	6	29
AT1G06573	1	2	3	0	3	2	4	2	0	2	1	0	2	0	1	2	0	5	2	1	6	4	5	0	1	0	0	0	3	0	0	0	1	1	0	2
AT1G06577	0	0	0	0	0	0	0	0	0	0	0	0	0	0	0	0	0	0	0	0	0	0	0	0	0	0	0	0	0	0	0	0	0	0	0	0
AT1G06580	16	9	6	0	8	28	12	7	9	15	2	9	22	5	2	5	0	19	6	15	18	51	26	11	12	6	0	2	6	15	0	2	16	9	0	1
AT1G06583	0	0	0	0	0	0	0	0	0	0	0	0	0	0	0	0	0	0	0	0	0	0	0	0	0	0	0	0	0	0	0	0	0	0	0	0
AT1G06587	0	0	0	0	0	0	0	0	0	0	0	0	0	0	0	0	0	0	0	0	0	0	0	0	0	0	0	0	0	0	0	0	0	0	0	0
AT1G06590	32	30	13	3	81	34	51	25	35	57	6	31	60	36	6	17	1	13	16	30	37	31	45	15	28	11	2	26	20	6	0	2	16	13	2	4
AT1G06593	0	0	0	0	0	1	0	0	0	0	0	0	0	0	0	0	0	0	0	0	0	0	0	0	0	0	0	0	0	0	0	0	0	0	0	0
AT1G06597	0	0	0	0	0	0	0	0	0	0	0	0	0	0	0	0	0	0	0	0	0	0	0	0	0	0	0	0	0	0	0	0	0	0	0	0
AT1G06603	0	0	0	0	0	0	0	0	0	0	0	0	0	0	0	0	0	0	0	0	0	0	0	0	0	0	0	0	0	0	0	0	0	0	0	0
AT1G06607	0	0	0	0	0	0	0	0	0	0	0	0	0	0	0	0	0	0	0	0	0	0	0	0	0	0	0	0	0	0	0	0	1	0	0	0
AT1G06610	0	0	0	0	0	0	0	0	0	0	0	0	0	0	0	0	0	0	0	0	0	0	0	0	0	0	0	0	0	0	0	0	0	0	0	0
AT1G06613	0	0	0	0	0	0	0	0	0	0	0	0	0	0	0	0	0	0	0	0	0	0	0	0	0	0	0	0	0	0	0	0	0	0	0	0
AT1G06617	0	0	0	0	0	0	0	0	0	0	0	0	0	0	0	0	0	0	0	0	0	0	0	0	0	0	0	0	0	0	0	0	0	0	0	0
AT1G06620	238	218	162	15	578	276	1780	1178	323	1750	401	748	2420	1361	235	447	30	2241	1120	3669	4308	3434	4785	218	304	78	20	346	3496	917	103	172	705	393	139	112
AT1G06623	0	0	0	0	0	0	0	0	0	0	0	0	0	0	0	0	0	0	0	0	0	0	0	0	0	0	0	0	0	0	0	0	0	0	0	0
AT1G06627	0	0	0	0	0	0	0	0	0	1	0	0	0	0	0	0	0	3	1	5	2	5	2	0	0	0	0	0	0	1	0	0	0	2	0	0
AT1G06630	242	195	189	17	405	491	403	138	148	284	60	219	656	297	144	99	15	443	227	456	329	936	551	184	299	98	15	236	294	215	11	23	272	285	29	23
AT1G06633	0	0	0	0	0	0	0	0	0	0	0	0	1	0	0	0	0	1	0	2	1	0	0	0	0	0	0	1	0	0	0	0	0	0	0	0
AT1G06637	0	0	0	0	0	0	0	0	0	0	0	0	0	0	0	0	0	0	0	0	0	0	0	0	0	0	0	0	0	0	0	0	0	0	0	0
AT1G06640	135	89	98	16	88	248	228	116	84	231	18	50	1753	204	606	145	81	229	235	257	70	76	69	92	37	24	8	38	2358	2352	408	293	3333	3679	39	33
AT1G06643	0	0	0	0	0	0	0	0	0	0	0	0	0	0	0	0	0	0	0	0	0	0	0	0	0	0	0	0	0	0	0	0	0	0	0	0
AT1G06645	24	11	6	1	10	11	5	3	1	2	0	3	341	40	16	23	0	8	27	13	4	4	5	4	2	2	1	6	305	121	0	34	317	19	2	5
AT1G06647	0	0	0	0	0	0	0	0	0	0	0	0	0	0	0	0	0	0	0	0	0	0	0	0	0	0	0	0	0	0	0	0	0	0	0	0
AT1G06650	2	0	1	1	1	1	4	0	1	1	1	1	5	2	0	1	0	3	2	10	4	1	2	0	1	0	0	0	12	8	0	3	2	0	1	0
AT1G06653	0	0	0	0	0	0	0	0	0	0	0	0	0	0	0	0	0	0	0	0	0	0	0	0	0	0	0	0	0	0	0	0	0	0	0	0
AT1G06657	0	0	0	0	0	0	0	0	0	0	0	0	0	0	0	0	0	0	0	0	0	0	0	0	0	0	0	0	0	0	0	0	0	0	0	0
AT1G06660	2	0	0	0	2	0	39	11	4	5	0	56	2	2	0	2	0	1	1	1	4	1	2	1	1	0	0	0	3	1	0	0	0	0	0	0
AT1G06663	0	0	0	0	0	0	0	0	0	0	0	0	0	0	0	0	0	0	0	0	0	0	0	0	0	0	0	0	0	0	0	0	0	0	0	0
AT1G06667	2	0	1	0	1	5	0	0	1	3	0	2	2	3	0	0	0	1	1	4	8	32	31	1	6	1	0	1	5	2	0	0	0	0	1	0
AT1G06670	14	16	22	5	43	46	92	14	11	23	8	27	15	15	2	4	1	4	4	16	21	21	8	14	9	7	3	19	7	2	3	3	5	4	1	1
AT1G06673	0	0	0	0	0	0	0	0	0	0	0	0	0	0	0	0	0	0	0	0	0	0	0	0	0	0	0	0	0	0	0	0	0	0	0	0
AT1G06677	0	0	0	0	0	0	0	0	0	0	0	0	0	0	0	0	0	0	0	0	0	0	0	0	0	0	0	0	0	0	0	0	0	0	0	0
AT1G06680	62	17	2	9	42	60	9	2	2	2	2	4	13	6	1	1	1	0	2	3	2	4	4	0	2	1	0	1	1	6	2	1	6	1	1	0
AT1G06683	0	0	0	0	0	0	0	0	0	0	0	0	0	0	0	0	0	0	0	0	0	0	0	0	0	0	0	0	0	0	0	0	0	0	0	0
AT1G06687	0	0	0	0	0	0	0	0	0	0	0	0	0	0	0	0	0	0	0	0	0	0	0	0	0	0	0	0	0	0	0	0	0	0	0	0
AT1G06690	17	13	3	0	33	41	7	3	8	14	2	8	41	11	5	5	2	20	3	10	8	6	8	7	9	7	2	15	26	14	1	7	17	9	0	0
AT1G06693	0	0	0	0	0	0	0	0	0	0	0	0	0	0	0	0	0	0	0	0	0	0	0	0	0	0	0	0	0	0	0	0	0	0	0	0
AT1G06697	0	0	0	0	0	0	0	0	0	0	0	0	0	0	0	0	0	0	0	0	0	0	0	0	0	0	0	0	0	0	0	0	0	0	0	0
AT1G06700	508	288	440	75	1285	688	604	384	273	536	94	230	2454	1918	267	408	124	757	93	1092	1139	1496	1591	286	876	605	153	579	3402	816	180	110	544	258	453	268
AT1G06703	1	1	0	0	0	0	4	14	13	1	7	41	0	0	0	0	0	3	1	0	0	0	0	0	0	0	0	1	0	0	0	0	0	0	0	0
AT1G06707	0	0	0	0	0	0	0	0	0	0	0	0	0	0	0	0	0	0	0	0	0	0	0	0	0	0	0	0	0	0	0	0	0	0	0	0
AT1G06710	4	1	1	0	4	3	7	1	1	2	0	4	1	1	0	0	0	0	0	0	0	1	0	3	1	0	0	1	0	0	0	0	0	1	0	0
AT1G06713	0	0	0	0	0	0	0	0	0	0	0	0	0	0	0	0	0	0	0	0	0	0	0	0	0	0	0	0	0	0	0	0	0	0	0	0
AT1G06717	0	0	0	0	0	0	0	0	0	0	0	0	0	0	0	0	0	0	0	0	0	0	0	0	0	0	0	0	0	0	0	0	0	0	0	0
AT1G06720	24	11	15	1	20	49	73	5	16	24	8	30	4	4	1	1	0	3	1	4	2	7	4	10	2	3	1	4	0	2	0	0	4	2	0	0
AT1G06723	0	0	0	0	0	0	0	0	0	0	0	0	0	0	0	0	0	0	0	0	0	0	0	0	0	0	0	0	0	0	0	0	0	0	0	0
AT1G06727	0	0	0	0	0	0	0	0	0	0	0	0	0	0	0	0	0	0	0	0	0	0	0	0	0	0	0	0	0	0	0	0	0	0	0	0
AT1G06730	61	41	52	9	130	81	165	37	63	116	14	70	82	59	16	16	3	33	23	89	130	141	112	36	55	35	4	49	70	15	1	4	28	16	14	16
AT1G06733	0	0	0	0	0	0	0	0	0	0	0	0	0	0	0	0	0	0	0	0	0	0	0	0	0	0	0	0	0	0	0	0	0	0	0	0
AT1G06737	0	0	0	0	0	0	0	0	0	0	0	0	0	0	0	0	0	0	0	0	0	0	0	0	0	0	0	0	0	0	0	0	0	0	0	0
AT1G06740	0	1	1	0	0	0	1	2	2	0	0	1	0	0	0	0	0	0	0	0	0	1	0	0	1	0	0	0	1	1	0	0	1	0	0	0
AT1G06743	0	0	0	0	0	0	0	0	0	0	0	0	0	0	0	0	0	0	0	0	0	0	0	0	0	0	0	0	0	0	0	0	0	0	0	0
AT1G06747	0	0	0	0	0	0	0	0	0	0	0	0	0	0	0	0	0	0	0	0	0	0	0	0	0	0	0	0	0	0	0	0	0	0	0	0
AT1G06750	8	1	5	0	6	14	7	7	4	4	1	27	5	4	1	0	0	5	0	3	3	8	4	6	7	1	0	5	1	1	0	0	6	1	0	0
AT1G06753	0	0	0	0	0	0	0	0	0	0	0	0	0	0	1	0	0	0	0	0	0	0	0	0	0	0	0	0	0	0	0	0	0	0	0	0
AT1G06757	0	0	0	0	0	0	0	0	0	0	0	0	0	0	0	0	0	0	0	0	0	0	0	0	0	0	0	0	0	0	0	0	0	0	0	0
AT1G06760	242	178	217	38	516	1123	968	885	4092	3827	355	437	533	268	621	1074	43	552	199	381	617	4193	1185	144	151	262	153	169	210	319	92	31	461	1755	189	145
AT1G06770	60	9	12	6	59	124	122	67	46	66	19	71	32	16	11	11	1	87	17	92	68	213	110	19	22	6	7	25	16	21	1	1	8	16	23	11
AT1G06773	0	0	0	0	0	0	4	0	0	2	0	0	0	0	0	0	0	0	0	5	2	0	0	0	0	0	0	0	0	0	0	0	0	0	0	0
AT1G06777	0	0	0	0	0	0	0	0	0	0	0	0	0	0	0	0	0	0	0	0	1	0	0	0	0	0	0	0	0	0	0	0	0	0	0	0
AT1G06780	162	61	65	2	214	200	272	162	83	213	29	193	490	193	50	43	8	304	98	341	222	423	281	77	117	55	13	91	187	103	11	42	158	93	50	20
AT1G06783	0	0	0	0	0	0	0	0	0	0	0	0	0	0	0	0	0	0	0	0	0	0	0	0	0	0	0	0	0	0	0	0	0	0	0	0
AT1G06787	0	0	0	0	0	0	0	0	0	0	0	0	0	0	0	0	0	0	0	0	0	0	0	0	0	0	0	0	0	0	0	0	0	0	0	0
AT1G06790	34	13	20	4	137	58	224	8	27	73	13	45	27	26	1	7	0	3	3	14	54	12	15	13	43	16	0	21	21	2	4	1	5	8	2	0
AT1G06797	0	0	0	0	0	0	0	0	0	0	0	0	0	0	0	0	0	0	0	0	0	0	0	0	0	0	0	0	0	0	0	0	0	0	0	0
AT1G06800	49	22	40	3	69	98	150	267	71	110	94	152	124	51	53	16	1	379	245	298	299	407	422	94	87	35	6	69	172	188	13	33	44	76	24	22
AT1G06810	1	0	0	0	0	0	0	0	0	0	0	0	0	0	0	0	0	0	0	0	0	0	0	0	0	0	0	0	0	0	0	0	0	0	0	0
AT1G06817	0	0	0	0	0	0	0	0	0	0	0	0	0	0	0	0	0	0	0	0	0	0	0	0	0	0	0	0	0	0	0	0	0	0	0	0
AT1G06820	35	22	17	8	86	53	66	10	8	31	6	21	81	57	10	17	5	8	3	23	28	31	16	11	29	12	6	20	29	16	3	4	25	21	4	2
AT1G06823	0	0	0	0	0	0	0	0	0	0	0	0	0	0	0	0	0	0	0	0	0	0	0	0	0	0	0	0	0	0	0	0	0	0	0	0
AT1G06827	0	0	0	0	0	0	0	0	0	0	0	0	0	0	0	0	0	0	0	0	0	0	0	0	0	0	0	0	0	0	0	0	0	0	0	0
AT1G06830	0	0	0	0	0	1	0	1	0	0	0	0	0	0	0	0	0	0	0	0	0	0	1	0	0	0	0	0	0	0	0	0	0	0	0	0
AT1G06837	0	0	0	0	0	0	0	0	0	0	0	0	0	0	0	0	0	0	0	0	0	0	0	0	0	0	0	0	0	0	0	0	0	0	0	0
AT1G06840	41	35	34	6	103	31	35	34	25	30	7	30	186	112	20	17	12	43	38	37	123	215	264	38	44	23	7	109	22	11	2	9	47	15	51	33
AT1G06850	16	18	38	4	159	12	226	34	37	155	12	70	72	152	9	17	9	54	18	190	145	267	155	6	43	48	2	132	262	23	15	3	28	20	88	37
AT1G06853	0	0	0	0	0	0	0	0	0	0	0	0	0	0	0	0	0	0	0	0	0	0	0	0	0	0	0	0	0	0	0	0	0	0	0	0
AT1G06857	0	0	0	0	0	0	0	0	0	0	0	0	0	0	0	0	0	0	0	0	0	0	0	0	0	0	0	0	0	0	0	0	0	0	0	0
AT1G06860	0	0	0	0	0	0	0	0	0	0	0	0	0	0	0	0	0	0	0	0	0	0	0	0	0	0	0	0	0	0	0	0	0	0	0	0
AT1G06863	0	0	0	0	0	0	0	0	0	0	0	0	0	0	0	0	0	0	0	0	0	0	0	0	0	0	0	0	0	0	0	0	0	0	0	0
AT1G06867	0	0	0	0	0	0	0	0	0	0	0	0	0	0	0	0	0	0	1	0	0	0	0	0	0	0	0	0	0	0	0	0	0	0	0	0
AT1G06870	185	132	146	15	569	259	809	167	171	551	75	325	702	526	97	126	19	174	119	544	725	1208	845	92	191	136	34	297	554	90	23	23	513	184	148	76
AT1G06873	0	0	0	0	0	0	0	0	0	0	0	0	0	0	0	0	0	0	0	0	0	0	0	0	0	0	0	0	0	0	0	0	0	0	0	0
AT1G06877	0	0	0	0	0	0	0	0	0	0	0	0	0	0	0	0	0	0	0	0	0	0	0	0	0	0	0	0	0	0	0	0	0	0	0	0
AT1G06880	0	0	0	0	0	0	0	0	0	0	0	0	0	0	0	0	0	0	0	0	0	0	0	0	0	0	0	0	0	0	0	0	0	0	0	0
AT1G06883	0	0	0	0	0	0	0	1	1	1	0	0	0	0	0	0	0	12	1	26	4	16	7	0	0	1	0	0	0	0	0	1	0	0	0	0
AT1G06890	261	154	264	55	764	310	837	275	198	719	100	251	653	743	65	184	41	483	36	1134	1320	581	1101	103	673	423	53	320	987	159	58	31	103	73	196	100
AT1G06897	0	0	0	0	0	0	0	0	0	0	0	0	0	0	0	0	0	0	0	0	0	0	0	0	0	0	0	0	0	0	0	0	0	0	0	0
AT1G06900	88	49	79	17	167	136	225	44	36	100	13	78	148	69	19	19	9	54	17	90	159	247	189	46	83	48	5	55	62	31	5	6	22	19	77	20
AT1G06903	0	0	0	0	0	0	0	0	0	0	0	0	0	0	0	0	0	0	0	0	0	0	0	0	0	0	0	0	0	0	0	0	0	0	0	0
AT1G06907	0	0	0	0	0	0	0	0	0	0	0	0	0	0	0	0	0	0	0	0	0	0	0	0	0	0	0	0	0	0	0	0	0	0	0	0
AT1G06910	1	3	2	0	16	12	27	4	9	11	3	8	10	8	3	1	2	0	3	13	4	8	7	2	2	5	1	7	10	4	0	0	4	3	0	0
AT1G06913	0	0	0	0	0	0	0	0	0	0	0	0	0	0	0	0	0	0	0	0	0	0	0	0	0	0	0	0	0	0	0	0	0	0	0	0
AT1G06917	0	0	0	0	0	2	0	0	0	0	1	0	0	0	0	0	0	0	0	0	0	0	0	1	0	0	0	0	0	0	0	0	0	0	0	0
AT1G06920	1	0	0	0	0	4	0	0	0	0	0	0	0	0	0	0	0	0	0	0	0	0	0	0	0	0	0	0	0	0	0	0	0	0	0	0
AT1G06923	31	16	10	1	48	25	80	23	18	38	3	10	71	16	6	19	2	18	6	23	142	8532	4478	8	11	50	0	33	31	7	10	1	9	9	5666	3310
AT1G06925	0	0	0	0	0	0	1	0	0	0	0	0	0	0	0	0	0	0	0	0	0	1	0	0	0	0	0	0	0	0	0	0	0	0	0	0
AT1G06927	0	0	0	0	0	0	0	0	0	0	0	0	0	0	0	0	0	0	0	0	0	0	0	0	0	0	0	0	0	0	0	0	0	0	0	0
AT1G06930	7	2	4	0	18	4	607	30	25	281	3	146	12	38	0	18	2	18	3	361	119	13	9	5	9	28	0	3	281	7	12	1	2	2	0	1
AT1G06933	0	0	0	0	0	0	0	0	0	0	0	0	0	0	0	0	0	0	0	0	0	0	0	0	0	0	0	0	0	0	0	0	0	0	0	0
AT1G06937	0	0	0	0	0	0	0	0	0	0	0	0	0	0	0	0	0	0	0	0	0	0	0	0	0	0	0	0	0	0	0	0	0	0	0	0
AT1G06943	0	0	0	0	0	0	0	0	0	0	0	0	0	0	0	0	0	0	0	0	0	0	0	0	0	0	0	0	0	0	0	0	0	0	0	0
AT1G06947	0	0	0	0	0	0	0	0	0	0	0	0	0	0	0	0	0	0	0	0	0	0	0	0	0	0	0	0	0	0	0	0	0	0	0	0
AT1G06950	55	19	12	10	135	64	114	8	31	31	11	38	32	23	5	3	3	1	4	7	29	13	7	21	30	9	0	47	10	7	0	5	17	13	3	2
AT1G06953	0	0	0	0	1	1	0	0	0	0	0	0	0	0	0	0	0	0	0	0	0	0	0	0	0	0	0	1	0	0	0	0	0	0	0	0
AT1G06957	0	0	0	0	0	0	0	0	0	0	0	0	0	0	0	0	0	0	0	0	0	0	0	0	0	0	0	0	0	0	0	0	0	0	0	0
AT1G06960	71	30	67	14	225	114	330	55	57	158	16	87	135	131	20	38	8	45	4	143	266	268	193	25	102	44	3	73	101	25	10	5	12	9	79	16
AT1G06963	0	0	0	0	0	0	0	0	0	0	0	0	1	0	0	0	0	0	0	2	0	0	0	0	0	0	0	0	0	0	0	0	0	0	0	0
AT1G06967	0	0	0	0	0	0	0	0	0	0	0	0	0	0	0	0	0	0	0	0	0	0	0	0	0	0	0	0	0	0	0	0	0	0	0	0
AT1G06970	1	0	0	0	4	1	2	0	0	0	0	3	0	1	0	1	0	0	0	3	1	1	0	1	0	0	0	2	0	0	0	0	0	0	1	0
AT1G06973	0	0	0	0	0	0	0	0	0	0	0	0	0	0	0	0	0	0	0	0	0	0	0	0	0	0	0	0	0	0	0	0	0	0	0	0
AT1G06977	0	0	0	0	0	0	1	0	0	0	0	0	0	0	0	0	0	0	0	0	0	0	0	0	0	0	0	0	0	0	0	0	0	0	0	0
AT1G06980	0	0	3	0	6	7	20	6	7	11	24	24	4	6	0	1	0	81	3	15	17	24	60	8	1	0	0	4	1	0	2	1	1	1	0	0
AT1G06983	0	0	0	0	0	0	1	1	0	0	0	1	0	0	0	0	0	0	0	1	0	0	0	0	0	0	0	0	0	0	0	0	0	0	0	0
AT1G06987	0	0	0	0	0	0	0	0	0	0	0	0	0	0	0	0	0	0	0	0	0	0	0	0	0	0	0	0	0	0	0	0	0	0	0	0
AT1G06990	0	0	0	0	0	0	0	0	0	0	16	0	0	0	0	0	0	0	0	0	0	0	0	0	0	0	0	0	0	0	0	0	0	0	0	0
AT1G06993	1	0	0	0	0	0	0	1	0	0	0	0	16	4	0	0	5	0	0	0	0	0	0	0	0	1	0	0	0	2	1	0	9	2	0	0
AT1G06997	0	0	0	0	0	0	0	0	0	0	0	0	0	0	0	0	0	0	0	0	0	0	0	0	0	0	0	0	0	0	0	0	0	0	0	0
AT1G07000	14	9	9	0	31	23	97	38	44	117	20	46	614	288	103	68	23	362	202	241	229	1685	971	19	16	20	2	19	157	196	17	10	213	93	576	371
AT1G07003	0	0	0	0	0	0	0	0	0	0	0	0	0	0	0	0	0	0	0	0	0	0	0	0	0	0	0	0	0	0	0	0	0	0	0	0
AT1G07007	0	0	0	0	0	0	0	0	0	0	0	0	0	0	0	0	0	0	0	0	0	0	0	0	0	0	0	0	0	0	0	0	0	0	0	0
AT1G07010	1	1	0	0	5	5	7	0	2	1	1	0	1	0	0	1	0	0	1	3	3	1	1	1	0	0	0	0	1	3	0	0	0	0	0	0
AT1G07013	0	0	0	0	0	0	0	0	0	0	0	0	0	0	0	0	0	0	0	0	0	0	0	0	0	0	0	0	0	0	0	0	0	0	0	0
AT1G07017	0	0	0	0	0	0	0	0	0	0	0	0	0	0	0	0	0	0	0	0	0	0	0	0	0	0	0	0	0	0	0	0	0	0	0	0
AT1G07020	256	122	152	33	552	490	1297	193	201	806	74	294	708	399	132	142	39	286	68	780	1088	1322	1089	134	209	248	46	186	491	161	46	12	258	252	184	114
AT1G07023	0	0	0	0	0	0	0	1	0	0	0	0	0	0	0	0	0	0	0	3	0	3	0	0	0	1	0	0	0	0	0	0	0	0	0	0
AT1G07025	0	0	0	0	0	0	0	0	0	0	0	0	0	0	0	0	0	0	0	0	1	1	0	0	0	0	0	0	0	0	0	0	0	0	3	0
AT1G07027	0	0	0	0	0	0	0	0	0	0	0	0	0	0	0	0	0	0	0	0	0	0	0	0	0	0	0	0	0	0	0	0	0	0	0	0
AT1G07030	602	233	153	13	626	637	658	307	261	648	83	272	1493	430	136	175	6	733	411	769	1155	2395	2008	279	395	169	81	377	498	310	6	58	602	197	117	63
AT1G07040	99	57	96	7	143	114	158	108	51	136	45	59	243	104	52	25	15	381	164	288	367	1504	872	46	76	47	15	54	124	93	8	18	135	53	96	45
AT1G07050	1	0	1	0	2	2	0	3	0	0	0	0	0	0	0	0	0	0	10	3	3	4	2	0	0	0	0	0	1	1	0	1	1	0	0	0
AT1G07051	0	0	0	0	0	0	0	0	0	0	0	0	0	0	0	0	0	0	0	0	0	0	0	0	0	0	0	0	0	0	0	0	0	0	0	0
AT1G07060	1	1	0	0	0	5	7	0	3	10	0	1	3	1	0	0	0	1	0	0	3	4	5	1	2	0	0	0	0	0	0	1	0	0	0	0
AT1G07070	33	9	28	21	230	150	759	19	38	300	4	60	33	27	6	19	2	25	4	75	212	45	38	10	32	22	3	16	28	4	1	3	4	4	7	3
AT1G07080	320	131	171	44	586	486	560	188	148	385	100	229	501	334	123	83	33	328	145	439	519	1031	979	167	382	197	34	268	293	196	58	77	166	135	303	196
AT1G07090	44	0	0	2	33	51	7	1	3	5	0	0	17	5	4	8	0	2	2	6	7	1	1	3	0	1	1	2	22	19	1	6	1	7	0	1
AT1G07100	0	0	0	0	0	0	0	0	0	0	0	0	0	0	0	0	0	0	0	0	0	0	0	0	0	0	0	0	0	0	0	0	0	0	0	0
AT1G07110	63	34	48	3	82	52	86	33	28	44	15	26	105	55	17	13	7	74	37	48	63	189	136	35	44	21	9	35	43	38	4	9	27	23	12	8
AT1G07117	0	0	0	0	0	0	0	0	0	0	0	0	0	0	0	0	0	0	0	0	0	0	0	0	0	0	0	0	0	0	0	0	0	0	0	0
AT1G07119	1	2	0	0	7	8	5	1	4	19	0	4	7	2	1	3	0	4	2	8	6	18	11	2	5	0	0	3	2	2	0	0	5	14	0	0
AT1G07120	0	0	0	0	0	0	0	0	0	0	0	0	0	1	0	0	0	0	0	0	0	0	0	0	0	0	3	0	0	0	0	0	0	0	0	0
AT1G07123	0	0	0	0	0	0	0	0	0	0	0	0	0	0	0	0	0	0	0	0	0	0	0	0	0	0	0	0	0	0	0	0	0	0	0	0
AT1G07127	0	0	0	0	0	0	0	0	0	0	0	0	0	0	0	0	0	0	0	0	0	0	0	0	0	0	0	0	0	0	0	0	0	0	0	0
AT1G07128	540	334	192	3	281	926	137	162	147	240	86	121	1073	115	339	52	1	1429	972	887	390	1159	763	399	285	59	23	345	463	1125	5	163	523	499	21	36
AT1G07130	182	137	133	7	178	235	137	85	98	113	20	56	144	44	42	30	1	204	134	117	72	150	164	98	81	34	45	157	57	126	2	12	85	82	6	8
AT1G07133	0	0	0	0	0	0	0	0	0	0	0	0	0	0	0	0	0	0	0	0	0	0	0	0	0	0	0	0	0	0	0	0	0	0	0	0
AT1G07135	146	220	165	9	354	159	165	104	166	83	150	179	489	142	167	38	7	842	1018	518	68	340	328	114	388	53	7	468	287	483	30	165	106	104	20	17
AT1G07137	0	0	0	0	0	0	0	0	0	0	0	0	0	0	0	0	0	0	0	0	0	0	0	0	0	0	0	0	0	0	0	0	0	0	0	0
AT1G07140	2186	1018	1494	413	5529	3877	7680	876	1297	5690	261	1166	4485	3018	795	997	241	3648	1048	5903	9393	7632	9218	1228	3686	2016	221	2552	4781	1706	600	280	1808	1492	3473	2140
AT1G07143	2	1	0	0	4	3	1	0	0	0	0	0	18	3	0	0	1	1	0	1	1	0	1	1	2	1	0	1	49	44	2	6	1	0	0	0
AT1G07147	0	0	0	0	0	0	0	0	0	0	0	0	0	0	0	0	0	0	0	0	0	0	0	0	0	0	0	0	0	0	0	0	0	0	0	0
AT1G07150	906	417	186	4	527	768	219	476	312	389	270	255	1876	104	269	103	1	835	572	654	563	796	727	502	451	35	18	567	416	547	12	87	867	121	39	31
AT1G07157	0	0	0	0	0	0	0	0	0	0	0	0	0	0	0	0	0	0	0	0	0	0	0	0	0	0	0	0	0	0	0	0	0	0	0	0
AT1G07160	4	2	1	0	5	14	17	109	35	60	20	79	11	2	6	2	1	158	170	118	90	757	197	16	26	3	0	6	20	56	3	5	5	3	5	5
AT1G07163	0	0	0	0	0	0	0	0	0	0	0	0	0	0	0	0	0	0	0	0	0	0	0	0	0	0	0	0	0	0	0	0	0	0	0	0
AT1G07167	0	0	0	0	0	0	0	0	0	0	0	0	0	0	0	0	0	0	0	0	0	0	0	0	0	0	0	0	0	0	0	0	0	0	0	0
AT1G07170	318	120	158	40	615	569	1128	183	213	545	65	317	358	227	83	61	14	176	38	491	360	164	177	118	283	123	9	182	161	103	10	5	149	109	14	13
AT1G07173	0	0	0	0	0	0	0	0	0	0	0	0	0	0	0	0	0	0	0	0	0	0	0	0	0	0	0	0	0	0	0	0	0	0	0	0
AT1G07175	3	7	1	1	1	18	24	800	41	68	0	148	7	2	0	0	1	206	22	250	7	6	5	5	6	5	0	5	9	1	11	0	1	0	1	5
AT1G07177	0	0	0	0	0	0	0	0	0	0	0	0	0	0	0	0	0	0	0	0	0	0	0	0	0	0	0	0	0	0	0	0	0	0	0	0
AT1G07180	0	0	0	0	1	0	3	40	7	1	2	7	0	0	0	0	0	1	1	0	0	0	0	0	0	0	0	0	0	1	0	0	0	0	0	0
AT1G07183	0	0	0	0	0	0	0	0	0	0	0	0	0	0	0	0	0	0	0	0	0	0	0	0	0	0	0	0	0	0	0	0	0	0	0	0
AT1G07187	0	0	0	0	0	0	0	0	0	0	0	0	0	0	0	0	0	0	0	0	0	0	0	0	1	0	0	0	0	0	0	0	0	0	0	0
AT1G07190	0	0	0	0	0	0	0	0	0	0	0	0	0	0	0	0	0	0	0	0	0	0	0	0	0	0	0	0	0	0	0	0	0	0	0	0
AT1G07193	0	0	0	0	0	0	0	0	0	0	0	0	0	0	0	0	0	0	0	0	0	0	0	0	0	0	0	0	0	0	0	0	0	0	0	0
AT1G07197	0	0	0	0	0	0	0	0	0	0	0	0	0	0	0	0	0	0	0	0	0	0	0	0	0	0	0	0	0	0	0	0	0	0	0	0
AT1G07200	243	165	133	3	251	331	20	16	51	8	2	18	212	44	27	10	3	44	13	15	20	47	24	163	58	25	8	137	25	25	3	3	89	60	2	9
AT1G07210	201	51	137	45	800	381	1881	90	193	871	55	298	177	141	29	51	13	18	7	279	854	582	443	68	225	140	17	162	96	19	6	5	30	30	266	156
AT1G07220	107	47	78	8	148	140	46	20	31	19	16	24	18	25	12	2	1	10	5	7	5	14	11	67	44	14	6	91	6	5	0	1	4	7	3	1
AT1G07230	15	27	51	1	84	26	72	81	45	56	39	77	62	90	6	13	9	24	9	68	56	72	26	19	40	24	1	58	62	13	6	5	9	14	9	6
AT1G07233	0	0	0	0	0	0	0	0	0	0	0	0	0	0	0	0	0	0	0	0	0	0	0	0	0	0	0	0	0	0	0	0	0	0	0	0
AT1G07237	0	0	0	0	0	0	0	0	0	0	0	0	0	0	0	0	0	0	0	0	0	0	0	0	0	0	0	0	0	0	0	0	0	0	0	0
AT1G07240	260	120	132	28	346	386	18	42	84	27	11	24	278	108	89	37	3	65	25	61	32	38	30	117	21	8	1	106	82	168	3	25	104	162	6	8
AT1G07243	0	0	0	0	0	0	0	0	0	0	0	0	0	0	0	0	0	0	0	0	0	0	0	0	0	0	0	0	0	0	0	0	0	0	0	0
AT1G07247	0	0	0	0	0	0	0	0	0	0	0	0	0	0	0	0	0	0	0	0	0	0	0	0	0	0	0	0	0	0	0	0	0	0	0	0
AT1G07250	24	16	17	5	79	55	90	18	12	67	7	15	96	85	27	26	4	27	12	49	102	92	72	7	17	31	18	9	87	20	8	1	62	63	57	33
AT1G07253	0	0	0	0	0	0	0	0	0	0	0	0	0	0	0	0	0	0	0	0	0	0	0	0	0	0	0	0	0	0	0	0	0	0	0	0
AT1G07257	0	0	0	0	0	0	0	0	0	0	0	0	0	0	0	0	0	0	0	0	0	0	0	0	0	0	0	0	0	0	0	0	0	0	0	0
AT1G07260	72	12	10	9	162	53	40	13	15	26	6	8	170	96	43	14	10	2	3	13	29	22	21	35	50	6	0	86	3	3	0	1	32	45	14	23
AT1G07263	0	0	0	0	0	0	0	0	0	0	0	0	0	0	0	0	0	0	0	0	0	0	0	0	0	0	0	0	0	0	0	0	0	0	0	0
AT1G07267	0	0	0	0	0	0	0	0	0	0	0	0	0	0	0	0	0	1	0	0	0	0	1	0	0	0	0	0	0	0	0	0	0	0	0	0
AT1G07270	0	0	0	0	2	0	12	1	1	10	0	5	0	2	0	5	0	0	0	1	0	0	1	0	0	1	0	1	2	0	0	0	0	0	0	0
AT1G07273	0	0	0	0	0	0	0	0	0	0	0	0	0	0	0	0	0	0	0	0	0	0	0	0	0	0	0	0	0	0	0	0	0	0	0	0
AT1G07277	0	0	0	0	0	0	0	0	0	0	0	0	0	0	0	0	0	0	0	0	0	0	0	0	0	0	0	0	0	0	0	0	0	0	0	0
AT1G07280	5	3	2	0	7	0	33	169	66	32	64	155	116	69	3	23	1	6	2	36	5	5	5	0	0	0	0	1	10	7	1	0	14	0	2	3
AT1G07283	0	0	0	0	0	0	0	0	0	0	0	0	0	0	0	0	0	0	0	0	0	0	0	0	0	0	0	0	0	0	0	0	0	0	0	0
AT1G07287	0	0	0	0	0	0	0	0	0	0	0	0	0	0	0	0	0	0	0	0	0	0	0	0	0	0	0	0	0	0	0	0	0	0	0	0
AT1G07290	4	1	1	0	11	4	132	146	52	120	80	240	5	13	1	5	1	11	4	100	27	14	13	3	2	1	0	8	11	3	0	1	0	4	5	4
AT1G07293	0	0	0	0	0	0	0	0	0	0	0	0	0	0	0	0	0	0	0	0	0	0	0	0	0	0	0	0	0	0	0	0	0	0	0	0
AT1G07297	0	0	0	0	0	0	0	0	0	0	0	0	0	0	0	0	0	0	0	0	0	0	0	0	0	0	0	0	0	0	0	0	0	0	0	0
AT1G07300	17	9	13	1	28	21	37	11	7	24	5	17	32	46	3	10	2	13	4	24	31	19	16	26	10	7	3	40	23	7	0	2	6	2	0	0
AT1G07303	0	0	0	0	0	0	0	0	0	0	0	0	0	0	0	0	0	0	0	0	0	0	0	0	0	0	0	0	0	0	0	0	0	0	0	0
AT1G07310	98	58	87	7	212	199	201	96	75	197	35	109	413	266	68	75	34	195	125	306	312	740	450	72	128	92	32	152	258	116	35	17	195	124	168	114
AT1G07313	0	0	0	0	0	0	0	0	0	0	0	0	0	0	0	0	0	0	0	0	0	0	0	0	0	0	0	0	0	0	0	0	0	0	0	0
AT1G07317	0	0	0	0	0	0	0	0	0	0	0	0	0	0	0	1	0	0	0	0	0	0	0	0	0	0	0	0	0	0	0	0	0	0	0	0
AT1G07320	40	9	21	5	114	64	109	15	28	37	9	43	31	28	3	11	0	1	0	13	10	1	4	11	15	8	0	27	10	4	4	0	2	3	1	1
AT1G07323	0	0	0	0	0	0	2	0	0	1	0	0	0	0	0	0	0	0	0	1	0	0	1	0	0	0	0	0	1	1	0	0	0	0	1	0
AT1G07327	0	0	0	0	0	0	0	0	0	0	0	0	0	0	0	0	0	0	0	0	0	0	0	0	0	0	0	0	0	0	0	0	0	0	0	0
AT1G07330	0	1	0	0	1	0	1	0	1	1	0	0	0	0	0	2	0	1	0	1	0	1	0	0	2	0	0	1	3	0	0	0	1	0	0	0
AT1G07333	0	0	0	0	0	0	0	0	0	0	0	0	0	0	0	0	0	0	0	0	0	0	0	0	0	0	0	0	0	0	0	0	0	0	0	0
AT1G07337	0	0	0	0	0	0	0	0	0	0	0	0	0	0	0	0	0	0	0	0	0	0	0	0	0	0	0	0	0	0	0	0	0	0	0	0
AT1G07340	0	0	1	0	0	0	0	0	0	0	0	0	0	0	0	0	0	0	0	0	0	0	0	0	1	0	0	0	0	0	0	0	0	0	0	0
AT1G07343	0	0	0	0	0	0	0	0	0	0	0	0	0	0	0	0	0	0	0	0	0	0	0	0	0	0	0	0	0	0	0	0	0	0	0	0
AT1G07347	0	0	0	0	0	0	0	0	0	0	0	0	0	0	0	0	0	0	0	0	0	0	0	0	0	0	0	0	0	0	0	0	0	0	0	0
AT1G07350	304	185	225	8	444	515	348	97	113	303	43	83	709	249	111	93	6	771	566	691	589	1236	959	160	230	136	61	214	414	276	9	41	251	170	55	54
AT1G07353	0	0	0	0	0	0	0	0	0	0	0	0	0	0	0	0	0	0	0	0	0	0	0	0	0	0	0	0	0	0	0	0	0	0	0	0
AT1G07357	0	0	0	0	0	0	0	0	0	0	0	0	0	0	0	0	0	0	0	0	0	0	0	0	0	0	0	0	0	0	0	0	0	0	0	0
AT1G07360	355	230	186	19	564	368	541	231	182	365	73	289	710	368	65	134	14	286	265	459	558	1023	872	212	291	155	61	323	401	132	17	22	303	118	82	49
AT1G07367	0	0	0	0	0	1	0	0	0	0	0	0	0	0	0	0	0	0	0	0	0	0	0	0	0	0	0	0	0	0	0	0	0	0	0	0
AT1G07370	46	13	23	21	334	74	522	22	168	391	5	87	20	53	1	125	0	3	4	57	49	16	16	11	94	36	5	33	28	2	6	3	3	1	2	0
AT1G07373	0	0	0	0	0	0	0	0	0	0	0	0	0	0	0	0	0	0	0	0	0	0	0	0	0	0	0	0	0	0	0	0	0	0	0	0
AT1G07380	18	7	8	1	28	29	54	15	16	37	9	24	32	12	6	7	2	7	5	26	49	42	24	5	139	210	58	23	6	11	1	5	5	12	2	3
AT1G07383	0	0	0	0	0	0	0	0	0	0	0	0	0	0	0	0	0	0	0	0	0	0	0	0	0	0	0	0	0	0	0	0	0	0	0	0
AT1G07390	1	0	0	0	0	5	2	0	2	2	0	1	0	0	0	1	0	0	0	0	0	0	1	0	1	0	0	0	0	0	0	0	0	0	0	0
AT1G07393	0	0	0	0	0	0	0	0	0	0	0	0	0	0	0	0	0	0	0	0	0	0	0	0	0	0	0	0	0	0	0	0	0	0	0	0
AT1G07397	0	0	0	0	0	0	0	0	0	0	0	0	0	0	0	0	0	0	0	0	0	0	0	0	0	0	0	0	0	0	0	0	0	0	0	0
AT1G07400	1291	809	1058	3	1216	1138	361	91	384	286	58	125	1717	533	218	347	3	1315	2165	1526	209	761	304	345	1010	545	194	563	2358	683	9	169	219	92	15	63
AT1G07407	0	2	112	0	0	0	0	0	0	0	0	0	0	0	0	0	0	0	0	2	0	0	0	0	0	0	0	1	1	0	0	0	0	0	0	0
AT1G07410	58	31	63	16	223	78	272	37	51	200	12	53	104	104	7	28	10	24	20	142	484	527	460	35	180	181	44	108	156	8	4	3	13	25	317	114
AT1G07413	0	0	0	0	0	0	0	0	0	0	0	0	0	0	0	0	0	0	0	0	0	0	0	0	0	0	0	0	0	0	0	0	0	0	0	0
AT1G07417	0	0	0	0	0	0	0	0	0	0	0	0	0	0	0	0	0	0	0	0	0	0	0	0	0	0	0	0	0	0	0	0	0	0	0	0
AT1G07420	446	289	407	116	1835	396	757	172	253	490	60	176	1255	1588	90	287	130	298	33	685	710	318	377	159	740	517	20	945	1536	250	136	112	60	36	359	132
AT1G07423	0	0	0	0	0	0	0	0	0	0	0	0	0	0	0	0	0	0	0	0	0	0	0	0	0	0	0	0	0	0	0	0	0	0	0	0
AT1G07430	31	11	14	0	21	33	1	1	13	3	0	1	2	0	0	0	0	1	0	2	1	1	2	106	54	46	40	91	0	0	0	0	0	0	2	0
AT1G07433	0	0	0	0	0	0	0	0	0	0	0	0	0	0	0	0	0	0	0	0	0	0	0	0	0	0	0	0	0	0	0	0	0	0	0	0
AT1G07437	0	0	0	0	0	0	0	0	0	0	0	0	0	0	0	0	0	0	0	0	0	0	0	0	0	0	0	0	0	0	0	0	0	0	0	0
AT1G07440	7	1	0	0	0	2	0	0	0	1	0	0	0	0	0	0	0	0	0	0	0	1	0	0	0	0	0	0	0	2	3	0	0	0	1	0
AT1G07447	0	0	0	0	0	0	0	0	0	0	0	0	0	0	0	0	0	0	0	0	0	0	0	0	0	0	0	0	0	0	0	0	0	0	0	0
AT1G07450	0	0	0	0	0	0	0	0	0	0	0	0	0	0	0	0	0	0	0	0	0	0	0	0	0	0	0	0	0	0	0	0	0	0	0	0
AT1G07453	0	0	0	0	0	0	0	0	0	0	0	0	0	0	0	0	0	0	0	0	0	0	0	0	0	0	0	0	0	0	0	0	0	0	0	0
AT1G07457	0	0	0	0	0	0	0	0	0	0	0	0	0	0	0	0	0	0	0	0	0	0	1	0	0	0	0	0	0	0	0	0	0	0	0	0
AT1G07460	0	0	0	0	0	0	0	0	0	0	0	0	0	0	0	0	0	0	0	0	0	0	0	0	0	0	0	0	0	0	0	0	0	0	0	0
AT1G07463	0	0	0	0	0	0	0	0	0	0	0	0	1	0	0	0	0	0	0	0	0	0	0	0	0	0	0	0	0	0	0	0	0	0	0	0
AT1G07467	0	0	0	0	0	0	0	0	0	0	0	0	0	0	0	0	0	0	0	0	0	0	0	0	0	0	0	0	0	0	0	0	0	0	0	0
AT1G07470	149	89	113	4	291	260	292	91	75	195	25	100	328	173	45	53	8	194	102	246	388	621	436	115	163	121	27	157	205	98	19	13	165	107	92	72
AT1G07473	1	1	1	0	0	1	0	2	0	0	2	0	0	0	1	0	0	5	0	3	0	1	0	4	0	0	0	0	1	9	0	3	0	0	0	0
AT1G07476	0	0	0	0	0	0	1	0	0	0	0	0	1	0	0	0	0	0	0	1	0	0	0	0	0	0	0	0	0	0	0	0	0	0	0	0
AT1G07477	7	6	1	0	2	16	1	0	1	7	0	0	12	2	2	1	1	6	1	6	6	4	8	2	2	2	0	6	5	11	0	0	6	2	0	0
AT1G07480	151	96	130	13	338	267	367	85	93	255	28	141	440	216	57	73	11	202	113	386	362	587	435	148	205	97	23	173	321	135	22	22	174	123	82	56
AT1G07483	0	0	0	0	0	0	3	0	0	2	0	0	0	0	0	0	0	0	0	4	0	0	0	0	0	0	0	0	0	0	1	0	0	0	0	0
AT1G07485	0	0	1	0	0	0	7	0	1	0	1	0	0	0	0	0	0	0	0	1	0	0	0	0	1	0	0	0	8	0	0	0	0	0	0	1
AT1G07487	0	0	0	0	0	0	0	0	0	0	0	0	0	0	0	0	0	0	0	0	0	0	0	0	0	0	0	0	0	0	0	0	0	0	0	0
AT1G07490	0	0	1	0	0	0	54	0	15	12	2	48	1	3	0	1	0	0	0	7	0	0	0	0	0	0	0	0	49	1	2	0	3	0	1	1
AT1G07493	0	0	0	0	0	0	0	0	0	1	0	0	0	0	0	0	0	0	0	0	0	0	0	0	0	0	0	0	0	0	0	0	0	0	0	0
AT1G07497	0	0	0	0	0	0	0	0	0	0	0	0	0	0	0	0	0	0	0	0	0	0	0	0	0	0	0	0	0	0	0	0	0	0	0	0
AT1G07500	1	1	1	0	7	3	8	4	5	5	2	4	18	4	7	1	0	1	7	3	0	0	0	2	20	26	2	7	10	6	0	2	6	2	0	0
AT1G07503	0	0	0	0	0	0	0	0	0	0	0	0	0	0	0	0	0	0	0	0	0	0	0	0	0	0	0	0	0	0	0	0	0	0	0	0
AT1G07507	0	0	0	0	0	0	0	0	0	0	0	0	0	0	0	0	0	0	0	0	0	0	0	0	0	0	0	0	0	0	0	0	0	0	0	0
AT1G07510	62	32	46	12	108	84	73	25	57	65	13	43	110	83	34	29	6	76	41	63	93	172	135	33	49	37	16	60	78	38	5	8	47	55	35	27
AT1G07513	2	0	0	0	2	3	2	0	2	3	1	1	5	2	0	0	0	2	0	1	1	8	3	1	1	0	0	0	2	0	0	1	3	0	0	0
AT1G07517	0	0	0	0	0	0	0	0	0	0	0	0	0	0	0	0	0	0	0	0	0	0	0	0	0	0	0	0	0	0	0	0	0	0	0	0
AT1G07520	73	51	47	6	326	57	166	35	34	98	19	96	183	144	22	33	7	34	14	81	133	297	156	12	52	37	3	112	114	42	10	9	54	25	49	35
AT1G07523	0	0	0	0	0	0	0	0	0	0	0	0	0	0	0	0	0	0	0	0	0	0	0	0	0	0	0	0	0	0	0	0	0	0	0	0
AT1G07527	0	0	0	0	0	0	0	0	0	0	0	0	0	0	0	0	0	0	0	0	0	0	0	0	0	0	0	0	0	0	0	0	0	0	0	0
AT1G07530	105	66	120	14	339	107	181	79	63	71	27	173	232	242	32	35	10	97	61	113	99	274	153	42	57	36	0	88	120	49	10	8	70	63	32	25
AT1G07533	0	0	0	0	0	0	0	0	0	0	0	0	0	0	0	0	0	0	0	0	0	0	0	0	0	0	0	0	0	0	0	0	0	0	0	0
AT1G07537	0	0	0	0	0	0	0	0	0	0	0	0	0	0	0	0	0	0	0	0	0	0	0	0	0	0	0	0	0	0	0	0	0	0	0	0
AT1G07540	0	0	0	0	0	0	0	0	0	0	0	0	0	0	0	0	0	0	0	0	0	0	0	0	0	0	0	0	0	0	0	0	0	0	0	0
AT1G07543	1	0	0	0	0	0	0	0	0	0	0	0	0	0	0	0	0	0	0	0	0	0	0	0	0	0	0	0	0	0	0	0	0	0	0	0
AT1G07547	0	1	0	0	0	1	0	0	1	2	0	0	1	0	1	0	0	0	0	3	3	0	1	0	0	0	0	1	2	0	0	0	0	0	0	0
AT1G07550	0	0	0	0	0	0	0	0	0	0	0	0	0	0	0	0	0	0	2	0	0	0	0	0	0	0	0	0	0	0	0	0	0	0	0	0
AT1G07553	0	0	0	0	0	0	0	0	0	0	0	0	0	0	0	0	0	0	0	0	0	0	0	0	0	0	0	0	0	0	0	0	0	0	0	0
AT1G07557	0	0	0	0	0	0	0	0	0	0	0	0	0	0	0	0	0	0	0	0	0	0	0	0	0	0	0	0	0	0	0	0	0	0	0	0
AT1G07560	0	0	0	0	0	0	0	0	0	0	0	0	0	0	0	0	0	3	9	0	0	1	0	0	0	0	0	0	0	0	2	0	0	0	1	0
AT1G07563	0	0	0	0	0	0	0	0	0	0	0	0	0	0	0	0	0	0	0	0	1	0	0	1	0	0	0	0	0	0	0	0	0	0	0	0
AT1G07567	0	0	0	0	0	0	0	0	0	0	0	0	0	0	0	0	0	0	0	1	0	0	0	0	0	0	0	0	1	0	0	0	0	0	0	0
AT1G07570	158	360	303	29	451	243	29	22	172	13	11	27	299	154	60	37	15	14	11	15	9	9	15	345	531	141	6	1135	63	111	10	16	35	45	4	7
AT1G07573	0	0	0	0	0	0	0	0	0	0	0	0	0	0	0	0	0	0	0	0	0	0	0	0	0	0	0	0	0	0	0	0	0	0	0	0
AT1G07580	0	0	0	0	0	0	0	0	0	0	0	0	0	0	0	0	0	0	0	0	0	0	0	0	0	0	0	0	0	0	0	0	0	0	0	0
AT1G07583	0	0	1	0	0	0	0	0	0	0	0	0	0	1	0	0	0	0	0	0	0	0	0	0	0	0	0	0	0	0	0	0	0	0	0	0
AT1G07587	0	1	0	0	0	0	0	0	0	0	0	0	1	1	0	0	0	0	0	0	1	0	0	0	0	0	0	0	2	0	0	1	0	0	0	0
AT1G07590	19867	10587	6475	226	10213	42249	4255	20430	7458	7305	4750	4752	34964	2698	8779	2575	102	63609	55696	19854	14825	121698	46151	19193	11969	2937	1010	10022	7384	30214	1581	2634	12633	6268	15541	7896
AT1G07593	0	0	0	0	0	0	0	0	0	0	0	0	0	0	0	0	0	0	0	0	0	0	0	0	0	0	0	0	0	0	0	0	0	0	0	0
AT1G07597	0	0	0	0	0	0	0	0	0	0	0	0	0	0	0	0	0	0	0	0	0	0	0	0	0	0	0	0	0	0	0	0	0	0	0	0
AT1G07600	0	0	0	0	0	0	0	0	0	0	0	0	0	0	0	0	0	0	0	0	0	0	0	0	0	0	0	0	0	0	0	0	0	0	0	0
AT1G07603	0	0	0	0	1	0	0	0	0	0	0	0	0	2	0	0	0	0	0	0	1	1	0	0	0	0	0	0	1	0	0	0	0	0	0	1
AT1G07607	0	0	0	0	1	0	0	1	0	0	0	1	0	1	0	0	0	0	0	1	0	0	1	0	0	3	0	0	3	1	0	0	0	0	0	0
AT1G07610	521	349	114	9	174	1123	175	288	151	114	167	52	417	52	76	50	8	1587	2306	208	232	21516	2558	407	167	55	58	198	95	311	11	30	103	28	928	611
AT1G07613	0	0	0	0	0	0	0	0	0	0	0	0	0	0	0	0	0	0	0	0	0	0	0	0	0	0	0	0	0	0	0	0	0	0	0	0
AT1G07615	22	6	4	1	61	46	145	7	16	51	2	33	13	0	10	1	1	6	3	4	19	14	6	6	20	5	3	9	0	3	0	0	5	4	0	1
AT1G07617	0	0	0	0	0	0	0	0	0	0	0	0	0	0	0	0	0	0	0	0	0	0	0	0	0	0	0	0	0	0	0	0	0	0	0	0
AT1G07620	0	0	0	0	0	3	1	0	0	0	0	0	0	0	0	0	0	0	1	1	0	0	0	22	2	6	1	3	0	0	0	0	0	0	0	0
AT1G07623	0	0	0	0	0	0	0	0	0	0	0	0	0	0	0	0	0	0	0	0	0	0	0	0	0	0	0	0	0	0	0	0	0	0	0	0
AT1G07627	0	0	0	0	0	0	0	0	0	0	0	0	0	0	0	0	0	0	0	0	0	0	0	0	0	0	0	0	0	0	0	0	0	0	0	0
AT1G07630	41	11	21	3	26	117	73	85	23	49	55	108	74	11	35	6	1	41	47	71	47	101	75	175	122	39	12	60	28	28	1	5	45	33	22	10
AT1G07633	0	0	0	0	0	0	0	0	0	0	0	0	0	0	0	0	0	0	0	0	0	0	0	0	0	0	0	0	0	0	0	0	0	0	0	0
AT1G07637	0	0	0	0	0	0	0	0	0	0	0	0	0	0	0	0	0	0	0	0	0	0	0	0	0	0	0	0	0	0	0	0	0	0	0	0
AT1G07640	98	1072	1969	11	101	187	6	12	82	9	7	6	13	5	1	2	0	10	2	3	8	4	17	270	37	2	3	502	4	6	0	0	8	2	1	4
AT1G07645	0	0	0	0	1	0	2	0	1	4	1	0	0	0	0	0	0	0	0	1	2	8	16	0	0	1	0	1	0	0	0	0	0	0	3	0
AT1G07647	0	0	0	0	2	2	0	0	0	0	0	0	0	0	0	0	0	1	0	0	0	0	0	1	0	0	0	0	0	0	0	0	1	0	0	0
AT1G07650	22	25	15	4	59	40	19	5	17	8	7	12	55	31	8	14	3	55	18	26	7	32	11	7	6	3	0	14	152	67	15	66	0	5	20	10
AT1G07653	0	0	0	0	0	0	1	0	0	0	0	0	0	1	0	0	0	0	0	0	0	0	0	0	0	0	0	0	0	0	0	0	0	0	0	0
AT1G07657	2	0	0	0	0	0	0	0	0	0	0	0	2	0	0	0	0	0	0	0	0	0	0	1	0	0	0	1	0	0	0	0	0	0	0	0
AT1G07660	113	71	71	0	158	311	252	123	265	432	82	137	259	72	115	62	5	472	220	227	231	1014	521	127	92	41	10	94	90	377	8	18	137	171	27	6
AT1G07663	0	0	0	0	0	0	1	0	0	0	0	0	0	0	0	0	0	0	0	0	0	0	0	0	0	0	0	0	0	0	0	0	0	0	0	0
AT1G07667	0	0	0	0	0	0	0	0	0	1	0	0	0	0	0	0	0	0	0	0	0	0	0	0	0	0	0	0	0	0	0	0	0	0	0	0
AT1G07670	197	168	245	22	540	212	666	84	133	372	15	162	478	517	51	128	12	160	103	399	507	445	370	82	275	259	52	299	602	77	17	32	104	73	87	61
AT1G07673	0	0	0	0	0	0	0	0	0	0	0	0	0	0	0	0	0	0	0	0	0	0	0	0	0	0	0	0	0	0	0	0	0	0	0	0
AT1G07680	0	0	1	0	0	0	0	0	0	0	0	0	1	3	0	0	0	1	0	1	0	7	3	0	0	0	0	0	8	2	0	0	0	1	11	3
AT1G07683	0	0	0	0	0	0	2	0	0	4	0	0	1	0	0	0	0	0	0	0	2	2	1	0	0	0	0	0	0	0	0	0	0	0	1	0
AT1G07690	2	1	1	1	0	2	0	0	0	0	0	0	2	0	0	0	0	4	11	0	0	0	0	0	0	0	0	1	0	2	0	1	0	0	1	0
AT1G07693	0	0	0	0	0	0	0	0	0	0	0	0	0	0	0	0	0	0	0	0	0	0	1	0	0	0	0	0	0	0	0	0	0	0	0	0
AT1G07697	0	0	0	0	0	0	0	0	0	0	0	0	0	0	0	0	0	0	0	0	0	0	0	0	0	1	0	0	0	0	0	0	0	0	0	0
AT1G07700	0	2	3	0	3	7	27	8	5	19	11	8	2	3	2	3	0	1	0	6	5	3	5	5	4	0	0	2	20	11	5	2	4	0	4	2
AT1G07702	0	0	0	0	0	0	0	0	0	0	0	0	0	0	0	0	0	0	0	0	0	0	0	0	0	0	0	0	0	0	0	0	0	0	0	0
AT1G07703	0	0	0	0	0	0	0	0	0	0	0	0	0	0	0	0	0	0	0	0	0	0	0	0	0	0	0	0	1	0	0	0	0	0	0	0
AT1G07705	25	7	13	6	60	29	62	14	14	32	11	32	33	26	5	2	1	5	4	21	37	27	27	8	29	18	0	21	27	5	2	1	8	7	21	2
AT1G07707	1	0	0	0	0	0	0	0	0	0	0	0	0	0	0	0	0	0	0	0	0	0	0	0	0	0	0	0	0	0	0	0	0	0	0	0
AT1G07710	3	20	44	0	5	6	1	0	3	0	0	0	1	0	0	0	0	0	0	0	0	0	0	6	0	0	0	2	2	1	2	0	1	0	0	0
AT1G07717	0	0	0	0	0	0	0	0	0	0	0	0	0	0	0	0	0	0	0	0	0	0	0	0	0	0	0	0	0	0	0	0	0	0	0	0
AT1G07720	0	0	0	0	0	0	0	0	0	0	0	0	0	0	0	0	0	0	0	0	0	0	0	0	0	0	0	0	0	0	0	0	0	0	0	0
AT1G07723	0	0	0	0	0	0	0	0	0	0	0	0	0	0	0	0	0	0	0	0	0	0	0	0	0	0	0	0	0	0	0	0	0	0	0	0
AT1G07725	1	2	1	0	6	0	4	0	0	3	0	0	5	11	0	0	2	1	1	0	2	3	5	1	2	2	1	0	5	0	1	0	1	0	0	1
AT1G07727	0	0	0	0	0	0	0	0	0	0	0	0	0	0	0	0	0	0	0	0	0	0	0	0	0	0	0	0	0	0	0	0	0	0	0	0
AT1G07728	116	55	67	4	201	167	286	70	70	235	19	99	289	107	43	58	4	153	76	206	321	709	460	83	112	67	16	100	139	100	7	11	70	52	48	26
AT1G07730	0	0	0	0	0	0	0	0	0	0	0	0	0	0	0	0	0	0	0	0	0	0	0	0	0	0	0	0	0	0	0	0	0	0	0	0
AT1G07733	0	0	0	0	0	0	0	0	0	0	0	0	0	0	0	0	0	0	0	0	0	0	0	0	0	0	0	0	0	0	0	0	0	0	0	0
AT1G07737	0	0	0	0	0	0	0	0	0	0	0	0	0	0	0	0	0	0	0	0	0	0	0	0	0	0	0	0	0	0	0	0	0	0	0	0
AT1G07740	2	0	1	1	4	12	11	1	1	1	0	2	1	5	0	0	1	2	0	1	1	0	1	1	1	1	0	0	2	0	0	0	38	43	0	0
AT1G07743	4	3	3	0	11	6	12	11	6	22	4	9	15	17	0	4	1	10	1	29	29	8	15	6	7	11	3	5	29	3	1	0	2	4	0	0
AT1G07745	14	3	19	1	33	20	74	13	11	32	8	22	22	29	1	9	0	17	4	10	33	80	39	3	21	14	0	9	16	4	1	0	13	7	2	2
AT1G07747	0	0	0	0	0	0	0	1	3	0	0	0	1	0	0	1	0	0	0	0	1	0	0	0	0	0	0	1	0	0	0	0	0	0	0	0
AT1G07750	985	540	802	195	2222	1125	1048	93	206	667	22	64	3098	2909	235	502	141	553	214	1045	2243	3869	4367	231	439	267	54	700	2311	312	256	104	500	186	748	427
AT1G07753	0	0	0	0	1	0	0	0	0	0	0	1	0	1	0	0	0	0	0	0	0	0	0	0	0	0	0	1	0	0	0	0	0	0	0	0
AT1G07757	0	0	0	0	0	0	0	0	0	0	0	0	0	0	0	0	0	0	0	0	0	0	0	0	0	0	0	0	0	0	0	0	0	0	0	0
AT1G07760	0	0	0	0	0	0	0	0	0	0	0	0	0	0	0	0	0	0	0	0	0	0	0	0	0	0	0	0	0	0	0	0	0	0	0	0
AT1G07763	0	0	0	0	0	0	0	0	0	0	0	0	0	0	0	0	0	0	0	0	0	0	0	0	0	0	0	0	0	0	0	0	0	0	0	0
AT1G07767	0	0	0	0	0	0	0	0	0	0	0	0	0	0	0	0	0	0	0	0	0	0	0	0	0	0	0	0	0	0	0	0	0	0	0	0
AT1G07770	6122	977	2117	1041	13916	10383	18292	1628	2673	8941	1111	4335	2618	2859	357	877	168	542	88	4948	10417	1342	4798	760	4331	1817	163	2092	1696	296	169	52	367	171	634	314
AT1G07773	0	0	0	0	0	0	0	0	0	0	0	0	0	0	0	0	0	0	0	0	0	0	0	0	0	0	0	0	0	0	0	0	0	0	0	0
AT1G07777	0	0	0	0	0	0	0	1	0	0	0	1	0	0	0	0	0	0	0	0	0	0	0	0	0	0	0	0	0	0	0	0	0	0	0	0
AT1G07780	30	8	9	2	59	54	159	3	31	63	8	31	13	6	2	7	1	7	1	16	12	13	10	5	9	10	2	8	6	3	0	2	1	3	1	1
AT1G07783	0	0	0	0	0	0	0	0	0	0	0	0	2	1	0	0	0	2	0	1	1	2	2	1	0	0	0	0	0	0	0	0	0	0	0	0
AT1G07787	0	0	0	0	0	0	0	0	0	0	0	0	0	0	0	0	0	0	0	0	0	0	0	0	0	0	0	0	0	0	0	0	0	0	0	0
AT1G07790	104	60	82	3	348	150	384	78	1257	1703	113	168	192	122	55	461	3	55	35	90	211	203	113	31	41	100	2	59	80	39	0	8	55	61	3	13
AT1G07793	0	0	0	0	0	0	0	0	0	1	0	0	0	0	0	0	0	0	0	0	0	0	0	0	0	0	0	0	0	0	0	0	0	0	0	0
AT1G07795	0	1	0	2	1	5	12	1	2	26	3	3	6	2	2	2	0	2	3	1	199	127	298	1	1	1	0	1	1	5	2	0	1	1	92	49
AT1G07803	0	0	0	0	0	0	0	0	0	0	0	0	0	0	0	0	0	1	0	0	0	0	1	0	0	0	0	1	0	1	0	0	0	0	0	0
AT1G07807	0	0	0	0	0	0	0	0	0	0	0	0	0	0	0	0	0	0	0	0	0	0	0	0	0	0	0	0	0	0	0	0	0	0	0	0
AT1G07810	83	39	68	5	177	135	298	122	47	139	18	100	155	142	13	28	4	110	68	215	324	309	212	33	98	95	17	68	150	28	5	14	50	45	35	19
AT1G07813	0	0	0	0	0	0	0	0	0	0	0	0	0	0	0	0	0	0	0	0	0	0	0	0	0	0	0	0	0	0	0	0	0	0	0	0
AT1G07820	241	193	398	26	869	490	2179	416	5464	10339	389	655	771	515	350	2081	29	530	179	919	1369	2256	1092	137	223	265	33	312	555	263	26	39	357	421	80	63
AT1G07823	0	0	0	0	0	0	0	0	0	0	0	0	0	0	0	0	0	0	0	0	0	0	0	0	0	0	0	0	0	0	0	0	0	0	0	0
AT1G07827	0	0	0	0	0	0	0	0	0	0	0	0	0	0	0	0	0	0	0	0	0	0	0	0	0	0	0	0	0	0	0	0	0	0	0	0
AT1G07830	176	32	93	44	552	468	1602	61	106	525	30	228	23	19	4	9	3	10	2	91	190	44	31	41	66	54	5	60	9	4	3	2	3	13	10	7
AT1G07833	0	0	0	0	0	0	0	0	0	0	0	0	0	0	0	0	0	0	0	0	0	0	0	0	0	0	0	0	0	0	0	0	0	0	0	0
AT1G07837	0	0	0	0	0	0	0	0	0	0	0	0	0	0	0	0	0	0	0	0	0	1	3	0	0	0	0	0	0	0	0	0	0	0	0	0
AT1G07840	36	14	23	7	95	61	207	18	30	67	11	44	42	17	6	4	2	15	3	47	49	45	20	15	31	17	1	27	12	10	0	1	19	22	5	1
AT1G07843	0	0	0	0	0	0	0	0	0	0	0	0	0	0	0	0	0	0	0	0	0	0	0	0	0	0	0	0	0	0	0	0	0	0	0	0
AT1G07847	0	1	0	0	2	2	0	1	0	3	0	1	2	2	1	0	0	0	1	1	3	3	2	0	1	1	0	2	1	0	0	0	0	0	1	0
AT1G07850	0	0	0	0	5	0	3	0	0	0	0	0	1	0	0	0	0	1	0	0	0	0	1	0	1	0	0	0	0	0	0	0	0	0	0	0
AT1G07853	0	0	0	0	0	0	0	0	0	0	0	0	0	0	0	0	0	0	0	0	0	0	0	0	0	0	0	0	0	0	0	0	0	0	0	0
AT1G07857	0	0	0	0	0	0	0	1	0	0	0	1	0	0	0	0	0	0	0	0	0	0	0	0	0	0	0	0	0	0	0	0	0	0	0	0
AT1G07860	0	0	0	0	0	0	0	0	0	0	0	0	0	0	0	0	0	0	0	0	0	0	0	0	0	0	0	0	0	0	0	0	0	0	0	0
AT1G07863	0	0	0	0	0	0	0	0	0	0	0	0	0	0	0	0	0	0	0	0	0	0	0	0	0	0	0	0	0	0	0	0	0	0	0	0
AT1G07867	0	0	0	0	0	0	0	0	0	0	0	0	0	0	0	0	0	0	0	0	0	0	0	0	0	0	0	0	0	0	0	0	0	0	0	0
AT1G07870	207	112	111	4	322	269	98	49	108	81	32	116	682	186	98	73	4	134	100	159	103	281	178	168	248	55	13	262	163	84	1	28	248	136	13	14
AT1G07873	0	0	0	0	0	0	0	0	0	0	0	0	0	0	0	0	0	0	0	0	0	0	0	0	0	0	0	0	0	0	0	0	0	0	0	0
AT1G07877	0	0	0	0	0	0	0	0	0	0	0	0	0	0	0	0	0	0	0	0	0	0	0	0	0	0	0	0	0	0	0	0	0	0	0	0
AT1G07880	2	0	2	0	1	9	0	0	0	0	0	1	13	2	11	1	0	2	1	1	0	6	2	7	0	1	0	2	0	5	0	0	1	5	3	0
AT1G07883	0	0	0	0	0	0	0	0	0	0	0	0	0	0	0	0	0	0	0	0	0	0	0	0	0	0	0	0	0	0	0	0	0	0	0	0
AT1G07885	10	6	6	0	5	16	3	1	5	2	0	1	65	6	29	4	0	14	3	8	17	14	16	2	8	0	1	5	6	26	0	2	9	17	1	0
AT1G07887	0	0	0	0	1	0	0	0	0	1	0	0	0	0	0	0	0	0	0	0	0	0	0	0	0	0	0	1	1	0	0	0	0	0	0	0
AT1G07890	1932	999	1376	348	3680	3465	3324	598	744	2300	269	795	6208	2319	1590	768	193	1487	645	2279	5245	4832	5878	1089	1207	616	129	1325	1823	911	310	186	1133	1543	2354	1217
AT1G07893	0	0	0	0	1	2	2	0	1	3	0	0	2	2	0	2	0	0	0	2	1	5	1	0	0	0	0	2	3	0	1	0	0	0	0	0
AT1G07897	21	1	1	0	21	31	76	4	5	40	0	11	14	16	1	8	0	6	0	20	20	6	8	7	14	7	1	4	12	3	0	0	3	2	0	0
AT1G07900	3	0	0	0	0	3	0	0	0	3	0	0	0	0	0	0	0	0	0	0	1	0	0	6	0	0	0	1	0	0	0	0	0	0	0	0
AT1G07901	0	0	0	0	0	0	0	0	0	0	0	0	0	0	0	0	0	0	0	0	0	0	0	0	0	0	0	0	0	0	0	0	0	0	0	0
AT1G07902	51	41	57	5	83	91	123	11	28	73	7	24	65	32	15	9	3	36	11	69	110	102	78	20	30	29	1	51	31	14	5	0	28	29	9	11
AT1G07903	0	0	0	0	0	0	0	0	0	0	0	0	0	0	0	0	0	0	0	0	0	0	0	0	0	0	0	0	0	0	0	0	0	0	0	0
AT1G07907	0	0	0	0	0	0	0	0	0	0	0	0	0	0	0	0	0	0	0	0	0	0	0	0	0	0	0	0	0	0	0	0	0	0	0	0
AT1G07910	15	9	12	0	30	27	33	13	7	15	8	14	19	5	4	1	0	10	2	9	15	24	16	7	13	5	3	10	4	5	0	1	2	6	6	6
AT1G07913	0	0	0	0	0	0	0	0	0	0	0	0	0	0	0	0	0	0	0	0	0	0	0	0	0	0	0	0	0	0	0	0	0	0	0	0
AT1G07917	0	0	0	0	0	0	0	0	0	0	0	0	0	0	0	0	0	1	1	0	1	1	1	0	0	0	0	0	0	0	0	0	0	0	0	0
AT1G07920	1776	647	1414	309	5736	2909	10026	790	1041	4783	372	1860	1651	1437	154	417	77	384	309	2177	5359	2621	2503	563	2189	1227	154	1501	992	221	57	55	411	191	465	262
AT1G07923	0	0	0	0	0	0	0	0	0	0	0	0	0	0	0	0	0	0	0	0	0	0	0	0	0	0	0	0	0	0	0	0	0	0	0	0
AT1G07927	0	0	0	0	0	0	0	0	0	0	0	0	0	0	0	0	0	0	0	0	0	0	0	0	0	0	0	0	0	0	0	0	0	0	0	0
AT1G07930	704	244	354	98	1903	1031	3781	276	403	1585	112	760	477	425	65	129	18	117	67	703	1857	474	855	206	594	325	31	434	239	59	17	22	137	73	165	91
AT1G07933	0	0	0	0	0	0	0	0	0	0	0	0	0	1	0	1	0	0	0	1	1	0	0	0	0	0	0	0	1	0	0	0	0	0	0	0
AT1G07937	0	0	0	0	0	0	0	0	0	0	0	0	0	0	0	0	0	0	0	0	0	0	0	0	0	0	0	0	0	0	0	0	0	0	0	0
AT1G07940	1693	576	894	341	5613	2154	6083	562	883	2988	195	1298	1642	1803	138	470	113	344	200	1622	4236	2058	2851	485	1687	1008	100	1289	1156	214	103	45	405	230	978	555
AT1G07943	0	1	0	0	1	0	2	0	0	1	0	1	1	0	0	1	0	0	0	0	0	2	1	0	1	1	0	1	1	0	0	0	0	0	0	0
AT1G07947	0	0	0	0	0	0	0	0	0	0	0	0	0	0	0	0	0	0	0	0	0	0	0	0	0	0	0	0	0	0	0	0	0	0	0	0
AT1G07950	156	76	70	22	331	266	553	86	89	284	32	93	219	182	31	55	23	166	50	281	371	331	262	66	145	98	22	127	228	52	22	7	70	78	34	21
AT1G07957	0	0	0	0	0	0	0	0	0	0	0	0	0	0	0	0	0	0	0	0	0	0	0	0	0	0	0	0	0	0	0	0	0	0	0	0
AT1G07960	362	141	261	60	1007	678	2202	251	229	1425	84	388	808	684	150	177	53	537	171	1373	2758	2304	2371	171	471	419	38	351	915	247	68	39	306	314	758	370
AT1G07963	0	0	0	0	0	0	0	0	0	0	0	0	0	0	0	0	0	0	0	0	0	0	0	0	0	0	0	0	0	0	0	0	0	0	0	0
AT1G07967	0	0	0	0	0	0	0	0	0	0	0	0	0	0	0	0	0	0	0	0	0	0	0	0	0	0	0	0	0	0	0	0	0	0	0	0
AT1G07970	20	8	8	5	66	24	126	11	25	51	3	44	15	17	2	9	1	2	0	20	32	14	11	4	14	8	0	20	9	2	2	2	3	4	2	2
AT1G07973	0	0	0	0	0	0	0	0	0	0	0	0	0	0	0	0	0	0	0	0	0	0	0	0	0	0	0	0	0	0	0	0	0	0	0	0
AT1G07977	1	0	0	0	0	0	0	0	0	0	0	0	0	0	0	0	0	0	0	1	0	0	0	1	0	1	0	0	0	0	0	0	0	0	0	0
AT1G07980	233	104	118	16	421	365	477	136	111	368	50	177	533	260	81	97	13	375	69	508	705	769	767	98	142	98	11	119	429	197	16	27	121	106	66	35
AT1G07983	2	0	0	0	1	1	0	0	1	0	0	0	1	0	0	0	0	0	0	1	0	0	0	0	0	0	0	0	1	0	0	0	0	1	0	0
AT1G07985	384	41	54	7	726	166	1205	86	114	855	29	138	2779	1737	187	523	7	1370	236	1940	1380	1205	1283	81	89	114	10	104	4966	1514	25	260	484	141	33	55
AT1G07987	0	0	0	0	1	1	1	1	0	0	0	0	1	0	0	0	0	1	0	0	0	0	3	0	0	0	0	0	0	0	0	0	0	0	0	0
AT1G07990	61	35	50	4	110	108	81	57	31	69	15	64	201	110	39	26	3	106	77	85	165	193	213	48	74	65	16	81	81	51	10	15	81	49	29	20
AT1G07993	0	0	0	0	0	0	0	0	0	0	0	0	0	0	0	0	0	0	0	0	0	0	0	0	0	0	1	0	0	0	0	0	0	0	0	0
AT1G07997	0	0	0	0	0	0	0	0	0	0	0	0	0	0	0	0	0	0	0	0	0	0	0	0	0	0	0	0	0	0	0	0	0	0	0	0
AT1G08000	22	17	16	2	56	45	75	22	22	41	8	38	56	59	4	14	0	30	19	68	62	71	57	9	25	8	2	16	68	20	0	0	10	8	6	4
AT1G08003	0	0	0	0	0	0	1	0	0	0	0	0	0	1	0	0	0	1	0	0	0	1	0	0	0	0	0	0	1	0	0	0	0	0	0	0
AT1G08005	0	0	0	0	1	0	2	0	2	1	0	0	1	0	0	1	0	1	0	1	2	1	2	0	0	1	0	1	0	0	0	0	0	1	0	0
AT1G08007	0	0	0	0	0	0	0	0	0	0	0	0	0	0	0	0	0	0	0	0	3	4	4	0	0	0	0	0	0	0	0	0	0	0	5	1
AT1G08010	126	106	142	8	461	151	905	194	234	712	51	447	519	723	45	217	19	334	67	1133	658	359	379	80	331	175	64	273	1244	81	25	17	94	54	24	16
AT1G08013	0	0	0	0	0	0	0	0	0	0	0	0	0	0	0	0	0	0	0	0	0	0	0	0	0	0	0	0	0	0	0	0	0	0	0	0
AT1G08017	0	0	0	0	0	0	0	0	0	0	0	0	0	0	0	0	0	0	0	0	0	0	0	0	0	0	0	0	0	0	0	0	0	0	0	0
AT1G08023	0	0	0	0	0	0	0	0	0	0	0	0	0	0	0	0	0	0	0	0	0	0	1	0	0	0	0	0	0	0	0	0	0	0	0	0
AT1G08027	0	0	0	0	0	0	0	0	0	0	0	0	0	0	0	0	0	0	0	0	0	0	0	0	0	0	0	0	0	0	0	0	0	0	0	0
AT1G08030	101	51	65	12	181	181	151	66	54	111	16	74	136	105	20	31	10	69	10	179	81	12	27	66	111	41	3	194	165	24	8	6	22	31	2	2
AT1G08033	0	0	0	0	0	0	0	0	0	0	0	0	0	0	0	0	0	0	0	0	0	0	0	0	0	0	0	0	0	0	0	0	0	0	0	0
AT1G08035	0	0	0	0	1	0	7	0	0	1	0	0	1	1	0	0	0	2	1	3	2	6	4	0	1	0	0	0	0	0	0	0	0	0	0	0
AT1G08037	1	0	0	0	0	0	2	1	0	4	0	1	2	0	1	0	0	3	0	5	8	6	7	0	2	0	0	0	4	2	0	0	2	0	1	0
AT1G08040	38	12	28	6	60	42	44	22	25	16	6	35	64	50	10	13	3	28	22	34	48	111	57	19	30	39	6	46	52	10	4	5	26	21	7	5
AT1G08043	1	0	0	0	4	3	7	1	1	2	1	7	4	2	0	1	0	2	0	3	0	2	0	0	3	1	1	3	2	0	0	1	0	0	0	0
AT1G08047	0	0	0	0	0	0	0	0	0	0	0	0	0	0	0	0	0	0	0	0	0	0	0	0	0	0	0	0	0	0	0	0	0	0	0	0
AT1G08050	477	377	201	10	342	677	23	28	113	60	20	20	352	45	43	24	1	74	51	52	172	310	278	561	205	31	21	389	20	34	2	6	100	18	27	15
AT1G08053	0	0	0	0	0	0	0	0	0	0	0	0	0	0	0	0	0	0	0	0	0	0	0	0	0	0	0	0	0	0	0	0	0	0	0	0
AT1G08057	0	0	0	0	0	0	0	0	0	0	0	0	0	0	0	0	0	0	0	0	0	0	0	0	0	0	0	0	0	0	0	0	0	0	0	0
AT1G08060	27	27	12	2	32	23	22	50	23	21	18	28	47	23	11	5	2	22	12	23	56	85	64	24	17	18	4	19	31	11	4	6	16	12	8	4
AT1G08063	0	0	0	0	0	0	0	0	0	0	0	0	0	0	0	0	0	0	0	0	0	0	0	0	0	0	0	0	0	0	0	0	0	0	0	0
AT1G08065	0	0	0	0	0	0	0	0	0	0	0	0	0	0	0	0	0	0	0	0	0	0	0	0	0	0	0	0	0	0	0	0	0	0	0	0
AT1G08070	5	3	1	0	21	17	23	1	5	12	1	11	0	0	0	0	0	0	0	2	1	0	1	1	3	3	0	2	0	0	1	0	0	0	0	1
AT1G08073	0	0	0	0	0	0	0	0	0	0	0	0	0	0	0	0	0	0	0	0	0	0	0	0	0	0	0	0	0	0	0	0	0	0	0	0
AT1G08077	0	0	0	0	0	0	0	0	0	0	0	0	0	0	0	0	0	0	0	0	0	0	0	0	0	0	0	0	0	0	0	0	0	0	0	0
AT1G08080	0	0	0	0	0	0	0	0	0	0	0	0	0	0	0	0	0	0	0	0	0	0	0	0	0	0	0	0	0	0	0	0	0	0	0	0
AT1G08087	0	0	0	0	0	0	0	0	0	0	0	0	0	0	0	0	0	0	0	0	0	2	0	0	0	0	0	0	0	0	0	0	0	0	0	0
AT1G08090	0	0	0	0	0	0	0	0	0	0	0	0	0	0	0	0	0	0	0	0	0	19	1	0	0	0	0	0	0	0	1	0	0	0	21	11
AT1G08093	0	0	0	0	0	0	0	0	0	0	0	0	0	1	0	0	0	0	0	0	0	0	0	0	0	0	0	0	1	1	0	0	0	0	0	0
AT1G08097	0	0	0	0	0	0	0	0	0	0	0	0	0	0	0	0	0	0	0	0	0	0	0	0	0	0	0	0	0	0	0	0	0	0	0	0
AT1G08100	0	0	0	0	0	0	0	0	1	0	0	0	1	0	0	0	0	0	0	0	1	16	7	0	0	0	0	0	0	0	0	0	0	0	29	14
AT1G08103	1	1	0	0	2	2	0	1	2	0	1	1	0	0	0	1	0	0	0	1	0	0	0	2	0	0	0	0	0	0	0	0	0	0	0	0
AT1G08107	0	0	0	0	0	0	0	0	0	0	0	0	0	0	0	0	0	0	0	0	0	0	0	0	0	0	0	0	0	0	0	0	0	0	0	0
AT1G08110	780	365	571	95	1525	969	1461	253	276	770	125	389	1081	746	155	209	65	214	19	835	777	191	385	270	668	321	37	609	703	223	62	27	235	125	57	49
AT1G08113	0	0	0	0	0	0	0	0	0	0	0	0	0	0	0	0	0	0	0	0	0	0	0	0	0	0	0	0	0	0	0	0	0	0	0	0
AT1G08115	0	0	0	0	0	0	0	0	0	0	0	0	0	0	0	0	0	0	0	0	0	1	0	0	0	0	0	0	0	0	0	0	0	0	0	0
AT1G08117	0	0	0	0	0	0	0	0	0	0	0	0	0	0	0	0	0	0	0	0	0	0	0	0	0	0	0	0	0	0	0	0	0	0	0	0
AT1G08120	1	0	0	0	0	0	3	0	0	0	0	1	0	0	0	0	0	0	0	0	0	0	0	0	0	0	0	0	0	0	0	0	0	0	0	0
AT1G08123	0	0	0	0	0	0	0	0	0	0	0	0	0	0	0	0	0	0	0	0	0	0	0	0	0	0	0	0	0	0	0	0	0	0	0	0
AT1G08125	48	21	42	8	153	76	208	18	34	101	13	60	60	85	4	16	9	13	1	61	89	8	9	11	46	30	1	57	52	6	3	1	7	6	2	3
AT1G08127	0	0	0	0	0	0	0	0	0	0	0	0	0	0	0	0	0	0	0	0	1	0	0	0	0	0	0	0	0	0	0	0	0	0	0	0
AT1G08130	31	10	11	11	115	47	97	13	29	45	10	44	31	27	4	15	1	6	6	19	32	42	28	23	28	13	1	25	20	10	1	4	21	10	9	1
AT1G08133	0	0	0	0	0	1	0	0	0	0	0	0	0	0	0	0	0	0	0	0	1	0	0	0	0	0	0	0	0	0	0	0	0	0	0	0
AT1G08135	0	0	0	0	0	0	0	0	0	2	0	0	0	0	0	0	0	1	0	0	2	2	3	0	0	0	0	0	0	0	0	0	0	0	0	0
AT1G08137	0	0	0	0	0	0	0	0	0	0	0	0	0	0	0	0	0	0	0	0	0	0	0	0	0	0	0	0	0	0	0	0	0	0	0	0
AT1G08140	0	0	0	0	0	0	0	0	0	0	0	0	0	0	0	0	0	0	0	0	0	0	0	0	0	0	0	0	0	0	0	0	0	0	0	0
AT1G08143	0	0	0	0	0	0	0	0	0	0	0	0	0	0	0	0	0	0	0	0	0	0	0	0	0	0	0	0	0	0	0	0	0	0	0	0
AT1G08147	0	0	0	0	0	0	0	0	0	0	0	0	0	0	0	0	0	0	0	0	1	0	1	0	0	0	0	0	0	0	0	0	0	0	0	0
AT1G08150	0	0	0	0	0	0	0	0	0	0	0	0	0	0	0	0	0	0	0	0	0	0	0	0	0	0	0	0	0	0	0	0	0	0	0	0
AT1G08153	0	0	0	0	0	0	0	0	0	0	0	0	0	0	0	0	0	0	0	0	0	0	0	0	0	0	0	0	0	0	0	0	0	0	0	0
AT1G08157	0	0	0	0	0	0	0	0	0	0	0	0	0	0	0	0	0	0	0	0	0	0	0	0	0	0	0	0	0	0	0	0	0	0	0	0
AT1G08160	1	2	705	4	2	3	4	17	0	0	1	3	1	0	0	1	0	2	0	2	2	0	2	0	1	0	0	10	0	0	0	0	7	6	1	0
AT1G08163	0	0	0	0	0	0	0	0	0	0	0	0	0	0	0	0	0	0	0	0	0	0	0	0	0	0	0	0	0	0	0	0	0	0	0	0
AT1G08165	0	2	1	0	3	0	0	0	0	0	0	0	0	0	0	0	0	0	0	1	4	1	1	1	0	0	0	2	0	1	0	0	0	0	0	0
AT1G08170	0	0	0	0	0	0	0	0	0	0	0	0	0	1	0	0	0	0	0	0	0	0	0	0	0	0	0	0	0	0	0	0	0	0	0	0
AT1G08173	1	0	1	1	0	0	0	1	0	0	0	1	2	2	0	0	0	1	12	0	0	0	0	0	0	0	0	1	2	71	30	7	4	3	0	0
AT1G08177	0	0	0	0	0	0	0	0	0	0	0	0	0	0	0	0	0	0	0	0	0	0	0	0	0	0	0	0	0	0	0	0	0	0	0	0
AT1G08180	51	34	10	6	27	92	25	23	16	30	9	17	269	41	66	16	7	22	10	16	28	10	21	8	5	1	0	10	76	130	13	7	52	69	1	0
AT1G08183	0	0	0	0	0	0	0	0	0	1	0	0	0	0	0	0	0	0	0	1	0	18	1	0	0	0	0	0	0	0	0	0	0	0	4	1
AT1G08190	231	128	123	39	430	253	123	79	74	133	26	71	860	408	89	78	45	299	116	263	427	690	828	126	205	141	38	290	415	180	60	63	254	147	342	184
AT1G08193	0	0	0	0	0	0	0	0	0	0	0	0	0	0	0	0	0	0	0	2	0	0	1	0	0	0	0	0	0	0	0	0	0	0	0	0
AT1G08200	2719	1977	3217	367	7419	3447	4777	1543	1592	5696	284	1505	10877	7740	1015	2346	387	5828	440	11917	9259	3282	5575	1339	5262	2479	234	2909	14501	2411	763	499	425	244	1662	761
AT1G08207	0	0	1	0	0	0	0	0	0	0	0	0	0	0	0	0	0	0	0	0	0	0	0	0	1	0	0	0	0	0	0	0	1	0	0	0
AT1G08210	201	86	88	10	234	295	122	87	83	82	32	100	270	81	45	29	1	121	51	155	145	146	142	143	187	49	5	197	95	76	1	18	67	44	4	5
AT1G08213	0	2	0	0	3	10	6	2	2	3	0	0	8	4	4	2	1	5	1	1	10	9	19	0	0	1	0	0	2	5	0	0	7	13	2	1
AT1G08217	0	1	0	0	1	0	1	0	0	4	0	0	1	0	1	1	0	5	0	3	19	24	25	0	0	0	0	1	3	1	0	0	5	2	0	0
AT1G08220	35	6	13	2	103	62	173	2	16	68	4	20	18	6	7	6	0	2	3	4	38	23	10	16	17	11	0	16	1	3	0	0	18	19	6	4
AT1G08223	0	0	0	0	0	0	0	0	0	0	0	0	0	0	0	0	0	0	0	0	0	0	0	0	0	0	0	0	0	0	0	0	0	0	0	0
AT1G08227	0	0	0	0	0	0	0	0	0	0	0	0	0	0	0	0	0	0	0	0	0	0	0	0	0	0	0	0	0	0	0	0	0	0	0	0
AT1G08230	68	29	21	4	69	145	18	7	55	17	1	1	48	8	22	9	1	53	15	22	8	11	11	162	407	52	3	186	38	115	6	8	23	35	2	1
AT1G08237	1	0	2	0	0	2	0	0	0	0	0	0	0	0	0	0	0	0	0	0	0	0	0	0	0	0	0	0	0	0	0	0	0	0	0	0
AT1G08240	0	0	0	0	0	0	0	0	0	0	0	0	0	0	0	0	0	0	0	0	0	0	0	0	0	0	0	0	0	0	0	0	0	0	0	0
AT1G08247	0	0	0	0	0	0	0	0	0	0	0	0	0	0	0	0	0	0	0	0	0	0	0	0	0	0	0	0	0	0	0	0	0	0	0	0
AT1G08250	16	5	12	2	32	40	33	7	10	17	2	11	53	35	30	12	2	4	8	10	4	4	0	46	51	14	0	23	25	22	3	1	27	39	0	0
AT1G08253	0	0	0	0	0	0	0	0	0	0	0	0	0	0	0	0	0	0	0	0	0	0	0	0	0	0	0	0	0	0	0	0	0	0	0	0
AT1G08257	0	0	0	0	0	0	0	0	0	0	0	0	0	0	0	0	0	0	0	0	0	0	0	0	0	0	0	0	0	0	0	0	0	0	0	0
AT1G08260	15	5	7	4	20	14	27	9	20	12	7	9	12	5	1	7	0	2	1	3	1	1	2	4	9	3	0	8	4	3	0	2	2	2	0	0
AT1G08263	0	0	0	0	0	0	0	0	0	0	0	0	0	0	0	0	0	0	0	0	0	0	0	0	0	0	0	0	0	0	0	0	0	0	0	0
AT1G08267	0	0	0	0	0	0	0	0	0	0	0	0	0	0	0	0	0	0	0	0	0	0	0	0	0	0	0	0	0	0	0	0	0	0	0	0
AT1G08270	9	8	12	0	10	10	11	9	5	10	4	6	49	7	11	1	0	40	11	30	82	155	170	7	12	3	2	5	22	14	0	1	33	19	0	0
AT1G08273	0	0	0	0	1	1	0	0	0	0	0	1	0	0	0	0	0	1	0	0	0	0	0	0	0	0	0	0	0	0	0	0	0	0	0	0
AT1G08277	0	0	0	0	0	0	0	0	0	0	0	0	0	0	0	0	0	0	0	0	0	0	0	0	0	0	0	0	0	0	0	0	0	0	0	0
AT1G08280	18	12	10	2	39	42	95	22	21	56	3	33	10	16	2	6	1	7	2	30	43	53	22	18	24	30	6	12	17	4	2	1	2	7	18	7
AT1G08283	0	3	7	4	13	12	6	2	84	1	1	1	8	3	1	0	6	5	2	8	8	15	2	72	1512	1272	146	58	2	12	5	1	2	0	3	5
AT1G08287	0	0	0	0	0	0	0	0	0	0	0	0	0	0	0	0	0	0	0	0	0	0	0	0	0	0	0	0	0	0	0	0	0	0	0	0
AT1G08290	2	17	2	0	0	82	1	0	0	1	0	0	3	0	3	1	0	0	0	0	0	0	0	40	3	0	0	1	0	1	0	0	2	14	0	0
AT1G08293	1	1	0	0	0	1	9	0	0	3	0	2	0	1	0	0	0	0	0	2	1	1	0	0	3	2	0	0	1	0	0	1	0	0	0	0
AT1G08297	0	0	0	0	0	0	0	0	0	0	0	0	0	0	0	0	0	0	0	0	0	0	0	0	0	0	0	0	0	0	0	0	0	0	0	0
AT1G08300	32	17	10	0	37	57	20	7	21	14	11	17	12	5	3	1	0	2	7	3	17	33	33	28	25	3	1	17	1	6	0	2	6	12	0	1
AT1G08303	0	0	0	0	0	0	0	0	0	0	0	0	0	0	0	0	0	0	0	0	0	0	0	0	0	0	0	0	0	0	0	0	0	0	0	0
AT1G08307	0	0	0	0	0	0	0	0	0	0	0	0	0	0	0	0	0	0	0	0	0	0	0	0	0	0	0	0	0	0	0	0	0	0	0	0
AT1G08310	2	5	2	0	6	9	24	65	8	10	0	13	15	9	1	0	4	14	37	8	8	223	41	3	8	4	1	8	14	6	1	1	4	0	3	9
AT1G08313	0	0	0	0	0	0	0	0	0	0	0	0	0	0	0	0	0	0	0	0	0	0	0	0	0	0	0	0	0	0	0	0	0	0	0	0
AT1G08315	167	85	64	1	111	319	105	59	73	133	17	74	519	123	126	68	1	118	149	160	192	312	226	86	83	45	31	77	127	198	4	40	170	137	18	17
AT1G08317	0	0	0	0	0	0	0	0	0	0	0	0	0	0	0	0	0	0	0	1	0	0	0	0	0	0	0	0	0	0	0	0	0	0	0	0
AT1G08320	5	0	4	0	4	9	2	7	7	5	0	7	170	0	74	3	3	24	245	2	2	108	39	6	6	2	3	2	3	141	7	8	457	188	51	41
AT1G08323	0	0	1	0	0	0	0	0	0	0	0	0	0	1	0	0	0	0	0	0	0	0	0	0	0	0	0	0	0	0	0	0	0	0	0	0
AT1G08327	0	0	0	0	0	0	0	0	0	0	0	0	0	0	0	0	0	0	0	0	0	0	0	0	0	0	0	0	0	0	0	0	0	0	0	0
AT1G08333	0	0	0	0	0	0	0	0	0	0	0	0	0	0	0	0	0	0	0	0	0	0	0	0	0	0	0	0	0	0	0	0	0	0	0	0
AT1G08337	0	0	0	0	0	0	0	0	0	0	0	0	0	0	0	0	0	0	0	0	0	0	0	0	0	0	0	0	0	0	0	0	0	0	0	0
AT1G08340	23	5	16	2	23	39	38	135	38	33	55	48	36	13	8	6	2	10	6	33	159	3907	2200	7	17	342	811	13	23	7	0	3	11	2	1731	1225
AT1G08343	0	0	0	0	0	0	0	0	0	0	0	0	0	0	0	0	0	0	0	0	0	0	0	0	0	0	0	0	0	0	0	0	0	0	0	0
AT1G08347	0	0	0	0	0	0	0	0	0	0	0	0	0	0	0	0	0	0	0	0	0	0	0	0	0	0	0	0	0	0	0	0	0	0	0	0
AT1G08350	14	13	32	3	99	37	400	40	29	248	110	83	135	130	11	32	13	76	11	238	466	238	287	10	56	49	0	22	176	40	24	8	7	13	76	45
AT1G08353	0	0	0	0	0	0	0	0	0	0	0	0	0	0	0	0	0	0	0	0	0	0	0	0	0	0	0	0	0	0	0	0	0	0	0	0
AT1G08357	0	0	0	0	0	0	0	0	0	0	0	0	0	0	0	0	0	0	0	0	0	0	0	0	0	0	0	0	0	0	0	0	0	0	0	0
AT1G08360	2324	502	1177	629	9121	5923	20475	1059	1778	8839	557	3101	846	1034	147	421	66	287	67	3111	7530	451	1472	478	1770	1172	99	900	737	113	63	43	154	134	183	83
AT1G08363	0	0	0	0	0	0	0	0	0	0	0	0	1	0	1	0	0	0	0	0	0	0	0	0	0	0	0	0	0	0	0	0	0	0	0	0
AT1G08367	0	0	0	0	0	0	0	0	0	0	0	0	0	0	0	0	0	0	0	0	0	0	0	0	0	0	0	0	0	0	0	0	0	0	0	0
AT1G08370	186	110	161	41	470	250	381	162	113	258	44	173	446	377	56	96	27	118	72	315	479	446	401	123	280	275	49	233	377	66	27	20	154	82	111	63
AT1G08377	0	0	0	0	0	0	0	0	0	0	0	0	0	0	0	0	0	0	0	0	0	0	0	0	0	0	0	0	0	0	0	0	0	0	0	0
AT1G08380	11	10	5	1	6	17	1	3	1	1	0	1	35	9	2	1	0	1	3	0	3	9	2	2	1	0	0	2	6	20	16	2	7	1	1	2
AT1G08383	0	0	0	0	0	0	0	0	0	0	0	0	0	0	0	0	0	0	0	0	0	0	0	0	0	0	0	0	0	0	0	0	0	0	0	0
AT1G08387	1	0	0	0	0	0	0	0	0	0	0	1	0	0	0	0	0	0	0	2	0	0	0	0	0	0	0	0	1	0	0	0	0	0	0	0
AT1G08390	25	9	13	8	70	32	149	11	12	66	4	29	46	36	4	15	3	26	7	30	63	85	66	0	12	8	0	14	20	15	1	0	1	4	13	10
AT1G08393	0	0	0	0	0	0	0	0	0	0	0	0	0	0	0	0	0	0	0	0	0	0	0	0	0	0	0	0	0	0	0	0	0	0	0	0
AT1G08397	0	0	0	0	0	0	0	0	0	0	0	0	0	0	0	0	0	0	0	0	0	0	0	0	0	0	0	0	0	0	0	0	0	0	0	0
AT1G08400	8	9	9	1	21	21	25	9	9	11	5	8	18	4	5	8	1	4	3	4	15	33	27	7	1	8	3	5	4	8	0	3	13	11	0	1
AT1G08403	0	0	0	0	0	0	0	0	0	0	0	0	0	0	0	0	0	0	0	0	1	0	0	0	0	0	0	0	0	0	0	0	0	0	1	0
AT1G08410	7	4	4	4	59	40	136	3	11	44	7	52	4	4	0	3	0	5	2	7	6	3	7	1	6	4	0	1	0	1	0	0	10	5	4	1
AT1G08413	0	0	0	0	0	0	0	0	0	0	0	0	0	0	0	0	0	0	0	0	0	0	0	0	0	0	0	0	0	0	0	0	0	0	0	0
AT1G08417	0	0	0	0	0	0	0	0	0	0	0	0	0	0	0	0	0	0	0	0	0	0	0	0	0	0	0	0	0	0	0	0	0	0	0	0
AT1G08420	94	87	105	19	236	115	80	42	52	54	14	28	240	150	26	31	17	95	45	113	154	274	249	65	138	93	22	189	107	45	13	10	56	44	98	54
AT1G08427	0	0	0	0	0	0	0	0	0	0	0	0	0	0	0	0	0	0	0	0	0	0	0	0	0	0	0	0	0	0	0	0	0	0	0	0
AT1G08430	2	0	2	0	5	4	5	1	1	6	0	0	26	11	1	4	0	0	1	2	3	17	3	0	3	1	0	1	2	3	2	0	8	25	4	3
AT1G08433	0	2	0	0	0	0	0	0	0	0	0	1	3	0	1	0	0	4	2	1	2	1	2	4	0	0	2	3	0	6	0	0	4	2	0	0
AT1G08437	1	1	0	0	1	1	0	0	0	0	0	0	0	0	0	0	0	0	0	0	0	0	0	0	0	0	0	1	0	0	0	0	3	1	0	0
AT1G08440	42	5	0	0	4	100	2	1	4	4	0	2	4	2	0	0	0	0	0	1	4	3	3	8	1	0	0	1	1	0	0	0	1	0	0	0
AT1G08443	0	0	0	0	0	0	0	0	5	2	1	0	2	1	1	0	0	2	2	0	0	0	0	0	0	0	0	0	0	1	0	0	0	0	0	0
AT1G08447	0	0	0	0	0	0	0	0	0	0	0	0	0	0	0	0	0	0	0	0	0	0	0	0	0	0	0	0	0	0	0	0	0	0	0	0
AT1G08450	18	9	11	4	31	32	32	6	6	18	5	16	19	24	0	4	0	9	3	35	29	6	19	10	12	11	1	17	32	3	8	5	3	3	3	4
AT1G08453	0	0	0	0	0	0	0	0	0	0	0	0	0	0	0	0	0	0	0	0	0	0	0	0	0	0	0	0	0	0	0	0	0	0	0	0
AT1G08457	1	1	0	0	2	0	1	0	0	0	0	0	0	0	0	0	0	0	0	0	1	1	0	0	1	0	0	0	0	0	0	0	0	0	0	0
AT1G08460	112	47	69	11	207	149	188	54	54	121	28	78	286	134	37	32	18	131	32	159	181	316	300	47	96	36	9	120	70	66	9	10	74	35	57	45
AT1G08463	0	0	0	0	0	0	0	0	0	0	0	0	0	0	0	0	0	0	0	0	0	0	0	0	0	0	0	0	0	0	0	0	0	0	0	0
AT1G08465	0	0	1	0	0	0	0	0	0	1	0	0	0	0	0	0	0	0	0	0	1	0	1	0	0	0	0	0	0	0	1	0	1	0	0	0
AT1G08470	105	47	60	19	291	108	267	72	55	176	19	89	186	216	18	54	22	22	4	151	210	13	39	27	158	86	2	111	189	31	15	7	51	14	11	8
AT1G08473	0	0	0	0	0	0	0	0	0	0	0	0	0	0	0	0	0	0	0	0	0	0	0	0	0	0	0	0	0	0	0	0	0	0	0	0
AT1G08477	2	0	0	2	11	7	3	7	2	1	1	2	12	8	1	1	0	10	4	12	5	10	15	0	3	4	0	1	8	2	0	0	4	0	0	1
AT1G08480	1867	840	1301	294	3554	2607	4548	944	695	3355	210	1006	3120	2142	494	653	221	2254	345	4709	6847	5064	7542	575	1364	789	159	1113	2647	1006	406	139	809	577	2200	1233
AT1G08483	0	0	0	0	0	0	0	0	0	0	0	0	0	0	0	0	0	0	0	0	0	0	0	0	0	0	0	0	0	0	0	0	0	0	0	0
AT1G08487	0	0	0	0	0	0	0	0	0	0	0	0	0	0	0	0	0	0	0	0	0	0	0	0	0	0	0	0	0	0	0	0	0	0	0	0
AT1G08490	149	92	155	18	435	186	302	90	110	228	19	115	394	337	42	71	25	206	41	409	305	224	169	55	145	64	3	175	522	109	49	11	82	67	14	8
AT1G08493	0	0	0	0	0	0	0	0	0	0	0	0	0	0	0	0	0	0	0	0	0	0	0	0	0	0	0	0	0	0	0	0	0	0	0	0
AT1G08497	0	0	0	0	0	0	0	0	0	0	0	0	0	0	0	0	0	0	0	0	0	0	0	0	0	0	0	0	0	0	0	0	0	0	0	0
AT1G08500	86	116	203	42	518	66	511	301	183	862	154	435	549	1148	33	231	119	812	92	2406	2230	168	795	59	431	170	7	386	3096	218	344	67	36	20	55	28
AT1G08503	0	0	0	0	0	0	0	0	0	0	0	0	0	0	0	0	0	0	0	0	0	0	0	0	0	0	0	0	0	0	0	0	0	0	0	0
AT1G08507	3	4	2	0	6	1	7	6	2	6	4	5	9	17	3	3	2	6	7	6	12	28	10	1	4	7	0	4	9	1	1	0	5	5	3	0
AT1G08510	134	157	300	59	779	121	516	192	221	501	55	228	499	789	57	178	74	319	134	911	601	932	607	86	492	279	22	509	1507	179	153	63	136	68	241	99
AT1G08513	0	0	0	0	0	0	0	0	0	0	0	0	0	0	0	0	0	0	0	0	0	0	0	0	0	0	0	0	0	0	0	0	0	0	0	0
AT1G08517	0	0	0	0	0	0	0	0	0	0	0	0	0	0	0	0	0	0	0	0	0	0	0	0	0	0	0	0	0	0	0	0	0	0	0	0
AT1G08520	15	12	11	6	50	18	13	9	7	10	5	12	15	22	2	7	1	6	2	13	5	4	4	3	9	3	1	19	23	8	2	1	3	4	0	0
AT1G08523	0	0	0	0	0	0	0	0	0	0	0	0	0	0	0	0	0	0	0	0	0	0	0	0	0	0	0	0	0	0	0	0	0	0	0	0
AT1G08530	51	19	48	9	167	52	230	37	35	98	13	75	76	125	10	22	9	28	3	119	127	99	39	10	45	23	3	49	89	14	4	4	55	27	27	6
AT1G08533	0	0	0	0	0	0	0	0	0	0	0	0	0	0	0	0	0	0	0	0	0	0	0	0	0	0	0	0	0	0	0	0	0	0	0	0
AT1G08537	0	0	0	0	0	0	0	0	0	0	0	0	0	0	0	0	0	0	0	0	0	0	0	0	0	0	0	0	0	0	0	0	0	0	0	0
AT1G08540	38	16	26	4	108	69	94	20	26	47	7	35	91	54	12	14	1	22	12	44	85	138	77	11	28	15	2	34	58	12	3	5	18	9	12	6
AT1G08543	0	0	0	0	0	0	0	0	0	0	0	0	0	0	0	0	0	1	0	0	0	1	0	0	0	0	0	1	1	0	0	0	0	0	0	2
AT1G08547	0	0	0	0	0	0	0	0	0	0	0	1	1	0	0	0	0	0	1	1	3	2	4	0	1	0	1	0	0	0	0	0	1	1	0	0
AT1G08550	112	29	13	1	51	196	35	14	17	19	15	11	111	12	28	16	0	25	7	17	46	53	81	37	10	9	15	14	13	38	0	7	51	35	4	1
AT1G08553	0	0	0	0	0	0	0	0	0	0	0	0	0	0	0	0	0	0	0	0	0	0	0	0	0	0	0	0	0	0	0	0	0	0	0	0
AT1G08557	0	0	0	0	0	0	0	0	0	0	0	0	0	0	0	0	0	0	0	0	0	0	0	0	0	0	0	0	0	0	0	0	0	0	0	0
AT1G08560	3	0	2	0	2	1	304	0	8	2	0	212	4	1	1	0	0	0	0	3	2	0	3	0	0	1	0	0	3	0	0	0	1	2	0	0
AT1G08563	0	0	0	0	0	0	0	0	0	0	0	0	0	0	0	0	0	0	0	0	0	0	0	0	0	0	0	0	0	0	0	0	1	0	0	0
AT1G08567	0	0	0	0	0	0	0	0	0	0	0	0	0	0	0	0	0	0	0	0	0	0	0	0	0	0	0	0	0	0	0	0	0	0	0	0
AT1G08570	1513	1323	1367	35	3019	1025	1521	1090	809	1766	466	936	4048	2440	263	638	71	2999	1378	3398	3374	4480	4125	772	1717	1185	517	1944	2460	851	67	152	1487	394	230	151
AT1G08573	0	0	0	0	1	0	0	0	0	0	0	0	0	2	0	0	0	0	0	0	1	0	0	0	0	1	0	0	1	0	0	0	0	0	0	0
AT1G08577	1	0	0	0	0	1	0	0	0	0	0	0	1	1	0	0	0	0	0	0	0	1	0	0	0	0	0	0	0	0	0	0	0	0	0	0
AT1G08580	93	25	52	24	293	223	686	13	44	166	14	81	27	29	11	7	5	7	2	18	41	12	9	42	31	17	1	18	10	3	2	0	14	31	1	1
AT1G08583	0	0	0	0	0	0	0	0	0	0	0	0	1	0	0	0	0	0	0	0	0	0	0	0	0	0	0	0	0	0	0	0	0	0	0	0
AT1G08587	0	0	0	0	0	0	0	0	0	0	0	0	0	0	0	0	0	0	0	0	0	0	0	0	0	0	0	0	0	0	0	0	0	0	0	0
AT1G08590	112	111	82	49	600	65	65	11	31	71	2	5	360	640	8	100	54	93	7	181	276	12	99	10	5	10	3	12	718	67	66	29	10	11	17	10
AT1G08592	2	1	3	0	1	1	13	2	3	6	0	7	2	1	1	0	0	1	0	5	2	5	2	1	3	3	0	1	1	2	0	0	1	0	1	0
AT1G08597	0	0	0	0	0	0	0	0	0	0	0	0	0	0	0	0	0	0	0	0	0	0	0	0	0	0	0	0	0	0	0	0	0	0	0	0
AT1G08600	53	27	42	9	100	90	56	37	23	33	12	44	89	57	14	12	4	75	11	76	64	49	84	34	28	19	4	50	50	31	17	3	20	29	13	9
AT1G08603	0	0	0	0	0	0	0	0	0	0	0	0	0	0	0	0	0	0	0	0	0	0	0	0	0	0	0	0	0	0	0	0	0	0	0	0
AT1G08607	0	0	0	0	0	0	0	0	0	0	0	0	0	0	0	0	0	0	0	0	0	0	0	0	0	0	0	0	0	0	0	0	0	0	0	0
AT1G08610	1	0	3	0	3	2	32	1	1	2	1	12	0	0	0	0	0	0	0	1	0	1	1	0	3	1	0	0	0	0	0	0	0	0	0	0
AT1G08613	0	0	0	0	0	0	0	0	0	0	0	0	0	0	0	0	0	0	0	0	0	0	0	0	0	0	0	0	0	0	0	0	0	0	0	0
AT1G08620	49	23	30	7	81	96	77	63	24	39	19	50	128	49	32	11	4	96	42	95	123	178	159	46	44	43	19	50	57	29	4	14	98	71	29	16
AT1G08623	0	0	1	0	0	0	0	0	0	0	0	0	0	0	0	0	0	0	0	0	0	0	0	0	0	0	0	0	0	0	0	0	0	0	0	0
AT1G08627	0	0	0	0	0	0	0	0	0	0	0	0	0	0	0	0	0	0	0	0	0	0	0	0	0	0	0	0	0	0	0	0	0	0	0	0
AT1G08630	3	2	0	0	2	1	2	2	0	0	1	0	5	3	1	1	0	5	1	1	0	0	3	0	0	0	0	0	3	7	0	0	7	0	0	0
AT1G08633	0	0	0	0	0	0	0	0	0	0	0	0	0	0	0	0	0	0	0	0	0	0	0	0	0	0	0	0	0	0	0	0	0	0	0	0
AT1G08637	0	0	0	0	0	0	0	0	0	0	0	0	2	1	0	0	0	0	0	2	0	0	0	0	0	0	0	0	0	0	0	0	2	0	0	0
AT1G08640	154	49	49	17	294	231	179	14	50	57	14	53	73	59	4	15	3	7	3	14	15	10	5	20	40	14	1	56	10	12	2	1	6	8	0	3
AT1G08643	5	1	2	0	5	5	2	0	1	5	0	1	5	7	1	2	0	1	0	0	6	2	2	1	2	0	0	2	2	0	0	0	0	1	0	0
AT1G08645	4	3	12	0	49	2	28	1	2	11	0	1	14	54	1	15	6	1	3	8	5	1	2	2	10	12	0	24	19	1	0	1	2	0	1	1
AT1G08647	0	0	0	0	0	0	0	0	0	0	0	0	0	0	0	0	0	0	0	0	0	0	0	0	0	0	0	0	0	0	0	0	0	0	0	0
AT1G08650	589	562	498	18	2178	784	1242	212	355	792	44	442	1816	3925	41	600	55	767	266	1151	1073	450	556	411	716	747	79	1070	2173	220	38	59	245	92	32	33
AT1G08653	0	0	0	0	0	0	0	0	0	0	0	0	0	0	0	0	0	0	0	0	0	0	0	0	0	0	0	0	0	0	0	0	0	0	0	0
AT1G08657	0	0	0	0	0	0	1	0	0	0	0	1	0	0	0	0	0	1	0	1	0	0	0	0	0	0	1	0	1	1	0	0	0	0	0	0
AT1G08660	94	69	128	18	497	89	815	128	96	529	41	235	481	784	26	150	36	75	9	735	568	36	104	25	338	246	2	170	709	44	32	6	49	55	13	9
AT1G08663	0	0	0	0	0	0	0	0	0	0	0	0	0	0	0	0	0	0	0	0	0	0	0	0	0	0	0	0	0	0	0	0	0	0	0	0
AT1G08667	0	0	0	0	0	0	0	0	0	0	0	0	0	0	0	0	0	0	0	0	0	0	0	0	0	0	0	0	0	0	0	0	0	0	0	0
AT1G08670	1	0	0	0	0	5	1	1	2	1	0	2	8	1	8	0	0	0	0	1	0	1	2	0	0	0	0	1	1	1	0	0	487	463	0	0
AT1G08673	0	0	0	0	0	0	0	0	0	0	0	0	0	0	0	0	0	0	0	0	0	0	0	0	0	0	0	0	0	0	0	0	0	0	0	0
AT1G08677	0	0	0	0	0	0	0	0	0	0	0	0	0	0	0	0	0	0	0	0	0	0	0	0	0	0	0	0	0	0	0	0	0	0	0	0
AT1G08680	128	115	71	14	281	170	81	55	52	51	15	56	280	108	31	24	7	171	89	85	79	185	134	76	65	36	9	122	97	57	11	13	178	81	10	7
AT1G08683	0	0	0	0	0	0	0	0	0	0	0	0	0	0	0	0	0	0	0	1	0	0	0	0	0	0	0	0	0	0	0	0	0	0	0	0
AT1G08695	0	0	0	0	0	0	0	0	0	0	0	0	0	0	0	0	0	0	0	0	0	1	0	0	0	0	0	0	0	0	0	0	0	0	0	0
AT1G08697	0	0	0	0	0	0	0	0	0	0	0	0	0	0	0	0	0	0	0	0	0	0	0	0	1	0	0	0	0	0	0	0	0	0	0	0
AT1G08700	45	27	41	20	144	76	290	49	76	170	21	96	88	147	11	44	10	75	4	193	211	151	123	24	57	53	2	52	137	38	29	3	15	22	40	40
AT1G08703	0	0	0	0	0	0	0	0	0	0	0	0	0	0	0	0	0	0	0	0	0	0	0	0	0	0	0	0	0	0	0	0	0	0	0	0
AT1G08707	0	0	0	0	1	0	0	0	0	0	0	0	0	1	0	0	0	0	0	0	1	1	2	0	0	0	0	0	0	0	0	0	0	0	0	0
AT1G08710	106	61	73	3	163	183	211	30	58	142	24	61	200	134	28	42	1	88	36	111	193	237	186	51	79	57	9	61	83	40	2	6	91	81	25	10
AT1G08713	0	0	0	0	0	0	0	0	0	0	0	0	0	0	0	0	0	0	0	0	0	0	0	0	0	0	0	0	0	0	0	0	0	0	0	0
AT1G08717	0	0	0	0	0	0	0	0	0	0	0	0	0	0	0	0	0	0	0	0	0	0	0	0	0	0	0	0	0	0	0	0	0	0	0	0
AT1G08720	39	23	24	3	66	55	47	23	25	30	18	49	67	50	13	12	4	37	19	40	43	111	49	36	42	26	2	52	38	19	3	2	23	20	20	14
AT1G08723	0	0	0	0	1	0	1	0	0	0	0	0	0	0	0	0	0	0	0	0	0	0	0	0	1	0	0	0	2	0	0	0	0	0	0	0
AT1G08727	0	0	0	0	0	0	0	0	0	0	0	0	0	0	0	0	0	0	0	1	0	1	0	0	0	0	0	0	1	0	0	0	1	0	0	0
AT1G08730	2	2	2	0	7	2	11	0	2	5	3	3	1	2	0	1	0	3	1	3	14	8	7	0	4	4	0	1	2	0	0	1	0	0	8	1
AT1G08733	0	0	0	0	0	0	0	0	0	0	0	0	0	0	0	0	0	0	0	0	0	0	0	0	0	0	0	0	0	0	0	0	0	0	0	0
AT1G08737	0	0	0	0	0	0	0	0	0	0	0	0	0	0	0	0	0	0	0	0	0	0	0	0	0	0	0	0	0	0	0	0	0	0	0	0
AT1G08743	0	0	0	0	0	0	0	0	0	0	0	0	0	0	0	0	0	0	0	0	0	0	0	0	0	0	0	0	0	0	0	0	0	0	0	0
AT1G08747	0	0	0	0	0	0	0	0	0	0	0	0	0	0	0	0	0	0	0	0	0	0	0	0	0	0	0	0	0	0	0	0	0	0	0	0
AT1G08750	39	28	45	9	191	55	218	38	34	126	19	78	89	116	6	31	10	31	7	148	196	99	89	17	73	50	2	51	149	6	10	8	23	15	18	13
AT1G08753	1	0	1	0	1	0	2	0	1	0	0	1	0	0	0	0	0	2	0	0	0	0	0	0	1	1	0	1	1	0	0	0	0	0	0	1
AT1G08757	0	0	0	0	0	0	0	0	0	0	0	0	0	0	0	0	0	0	0	0	0	0	0	0	0	0	0	0	0	0	0	0	0	0	0	0
AT1G08760	55	54	70	11	196	74	88	48	41	52	14	48	175	202	22	37	6	51	17	77	53	42	37	24	74	65	8	93	223	32	14	6	24	21	7	2
AT1G08763	0	0	0	0	0	0	0	0	0	0	0	0	0	0	0	0	0	0	0	0	0	0	0	0	0	0	0	0	0	0	0	0	0	0	0	0
AT1G08767	0	0	0	0	0	1	0	0	0	0	0	0	0	0	0	0	0	0	0	1	0	0	0	0	0	55	60	0	0	0	0	0	0	0	0	0
AT1G08770	266	105	119	12	238	453	421	116	128	337	41	125	477	161	110	81	14	339	163	358	712	1708	1425	233	318	167	26	210	196	276	22	40	298	208	291	188
AT1G08773	0	0	0	0	0	0	0	0	0	0	0	0	0	0	0	0	0	0	0	0	0	0	0	0	0	0	0	0	0	0	0	0	0	0	0	0
AT1G08777	0	0	0	0	0	0	0	0	0	0	0	0	0	0	0	0	0	0	0	0	0	0	0	0	0	0	0	0	0	0	0	0	0	0	0	0
AT1G08780	157	60	128	47	640	320	1124	127	139	497	43	270	215	261	30	80	13	59	10	298	568	126	209	51	218	179	14	156	192	31	15	2	131	67	49	24
AT1G08783	0	0	0	0	0	0	0	0	0	0	0	0	0	0	0	0	0	0	0	0	0	0	0	0	0	0	0	0	0	0	0	0	0	0	0	0
AT1G08787	0	0	0	0	0	0	0	0	0	0	0	0	0	0	0	0	0	0	0	0	0	0	0	0	0	0	0	0	0	0	0	0	0	0	0	0
AT1G08790	0	0	0	0	0	0	0	0	0	0	0	0	0	0	0	0	0	0	0	0	0	0	0	0	0	0	0	0	0	0	0	0	0	0	0	0
AT1G08793	0	0	0	0	0	0	0	0	0	0	0	0	0	0	0	0	0	0	0	0	0	0	0	0	0	0	0	0	0	0	0	0	0	0	0	0
AT1G08797	0	0	0	0	0	0	0	0	0	0	0	0	0	0	0	0	0	0	0	0	0	0	0	0	0	0	0	0	0	0	0	0	0	0	0	0
AT1G08800	1423	1053	579	13	1119	1601	135	138	411	181	49	51	5235	797	486	379	9	699	577	268	617	1170	1141	1774	1182	342	83	1392	355	905	17	551	1718	513	297	148
AT1G08803	1	1	8	0	7	0	0	0	1	0	0	0	3	17	0	0	0	0	0	0	0	1	0	0	0	1	0	9	4	0	0	0	1	0	0	0
AT1G08807	0	0	0	0	0	0	0	0	0	0	0	0	0	0	0	0	0	0	0	0	0	0	0	0	0	0	0	0	0	0	0	0	0	0	0	0
AT1G08810	4	8	3	0	1	7	2	0	18	1	1	0	2	0	2	0	1	2	0	1	0	0	0	14	69	13	1	9	0	0	0	0	0	0	0	0
AT1G08813	0	0	0	0	0	0	0	0	0	0	0	0	0	0	0	0	0	0	0	0	0	0	0	0	0	0	0	0	0	0	0	0	0	0	0	0
AT1G08817	0	0	0	0	0	0	0	0	0	0	0	0	0	0	0	0	0	0	0	0	0	0	0	1	0	0	0	0	0	0	0	0	0	0	0	0
AT1G08820	939	597	721	113	1487	1134	802	384	326	564	122	406	1275	569	207	173	71	292	80	750	745	392	372	613	747	514	315	855	384	78	30	20	310	135	155	98
AT1G08823	0	0	0	0	0	0	0	0	1	2	0	0	0	0	0	0	0	0	0	1	1	0	0	0	0	0	0	0	0	0	0	0	0	0	0	0
AT1G08827	0	0	0	0	0	0	0	0	0	0	0	0	0	0	0	0	0	0	0	0	0	0	0	0	0	0	0	0	0	0	0	0	0	0	0	0
AT1G08830	1759	704	665	144	1838	1893	3157	1677	650	2777	333	1367	2836	1688	468	489	114	2298	831	4515	4241	5834	6115	742	1105	529	82	1042	3214	904	378	137	791	608	2163	1499
AT1G08833	0	0	0	0	0	0	0	0	0	0	0	0	0	0	0	0	0	1	0	0	0	0	0	0	0	0	0	0	0	0	0	0	0	0	0	0
AT1G08840	5	2	2	0	7	9	7	1	9	5	2	7	5	2	2	0	0	1	1	1	2	6	2	3	3	1	0	2	1	2	0	0	3	1	1	0
AT1G08843	0	0	0	0	0	0	0	0	0	0	0	0	0	0	0	0	0	0	0	0	0	0	0	0	0	0	0	0	0	0	0	0	0	0	0	0
AT1G08845	79	54	36	6	114	211	204	22	35	69	29	75	107	19	32	4	0	21	41	10	34	150	65	67	46	7	4	53	4	44	3	3	64	59	4	4
AT1G08847	0	0	0	0	0	0	0	1	0	1	0	0	2	0	0	0	0	0	0	0	0	0	0	0	0	0	0	0	0	0	0	0	1	0	0	0
AT1G08853	0	0	0	0	0	0	0	0	0	0	0	0	0	0	0	0	0	0	0	0	0	0	0	0	0	0	0	0	0	0	0	0	0	0	0	0
AT1G08857	1	1	0	0	0	0	1	0	0	0	0	0	0	0	0	0	0	0	0	1	0	0	0	0	0	0	0	0	0	0	0	0	0	0	0	0
AT1G08860	2	6	12	0	5	4	2	7	5	1	21	4	17	6	4	4	0	5	2	4	4	3	7	10	24	3	0	21	0	2	0	0	3	0	0	0
AT1G08863	0	0	0	0	0	0	0	0	0	0	0	0	0	0	0	0	0	0	0	0	0	0	0	0	0	0	0	0	0	0	0	0	0	0	0	0
AT1G08867	0	0	0	0	0	0	0	0	0	0	0	0	0	0	0	0	0	0	0	0	0	0	0	0	0	0	0	0	0	0	0	0	0	0	0	0
AT1G08870	0	0	0	0	0	0	0	0	0	0	0	0	0	0	0	0	0	0	0	0	0	0	0	0	0	0	0	0	0	0	0	0	0	0	0	0
AT1G08877	0	0	0	0	0	0	0	0	0	0	0	0	1	0	0	0	0	0	0	0	0	0	0	0	0	0	0	0	0	0	0	0	0	0	0	0
AT1G08880	753	362	390	45	938	1617	1174	428	2842	3538	746	349	1575	395	638	935	27	990	289	518	605	2922	1705	472	629	230	50	498	345	733	34	52	1158	1544	30	38
AT1G08883	0	0	0	0	0	0	0	0	0	0	0	0	0	0	0	0	0	0	0	0	0	0	0	0	0	0	0	0	0	0	0	0	0	0	0	0
AT1G08887	0	0	0	0	0	0	0	0	0	0	0	0	0	0	0	0	0	0	0	0	0	0	0	0	0	0	0	0	0	0	0	0	0	0	0	0
AT1G08890	280	188	156	5	427	305	336	215	345	650	18	183	869	585	139	337	31	857	106	1238	663	272	386	249	353	98	13	318	1689	446	76	100	153	182	23	21
AT1G08893	0	0	0	0	0	0	0	0	0	0	0	0	0	0	0	0	0	0	0	0	0	0	0	0	0	0	0	0	0	0	0	0	0	0	0	0
AT1G08897	0	0	0	0	0	0	0	0	0	0	0	0	0	0	0	0	0	0	0	0	0	0	0	0	0	0	0	0	0	0	0	0	0	0	0	0
AT1G08900	0	0	0	0	0	1	10	1	0	10	0	1	1	2	0	0	2	21	19	53	37	5	14	1	3	0	0	1	14	4	1	1	0	0	2	0
AT1G08903	0	0	0	0	0	0	0	0	0	0	0	0	0	0	0	0	0	0	0	0	0	0	0	0	0	0	0	0	0	0	0	0	0	0	0	0
AT1G08907	0	0	0	0	0	0	0	0	0	0	0	0	0	0	0	0	0	0	0	0	0	0	0	0	0	0	0	0	0	0	0	0	0	0	0	0
AT1G08910	83	51	31	4	98	92	24	61	62	43	14	42	111	57	19	19	2	91	83	47	54	53	46	52	112	33	23	71	38	47	1	8	34	33	3	4
AT1G08913	0	0	0	0	0	0	0	0	0	0	0	0	0	0	0	0	0	0	0	0	0	0	0	0	0	0	0	0	0	0	0	0	0	0	0	0
AT1G08920	832	783	888	61	2207	634	345	393	406	505	85	253	3433	2598	326	674	74	1716	2596	588	1907	2269	2449	691	958	435	145	1381	1651	773	26	450	1005	865	18	47
AT1G08923	0	0	0	0	0	0	0	0	0	1	0	0	0	1	0	0	0	5	0	3	2	34	9	1	0	0	0	1	4	1	1	0	0	0	28	5
AT1G08927	0	0	0	0	0	0	0	0	0	0	0	0	0	0	0	0	0	0	0	0	0	0	0	0	0	0	0	0	0	0	0	0	0	0	0	0
AT1G08930	86	40	33	8	118	139	391	397	167	526	146	364	1234	571	205	184	45	2702	2297	1526	935	2544	1881	48	26	30	3	63	1857	1488	81	587	690	446	74	53
AT1G08933	0	0	0	0	0	0	0	0	0	0	0	0	0	0	0	0	0	0	0	0	0	0	0	0	0	0	0	0	0	0	0	0	0	0	0	0
AT1G08937	0	0	0	0	0	0	0	0	0	0	0	0	0	0	0	0	0	0	0	0	0	0	0	0	0	0	0	0	0	0	0	0	0	0	0	0
AT1G08940	283	155	73	8	174	475	125	123	93	202	38	58	384	95	119	48	4	633	403	452	396	611	706	168	108	12	3	101	322	440	13	75	114	100	44	18
AT1G08947	0	0	0	0	0	0	0	0	0	0	0	0	0	0	0	0	0	0	0	0	0	0	0	0	0	0	0	0	0	0	0	0	0	0	0	0
AT1G08950	0	0	0	0	0	0	0	0	0	0	0	0	0	0	0	0	0	0	0	0	0	0	0	0	0	0	0	0	0	0	0	0	0	0	0	0
AT1G08953	0	0	0	0	0	0	0	0	0	0	0	0	0	0	0	0	0	0	0	0	0	0	0	0	0	0	0	0	0	0	0	0	0	0	0	0
AT1G08960	23	16	13	3	41	53	66	20	27	40	11	52	36	47	5	14	4	3	5	35	20	17	13	16	22	31	1	40	62	16	4	3	17	21	0	1
AT1G08963	0	0	0	0	0	0	0	0	0	0	0	0	0	0	0	0	0	0	0	0	0	0	0	0	1	0	0	0	0	0	0	0	0	0	0	0
AT1G08967	1	1	4	0	0	0	0	0	0	0	0	0	0	0	0	0	0	0	0	0	0	0	0	0	1	0	0	0	0	0	0	0	0	0	0	0
AT1G08970	212	126	163	34	401	285	159	34	65	80	24	45	277	160	45	38	16	52	39	63	90	87	65	106	98	69	11	176	49	48	8	5	110	88	11	9
AT1G08973	12	11	10	0	12	19	22	18	4	17	6	14	35	21	4	4	1	30	42	43	50	117	57	7	10	2	0	6	29	15	1	7	20	10	12	12
AT1G08977	0	0	0	0	0	0	0	0	0	0	0	0	0	0	0	0	0	0	0	0	0	0	0	0	0	0	0	0	0	0	0	0	0	0	0	0
AT1G08980	14	12	13	1	27	9	4	5	2	2	0	2	37	11	0	2	0	3	2	8	6	3	8	4	0	4	0	10	9	2	2	0	6	1	1	0
AT1G08983	0	0	0	0	0	0	0	0	0	0	0	0	0	0	0	0	0	0	0	0	0	0	0	0	0	0	0	0	0	0	0	0	0	0	0	0
AT1G08985	0	0	0	0	0	0	0	0	0	0	0	0	0	0	0	0	0	0	1	0	0	2	1	0	0	0	0	0	0	0	0	0	0	0	0	0
AT1G08987	0	0	0	0	0	0	0	0	0	0	0	0	0	0	0	0	0	0	0	0	0	0	0	0	0	0	0	0	0	0	0	0	0	0	0	0
AT1G08990	5	2	2	0	4	4	5	1	2	19	3	2	4	5	1	0	0	144	203	13	118	749	826	1	3	7	0	1	6	20	17	2	3	0	112	65
AT1G08993	0	0	0	0	0	0	0	0	0	0	0	0	0	0	0	0	0	0	0	0	0	0	0	0	0	0	0	0	0	0	0	0	0	0	0	0
AT1G08997	0	0	0	0	0	0	0	0	0	0	0	0	0	0	0	0	0	0	0	0	0	0	0	0	0	0	0	0	0	0	0	0	0	0	0	0
AT1G09000	19	8	9	2	30	26	18	0	9	9	0	6	7	6	0	2	0	11	12	1	13	52	45	14	9	8	0	11	4	4	0	1	2	2	1	2
AT1G09003	0	0	0	0	0	0	0	0	0	0	0	0	0	0	0	0	0	0	0	0	0	0	0	0	0	0	0	0	0	0	0	0	0	0	0	0
AT1G09007	0	0	0	0	0	0	0	0	0	1	0	0	0	0	0	0	0	0	0	1	0	0	0	0	0	0	0	0	0	0	0	0	0	0	0	0
AT1G09010	40	22	39	11	92	44	107	48	28	52	14	51	103	118	11	21	7	44	4	86	86	19	23	12	113	44	4	45	104	17	6	9	16	12	2	5
AT1G09013	0	0	0	0	0	0	0	0	0	0	0	0	0	0	0	0	0	0	0	0	0	0	0	0	0	0	0	0	0	0	0	0	0	0	0	0
AT1G09017	0	0	0	0	0	0	0	0	0	0	0	0	0	0	0	0	0	0	0	0	0	0	0	0	0	0	0	0	0	0	0	0	0	0	0	0
AT1G09020	44	47	44	6	141	78	107	24	26	60	7	41	107	123	14	38	9	44	18	83	177	221	156	31	89	52	7	61	122	26	7	9	25	15	80	30
AT1G09023	0	0	0	0	3	0	2	0	0	0	0	0	1	1	0	0	0	0	0	0	0	0	1	0	0	0	0	1	0	0	0	0	0	0	0	0
AT1G09027	0	0	0	0	1	0	0	0	0	1	0	0	0	0	0	1	0	0	0	0	1	2	0	0	0	0	0	0	0	0	0	0	0	0	0	0
AT1G09030	0	0	0	0	0	0	0	0	0	0	0	0	0	0	0	0	0	0	0	0	0	0	0	0	0	0	0	0	0	0	0	0	0	0	0	0
AT1G09033	0	0	0	0	0	0	1	0	0	0	0	0	0	0	0	0	0	0	0	0	0	0	0	0	0	0	0	0	0	0	0	0	0	0	0	0
AT1G09037	0	0	0	0	0	0	1	0	0	1	0	0	0	0	0	0	0	0	0	0	0	0	0	0	0	0	0	0	0	0	0	0	0	0	0	0
AT1G09040	6	5	4	1	23	16	21	6	0	9	0	9	23	10	2	3	2	6	0	2	22	11	16	3	5	8	1	11	7	4	0	0	7	1	4	0
AT1G09043	0	0	0	0	0	0	0	0	0	0	0	0	0	0	0	0	0	0	0	0	0	0	0	0	0	0	0	0	0	0	0	0	0	0	0	0
AT1G09047	0	0	0	0	0	0	0	0	0	0	0	0	0	0	0	0	0	0	0	0	0	0	0	0	0	0	0	0	0	0	0	0	0	0	0	0
AT1G09050	3	3	3	0	20	10	19	10	3	9	2	16	5	7	2	2	1	10	1	6	28	45	27	0	8	1	2	5	8	4	1	1	1	3	5	2
AT1G09053	18	10	10	1	80	4	6	1	3	4	0	5	48	123	0	15	5	4	0	5	9	9	27	2	20	18	4	24	54	6	1	3	8	0	1	0
AT1G09057	0	0	0	0	0	2	1	0	0	1	0	0	6	1	0	0	0	0	0	2	5	4	3	0	0	0	0	0	2	3	0	1	0	0	0	0
AT1G09060	28	6	19	3	37	31	22	36	16	14	4	23	83	31	11	9	4	47	25	28	38	155	75	19	19	18	3	31	29	22	3	7	27	16	11	3
AT1G09063	0	0	0	0	0	0	0	0	0	0	0	0	0	0	0	0	0	0	0	0	0	0	0	0	0	0	0	0	0	0	0	0	0	0	0	0
AT1G09067	0	0	0	0	0	0	0	0	0	0	0	0	0	0	0	0	0	0	0	0	0	0	0	0	0	0	0	0	0	0	0	0	0	0	0	0
AT1G09070	4533	4660	5982	180	7054	3614	6115	10566	5474	8158	3290	11139	29210	17464	1781	4852	237	17813	12452	19476	15544	42082	37980	3318	8360	2966	1712	8225	17339	7211	212	1502	12548	4487	1701	1166
AT1G09073	0	0	0	0	0	0	0	0	0	0	0	0	0	0	0	0	0	0	0	0	0	0	0	0	0	0	0	0	0	0	0	0	0	0	0	0
AT1G09077	0	0	0	0	0	0	0	0	0	0	0	0	0	0	0	0	0	0	0	0	0	0	0	0	0	0	0	0	0	0	0	0	0	0	0	0
AT1G09080	0	1	3	0	3	3	8	2	6	4	4	5	393	227	17	58	2	5	6	5	6	2	2	3	4	0	0	1	95	22	0	80	56	10	1	2
AT1G09083	0	0	0	0	0	0	0	0	0	0	0	0	0	0	0	0	0	0	0	0	0	0	0	0	0	0	0	0	0	0	0	0	0	0	0	0
AT1G09087	0	0	0	0	0	0	0	0	0	0	0	0	0	0	0	0	0	0	0	0	0	0	0	0	0	0	0	0	0	0	0	0	0	0	0	0
AT1G09090	9	2	6	0	19	5	13	14	9	19	2	12	1375	573	135	171	19	12	16	16	29	4	15	4	4	7	0	4	321	235	1	129	512	349	1	8
AT1G09097	0	0	0	0	0	0	0	0	0	0	0	0	0	0	0	0	0	0	0	0	0	0	0	0	0	0	0	0	0	0	0	0	0	0	0	0
AT1G09100	52	26	43	6	129	70	107	15	17	61	10	41	48	105	3	16	5	15	11	49	36	15	8	13	43	32	3	53	54	6	1	3	8	7	2	2
AT1G09103	0	0	0	0	0	0	0	0	0	0	0	0	0	0	0	0	0	0	0	0	0	0	0	0	0	0	0	0	0	0	0	0	0	0	0	0
AT1G09107	0	0	0	0	0	1	0	0	0	0	0	0	0	0	0	0	0	1	0	0	1	0	0	0	0	0	0	0	0	0	0	0	0	0	0	0
AT1G09110	0	0	0	0	0	0	0	0	0	0	0	0	0	0	0	0	0	0	0	0	0	0	0	0	0	0	0	0	0	0	0	0	0	0	0	0
AT1G09113	0	0	0	0	0	0	0	0	0	0	0	0	0	0	0	0	0	0	0	0	0	0	0	0	0	0	0	0	0	0	0	0	0	0	0	0
AT1G09117	0	0	0	0	0	0	0	0	0	0	0	0	0	0	0	0	0	0	0	0	2	0	0	0	0	0	0	0	0	0	0	0	0	0	0	0
AT1G09123	0	0	0	0	0	4	0	0	0	0	0	0	1	0	1	0	0	0	0	0	0	2	0	0	0	0	0	0	0	0	0	0	1	0	0	0
AT1G09127	0	0	0	0	0	0	0	0	0	0	0	0	0	0	0	0	0	0	0	0	0	0	0	0	0	0	0	0	0	0	0	0	0	0	1	0
AT1G09130	81	65	47	13	208	149	180	42	50	115	21	78	190	94	20	22	11	72	46	97	168	278	151	41	53	43	3	71	82	34	12	10	69	51	69	26
AT1G09133	0	0	0	0	0	0	0	0	0	0	0	0	0	0	0	0	0	0	0	0	0	0	0	0	0	0	0	0	0	0	0	0	0	0	0	0
AT1G09137	0	0	0	0	0	0	0	0	0	0	0	0	0	0	0	0	0	0	0	0	0	0	0	0	0	0	0	0	0	0	0	0	0	0	0	0
AT1G09140	1237	725	791	64	1461	2058	902	446	371	930	158	344	2819	850	447	363	73	2461	2262	1521	1538	3239	2211	694	832	428	272	845	1030	1191	101	178	1399	791	392	276
AT1G09143	0	0	0	0	0	0	0	0	0	0	0	0	0	0	0	0	0	0	0	0	0	0	0	0	0	0	0	0	0	0	0	0	0	0	0	0
AT1G09147	0	0	0	0	0	0	0	0	0	0	0	0	0	0	0	0	0	0	0	0	1	0	0	0	0	0	0	0	0	0	0	0	0	0	0	0
AT1G09150	124	61	126	30	425	211	483	63	88	242	34	122	195	246	21	55	12	47	6	267	289	45	123	28	152	102	11	109	222	15	12	2	19	16	24	12
AT1G09153	0	0	1	0	0	0	0	0	1	1	0	0	1	0	0	0	0	0	0	0	0	0	0	0	0	0	0	1	0	0	0	0	0	0	0	0
AT1G09155	1	0	0	0	1	0	0	2	0	0	0	2	6	4	1	1	1	0	11	3	4	46	31	0	0	0	2	0	0	4	0	1	0	0	31	27
AT1G09157	9	4	8	0	19	4	15	2	6	7	1	12	55	50	0	12	1	1	3	9	7	10	11	2	13	12	3	11	15	2	1	1	2	0	1	1
AT1G09160	61	59	103	22	323	62	240	41	97	167	16	94	190	293	25	84	19	86	17	172	153	156	95	30	194	123	5	198	187	44	14	4	25	14	53	36
AT1G09163	0	0	0	0	0	0	0	0	0	0	0	0	0	0	0	0	0	0	0	0	0	0	0	0	0	0	0	0	0	0	0	0	0	0	0	0
AT1G09167	1	1	1	0	1	0	1	0	0	2	0	1	0	0	0	2	0	2	1	0	0	6	7	0	0	2	0	1	2	0	0	1	1	0	0	0
AT1G09170	0	3	4	0	5	1	1	0	9	9	0	1	3	1	0	0	0	3	3	4	57	330	281	13	51	19	2	120	1	0	2	0	2	2	81	35
AT1G09173	0	0	0	0	0	0	0	0	0	1	0	0	0	0	0	0	0	0	0	1	0	0	0	0	0	0	0	0	0	0	0	0	0	0	0	0
AT1G09176	1	1	1	0	0	1	1	1	1	0	0	1	1	1	0	0	0	1	0	1	9	59	92	0	0	3	0	1	0	0	0	0	0	0	45	23
AT1G09177	0	0	0	0	0	0	0	0	0	0	0	0	0	0	0	0	0	0	0	0	0	0	0	0	0	0	0	0	0	0	0	0	0	0	0	0
AT1G09180	1	0	0	0	1	2	1	13	17	1	0	18	2	2	0	0	0	0	0	0	0	7	3	1	26	38	14	0	0	0	0	0	0	1	2	2
AT1G09183	0	0	0	0	0	0	0	0	0	0	0	0	0	0	0	0	0	0	0	0	0	0	0	0	0	0	0	0	0	0	0	0	0	0	0	0
AT1G09187	0	0	0	0	0	0	0	0	0	0	0	0	0	0	0	0	0	0	0	0	0	0	0	0	0	0	0	0	0	0	0	0	0	0	0	0
AT1G09190	4	2	1	0	8	25	28	1	4	8	0	8	4	1	1	1	0	1	0	1	2	0	0	6	6	1	0	2	0	0	0	0	0	1	0	0
AT1G09193	4	2	1	0	11	4	19	6	1	1	0	5	10	14	0	1	0	1	2	9	17	16	21	6	5	2	1	4	12	2	0	0	3	1	3	2
AT1G09195	8	4	5	0	19	17	27	1	5	15	0	5	12	7	1	3	2	12	9	17	25	45	33	5	11	6	2	9	12	1	0	1	1	5	4	2
AT1G09197	0	0	0	0	0	0	0	0	1	1	0	0	1	0	0	0	0	1	0	4	2	1	3	1	0	0	0	0	0	1	0	0	0	1	0	0
AT1G09200	113	151	292	40	545	257	1890	281	6131	7811	448	472	290	283	195	1689	8	263	66	596	470	843	281	48	309	349	36	338	374	64	17	31	73	96	13	31
AT1G09207	1	1	0	0	0	0	0	0	0	0	0	0	0	0	0	0	0	0	0	0	0	0	0	0	0	0	0	0	0	0	0	0	0	0	0	0
AT1G09210	199	79	137	57	929	201	2600	214	221	1259	30	489	327	699	18	139	34	43	18	760	1439	94	276	47	723	1345	256	159	405	19	19	11	53	31	37	25
AT1G09213	0	0	0	0	0	0	0	0	0	0	0	0	0	0	0	0	0	0	0	0	0	0	0	0	0	0	0	0	0	0	0	0	0	0	0	0
AT1G09217	0	0	0	0	0	0	0	0	0	0	0	0	0	0	0	0	0	1	1	0	0	0	0	0	0	0	0	0	0	3	0	0	0	0	0	0
AT1G09220	2	0	1	0	7	12	18	0	1	5	1	4	2	0	0	0	0	1	0	2	0	0	1	1	1	0	0	1	0	0	0	0	0	0	0	0
AT1G09223	0	0	0	0	0	0	0	0	0	0	0	0	0	0	0	0	0	0	0	0	0	0	0	0	0	0	0	0	0	0	0	0	0	0	0	0
AT1G09227	0	0	0	0	0	0	0	0	0	0	0	0	0	0	0	0	0	0	0	0	0	0	0	0	0	0	0	0	0	0	0	0	0	0	0	0
AT1G09230	19	5	17	2	45	32	45	9	12	24	7	24	27	28	4	7	1	21	8	29	31	21	15	3	11	11	0	11	28	11	2	1	5	16	3	3
AT1G09233	0	0	0	0	0	0	0	0	0	0	0	0	0	0	0	0	0	0	0	0	0	0	0	0	0	0	0	0	0	0	0	0	0	0	0	0
AT1G09237	0	0	0	0	0	0	0	0	0	0	0	0	0	0	0	0	0	0	0	0	0	0	0	0	0	0	0	0	0	0	0	0	0	0	0	0
AT1G09240	0	0	0	0	0	0	0	0	0	0	0	1	0	0	0	0	0	0	0	0	0	0	0	0	0	0	0	0	0	0	0	0	0	0	0	0
AT1G09243	0	0	0	0	0	0	0	0	0	0	0	0	0	0	0	0	0	0	0	0	0	0	0	0	0	0	0	0	0	0	0	0	0	0	0	0
AT1G09245	0	0	0	0	0	0	0	0	0	0	0	0	0	0	0	0	0	0	0	0	0	0	0	0	0	0	0	0	0	0	0	0	0	0	0	0
AT1G09247	0	0	1	0	3	1	1	0	0	1	0	3	2	1	1	0	0	0	0	0	0	2	0	0	0	0	0	0	0	0	0	0	0	0	1	0
AT1G09250	293	180	117	17	576	252	543	460	280	634	182	396	1460	718	183	268	21	792	80	1350	710	456	366	105	124	179	8	263	988	535	37	61	445	277	48	37
AT1G09253	0	0	0	0	1	1	1	0	0	3	1	1	1	0	0	0	0	0	1	1	2	2	1	1	0	0	0	0	1	1	0	1	0	0	0	0
AT1G09257	0	0	0	0	0	1	0	0	2	0	0	0	0	0	0	0	0	0	0	0	0	0	0	0	1	0	0	0	0	0	0	0	0	0	0	0
AT1G09260	0	0	0	0	0	0	0	0	0	0	0	0	0	0	0	0	0	0	0	0	0	0	0	0	0	0	0	0	0	0	0	0	0	0	0	0
AT1G09263	0	0	0	0	0	0	0	0	0	0	0	0	0	0	0	0	0	0	0	0	0	0	0	0	0	0	0	0	0	0	0	0	0	0	0	0
AT1G09267	0	0	0	0	0	0	0	0	0	0	0	0	0	0	0	0	0	0	0	0	0	0	0	0	0	0	0	0	0	0	0	0	0	0	0	0
AT1G09270	307	258	387	71	1108	378	1003	217	278	959	52	199	1257	1270	128	308	103	769	107	1276	2618	1751	2542	146	633	527	112	556	1527	241	140	48	199	133	1070	535
AT1G09273	0	0	0	0	0	0	0	0	0	0	0	0	0	0	0	0	0	0	0	0	0	0	0	0	0	0	0	0	0	0	0	0	0	0	0	0
AT1G09277	0	0	0	0	0	0	0	0	0	0	0	0	0	0	0	0	0	0	0	0	0	0	0	0	0	0	0	0	0	0	0	0	0	0	0	0
AT1G09280	76	20	40	4	145	89	252	43	48	79	15	91	58	83	4	17	3	16	2	98	83	20	35	16	70	38	1	46	44	11	4	0	4	3	5	5
AT1G09283	0	0	0	0	0	0	0	0	0	0	0	0	0	0	0	0	0	0	0	0	0	0	0	0	0	0	0	0	0	0	0	0	0	0	0	0
AT1G09287	0	0	0	0	0	0	0	0	0	0	0	0	0	0	0	0	0	0	0	0	0	2	1	0	1	1	0	1	0	0	0	0	0	0	0	0
AT1G09290	51	15	22	15	145	86	154	5	24	56	8	29	21	23	2	11	2	5	4	16	34	4	9	5	23	7	1	33	11	2	0	0	7	5	1	1
AT1G09293	0	0	0	0	0	0	1	0	0	0	0	0	0	0	0	0	0	0	0	1	0	0	0	0	0	0	0	0	0	0	0	0	0	0	0	0
AT1G09297	1	0	0	0	0	5	3	0	0	0	0	1	1	0	0	0	0	0	0	0	5	2	1	0	0	0	0	0	4	2	0	0	0	1	0	0
AT1G09300	29	8	13	5	83	61	136	10	21	58	4	27	18	8	3	6	0	3	4	23	67	36	36	12	11	2	0	10	10	6	0	0	2	2	8	5
AT1G09303	0	0	0	0	0	0	0	0	0	0	0	0	0	0	0	0	0	0	0	0	0	0	0	0	0	0	0	0	0	0	0	0	0	0	0	0
AT1G09307	0	0	0	0	0	0	1	0	0	0	0	0	3	0	0	1	0	1	0	2	0	0	0	0	0	0	0	0	3	0	0	0	0	0	0	0
AT1G09310	8	5	5	0	15	22	31	2	8	13	1	6	16	8	2	0	0	6	4	6	9	7	9	12	10	1	0	8	11	4	0	4	2	2	0	0
AT1G09313	0	0	0	0	0	0	0	0	0	0	0	0	0	0	0	0	0	0	0	0	0	0	0	0	0	0	0	0	0	0	0	0	0	0	0	0
AT1G09317	0	0	0	0	1	0	0	0	0	0	0	0	0	0	0	0	0	0	0	0	0	0	0	0	0	0	0	0	0	0	0	0	0	0	0	0
AT1G09320	56	22	19	1	65	73	59	12	36	26	14	36	104	25	2	18	0	14	25	14	33	85	35	33	27	7	0	39	18	9	0	1	25	18	0	3
AT1G09323	0	0	0	0	0	0	0	0	0	0	0	0	0	0	0	0	0	0	0	0	0	0	0	0	0	0	0	0	0	0	0	0	0	0	0	0
AT1G09327	0	0	0	0	1	0	0	0	0	1	0	0	0	0	1	0	0	0	0	0	1	0	0	0	0	0	0	0	0	0	0	0	0	0	0	0
AT1G09330	275	180	360	62	1226	455	2137	285	313	1747	76	412	625	812	81	289	68	491	114	1648	4086	3722	4677	135	1022	893	121	402	1251	192	96	39	176	178	1589	790
AT1G09333	0	0	0	0	0	0	0	0	0	0	0	0	0	0	0	0	0	0	0	0	0	0	0	0	0	0	0	0	0	0	0	0	0	0	0	0
AT1G09337	0	0	0	0	0	0	1	1	0	0	0	1	0	0	0	0	0	3	0	1	4	4	3	0	0	0	0	0	0	0	0	0	0	0	0	0
AT1G09340	10	2	0	2	19	19	13	1	2	5	0	1	2	3	0	1	0	1	0	0	2	1	0	0	1	1	0	0	1	4	1	1	0	0	0	0
AT1G09343	0	0	0	0	0	0	0	0	0	0	0	0	0	0	0	0	0	0	0	0	0	0	0	0	0	0	0	0	0	0	0	0	0	0	0	0
AT1G09350	1	1	0	0	0	1	0	1	1	3	1	0	8	6	0	0	0	4	3	3	0	0	1	0	0	0	0	0	8	6	7	0	11	6	0	1
AT1G09353	0	0	0	0	0	0	0	0	0	0	0	0	0	0	0	0	0	0	0	0	0	0	0	0	0	0	0	0	0	0	0	0	0	0	0	0
AT1G09357	1	0	0	0	0	0	0	0	1	1	0	1	0	0	0	0	0	2	0	0	1	0	0	0	1	0	0	0	0	0	0	0	0	0	0	0
AT1G09360	0	0	0	0	0	0	0	0	0	0	0	0	0	0	0	0	0	0	0	0	0	0	0	0	0	0	0	0	0	0	0	0	0	0	0	0
AT1G09363	0	0	1	0	1	0	1	0	0	0	0	0	1	2	0	0	0	1	0	0	2	2	1	1	1	0	0	0	2	0	0	0	0	0	0	1
AT1G09367	0	0	0	0	0	0	0	0	0	0	0	0	0	0	0	0	0	0	0	0	0	0	0	0	0	0	0	0	0	0	0	0	0	0	0	0
AT1G09370	0	0	0	0	0	0	6	0	0	8	0	0	0	0	0	0	0	6	0	24	1	0	0	0	0	0	0	0	0	0	0	0	0	0	0	0
AT1G09373	0	0	0	0	0	0	0	0	0	0	0	0	0	0	0	0	0	0	0	0	0	0	0	0	0	0	0	0	0	0	0	0	0	0	0	0
AT1G09377	0	2	0	0	0	5	0	0	0	0	0	1	0	0	0	0	0	9	9	1	3	16	2	2	2	3	0	3	4	3	0	0	0	0	1	0
AT1G09380	1	0	0	0	0	0	0	0	0	0	0	0	0	0	0	0	0	1	0	2	0	0	0	0	0	0	0	0	1	0	0	0	0	0	0	0
AT1G09383	0	0	0	0	0	0	0	0	0	0	0	0	0	0	0	0	0	0	0	1	0	0	0	0	0	0	0	0	0	0	0	0	0	0	0	0
AT1G09387	0	0	0	0	0	0	0	0	0	0	0	0	0	2	0	0	0	0	0	0	0	0	0	0	0	2	0	0	0	0	0	0	0	0	0	0
AT1G09390	9	17	30	5	34	8	99	8	17	54	1	13	8	15	0	9	3	9	0	133	11	4	4	18	55	9	0	166	260	20	9	5	1	1	0	2
AT1G09393	0	0	0	0	0	0	0	0	0	0	0	0	0	0	0	0	0	0	0	0	0	0	0	0	0	0	0	0	0	0	0	0	0	0	0	0
AT1G09397	0	0	0	0	0	0	0	0	0	0	0	0	0	0	0	0	0	0	0	0	0	0	0	0	0	0	0	0	0	0	0	0	0	0	0	0
AT1G09400	0	0	0	0	0	0	2	0	0	2	0	0	0	0	0	0	0	0	1	2	11	11	10	1	0	0	0	0	0	1	0	0	0	0	3	3
AT1G09407	0	0	0	0	0	0	0	0	0	0	0	0	0	0	0	0	0	0	0	0	0	0	0	0	0	0	0	0	0	0	0	0	0	0	0	0
AT1G09410	0	0	0	0	2	0	3	0	0	3	0	2	0	0	0	0	0	0	0	1	1	0	0	0	2	0	0	0	1	0	0	0	0	0	0	0
AT1G09415	9	0	0	2	4	3	11	0	0	5	0	1	0	0	0	0	0	2	1	3	2	2	5	0	0	1	1	2	3	1	0	0	0	0	0	0
AT1G09417	0	0	0	0	0	0	0	0	0	0	0	0	0	0	0	0	0	0	0	0	0	0	0	0	0	0	0	0	0	0	0	0	0	0	0	0
AT1G09420	9	8	7	1	44	17	34	1	6	8	2	0	2	1	2	0	0	1	0	4	10	1	1	3	1	4	1	4	2	0	0	0	0	1	0	0
AT1G09421	0	0	0	0	0	0	0	0	0	0	0	0	0	0	0	0	0	0	0	0	0	0	0	0	0	0	0	0	0	0	0	0	0	0	0	0
AT1G09423	0	0	0	0	0	1	0	0	0	0	0	0	0	0	0	0	0	0	0	0	0	0	1	1	0	0	0	0	0	0	0	0	0	0	0	0
AT1G09427	0	0	0	0	0	0	0	0	0	0	0	0	0	0	0	0	0	0	0	1	0	0	0	0	0	0	0	1	0	0	0	0	0	0	0	0
AT1G09430	1016	295	191	82	1003	1077	969	149	145	820	17	145	1685	878	149	263	95	607	127	1053	1672	1423	1775	426	540	144	22	507	737	372	121	80	1093	582	517	287
AT1G09433	0	0	0	0	0	0	0	0	0	0	0	0	0	0	0	0	0	0	0	0	0	0	0	0	0	0	0	1	0	0	0	0	0	0	0	0
AT1G09437	0	0	0	0	0	0	0	0	0	0	0	0	0	0	0	0	0	0	0	0	0	0	0	0	0	0	0	0	0	0	0	0	0	0	0	0
AT1G09440	0	0	0	0	1	4	4	0	0	4	0	0	2	7	0	1	0	1	0	2	4	0	0	2	0	4	253	1	9	4	1	0	0	0	0	0
AT1G09443	0	0	0	0	0	0	0	0	0	1	0	0	0	0	0	0	0	0	1	0	0	1	0	0	1	0	0	0	0	0	0	0	0	0	0	0
AT1G09447	0	0	0	0	0	0	0	0	0	0	0	0	0	0	0	0	0	0	0	0	0	0	0	0	0	0	0	0	0	0	0	0	0	0	0	0
AT1G09450	0	2	2	3	9	0	42	4	23	16	1	19	1	3	0	5	0	0	1	2	4	0	0	0	2	1	0	5	1	0	0	0	0	0	0	0
AT1G09453	0	1	1	0	1	1	0	1	0	0	1	1	1	1	0	0	0	1	0	0	2	8	1	0	1	2	0	0	1	1	0	0	0	0	0	0
AT1G09457	0	0	0	0	0	0	0	0	0	0	0	0	0	0	0	0	0	0	0	0	0	0	0	0	0	0	0	0	0	0	0	0	0	0	0	0
AT1G09460	51	229	434	14	214	56	14	10	44	6	2	5	24	85	3	13	2	12	3	3	3	8	5	43	25	34	1	284	29	2	3	3	3	0	2	1
AT1G09463	0	0	0	0	0	0	0	0	0	0	0	0	0	0	0	0	0	0	0	0	0	0	0	0	0	0	0	0	0	0	0	0	0	0	0	0
AT1G09467	0	0	0	0	0	0	0	0	0	0	0	0	0	0	0	0	0	0	0	0	0	0	0	0	0	0	0	0	0	0	0	0	0	0	0	0
AT1G09470	0	1	1	0	1	0	37	1	3	3	0	5	0	2	0	0	0	0	0	0	0	0	0	0	0	0	0	1	0	0	0	0	0	0	0	0
AT1G09473	0	0	0	0	0	0	0	0	0	0	0	0	0	0	0	0	0	0	0	0	0	0	0	0	0	0	0	0	0	0	0	0	0	0	0	0
AT1G09477	0	0	0	0	0	0	0	0	0	0	0	0	0	0	0	0	0	0	0	0	0	0	0	0	0	0	0	0	0	0	0	0	0	0	0	0
AT1G09480	42	23	27	12	135	63	6	3	13	5	0	1	44	29	2	2	1	4	3	0	1	9	3	26	25	6	0	111	3	5	1	1	1	2	3	0
AT1G09483	0	0	0	0	0	0	0	0	0	0	0	0	0	0	0	0	0	0	0	0	0	0	0	0	0	0	0	0	0	0	0	0	0	0	0	0
AT1G09487	0	0	0	0	5	2	15	0	0	0	2	1	0	0	0	0	0	0	0	0	0	0	0	1	1	0	0	0	0	0	0	0	0	0	0	0
AT1G09490	133	86	76	14	275	181	106	24	57	61	12	45	278	120	49	38	5	322	110	98	74	28	38	49	55	24	4	125	98	142	3	15	9	14	3	2
AT1G09493	0	0	0	0	0	0	0	0	0	0	0	0	0	0	0	0	0	0	0	0	0	0	0	0	0	0	0	0	0	0	0	0	0	0	0	0
AT1G09497	0	0	0	0	0	0	0	0	0	0	0	0	0	0	0	0	0	0	0	0	0	0	0	0	0	0	0	0	0	0	0	0	0	0	0	0
AT1G09500	28	46	27	2	59	32	4	5	18	8	0	1	123	27	11	7	0	71	1	6	8	3	11	11	4	0	0	33	11	32	0	6	1	1	0	1
AT1G09503	0	0	0	0	0	0	0	0	0	0	0	0	0	0	0	0	0	0	0	0	0	0	0	0	0	0	0	0	0	0	0	0	0	0	0	0
AT1G09507	0	0	0	0	0	0	0	0	0	0	0	0	0	0	0	0	0	0	0	0	0	0	0	0	0	0	0	0	0	0	0	0	0	0	0	0
AT1G09510	0	0	0	0	0	0	0	0	0	0	0	0	1	1	0	0	0	0	0	0	0	0	0	0	0	0	0	0	0	0	0	0	0	0	0	0
AT1G09513	0	0	0	0	0	0	0	0	0	0	0	0	0	0	0	0	0	0	0	0	0	0	0	0	0	0	0	0	0	0	0	0	0	0	0	0
AT1G09517	0	0	0	0	0	0	0	0	0	0	0	0	0	0	0	0	0	0	0	0	0	0	0	0	0	0	0	0	1	0	0	0	0	0	0	0
AT1G09520	140	90	92	5	250	207	450	71	131	239	32	183	359	117	45	63	5	141	70	174	259	722	395	80	87	40	6	109	92	75	9	12	118	66	66	34
AT1G09523	0	0	0	0	1	0	0	0	0	1	0	0	0	0	0	1	0	0	0	0	1	0	0	0	1	0	1	0	0	0	0	0	0	0	0	0
AT1G09527	0	0	0	0	0	0	0	0	0	0	0	1	1	1	0	0	0	0	0	1	0	0	0	0	0	0	0	0	1	0	0	0	0	1	0	0
AT1G09530	11	23	41	1	12	10	11	12	7	1	16	15	38	22	10	1	1	3	2	10	3	4	1	6	1	3	1	13	15	10	3	2	21	48	0	0
AT1G09533	4	2	1	0	2	5	1	2	0	2	1	3	9	4	1	3	0	5	1	4	6	4	13	1	6	1	0	0	7	0	0	1	5	0	0	0
AT1G09537	0	0	0	0	0	0	0	0	0	0	0	0	0	0	0	0	0	0	0	0	0	0	0	0	0	0	0	0	0	0	0	0	0	0	0	0
AT1G09540	10	35	57	7	109	18	7	6	24	28	2	4	95	128	5	12	7	86	23	74	168	170	194	12	74	92	0	187	128	22	74	20	1	3	54	14
AT1G09543	1	0	0	0	0	0	0	0	0	0	0	0	0	0	0	0	0	0	0	0	0	0	0	0	0	0	1	0	0	0	0	0	0	1	0	0
AT1G09547	0	0	0	0	0	0	0	0	0	0	0	0	0	0	0	0	0	0	0	0	0	0	0	0	0	0	0	0	0	0	0	0	0	0	0	0
AT1G09550	0	0	0	0	1	0	0	0	0	0	0	0	0	0	1	0	0	0	0	0	0	0	0	0	0	0	0	1	0	0	0	0	0	0	0	0
AT1G09553	0	1	0	0	0	0	0	0	0	0	0	0	0	0	0	0	0	0	0	0	0	0	0	0	1	1	0	4	0	0	0	0	0	0	0	0
AT1G09557	0	0	0	0	0	0	0	0	0	0	0	0	0	0	0	0	0	0	0	0	0	0	0	0	0	0	0	0	0	0	0	0	0	0	0	0
AT1G09560	1080	596	489	225	2736	2257	5172	3085	1041	3970	349	2501	17074	9990	4677	2303	1385	4552	554	7364	4789	3050	2607	707	802	766	61	1060	4220	1744	956	796	3135	2949	237	183
AT1G09563	0	0	0	0	0	0	0	0	0	0	0	0	0	0	0	0	0	0	0	0	0	0	0	0	0	0	0	0	0	0	0	0	0	0	0	0
AT1G09567	0	0	0	0	0	0	0	0	0	0	0	0	0	0	0	0	0	0	0	0	0	0	0	0	0	0	0	0	0	0	0	0	0	0	0	0
AT1G09570	108	87	143	22	360	137	89	43	61	53	121	59	194	150	28	43	5	59	22	90	89	118	73	36	42	73	3	92	256	49	11	31	36	34	30	33
AT1G09573	0	0	0	0	0	0	0	0	0	0	0	0	0	0	0	0	0	0	0	0	0	0	0	0	0	0	0	0	0	1	0	0	0	0	0	0
AT1G09575	20	42	148	4	71	39	113	37	36	58	35	37	50	38	17	12	2	58	26	75	116	394	309	25	53	19	0	86	55	25	7	1	12	21	138	91
AT1G09577	0	0	0	0	0	0	0	0	0	0	0	0	0	0	0	0	0	0	0	0	0	0	0	0	0	0	0	0	0	0	0	0	0	0	0	0
AT1G09580	51	26	76	23	325	99	1067	82	88	707	22	137	119	230	6	69	14	58	6	603	1232	286	519	18	221	209	17	79	369	16	29	5	5	2	168	66
AT1G09583	0	0	0	0	0	0	0	0	0	0	0	0	0	0	0	0	0	0	0	0	0	0	0	0	0	0	0	0	0	0	0	0	0	0	0	0
AT1G09587	0	0	0	0	0	0	0	0	0	0	0	0	0	0	0	0	0	0	0	0	0	0	0	0	0	0	0	0	0	0	0	0	0	0	0	0
AT1G09590	1242	393	502	322	4914	3639	13051	516	1003	4889	280	2080	341	303	70	154	19	100	60	1200	3134	462	478	357	815	634	74	423	184	67	20	36	113	110	111	73
AT1G09593	0	0	0	0	0	0	0	0	0	0	0	0	0	0	0	0	0	0	0	0	0	0	0	0	0	0	0	0	0	0	0	0	0	0	0	0
AT1G09597	0	0	0	0	0	0	0	0	0	0	0	0	0	0	0	0	0	0	0	0	0	0	0	0	0	0	0	0	0	0	0	0	0	0	0	0
AT1G09600	2	0	4	1	20	2	23	4	5	11	0	7	4	6	0	2	0	2	1	8	4	2	1	1	0	7	0	4	8	0	0	0	0	0	1	0
AT1G09603	0	0	0	0	0	0	0	0	0	0	0	0	0	0	0	0	0	0	0	0	0	0	0	0	0	0	0	0	0	0	0	0	0	0	0	0
AT1G09607	0	0	0	0	0	0	0	0	0	0	0	0	0	0	0	0	0	0	0	0	0	0	0	0	0	0	0	0	0	0	0	0	0	0	0	0
AT1G09610	0	0	0	0	0	4	1	0	0	1	1	0	0	0	0	0	0	0	0	0	0	0	0	0	0	9	64	0	0	0	0	0	0	0	0	0
AT1G09613	0	0	0	0	0	0	0	0	0	0	0	0	0	0	0	0	0	0	0	0	0	0	0	0	0	0	0	0	0	0	0	0	0	0	0	0
AT1G09617	0	0	0	0	0	0	0	0	0	0	0	0	0	0	0	0	0	0	0	0	0	0	0	0	0	0	0	0	0	1	0	0	0	0	0	0
AT1G09620	76	29	47	20	249	112	251	34	47	96	16	79	101	50	18	12	4	12	6	45	84	18	26	38	62	41	2	62	40	8	7	1	23	19	8	2
AT1G09623	0	0	0	0	0	0	0	0	0	0	0	0	0	0	0	0	0	0	0	0	0	0	0	0	0	0	0	0	0	0	0	0	0	0	0	0
AT1G09625	0	0	0	0	0	0	0	0	0	0	0	0	0	0	0	0	0	0	0	0	0	0	0	0	0	0	0	0	0	0	0	0	0	0	0	0
AT1G09627	0	1	2	0	2	1	4	1	0	0	0	1	2	0	1	1	0	2	0	8	5	2	0	1	4	3	0	3	1	0	0	0	0	0	0	0
AT1G09630	142	99	210	32	668	177	1513	320	268	1301	90	527	639	833	66	277	64	518	29	2007	2269	408	1383	78	745	482	21	375	1572	157	89	20	103	44	158	75
AT1G09633	6	19	6	0	3	1	0	0	2	6	0	3	44	6	0	5	0	3	0	7	7	1	10	0	5	0	0	4	7	1	0	0	10	1	0	1
AT1G09637	0	0	0	0	0	0	0	0	0	0	0	0	0	0	0	0	0	0	0	0	0	0	0	0	0	0	0	0	0	0	0	0	0	0	0	0
AT1G09640	1271	447	702	267	3768	2490	4772	308	714	2353	235	816	753	742	84	171	51	120	41	969	3812	726	1818	437	1778	860	59	1087	439	96	35	15	166	85	387	159
AT1G09645	274	203	492	54	634	571	470	848	227	404	201	556	628	521	140	153	52	812	426	915	773	863	561	219	435	433	461	377	688	309	82	42	250	348	163	84
AT1G09647	0	0	0	0	0	0	0	0	0	0	0	0	0	0	0	0	0	0	0	0	0	0	0	0	0	0	0	0	0	0	0	0	0	0	0	0
AT1G09650	1	0	0	0	2	2	24	1	0	9	0	3	3	3	0	1	0	1	0	3	9	0	1	0	2	3	0	1	1	0	0	0	0	0	1	0
AT1G09653	0	0	0	0	0	0	0	0	0	0	0	0	0	0	0	0	0	0	0	0	0	0	0	0	0	0	0	0	0	0	0	0	0	0	0	0
AT1G09657	0	0	0	0	1	0	0	0	0	1	0	1	4	1	0	0	0	3	1	2	0	2	1	0	1	0	0	1	0	0	0	0	0	0	0	0
AT1G09660	131	49	98	35	516	141	819	30	79	338	15	172	56	155	8	50	16	9	1	199	64	11	9	14	117	63	2	116	232	12	8	4	5	7	3	5
AT1G09663	0	0	0	0	0	0	0	0	0	0	0	0	0	0	0	0	0	0	0	0	0	0	0	0	0	0	0	0	0	0	0	0	0	0	0	0
AT1G09665	0	0	0	0	0	0	0	0	0	0	0	0	0	0	0	0	0	0	0	0	0	0	0	0	0	0	0	0	0	0	0	0	0	0	0	0
AT1G09667	0	0	0	0	0	0	0	0	0	0	0	0	0	0	0	0	0	0	0	0	0	0	0	0	0	0	0	0	0	0	0	0	0	0	0	0
AT1G09673	0	0	0	0	0	0	0	0	0	0	0	0	1	0	0	0	0	1	0	0	0	0	0	1	0	0	0	0	1	0	0	0	0	0	0	0
AT1G09677	0	0	0	0	0	0	0	0	0	0	0	0	0	0	0	0	0	0	0	0	0	0	0	0	0	0	0	0	0	0	0	0	0	0	0	0
AT1G09680	2	1	3	0	3	3	16	0	2	2	0	2	1	0	0	1	0	0	0	0	1	0	0	0	0	0	0	2	0	0	0	0	1	0	0	0
AT1G09683	0	0	0	0	0	0	0	0	0	0	0	0	0	0	0	0	0	0	0	0	0	0	0	0	0	0	0	0	0	0	0	0	0	0	0	0
AT1G09687	0	0	0	0	0	0	0	0	0	0	0	0	0	0	0	0	0	0	0	0	0	0	0	0	0	0	0	0	0	0	0	0	0	0	0	0
AT1G09690	1560	298	707	591	8463	4906	22256	856	1531	8724	496	3280	387	599	86	264	56	160	89	2161	6943	410	1130	293	1134	836	93	557	337	57	53	70	103	85	189	96
AT1G09693	0	0	0	0	0	0	0	0	0	0	0	0	0	0	0	0	0	0	0	1	0	0	0	0	0	0	0	0	0	0	0	0	0	0	0	0
AT1G09697	0	0	0	0	0	0	0	0	0	0	0	0	0	0	0	0	0	0	0	0	1	0	0	0	0	0	0	1	0	0	0	0	0	0	0	0
AT1G09700	63	20	37	11	161	112	208	12	42	82	15	70	43	36	10	8	4	9	0	24	42	19	18	21	35	21	3	40	14	6	0	1	2	5	2	1
AT1G09703	0	0	0	0	0	0	0	0	0	0	0	0	0	0	0	0	0	0	0	0	0	0	0	0	0	0	0	0	0	0	0	0	0	0	0	0
AT1G09710	23	11	14	1	28	38	12	1	6	9	4	3	11	3	1	3	1	0	0	1	1	1	1	17	13	5	0	16	0	2	0	0	2	2	0	0
AT1G09713	0	0	0	0	0	0	0	0	0	0	0	0	1	1	0	0	0	0	0	0	0	0	0	0	0	0	0	0	0	0	0	0	0	0	0	0
AT1G09717	0	0	0	0	0	0	0	0	0	0	0	0	0	0	0	0	0	0	0	0	0	0	0	0	0	0	0	0	0	0	0	0	0	0	0	0
AT1G09720	0	0	0	0	0	0	0	0	0	0	0	0	0	2	0	0	0	0	0	0	0	0	0	0	0	0	0	0	0	0	0	0	0	0	0	0
[truncated: 32,220 more rows]

## Sheet: cell_type_clustered_gene_matrix
scRNA-Seq read counts per gene aggregated by supercluster (cell state).
gene	Stele(0)	Root Cap(1)	Endocortex(2)	Epidermis (N)(3)	Epidermis (H)(4)	Stele(5)	Cortex(6)	Endodermis(7)	Epidermis (H)(8)	count_sum
AT1G01010	2624	406	1278	353	826	1638	568	292	19	8004
AT1G01020	416	563	298	426	1225	258	206	128	58	3578
AT1G01030	31	67	554	19	11	23	48	91	1	845
AT1G01040	346	82	254	63	86	186	62	88	5	1172
AT1G01046	0	0	0	0	0	0	0	0	0	0
AT1G01050	4571	6170	1732	3187	5226	2499	1390	288	516	25579
AT1G01060	31	27	59	15	4	56	31	74	10	307
AT1G01070	868	15	7	5	13	577	2	1	0	1488
AT1G01080	93	49	26	11	39	14	23	2	1	258
AT1G01090	3026	4036	2510	1110	1314	2108	1091	356	137	15688
AT1G01100	15423	25115	1619	2792	8133	2672	626	281	294	56955
AT1G01110	124	164	778	31	9	35	174	62	6	1383
AT1G01120	422	185	1710	276	844	312	124	689	26	4588
AT1G01130	76	43	89	34	97	18	58	21	6	442
AT1G01140	447	330	635	1415	3668	146	676	336	49	7702
AT1G01150	0	2	1	0	0	0	0	0	0	3
AT1G01160	608	611	256	172	330	231	84	139	21	2452
AT1G01170	101	45	14	1	3	11	41	2	0	218
AT1G01180	12	101	29	152	607	133	44	22	56	1156
AT1G01183	0	0	0	0	0	0	0	0	0	0
AT1G01190	0	0	0	1	0	0	0	0	0	1
AT1G01200	252	253	138	162	334	134	96	31	36	1436
AT1G01210	541	404	91	67	224	168	42	98	33	1668
AT1G01220	148	164	104	64	175	68	47	17	11	798
AT1G01225	137	117	46	40	63	56	26	5	9	499
AT1G01230	2587	2766	2352	2453	6959	2187	1476	1147	861	22788
AT1G01240	1293	982	1116	2201	2949	2798	431	385	40	12195
AT1G01250	1	1	1	0	0	1	4	0	0	8
AT1G01260	318	496	195	122	378	307	116	79	23	2034
AT1G01270	0	0	0	0	0	0	0	0	0	0
AT1G01280	0	0	0	0	0	0	0	0	0	0
AT1G01290	304	489	174	75	200	137	54	64	12	1509
AT1G01300	1325	2356	923	1000	655	1144	643	32	15	8093
AT1G01305	6	6	0	0	0	2	0	0	0	14
AT1G01310	16	10	9	6	31	7	3	7	1	90
AT1G01320	54	32	11	6	27	20	25	6	8	189
AT1G01335	0	0	0	0	0	0	0	0	0	0
AT1G01340	180	33	250	61	33	144	92	168	0	961
AT1G01350	2272	1690	1582	1571	3500	1299	863	736	162	13675
AT1G01355	0	1	1	0	1	1	1	0	0	5
AT1G01360	5452	2877	10597	1415	4189	4474	2392	718	208	32322
AT1G01370	94	478	169	10	26	30	19	4	2	832
AT1G01380	728	245	83	345	31	980	36	14	1	2463
AT1G01390	0	0	0	0	0	0	0	0	0	0
AT1G01400	0	1	0	0	1	0	0	0	0	2
AT1G01410	0	0	0	0	0	0	0	0	0	0
AT1G01420	0	0	0	0	0	0	1	0	0	1
AT1G01430	593	872	946	798	492	764	1146	49	43	5703
AT1G01440	233	144	80	99	341	194	68	37	161	1357
AT1G01448	349	175	169	140	203	272	104	54	33	1499
AT1G01450	1	1	0	0	0	1	1	0	0	4
AT1G01453	12	28	13	9	1484	10	14	0	1753	3323
AT1G01460	2	2	1	4	28	1	1	0	3	42
AT1G01470	68996	39057	6088	14878	51100	44598	5273	4129	1462	235581
AT1G01480	68	60	118	20	34	205	4	126	5	640
AT1G01490	988	3039	940	2519	2252	435	671	764	101	11709
AT1G01500	130	219	152	61	154	49	42	95	18	920
AT1G01510	674	885	425	347	505	618	231	32	56	3773
AT1G01520	10	16	3	2	6	3	2	0	1	43
AT1G01530	0	0	0	0	0	0	0	0	0	0
AT1G01540	991	940	1074	758	744	447	768	90	58	5870
AT1G01550	5105	4845	6165	4180	4865	3944	2242	2910	181	34437
AT1G01560	28	25	40	26	46	12	13	4	0	194
AT1G01570	63	193	297	25	22	41	2	36	4	683
AT1G01580	1	121	2	1	0	0	0	0	0	125
AT1G01590	0	0	0	0	0	0	0	0	0	0
AT1G01600	0	16	1	3	7	0	0	3	0	30
AT1G01610	54	23	61	11	8	34	6	48	1	246
AT1G01620	37431	7689	28591	13871	21944	23514	18667	2274	2585	156566
AT1G01630	1388	2046	1630	1758	2690	222	2379	244	663	13020
AT1G01640	689	179	50	35	30	275	25	9	3	1295
AT1G01650	1692	1501	2063	1873	3050	1490	1162	857	118	13806
AT1G01660	3	5	3	4	359	7	2	1	446	830
AT1G01670	4	22	10	6	2	11	17	4	0	76
AT1G01680	2	9	55	5	7	8	3	13	1	103
AT1G01690	47	101	131	15	9	48	26	30	0	407
AT1G01695	1	2	27	1	1	2	0	9	0	43
AT1G01700	4	0	0	0	0	0	0	0	0	4
AT1G01710	502	164	528	142	181	160	142	162	35	2016
AT1G01715	131	219	94	42	77	78	27	37	2	707
AT1G01720	24045	31560	35231	16668	31880	18808	15518	7081	450	181241
AT1G01725	229	98	67	55	70	69	37	36	5	666
AT1G01730	550	948	497	301	570	346	237	107	69	3625
AT1G01740	3	13	3	3	4	1	3	0	1	31
AT1G01750	446	1578	368	295	31068	297	248	78	22462	56840
AT1G01760	4	9	6	4	11	5	3	2	0	44
AT1G01770	298	100	103	67	418	187	42	43	337	1595
AT1G01780	496	288	139	216	5994	738	55	19	4262	12207
AT1G01790	128	44	70	36	116	86	32	22	10	544
AT1G01800	9687	10357	7760	10910	5645	4927	7577	759	354	57976
AT1G01810	417	431	173	257	328	187	173	12	4	1982
AT1G01820	747	1093	830	1241	830	445	618	208	66	6078
AT1G01830	214	520	862	593	225	184	663	134	9	3404
AT1G01840	61	64	49	16	10	19	6	19	0	244
AT1G01860	141	85	80	21	63	44	23	18	6	481
AT1G01870	0	0	0	0	0	0	0	0	0	0
AT1G01880	12	14	0	0	3	10	1	1	1	42
AT1G01890	0	0	0	0	0	0	0	0	0	0
AT1G01900	9	5	2	1	1	522	0	0	0	540
AT1G01910	3180	3766	2378	1798	5749	1837	1337	243	665	20953
AT1G01920	529	707	95	79	335	266	22	12	20	2065
AT1G01930	250	266	212	118	371	94	71	58	27	1467
AT1G01940	1087	895	323	287	576	355	200	53	15	3791
AT1G01950	171	175	214	113	236	102	92	54	19	1176
AT1G01960	461	722	448	342	430	307	276	24	28	3038
AT1G01970	155	101	81	22	19	49	27	13	0	467
AT1G01980	3	5	0	1	0	0	0	0	0	9
AT1G01990	1712	1037	1340	590	1165	695	678	703	37	7957
AT1G02000	3104	2911	3999	1231	1767	1819	1955	1015	103	17904
AT1G02010	85	118	66	28	120	57	45	33	36	588
AT1G02020	101	57	37	17	41	38	12	32	3	338
AT1G02030	21	15	0	3	4	5	2	16	0	66
AT1G02040	1	9	0	3	79	3	1	0	6	102
AT1G02050	25	31	1	1	3	4	3	1	0	69
AT1G02060	4	3	3	0	0	0	0	0	0	10
AT1G02065	0	0	0	0	0	0	0	0	0	0
AT1G02067	0	0	0	0	0	0	0	0	0	0
AT1G02070	2	19	1	0	0	0	0	0	0	22
AT1G02080	485	614	410	367	802	338	228	135	51	3430
AT1G02090	1206	1064	922	668	1437	617	492	234	82	6722
AT1G02100	1632	1446	1056	1071	2106	859	650	272	287	9379
AT1G02110	133	113	31	32	70	41	12	10	1	443
AT1G02120	676	441	427	527	831	402	239	176	84	3803
AT1G02130	3023	2833	2385	1410	2173	2260	1473	238	335	16130
AT1G02140	7648	7444	3559	3063	9935	3763	1529	1650	1574	40165
AT1G02145	207	312	137	111	230	121	61	7	22	1208
AT1G02150	133	166	41	23	87	31	31	10	4	526
AT1G02160	497	906	320	337	634	280	200	53	63	3290
AT1G02170	922	1008	949	888	2565	587	433	233	325	7910
AT1G02180	76	100	20	26	28	25	20	6	1	302
AT1G02190	4	5	2	2	9	1	2	1	0	26
AT1G02205	336	30	651	7	18	589	8	36	2	1677
AT1G02210	0	0	0	0	0	0	0	0	0	0
AT1G02220	623	75	98	120	234	180	110	21	4	1465
AT1G02230	1954	1858	1803	1212	4741	521	1133	115	48	13385
AT1G02250	0	1	0	1	1	1	0	0	1	5
AT1G02260	19	329	49	189	465	15	162	14	29	1271
AT1G02270	690	800	1765	851	1376	456	783	334	84	7139
AT1G02280	986	352	244	146	174	253	94	88	8	2345
AT1G02290	99	38	15	8	3	48	12	0	0	223
AT1G02300	2	1	0	1	1	2	3	0	0	10
AT1G02305	2886	1309	5397	2810	4001	1242	1061	1260	853	20819
AT1G02310	187	143	572	862	145	443	421	321	10	3104
AT1G02320	0	0	2	4	0	1	0	0	0	7
AT1G02330	1122	1158	676	528	1408	429	248	287	101	5957
AT1G02335	12	5	5	4	7	1374	0	1	0	1408
AT1G02340	64	131	169	228	1810	44	165	27	74	2712
AT1G02350	7	14	1	4	17	2	2	2	3	52
AT1G02360	539	553	84	1664	894	242	230	69	30	4305
AT1G02370	22	85	1	1	6	8	2	1	0	126
AT1G02380	319	26	60	23	607	119	14	15	146	1329
AT1G02390	35	1360	13	647	85	386	37	1	12	2576
AT1G02400	6903	1812	6826	1933	3772	9404	1316	2017	77	34060
AT1G02405	2	42	8	32	9	29	5	4	2	133
AT1G02410	1243	1528	1012	981	1817	605	516	292	82	8076
AT1G02420	8	3	2	0	6	1	2	6	0	28
AT1G02430	0	5	0	2	0	0	1	0	0	8
AT1G02440	0	9	1	18	2	0	0	1	0	31
AT1G02450	241	74	32	12	23	157	12	1	1	553
AT1G02460	1008	34	3	3	4	15	0	2	0	1069
AT1G02470	2	1	3	1	0	1	0	1	0	9
AT1G02475	8	16	2	4	1	1	2	2	0	36
AT1G02480	0	0	0	0	0	0	0	0	0	0
AT1G02490	1	9	0	0	0	0	1	0	0	11
AT1G02500	93027	27843	43968	17413	32693	34942	19546	44529	3552	317513
AT1G02510	0	2	1	0	0	0	0	0	0	3
AT1G02520	101	320	61	163	422	114	41	48	107	1377
AT1G02530	1	6	0	0	0	1	0	0	0	8
AT1G02540	0	0	0	0	0	0	0	0	0	0
AT1G02550	0	0	0	0	0	0	0	0	0	0
AT1G02560	2095	1867	1057	502	581	740	450	87	35	7414
AT1G02570	18	30	22	18	3354	21	10	5	1785	5263
AT1G02575	1	1	1	7	118	2	0	0	126	256
AT1G02580	0	1	0	39	14	0	6	2	3	65
AT1G02590	0	1	2	0	0	0	1	0	1	5
AT1G02600	0	0	0	0	0	0	0	0	0	0
AT1G02610	1147	342	929	1390	2294	520	564	378	25	7589
AT1G02620	11	1	0	4	8	6	0	0	0	30
AT1G02630	0	0	0	0	0	0	0	0	0	0
AT1G02640	95	50	442	8	21	1749	27	7	0	2399
AT1G02650	29	117	27	3	35	150	6	1	16	384
AT1G02660	362	272	373	262	624	308	81	101	25	2408
AT1G02670	15	35	10	6	9	8	2	1	2	88
AT1G02680	754	746	370	325	643	224	147	171	31	3411
AT1G02690	560	919	123	23	62	107	20	44	9	1867
AT1G02700	129	18	7	15	12	23	13	3	1	221
AT1G02705	318	1	1	0	1	9	2	0	0	332
AT1G02710	0	0	0	0	0	0	0	0	0	0
AT1G02720	1914	1303	1569	339	698	918	486	44	51	7322
AT1G02730	1	163	1	0	0	1	0	0	1	167
AT1G02740	135	166	37	63	52	42	27	29	10	561
AT1G02750	1663	688	1074	543	1624	597	334	795	108	7426
AT1G02760	0	0	0	0	0	0	0	0	0	0
AT1G02770	14	39	9	3	5	0	1	0	0	71
AT1G02780	29241	35381	2885	3921	12226	6919	924	711	648	92856
AT1G02790	0	0	0	0	0	0	0	0	0	0
AT1G02800	0	0	0	0	1	0	0	0	0	1
AT1G02810	49	1155	38	537	136	517	432	8	12	2884
AT1G02813	0	2	1	3	0	0	0	5	1	12
AT1G02816	2436	2503	2752	2428	6270	912	1628	681	352	19962
AT1G02820	0	7	1	0	1	1	1	0	0	11
AT1G02830	0	1	0	0	0	0	0	0	0	1
AT1G02840	909	1185	717	539	1003	475	324	234	140	5526
AT1G02850	101	67	71	42	20	24	386	74	4	789
AT1G02860	297	412	66	153	229	645	101	28	17	1948
AT1G02870	852	953	73	32	44	182	17	78	5	2236
AT1G02880	621	2058	918	1844	1994	278	914	772	56	9455
AT1G02890	249	178	248	311	365	153	86	118	39	1747
AT1G02900	1334	402	19654	1439	161	566	2214	5340	131	31241
AT1G02910	327	163	300	100	104	135	71	65	5	1270
AT1G02920	19	115	40	24	5	2	16	3	0	224
AT1G02930	164	240	256	653	75	166	454	127	1	2136
AT1G02940	0	0	0	0	0	0	0	0	0	0
AT1G02950	54	3	0	0	1	3	0	0	1	62
AT1G02952	0	0	1	0	0	0	0	0	0	1
AT1G02960	166	231	146	89	274	142	65	28	20	1161
AT1G02965	0	0	0	0	0	0	0	0	0	0
AT1G02970	28	182	33	3	3	20	9	1	1	280
AT1G02980	498	46	151	18	24	289	36	12	3	1077
AT1G02990	124	191	166	162	385	112	104	94	30	1368
AT1G03000	69	80	66	22	18	126	26	20	2	429
AT1G03010	12	27	4	1	3	647	1	0	5	700
AT1G03020	0	0	1	0	0	1	0	0	0	2
AT1G03030	702	864	527	429	750	219	239	113	55	3898
AT1G03040	2393	535	3263	394	366	809	750	1607	42	10159
AT1G03050	0	0	0	1	0	0	0	0	0	1
AT1G03055	1	0	0	0	0	0	0	0	0	1
AT1G03060	329	494	380	696	1927	256	252	140	198	4672
AT1G03070	235	238	147	326	54	355	184	12	11	1562
AT1G03080	1666	932	2308	2499	1952	1255	1122	1047	69	12850
AT1G03090	322	143	320	268	545	203	121	87	15	2024
AT1G03100	6	18	3	0	2	7	1	0	0	37
AT1G03103	2	1	1	3	0	1	0	1	0	9
AT1G03106	6	55	7	21	650	2	7	0	39	787
AT1G03110	455	994	100	58	228	184	16	11	9	2055
AT1G03120	9	3	9	1	0	10	4	2	0	38
AT1G03130	118	75	104	32	82	65	22	17	3	518
AT1G03140	1461	1349	1057	464	1497	757	331	387	209	7512
AT1G03150	1475	1726	856	792	3068	733	423	263	333	9669
AT1G03160	265	90	32	13	11	114	30	18	3	576
AT1G03165	11	2	2	0	1	3	2	0	0	21
AT1G03170	13	1	6	1	1	3	3	0	1	29
AT1G03180	114	180	46	66	226	69	35	16	7	759
AT1G03190	233	192	142	136	142	80	67	71	4	1067
AT1G03200	11	6	10	9	19	8	4	5	1	73
AT1G03210	227	416	164	228	146	148	187	142	4	1662
AT1G03220	14009	26234	7429	31086	23283	9649	13536	5928	289	131443
AT1G03230	1209	10763	1495	3553	1093	1063	3647	95	46	22964
AT1G03240	3	9	3	12	5	2	4	2	0	40
AT1G03250	973	694	665	562	1369	487	259	214	161	5384
AT1G03260	436	1024	397	484	1428	358	304	69	115	4615
AT1G03270	16	56	5	2	1	4	2	0	0	86
AT1G03280	428	288	330	193	360	251	169	133	68	2220
AT1G03290	622	513	597	416	797	303	233	262	74	3817
AT1G03300	8	6	0	0	0	0	0	0	0	14
AT1G03310	45	55	24	10	23	29	14	3	0	203
AT1G03320	0	1	0	0	0	0	0	0	0	1
AT1G03325	0	0	0	0	0	0	0	0	0	0
AT1G03330	2693	2373	1418	1151	3077	898	706	600	448	13364
AT1G03340	4	3	2	0	2	0	5	4	0	20
AT1G03350	1296	1165	1162	625	1439	942	613	318	232	7792
AT1G03360	256	770	11	17	13	32	4	2	2	1107
AT1G03365	577	425	280	216	716	248	133	163	46	2804
AT1G03370	274	403	303	720	1402	212	313	144	154	3925
AT1G03380	177	107	186	210	319	103	104	103	39	1348
AT1G03390	0	0	0	1	0	0	0	0	0	1
AT1G03395	0	0	0	0	0	0	0	0	0	0
AT1G03400	2	0	1	0	0	0	1	0	0	4
AT1G03410	101	559	91	479	83	79	70	8	8	1478
AT1G03430	252	228	349	101	79	178	117	86	11	1401
AT1G03440	19	4	51	2	0	2	1	2	0	81
AT1G03445	10	1	4	0	0	29	0	0	0	44
AT1G03457	103	308	502	592	938	122	524	54	312	3455
AT1G03470	47	230	78	204	41	22	122	6	0	750
AT1G03475	825	657	424	319	421	320	252	128	50	3396
AT1G03490	0	0	0	0	0	0	0	0	0	0
AT1G03495	0	0	0	0	0	0	0	0	0	0
AT1G03502	4	0	0	0	0	1	1	1	0	7
AT1G03506	0	0	0	0	0	0	0	0	0	0
AT1G03510	26	51	3	3	1	9	2	1	0	96
AT1G03515	0	0	0	0	0	0	0	0	0	0
AT1G03520	344	182	333	246	336	193	135	75	24	1868
AT1G03530	45	98	5	3	12	16	1	3	0	183
AT1G03540	3	3	0	0	0	1	0	0	0	7
AT1G03545	5	12	0	0	3	1	0	0	0	21
AT1G03550	66	296	23	78	1650	36	21	31	463	2664
AT1G03560	96	107	57	39	70	43	33	33	2	480
AT1G03570	0	0	0	0	0	0	0	0	0	0
AT1G03590	1360	2325	1632	1784	3186	1429	1547	197	93	13553
AT1G03600	78	223	19	130	107	77	37	4	0	675
AT1G03610	781	1734	341	1084	2320	571	425	206	160	7622
AT1G03620	13	17	0	0	1	2	0	0	0	33
AT1G03630	0	4	0	0	0	0	0	0	0	4
AT1G03640	0	0	0	0	0	0	0	0	0	0
AT1G03650	144	145	3	6	43	25	0	3	2	371
AT1G03660	3	14	2	5	268	2	2	1	65	362
AT1G03670	0	0	0	0	0	0	0	0	0	0
AT1G03680	546	346	207	53	74	127	65	54	5	1477
AT1G03687	254	582	147	177	565	136	53	20	67	2001
AT1G03700	2	31	44	11	11	0	1	249	0	349
AT1G03710	1	4	1	0	1	2	0	1	0	10
AT1G03720	0	0	0	0	0	0	0	0	0	0
AT1G03730	1311	1896	920	1364	3227	1105	381	311	123	10638
AT1G03740	540	803	938	908	795	401	408	587	31	5411
AT1G03743	0	0	0	0	0	0	0	0	0	0
AT1G03746	0	0	0	0	0	0	0	0	0	0
AT1G03750	161	84	75	42	180	70	16	42	11	681
AT1G03760	130	119	26	9	67	34	3	14	5	407
AT1G03770	449	172	68	35	129	93	5	8	5	964
AT1G03780	0	126	1	0	0	0	0	0	0	127
AT1G03790	820	214	4472	577	187	52	164	825	21	7332
AT1G03800	44	26	72	31	26	40	3	10	2	254
AT1G03810	0	0	1	0	0	0	0	0	0	1
AT1G03820	462	78	76	8	11	2043	1	1	0	2680
AT1G03830	65	58	5	4	5	32	2	2	0	173
AT1G03840	267	20	4	4	5	5	50	0	0	355
AT1G03850	1080	1266	665	9771	15338	564	2580	2204	108	33576
AT1G03860	4586	4641	641	574	3892	981	260	207	758	16540
AT1G03870	4102	2604	6926	4902	4224	1671	15312	147	5410	45298
AT1G03880	1	20	0	35	5	0	12	0	0	73
AT1G03890	0	2	0	0	0	0	0	0	0	2
AT1G03900	3433	6077	2932	3987	14678	4947	2722	605	3285	42666
AT1G03905	1127	462	1059	705	913	425	460	328	92	5571
AT1G03910	711	786	502	377	745	330	209	182	64	3906
AT1G03920	16	28	10	6	15	49	7	1574	0	1705
AT1G03930	346	149	498	136	319	303	142	117	54	2064
AT1G03935	0	0	0	0	0	0	0	0	0	0
AT1G03940	1	1	0	0	0	0	0	0	0	2
AT1G03950	158	49	119	57	588	62	53	72	289	1447
AT1G03960	144	65	58	14	20	79	8	16	1	405
AT1G03970	961	1076	794	699	1449	529	336	240	71	6155
AT1G03980	0	3	0	1	1	0	1	0	0	6
AT1G03982	4	7	7	3	2	8	5	1	0	37
AT1G03987	0	0	0	0	0	0	0	0	0	0
AT1G03990	1	2	0	2	0	3	2	0	0	10
AT1G03993	0	0	0	0	0	0	0	0	0	0
AT1G03997	0	0	2	0	0	0	0	0	0	2
AT1G04000	2705	1423	2899	1140	1496	2247	1204	623	63	13800
AT1G04003	0	0	0	0	0	0	0	0	0	0
AT1G04007	0	0	0	0	0	0	0	0	0	0
AT1G04010	130	264	47	96	277	100	79	27	78	1098
AT1G04013	0	0	0	0	0	0	0	0	0	0
AT1G04017	1	0	0	0	0	0	0	0	0	1
AT1G04020	59	523	97	20	2	18	27	1	0	747
AT1G04023	0	0	0	0	0	0	0	0	0	0
AT1G04027	0	0	0	0	0	0	0	0	0	0
AT1G04030	144	77	43	21	34	90	13	22	2	446
AT1G04033	0	0	0	0	0	0	0	0	0	0
AT1G04037	6	6	4	5	1	6	5	0	0	33
AT1G04040	1428	25286	9716	27882	65344	783	9889	642	3046	144016
AT1G04043	0	4	0	5	4	1	0	0	0	14
AT1G04047	415	263	924	122	305	346	231	35	6	2647
AT1G04050	37	31	26	3	12	8	2	4	1	124
AT1G04053	61	83	30	19	21	23	17	3	3	260
AT1G04057	0	0	0	0	0	0	0	0	0	0
AT1G04063	0	0	1	0	0	1	0	0	0	2
AT1G04067	2	4	0	1	1	1	0	0	0	9
AT1G04070	994	937	569	356	896	364	200	334	34	4684
AT1G04073	0	0	0	0	0	0	0	0	0	0
AT1G04077	0	0	0	0	0	0	0	0	0	0
AT1G04080	684	584	377	274	444	301	126	121	23	2934
AT1G04083	0	0	0	0	0	0	0	0	0	0
AT1G04087	0	0	0	1	0	0	0	0	0	1
AT1G04090	16	12	9	8	47	14	4	4	9	123
AT1G04093	0	0	0	0	0	0	0	0	0	0
AT1G04097	0	0	0	0	0	0	0	0	0	0
AT1G04100	541	239	712	575	1096	372	278	341	58	4212
AT1G04103	11	8	96	180	27	22	119	74	1	538
AT1G04105	1	2	3	2	3	4	0	0	0	15
AT1G04110	2	3	1	0	6	0	0	0	0	12
AT1G04117	0	5	0	2	1	1	0	0	0	9
AT1G04120	1350	719	1148	547	1654	417	227	488	88	6638
AT1G04123	2	3	2	1	0	0	0	5	0	13
AT1G04127	0	0	0	0	0	0	0	0	0	0
AT1G04130	133	130	76	56	92	54	20	15	2	578
AT1G04133	0	0	0	0	0	0	0	0	0	0
AT1G04137	0	0	0	0	0	0	0	0	0	0
AT1G04140	754	622	755	472	1450	561	409	197	321	5541
AT1G04143	0	0	0	0	0	0	0	0	0	0
AT1G04147	0	0	0	0	0	0	0	0	0	0
AT1G04150	0	1	0	0	0	0	0	0	0	1
AT1G04153	0	0	0	0	0	0	0	0	0	0
AT1G04157	0	0	0	0	0	0	0	0	0	0
AT1G04160	80	165	66	206	840	88	64	14	210	1733
AT1G04163	3	1	3	2	1	3	0	0	0	13
AT1G04167	0	0	0	0	0	0	0	0	0	0
AT1G04170	2806	2889	969	624	2198	1076	388	176	440	11566
AT1G04173	0	0	0	0	0	0	0	0	0	0
AT1G04177	0	0	0	0	0	0	0	0	0	0
AT1G04180	498	234	130	83	42	304	21	8	5	1325
AT1G04183	614	922	330	338	437	518	389	20	15	3583
AT1G04187	2	0	1	0	3	2	0	0	0	8
AT1G04190	1098	775	248	98	153	430	71	53	9	2935
AT1G04193	5	1	0	0	1	1	0	1	0	9
AT1G04197	0	0	0	0	0	0	0	0	0	0
AT1G04200	230	399	234	170	632	197	158	33	112	2165
AT1G04203	0	0	0	0	0	0	0	0	0	0
AT1G04207	0	0	0	0	0	0	0	0	0	0
AT1G04210	448	412	321	270	501	233	147	133	30	2495
AT1G04213	0	0	0	0	0	0	0	0	0	0
AT1G04217	0	0	0	0	0	0	0	0	0	0
AT1G04220	0	2	0	2	0	6	0	10	0	20
AT1G04223	9	3	2	5	3	2	0	2	0	26
AT1G04227	0	0	0	2	1	0	0	0	0	3
AT1G04230	336	267	267	120	195	127	88	81	19	1500
AT1G04233	3	4	6	3	4	1	1	0	0	22
AT1G04237	1	0	0	0	0	0	0	0	0	1
AT1G04240	335	63	54	386	13	1179	123	0	5	2158
AT1G04243	0	0	0	0	2	0	0	0	0	2
AT1G04247	2	0	2	1	1	1	0	7	1	15
AT1G04250	13275	8846	18951	19073	14163	11982	15328	1904	1984	105506
AT1G04253	1	0	1	0	1	0	0	0	0	3
AT1G04257	0	0	0	0	0	0	0	0	0	0
AT1G04260	805	983	528	437	1271	488	285	210	109	5116
AT1G04263	1	1	1	0	1	1	0	1	0	6
AT1G04267	0	0	0	0	0	0	0	0	0	0
AT1G04270	17469	25766	1968	2805	9112	3351	693	223	442	61829
AT1G04273	0	0	0	0	0	0	0	0	0	0
AT1G04277	0	0	0	0	0	0	0	0	0	0
AT1G04280	62	177	192	120	4844	66	195	59	1121	6836
AT1G04283	0	0	0	0	0	0	0	0	0	0
AT1G04287	0	0	0	0	0	0	0	0	0	0
AT1G04290	1241	1037	747	694	1920	697	531	54	373	7294
AT1G04293	0	0	0	0	0	0	0	0	0	0
AT1G04295	30	38	28	13	91	19	17	4	9	249
AT1G04297	0	0	0	0	0	0	0	0	0	0
AT1G04300	401	287	391	272	731	246	158	175	68	2729
AT1G04303	0	0	0	0	0	0	0	0	0	0
AT1G04307	0	0	0	0	0	0	0	0	0	0
AT1G04310	139	137	63	38	60	76	46	10	3	572
AT1G04313	0	0	0	0	0	0	0	0	0	0
AT1G04320	0	0	0	0	0	0	0	0	0	0
AT1G04323	0	0	0	0	0	0	0	0	0	0
AT1G04327	0	0	0	0	0	0	0	0	0	0
AT1G04330	41	3	0	0	0	7	0	0	0	51
AT1G04333	0	0	0	0	0	0	0	0	0	0
AT1G04337	2	2	0	3	2	0	0	0	0	9
AT1G04340	1672	3125	647	779	2001	761	420	144	247	9796
AT1G04343	0	1	0	0	0	0	0	0	0	1
AT1G04347	0	0	0	0	0	0	0	0	0	0
AT1G04350	0	0	2	0	0	0	0	1	0	3
AT1G04353	6	279	54	88	407	11	57	12	43	957
AT1G04357	0	0	1	0	2	0	0	1	0	4
AT1G04360	6	68	5	0	0	2	13	0	0	94
AT1G04363	2	3	1	1	11	1	0	0	1	20
AT1G04367	0	0	0	0	0	0	0	0	0	0
AT1G04370	0	0	1	2	2	1	0	0	0	6
AT1G04373	0	0	0	0	0	0	0	0	0	0
AT1G04377	0	0	0	0	0	0	0	0	0	0
AT1G04380	0	0	1	0	1	0	0	0	0	2
AT1G04383	0	0	0	0	0	0	0	0	0	0
AT1G04387	0	0	0	0	0	0	1	0	0	1
AT1G04390	97	86	64	56	105	49	33	23	5	518
AT1G04393	0	0	0	0	0	0	0	0	0	0
AT1G04397	0	1	0	0	0	0	0	0	0	1
AT1G04400	2162	1105	3204	1433	1363	803	1706	963	93	12832
AT1G04403	0	0	0	0	1	0	0	0	0	1
AT1G04407	0	0	0	0	0	0	0	0	0	0
AT1G04410	25418	20947	15571	13931	34603	11684	11351	2531	7067	143103
AT1G04413	0	1	0	0	0	0	1	0	0	2
AT1G04417	0	0	0	0	0	0	0	0	0	0
AT1G04420	149	137	39	11	145	56	42	2	8	589
AT1G04423	0	0	0	0	0	0	0	0	0	0
AT1G04425	2	61	7	2	0	0	3	1	1	77
AT1G04427	0	0	0	0	0	1	0	0	0	1
AT1G04430	3580	4558	2506	1442	471	3350	2351	25	36	18319
AT1G04433	2	1	0	0	2	0	0	0	0	5
AT1G04437	0	0	0	0	0	0	0	0	0	0
AT1G04440	2095	1144	3262	1634	1854	1121	1182	944	96	13332
AT1G04443	0	0	0	0	0	0	0	0	0	0
AT1G04445	183	50	350	57	48	102	114	17	1	922
AT1G04447	0	0	0	0	0	0	0	0	0	0
AT1G04450	0	0	0	0	0	0	0	0	0	0
AT1G04453	2	0	5	0	1	1	2	0	0	11
AT1G04455	0	0	0	0	0	0	0	0	0	0
AT1G04463	0	0	1	0	0	0	0	0	0	1
AT1G04467	0	0	0	0	0	0	0	0	0	0
AT1G04470	0	0	0	0	2	0	1	0	0	3
AT1G04473	2	0	1	0	0	1	0	0	0	4
AT1G04477	0	0	0	0	1	0	0	0	0	1
AT1G04480	7150	9796	756	1164	2791	1567	290	159	168	23841
AT1G04483	24	5	29	5	3	13	6	4	0	89
AT1G04487	0	0	0	0	0	0	0	0	0	0
AT1G04490	134	66	851	268	114	24	788	289	5	2539
AT1G04493	0	0	0	0	0	0	0	0	0	0
AT1G04497	0	0	0	0	0	0	0	0	0	0
AT1G04500	0	2	2	2	3	1	5	1	0	16
AT1G04503	6	4	1	2	8	1	3	1	1	27
AT1G04507	0	0	0	0	0	0	0	0	0	0
AT1G04510	962	1014	423	155	340	335	119	118	32	3498
AT1G04513	1	4	3	2	1	0	0	1	0	12
AT1G04517	0	0	1	0	0	1	0	0	0	2
AT1G04520	151	71	42	13	21	34	140	1	1	474
AT1G04523	9	10	20	12	15	10	15	9	2	102
AT1G04527	0	0	0	0	1	0	0	0	0	1
AT1G04530	875	666	705	516	791	283	403	208	102	4549
AT1G04533	2	13	5	3	108	0	4	0	24	159
AT1G04537	0	3	0	2	4	0	1	0	0	10
AT1G04540	1	0	1	0	1	2	0	0	0	5
AT1G04547	0	0	0	0	0	0	0	0	0	0
AT1G04550	316	82	68	20	6	1245	19	38	4	1798
AT1G04555	210	352	297	209	500	168	137	49	60	1982
AT1G04557	0	0	0	0	0	0	0	0	0	0
AT1G04560	74	12	3	1	3	37	1	0	0	131
AT1G04563	0	0	0	0	0	0	0	0	0	0
AT1G04567	0	0	0	0	0	0	0	0	0	0
AT1G04570	179	16	29	8	6	37	2	2	0	279
AT1G04573	1	2	0	0	0	0	0	0	0	3
AT1G04577	0	2	2	0	0	0	0	0	0	4
AT1G04580	4	6	0	0	2	1	1	0	0	14
AT1G04583	108	37	44	28	38	59	70	10	1	395
AT1G04587	0	0	1	0	0	0	0	0	0	1
AT1G04590	537	884	102	120	190	175	51	17	12	2088
AT1G04593	0	0	0	0	0	0	0	0	0	0
AT1G04597	1	0	2	0	2	3	1	0	0	9
AT1G04600	8	8	2	2	22	5	1	2	2	52
AT1G04603	0	0	0	0	0	0	0	0	0	0
AT1G04607	0	0	0	0	0	0	0	0	0	0
AT1G04610	17	1136	9	74	67	20	95	0	9	1427
AT1G04620	20	33	16	65	26	10	19	0	1	190
AT1G04623	0	0	0	0	0	0	0	0	0	0
AT1G04625	7	5	9	1	11	5	4	4	2	48
AT1G04630	5427	5886	3303	2972	9456	2285	1809	663	1832	33633
AT1G04635	47	128	14	27	44	13	9	6	0	288
AT1G04640	271	376	28	56	77	52	33	2	8	903
AT1G04643	6	7	1	1	0	1	0	0	0	16
AT1G04645	0	1	0	0	0	1	1	0	0	3
AT1G04647	5	51	10	21	54	10	9	4	2	166
AT1G04650	23	32	12	12	10	8	7	5	0	109
AT1G04653	0	0	0	0	0	0	0	0	0	0
AT1G04657	0	0	0	0	0	0	0	0	0	0
AT1G04660	1	1	0	1	0	0	0	41	0	44
AT1G04667	1	0	1	0	0	0	0	0	0	2
AT1G04670	1	5	0	0	0	2	0	1	0	9
AT1G04673	0	0	0	0	0	1	0	0	0	1
AT1G04677	0	1	3	4	9	0	4	1	0	22
AT1G04680	1441	3699	430	1899	551	2962	1802	23	30	12837
AT1G04683	0	0	3	1	4	0	0	0	0	8
AT1G04687	0	0	0	1	2	0	2	0	0	5
AT1G04690	4473	5584	2428	1684	2789	2898	1816	110	153	21935
AT1G04693	0	0	0	0	0	0	0	0	0	0
AT1G04697	0	0	0	0	0	0	0	0	0	0
AT1G04700	13	57	12	17	982	24	5	3	275	1388
AT1G04703	3	13	11	30	106	3	12	0	5	183
AT1G04707	0	4	0	0	0	0	0	0	0	4
AT1G04710	184	132	35	14	47	57	6	3	3	481
AT1G04713	0	0	0	0	0	0	0	0	0	0
AT1G04717	0	0	0	0	0	0	0	0	0	0
AT1G04720	0	0	0	0	0	0	0	0	0	0
AT1G04723	0	1	0	0	0	0	0	0	0	1
AT1G04730	40	52	20	4	4	11	4	1	0	136
AT1G04733	0	0	0	0	0	0	0	0	0	0
AT1G04737	0	0	1	0	2	0	0	0	0	3
AT1G04743	11	2	1	1	6	7	1	0	0	29
AT1G04747	0	0	0	0	0	0	0	0	0	0
AT1G04750	7957	8382	5718	5027	12055	6170	3556	726	2445	52036
AT1G04753	132	42	226	90	99	50	77	63	1	780
AT1G04760	28	64	6	2	19	87	4	1	2	213
AT1G04763	7	3	9	2	2	7	1	0	0	31
AT1G04767	0	2	0	0	1	3	0	1	0	7
AT1G04770	2712	2535	3273	3988	3667	1153	1981	1008	60	20377
AT1G04773	1	0	1	0	0	0	0	0	0	2
AT1G04778	46	21	16	57	34	172	20	4	1	371
AT1G04780	735	662	785	573	835	407	446	241	60	4744
AT1G04783	0	0	0	0	0	0	0	0	0	0
AT1G04787	0	0	0	0	0	0	0	0	0	0
AT1G04790	192	232	170	125	319	110	59	48	44	1299
AT1G04793	0	0	0	0	0	0	0	0	0	0
AT1G04797	0	0	0	0	0	0	0	0	0	0
AT1G04800	9	5	3	1	3	4	1	3	0	29
AT1G04803	0	0	0	1	0	1	0	0	0	2
AT1G04807	0	0	0	0	0	0	0	0	0	0
AT1G04810	1068	737	723	486	897	496	293	204	105	5009
AT1G04813	0	0	0	0	0	0	0	0	0	0
AT1G04817	0	0	0	0	0	0	0	0	0	0
AT1G04820	16630	19663	18535	12193	18446	16787	18683	372	5700	127009
AT1G04823	1	3	0	3	7	2	2	1	0	19
AT1G04827	1	1	0	1	2	0	0	0	0	5
AT1G04830	719	648	922	642	1568	420	397	152	112	5580
AT1G04833	1	0	2	0	0	1	0	0	0	4
AT1G04837	54	19	78	31	24	51	48	18	0	323
AT1G04840	22	20	10	7	18	6	7	2	3	95
AT1G04847	0	0	0	0	0	0	0	0	0	0
AT1G04850	3805	3382	2740	1818	4615	1748	1719	426	758	21011
AT1G04853	0	0	0	0	0	0	0	0	0	0
AT1G04857	0	0	0	0	0	0	0	0	0	0
AT1G04860	386	239	233	109	356	151	99	123	58	1754
AT1G04863	0	2	1	0	0	0	0	0	0	3
AT1G04867	0	0	0	0	2	0	0	0	0	2
AT1G04870	1030	1462	33	71	96	90	11	10	8	2811
AT1G04873	2	0	0	0	0	0	0	0	0	2
AT1G04877	0	0	0	0	0	0	0	1	0	1
AT1G04880	6	10	0	0	0	1	0	0	0	17
AT1G04883	0	0	0	0	0	0	0	0	0	0
AT1G04887	0	0	1	0	0	0	0	0	0	1
AT1G04890	1	0	0	0	0	0	0	0	0	1
AT1G04893	0	0	0	0	0	0	0	0	0	0
AT1G04895	0	0	0	0	0	0	0	0	0	0
AT1G04897	0	0	0	0	0	0	0	0	0	0
AT1G04900	250	568	14	113	259	73	17	3	27	1324
AT1G04907	0	0	0	0	0	0	0	0	0	0
AT1G04910	554	680	537	309	561	505	416	55	30	3647
AT1G04913	0	0	0	0	0	0	0	0	0	0
AT1G04917	1	2	1	0	1	0	0	0	0	5
AT1G04920	16	12	9	9	15	8	4	0	2	75
AT1G04923	0	0	0	0	30	0	0	1	2	33
AT1G04927	0	0	0	0	0	0	0	0	0	0
AT1G04930	168	162	94	94	210	89	32	27	3	879
AT1G04933	30	6	0	4	5	20	1	0	0	66
AT1G04937	0	0	0	0	0	0	0	0	0	0
AT1G04940	0	0	0	0	0	0	0	0	0	0
AT1G04943	0	0	0	0	0	0	0	0	0	0
AT1G04945	138	98	27	8	16	30	12	25	0	354
AT1G04947	0	0	0	0	0	0	0	0	0	0
AT1G04950	501	514	344	137	131	211	109	23	12	1982
AT1G04953	0	2	0	0	0	0	0	0	0	2
AT1G04957	0	0	0	0	1	0	0	0	0	1
AT1G04960	1596	1029	1387	1402	2488	907	839	390	437	10475
AT1G04963	0	0	0	0	0	0	0	0	0	0
AT1G04967	0	0	0	0	0	0	0	0	0	0
AT1G04970	376	369	406	450	884	224	229	202	70	3210
AT1G04973	0	0	0	0	0	0	0	0	0	0
AT1G04977	10	0	4	4	3	5	2	0	0	28
AT1G04980	836	2161	1306	396	1896	437	295	49	261	7637
AT1G04983	0	0	0	0	0	0	0	0	0	0
AT1G04985	1708	1754	1191	1389	3885	743	588	504	311	12073
AT1G04987	0	0	0	0	0	0	0	0	0	0
AT1G04990	325	587	613	572	897	717	428	178	114	4431
AT1G04993	0	0	0	0	0	0	0	0	0	0
AT1G04997	38	82	139	320	269	8	43	61	4	964
AT1G05000	384	59	25	160	492	67	160	11	201	1559
AT1G05003	0	0	0	0	0	0	0	0	0	0
AT1G05005	3	0	0	1	1	0	0	0	0	5
AT1G05007	0	0	0	0	1	0	0	0	0	1
AT1G05010	25	692	29	266	313	652	87	6	475	2545
AT1G05013	0	0	0	0	0	0	0	0	0	0
AT1G05017	0	0	0	0	0	0	0	0	0	0
AT1G05020	7	14	3	6	619	10	7	3	141	810
AT1G05023	1	0	0	0	0	0	0	0	0	1
AT1G05027	0	0	0	0	0	2	0	0	0	2
AT1G05030	90	140	72	93	264	39	56	24	13	791
AT1G05033	1	0	0	0	1	0	0	1	0	3
AT1G05035	0	0	0	0	0	0	0	0	0	0
AT1G05037	0	0	0	0	0	0	0	0	0	0
AT1G05040	3	2	0	0	1	0	1	0	0	7
AT1G05043	0	0	0	0	0	1	0	0	0	1
AT1G05047	2	2	3	0	2	2	0	0	0	11
AT1G05053	0	0	0	0	0	0	0	0	0	0
AT1G05055	352	397	124	100	240	116	49	24	27	1429
AT1G05057	0	0	0	0	0	0	0	0	0	0
AT1G05060	239	167	119	79	307	133	64	147	32	1287
AT1G05065	200	60	58	102	22	205	64	41	1	753
AT1G05067	2	0	0	0	0	1	0	0	0	3
AT1G05070	639	1194	288	343	85	335	338	12	4	3238
AT1G05073	0	0	0	0	0	0	0	0	0	0
AT1G05077	2	0	0	0	0	0	0	0	0	2
AT1G05080	0	0	0	0	0	0	0	0	0	0
AT1G05083	0	1	0	0	0	0	0	0	0	1
AT1G05085	0	0	0	0	0	0	0	0	0	0
AT1G05087	1	1	2	0	1	1	0	0	0	6
AT1G05090	31	93	54	30	80	30	27	13	4	362
AT1G05093	0	0	0	0	0	0	0	0	0	0
AT1G05097	0	0	0	0	0	0	0	0	0	0
AT1G05100	4804	4402	5899	4907	4697	3546	2924	1391	54	32624
AT1G05103	0	0	0	0	0	0	0	0	0	0
AT1G05107	0	0	0	0	0	0	1	0	0	1
AT1G05113	0	0	0	1	0	0	0	0	0	1
AT1G05117	0	0	0	0	0	0	0	0	0	0
AT1G05120	382	194	185	147	210	239	76	114	24	1571
AT1G05123	0	0	0	0	0	0	0	0	0	0
AT1G05127	27	24	7	47	67	27	16	4	0	219
AT1G05133	0	0	0	0	1	0	0	0	0	1
AT1G05136	0	0	0	0	0	0	0	0	0	0
AT1G05137	0	0	0	0	0	0	0	0	0	0
AT1G05140	139	30	75	52	46	32	42	100	0	516
AT1G05143	0	0	0	0	1	0	1	0	0	2
AT1G05147	9	11	9	6	6	12	7	1	0	61
AT1G05150	738	258	761	74	246	552	179	38	80	2926
AT1G05153	1	2	0	0	0	2	0	0	0	5
AT1G05160	223	169	148	85	75	170	118	12	1	1001
AT1G05163	2	0	1	0	0	0	0	0	0	3
AT1G05170	589	1541	593	1567	1928	432	823	158	27	7658
AT1G05173	0	0	0	0	0	0	0	0	0	0
AT1G05177	0	1	1	1	1	0	1	1	0	6
AT1G05180	887	741	444	194	604	329	165	139	54	3557
AT1G05183	82	71	104	21	62	66	81	3	4	494
AT1G05187	0	1	0	0	1	0	0	0	1	3
AT1G05190	444	399	87	26	77	87	103	15	2	1240
AT1G05193	4	1	4	1	2	4	1	1	0	18
AT1G05197	0	0	0	0	0	0	0	0	0	0
AT1G05200	171	317	29	37	77	258	39	4	3	935
AT1G05203	0	0	0	0	0	0	0	0	0	0
AT1G05205	2359	2492	1067	1261	4794	801	824	131	1000	14729
AT1G05207	0	1	0	0	0	0	0	0	0	1
AT1G05210	542	2149	446	1099	3385	198	646	19	793	9277
AT1G05213	9	4	6	1	8	13	5	3	1	50
AT1G05217	0	0	0	0	0	0	0	0	0	0
AT1G05220	17	385	46	159	490	11	74	3	91	1276
AT1G05223	0	0	0	0	0	0	0	0	0	0
AT1G05227	0	0	0	0	0	0	0	0	0	0
AT1G05230	1	51	1	10	11	2	2	0	1	79
AT1G05233	0	0	0	0	0	0	0	0	0	0
AT1G05237	0	0	0	0	0	0	0	0	0	0
AT1G05240	0	0	0	0	9	0	0	0	8	17
AT1G05243	0	0	0	0	0	0	0	0	0	0
AT1G05247	0	0	0	0	0	0	0	0	0	0
AT1G05250	0	0	0	0	4	0	0	0	3	7
AT1G05253	0	0	0	0	0	0	0	0	0	0
AT1G05257	0	0	0	0	0	0	0	0	0	0
AT1G05260	3759	2975	234040	865	1034	1166	856	4810	442	249947
AT1G05263	0	0	0	0	0	0	0	0	0	0
AT1G05267	1	1	0	0	0	0	0	0	0	2
AT1G05270	1564	1408	518	790	2751	945	582	236	475	9269
AT1G05273	0	0	0	0	1	0	0	0	0	1
AT1G05277	0	1	0	0	0	2	0	0	0	3
AT1G05280	38	982	27	425	189	23	136	8	12	1840
AT1G05283	0	0	0	0	1	0	0	0	0	1
AT1G05287	5	3	9	6	6	3	9	0	1	42
AT1G05290	0	0	0	0	0	0	0	0	0	0
AT1G05291	0	0	0	0	0	0	0	0	0	0
AT1G05293	0	0	0	0	0	0	0	0	0	0
AT1G05297	4	2	5	0	5	4	2	0	0	22
AT1G05300	313	829	254	1191	702	35	601	10	6	3941
AT1G05303	0	0	0	0	0	0	0	0	0	0
AT1G05307	0	1	0	0	0	0	0	0	0	1
AT1G05310	0	0	0	0	0	12	0	0	0	12
AT1G05313	0	0	0	0	0	0	0	0	0	0
AT1G05317	0	1	4	1	1	0	2	0	0	9
AT1G05320	104	256	22	86	1358	75	26	10	189	2126
AT1G05323	0	0	1	0	0	0	0	0	0	1
AT1G05327	0	0	1	0	0	0	0	0	0	1
AT1G05330	76	18	15	14	26	33	6	0	0	188
AT1G05333	0	1	0	0	1	0	0	0	0	2
AT1G05337	0	0	1	0	0	1	0	0	0	2
AT1G05340	39490	12839	39492	51627	76575	34328	13104	10641	887	278983
AT1G05343	0	0	0	0	0	0	0	0	0	0
AT1G05347	36	22	20	9	19	10	11	7	4	138
AT1G05350	1337	1990	979	896	3123	1061	522	120	388	10416
AT1G05353	0	0	0	0	0	0	0	0	0	0
AT1G05357	0	0	0	0	0	0	0	0	0	0
AT1G05360	585	849	435	271	1615	430	188	105	160	4638
AT1G05363	0	0	0	0	0	0	0	0	0	0
AT1G05367	0	0	0	0	0	0	0	0	0	0
AT1G05370	18	10	2	3	0	14	2	1	0	50
AT1G05373	0	0	0	0	0	0	0	0	0	0
AT1G05377	0	0	0	0	0	0	0	0	0	0
AT1G05380	372	380	330	237	684	273	167	157	51	2651
AT1G05383	1	1	0	0	0	1	0	0	0	3
AT1G05385	104	43	21	40	159	27	43	13	1	451
AT1G05387	0	0	0	0	0	0	0	0	0	0
AT1G05390	0	0	0	0	0	0	0	0	0	0
AT1G05397	2	4	0	0	0	0	1	0	0	7
AT1G05400	105	47	28	15	35	60	7	4	1	302
AT1G05407	0	3	0	0	0	0	0	0	0	3
AT1G05410	485	539	203	79	157	170	60	70	11	1774
AT1G05413	0	0	0	0	0	0	0	0	0	0
AT1G05417	0	0	0	0	0	0	0	0	0	0
AT1G05420	23	84	342	165	53	5	263	8	2	945
AT1G05423	0	0	0	0	0	0	0	0	0	0
AT1G05427	0	0	0	0	0	0	0	0	0	0
AT1G05430	1282	942	817	365	689	580	376	258	91	5400
AT1G05433	0	0	0	0	0	0	0	0	0	0
AT1G05440	0	38	0	0	0	0	0	0	0	38
AT1G05443	0	0	0	0	0	0	0	0	0	0
AT1G05447	0	0	0	0	0	0	0	0	0	0
AT1G05450	0	0	0	1	0	0	1	1	0	3
AT1G05453	2	0	4	0	2	3	3	0	0	14
AT1G05460	35	33	3	4	1	23	3	0	0	102
AT1G05463	0	0	0	0	0	0	0	0	0	0
AT1G05467	0	0	0	0	0	0	0	0	0	0
AT1G05470	72	8	0	0	2	36	1	0	0	119
AT1G05473	0	0	0	0	0	1	1	0	0	2
AT1G05477	0	0	0	0	0	0	0	0	0	0
AT1G05483	7	9	9	14	76	3	7	0	0	125
AT1G05487	0	0	0	0	0	0	1	0	0	1
AT1G05490	11	8	396	0	2	8	3	26	3	457
AT1G05493	0	0	0	0	0	0	0	0	0	0
AT1G05497	0	0	0	0	1	0	0	0	0	1
AT1G05500	1131	1061	1234	762	1399	668	522	229	166	7172
AT1G05507	2	0	4	0	0	2	0	2	0	10
AT1G05510	7	22	40	6	25	13	13	3	1	130
AT1G05517	0	0	0	0	0	0	0	0	0	0
AT1G05520	345	452	297	157	345	223	153	68	56	2096
AT1G05523	63	81	53	60	76	43	31	14	11	432
AT1G05527	0	0	0	0	1	0	0	0	0	1
AT1G05530	15	926	14	944	177	23	16	1	2	2118
AT1G05533	51	8	3	3	5	50	3	0	0	123
AT1G05537	0	0	0	0	0	0	0	0	0	0
AT1G05540	1	25	1	30	6	1	0	1	0	65
AT1G05543	0	0	0	0	0	0	0	0	0	0
AT1G05547	0	0	0	0	0	0	0	0	0	0
AT1G05550	9	1	0	1	0	0	0	0	0	11
AT1G05553	3	1	0	1	2	0	0	0	1	8
AT1G05557	56	77	76	31	24	13	42	0	0	319
AT1G05560	136	3385	345	1290	351	86	536	42	17	6188
AT1G05562	7	8	4	5	8	3	5	1	1	42
AT1G05563	0	0	0	0	0	0	0	0	0	0
AT1G05567	1	0	0	0	0	0	0	0	0	1
AT1G05570	16	23	39	29	42	31	59	44	37	320
AT1G05575	220	1592	1107	2380	1316	103	3082	643	21	10464
AT1G05577	1	0	0	1	0	0	1	0	0	3
AT1G05580	0	0	1	0	0	0	0	0	0	1
AT1G05583	0	0	0	0	0	0	0	0	0	0
AT1G05587	0	0	0	0	0	0	0	0	0	0
AT1G05590	42	262	163	73	56	58	159	0	1	814
AT1G05593	0	0	0	0	0	0	0	0	0	0
AT1G05597	0	0	0	0	0	0	0	0	0	0
AT1G05600	18	33	9	4	12	7	11	0	0	94
AT1G05603	0	0	0	0	0	0	0	0	0	0
AT1G05607	0	0	0	0	0	0	0	0	0	0
AT1G05610	2	0	0	0	0	0	0	0	0	2
AT1G05613	3	2	0	2	4	0	0	0	0	11
AT1G05615	0	0	0	0	0	0	0	0	0	0
AT1G05617	1	2	0	0	0	0	0	0	0	3
AT1G05620	2123	4026	3082	2804	3546	1234	2448	489	400	20152
AT1G05623	0	0	0	0	0	0	0	0	0	0
AT1G05627	0	0	0	0	0	0	0	0	0	0
AT1G05630	43	45	36	23	585	24	32	2	109	899
AT1G05633	0	1	0	0	1	0	0	0	0	2
AT1G05637	0	0	0	0	0	0	0	0	0	0
AT1G05640	6	13	3	4	1	7	6	0	0	40
AT1G05643	0	0	0	0	0	0	0	0	0	0
AT1G05647	0	0	1	1	0	0	0	0	0	2
AT1G05650	1	41	2	253	100	3	13	2	16	431
AT1G05653	0	0	0	0	0	0	0	0	0	0
AT1G05657	0	0	0	0	0	0	0	0	0	0
AT1G05660	21	559	28	1538	591	21	146	3	46	2953
AT1G05663	0	0	1	1	3	0	0	0	0	5
AT1G05667	0	0	0	0	0	0	0	0	0	0
AT1G05670	34	40	18	27	30	12	11	9	3	184
AT1G05673	0	0	0	0	0	0	0	0	0	0
AT1G05675	2	31	11	12	16	32	35	0	1	140
AT1G05680	238	6174	507	3895	1297	177	4480	107	36	16911
AT1G05683	0	0	0	0	0	0	0	0	0	0
AT1G05687	2	0	1	0	3	0	0	0	0	6
AT1G05690	24	123	45	136	115	25	68	5	0	541
AT1G05693	0	0	0	0	0	0	0	0	0	0
AT1G05697	3	1	10	5	0	2	3	0	0	24
AT1G05700	2	3	0	1	0	1	2	0	0	9
AT1G05703	0	0	0	0	0	0	0	0	0	0
AT1G05707	0	0	0	0	0	1	0	0	0	1
AT1G05710	209	81	922	222	150	45	1049	1278	21	3977
AT1G05713	0	0	0	0	0	0	0	0	0	0
AT1G05717	0	0	0	0	0	0	0	0	0	0
AT1G05720	1133	2301	946	772	2433	703	482	94	453	9317
AT1G05723	0	0	0	0	0	0	0	0	0	0
AT1G05727	0	0	0	0	0	0	0	0	0	0
AT1G05730	72	120	5	2	6	21	1	2	3	232
AT1G05733	1	0	0	2	0	0	0	0	0	3
AT1G05737	2	1	4	4	8	1	1	3	0	24
AT1G05740	2	3	0	0	0	0	0	0	0	5
AT1G05747	4	3	47	11	12	15	9	8	1	110
AT1G05750	25	22	9	1	16	8	2	5	0	88
AT1G05753	3	13	15	3	3	4	2	0	0	43
AT1G05757	0	0	0	0	0	0	0	0	0	0
AT1G05760	81	3	1	0	1	1	0	0	0	87
AT1G05763	0	0	0	0	0	0	0	0	0	0
AT1G05767	5	2	3	3	3	2	1	0	0	19
AT1G05770	51	2	0	0	2	0	1	0	0	56
AT1G05773	1	0	0	0	1	0	2	0	0	4
AT1G05777	2	0	0	1	0	2	0	1	0	6
AT1G05780	524	1189	351	658	1571	412	366	15	184	5270
AT1G05783	4	0	0	1	1	1	2	7	0	16
AT1G05785	747	644	498	534	1445	415	306	213	253	5055
AT1G05787	0	0	0	0	0	0	0	0	0	0
AT1G05790	94	94	149	128	343	80	132	43	50	1113
AT1G05793	0	0	0	0	0	0	0	0	0	0
AT1G05797	0	0	0	0	0	0	0	0	0	0
AT1G05800	23	33	30	6	0	24	27	2	0	145
AT1G05803	0	0	0	0	0	0	0	0	0	0
AT1G05805	95	657	137	307	234	118	124	26	27	1725
AT1G05807	0	0	0	0	0	0	0	0	0	0
AT1G05810	3619	1912	196	1392	20890	888	155	60	9210	38322
AT1G05813	5	0	1	0	0	0	0	0	0	6
AT1G05817	1	0	0	1	0	0	0	0	0	2
AT1G05820	201	68	15	29	203	74	8	2	18	618
AT1G05823	0	0	0	0	0	0	0	0	0	0
AT1G05827	0	5	0	2	6	1	1	0	0	15
AT1G05830	134	147	86	70	253	80	55	41	13	879
AT1G05833	0	0	0	0	0	0	0	0	0	0
AT1G05835	134	38	38	9	6	7	185	2	0	419
AT1G05837	381	35	241	2	6	60	13	9	1	748
AT1G05840	266	220	312	119	273	148	92	113	69	1612
AT1G05843	0	0	0	0	2	0	0	0	0	2
AT1G05847	0	0	0	0	0	0	0	0	0	0
AT1G05850	8482	6652	9147	10422	12985	9667	11580	725	4247	73907
AT1G05853	0	0	0	0	0	0	0	0	0	0
AT1G05857	0	0	0	0	0	0	0	0	0	0
AT1G05860	667	874	469	251	877	272	210	103	19	3742
AT1G05863	0	0	0	0	0	0	0	0	0	0
AT1G05867	0	0	0	0	0	0	0	0	0	0
AT1G05870	1016	1320	1694	761	1026	698	1890	46	44	8495
AT1G05873	0	0	0	0	0	0	0	0	0	0
AT1G05880	0	1	1	0	0	0	0	0	0	2
AT1G05887	0	0	0	0	0	0	0	0	0	0
AT1G05890	803	517	627	388	721	463	278	232	69	4098
AT1G05893	0	0	0	0	0	0	0	0	0	0
AT1G05894	48	18	32	11	51	27	8	1	58	254
AT1G05897	0	0	0	0	0	0	0	0	0	0
AT1G05900	132	124	146	155	191	99	85	78	8	1018
AT1G05903	0	0	0	0	0	0	0	0	0	0
AT1G05907	0	0	0	0	0	0	0	0	0	0
AT1G05910	153	166	63	47	126	68	24	21	7	675
AT1G05913	3	0	4	1	2	3	0	1	0	14
AT1G05917	0	0	0	0	0	0	0	0	0	0
AT1G05920	1	1	3	1	3	2	1	0	0	12
AT1G05927	4	6	14	5	8	3	7	0	3	50
AT1G05930	2	0	1	0	0	0	0	0	0	3
AT1G05933	0	0	0	0	0	0	0	0	0	0
AT1G05937	2	3	10	3	16	5	3	0	8	50
AT1G05940	662	458	466	200	530	238	165	91	114	2924
AT1G05943	1	1	1	0	0	1	0	0	0	4
AT1G05947	0	0	0	0	0	0	0	0	0	0
AT1G05950	27	37	9	1	1	0	2	0	0	77
AT1G05953	0	0	0	0	0	0	0	0	0	0
AT1G05957	0	0	0	0	0	0	0	0	0	0
AT1G05960	1334	645	1205	1175	2533	1046	682	459	659	9738
AT1G05963	0	1	0	0	0	0	0	0	0	1
AT1G05967	0	0	0	3	0	0	0	0	0	3
AT1G05970	395	340	212	127	436	172	111	93	95	1981
AT1G05973	0	0	0	0	0	0	1	0	0	1
AT1G05977	2	2	1	3	1	1	1	0	0	11
AT1G05980	0	0	0	0	0	0	0	0	0	0
AT1G05983	0	0	0	0	0	0	0	0	0	0
AT1G05987	0	0	0	0	0	0	0	0	0	0
AT1G05990	1	1	4	0	357	5	1	0	288	657
AT1G05993	0	0	0	0	0	0	0	0	0	0
AT1G05997	4	8	0	3	3	1	1	0	0	20
AT1G06000	1705	605	2720	433	550	770	952	464	51	8250
AT1G06002	505	593	457	293	430	542	547	146	20	3533
AT1G06003	0	0	0	0	0	0	0	0	0	0
AT1G06007	0	0	0	0	0	0	0	0	0	0
AT1G06010	1238	1988	807	980	3690	535	513	140	394	10285
AT1G06013	0	0	0	0	0	0	0	0	0	0
AT1G06017	0	0	0	0	0	0	0	0	0	0
AT1G06020	21	34	31	24	37	21	15	7	2	192
AT1G06023	0	0	0	0	0	0	0	0	0	0
AT1G06027	0	0	0	0	0	0	0	0	0	0
AT1G06030	7	39	5	17	114	3	5	3	59	252
AT1G06033	0	0	0	0	0	0	0	0	0	0
AT1G06037	0	0	0	0	0	0	0	0	0	0
AT1G06040	1530	1234	809	471	896	975	775	182	227	7099
AT1G06043	0	0	0	0	0	0	0	0	0	0
AT1G06045	0	0	0	0	0	0	1	0	0	1
AT1G06047	0	1	0	0	5	0	0	0	0	6
AT1G06050	262	173	165	145	364	169	82	109	91	1560
AT1G06053	0	0	0	0	0	0	0	0	0	0
AT1G06057	0	0	0	0	0	0	0	0	0	0
AT1G06060	1801	1212	1378	677	2091	1299	552	245	362	9617
AT1G06063	0	0	0	0	0	0	0	0	0	0
AT1G06067	0	0	0	0	0	0	0	0	0	0
AT1G06070	580	650	510	634	667	244	274	192	18	3769
AT1G06073	0	0	1	1	1	0	0	0	0	3
AT1G06080	10	460	8	5	3	11	5	2	1	505
AT1G06083	1	0	0	1	0	0	0	0	0	2
AT1G06087	0	0	0	0	0	0	0	0	0	0
AT1G06090	284	1706	263	185	206	1045	223	22	39	3973
AT1G06093	0	0	0	0	0	0	0	0	0	0
AT1G06097	0	0	0	0	0	0	0	0	0	0
AT1G06100	0	0	0	0	0	0	0	0	0	0
AT1G06103	0	0	0	0	0	0	0	0	0	0
AT1G06110	531	336	329	343	178	205	240	54	33	2249
AT1G06113	103	5	0	0	9	62	2	0	0	181
AT1G06117	0	0	0	0	0	0	0	0	0	0
AT1G06120	75	51	31	2607	150	49	460	25	54	3502
AT1G06123	0	0	0	0	0	0	0	0	0	0
AT1G06127	0	0	1	0	0	0	1	3	0	5
AT1G06130	866	1005	465	633	146	440	386	31	9	3981
AT1G06133	0	0	0	0	0	0	0	0	0	0
AT1G06135	2	83	6	139	15	16	130	4	0	395
AT1G06137	0	0	0	0	0	0	0	0	1	1
AT1G06140	29	70	4	39	44	7	10	8	1	212
AT1G06143	31	38	5	3	13	7	6	4	0	107
AT1G06147	0	0	0	0	0	0	0	0	0	0
AT1G06148	11	4	3	13	21	7	6	1	1	67
AT1G06150	107	78	34	26	17	85	28	3	1	379
AT1G06153	0	0	2	0	0	1	0	0	1	4
AT1G06157	0	0	0	0	0	0	0	0	0	0
AT1G06160	1	0	0	0	5	2	5	0	0	13
AT1G06163	6	1	3	0	0	0	1	0	0	11
AT1G06170	1	0	1	0	1	20	0	0	0	23
AT1G06173	0	0	0	0	0	0	0	0	0	0
AT1G06177	1	0	0	0	0	0	0	0	0	1
AT1G06180	749	256	453	120	39	574	423	4	1	2619
AT1G06187	0	0	0	0	0	0	0	0	0	0
AT1G06190	564	551	107	75	125	114	43	9	0	1588
AT1G06197	1	4	0	15	2	1	18	0	0	41
AT1G06200	2632	3230	1702	2076	3079	888	936	544	286	15373
AT1G06203	0	0	1	0	0	0	1	0	0	2
AT1G06207	0	0	0	1	0	0	0	0	0	1
AT1G06210	1567	1276	1091	591	1006	902	415	420	119	7387
AT1G06213	2	1	6	1	2	1	1	0	1	15
AT1G06217	0	0	0	0	0	0	0	0	0	0
AT1G06220	338	353	113	35	57	101	25	15	2	1039
AT1G06225	1	0	2	0	22	0	0	1	0	26
AT1G06227	0	0	0	0	0	0	0	0	0	0
AT1G06230	340	302	235	199	505	153	103	170	42	2049
AT1G06233	0	0	0	0	0	0	0	0	0	0
AT1G06237	0	0	0	0	0	0	0	0	0	0
AT1G06240	105	272	51	62	98	64	34	11	4	701
AT1G06243	0	0	0	0	0	0	0	0	0	0
AT1G06247	0	0	0	0	0	0	0	0	0	0
AT1G06250	1	4	0	1	1	0	0	0	0	7
AT1G06253	0	0	0	0	0	0	0	0	0	0
AT1G06257	1	0	0	0	1	0	0	0	0	2
AT1G06260	0	0	0	0	0	0	0	0	0	0
AT1G06263	0	0	0	0	0	0	0	0	0	0
AT1G06265	7	11	2	1	5	6	0	0	0	32
AT1G06267	0	0	0	0	0	0	0	0	0	0
AT1G06270	46	92	7	4	13	17	3	7	1	190
AT1G06273	0	0	0	0	0	0	0	0	0	0
AT1G06277	0	0	0	0	0	0	0	0	0	0
AT1G06280	0	0	0	0	0	0	0	0	0	0
AT1G06283	0	0	0	0	0	0	0	0	0	0
AT1G06287	0	0	0	0	0	0	0	0	0	0
AT1G06290	1011	1277	907	812	2066	539	645	207	490	7954
AT1G06293	0	0	0	0	0	0	0	0	0	0
AT1G06297	0	0	0	0	0	0	0	0	0	0
AT1G06303	0	1	0	0	0	0	0	0	0	1
AT1G06307	1	0	0	1	0	0	0	0	0	2
AT1G06310	3	65	1	5	3	1	0	0	0	78
AT1G06313	0	1	0	0	0	0	0	1	0	2
AT1G06317	0	0	0	0	0	0	0	0	0	0
AT1G06320	4	274	2	219	8	2	4	0	1	514
AT1G06323	52	2	0	6	8	24	1	0	0	93
AT1G06327	0	0	0	0	0	0	0	0	0	0
AT1G06330	3	488	2	85	6	5	1	0	0	590
AT1G06333	0	0	0	0	0	0	0	0	0	0
AT1G06337	0	0	0	0	1	0	0	0	0	1
AT1G06340	0	1	0	0	0	0	0	0	0	1
AT1G06343	0	0	0	0	0	0	0	0	0	0
AT1G06347	0	0	0	0	0	0	0	0	0	0
AT1G06350	0	102	3	6	0	0	0	0	2	113
AT1G06353	0	0	0	0	0	0	0	0	0	0
AT1G06357	0	0	0	0	0	0	0	0	0	0
AT1G06360	0	0	0	0	0	0	0	0	0	0
AT1G06363	0	0	0	0	0	0	0	0	0	0
AT1G06373	3	8	3	15	28	0	9	1	0	67
AT1G06377	0	0	0	0	1	0	0	0	0	1
AT1G06380	148	203	49	8	48	20	21	26	0	523
AT1G06383	0	0	0	0	0	0	0	0	0	0
AT1G06387	0	0	0	0	0	0	0	0	0	0
AT1G06390	1969	2028	1520	1153	726	1636	869	97	32	10030
AT1G06393	0	0	0	0	0	0	0	0	0	0
AT1G06397	0	0	0	0	0	0	0	0	0	0
AT1G06400	5475	1534	3314	1559	2552	1171	1830	841	502	18778
AT1G06403	0	0	0	0	0	0	0	0	0	0
AT1G06407	0	0	0	0	0	0	0	0	0	0
AT1G06410	1506	906	1435	1103	2297	1095	1092	517	485	10436
AT1G06413	0	0	0	0	0	0	0	0	0	0
AT1G06417	0	0	0	0	0	0	0	0	0	0
AT1G06420	46	76	32	8	22	21	18	0	1	224
AT1G06423	11	7	10	1	4	5	1	2	0	41
AT1G06427	0	0	0	0	0	0	0	0	0	0
AT1G06430	89	64	96	130	79	43	143	28	8	680
AT1G06433	0	0	1	0	0	0	0	0	0	1
AT1G06437	0	0	0	0	0	0	0	0	0	0
AT1G06440	20	47	2	10	9	5	1	1	0	95
AT1G06443	0	0	0	0	0	0	0	0	0	0
AT1G06447	0	0	0	0	0	0	0	0	0	0
AT1G06450	112	266	16	111	132	111	8	6	5	767
AT1G06453	0	0	0	0	0	0	0	0	0	0
AT1G06457	0	0	0	0	0	0	0	0	0	0
AT1G06460	40	67	9	24	42	21	6	0	3	212
AT1G06463	0	0	0	0	0	0	0	0	0	0
AT1G06467	0	0	0	0	0	0	0	0	0	0
AT1G06470	488	537	357	231	619	457	271	51	109	3120
AT1G06473	1	6	5	1	2	4	0	1	0	20
AT1G06475	245	118	17	21	65	152	7	1	90	716
AT1G06480	0	0	0	0	0	0	0	0	0	0
AT1G06483	0	7	0	2	3	0	1	0	0	13
AT1G06487	0	7	0	2	1	0	0	0	0	10
AT1G06490	59	7	1	2	4	6	0	0	0	79
AT1G06493	0	0	0	0	0	0	0	0	0	0
AT1G06497	0	0	0	0	0	0	0	0	0	0
AT1G06500	320	271	115	64	43	101	59	14	3	990
AT1G06507	0	0	0	0	0	0	0	0	0	0
AT1G06510	112	151	55	62	393	28	43	24	65	933
AT1G06513	0	0	0	0	0	0	0	0	0	0
AT1G06515	1270	2149	915	946	2858	780	627	222	327	10094
AT1G06517	0	0	0	0	0	0	0	0	0	0
AT1G06520	71	8	13	1	4	335	0	7	0	439
AT1G06523	0	0	0	0	0	0	0	0	0	0
AT1G06527	1	15	4	9	9	4	1	3	0	46
AT1G06530	1604	937	473	321	927	655	108	180	107	5312
AT1G06533	0	0	0	0	0	0	0	0	0	0
AT1G06537	4	4	3	1	4	1	2	0	1	20
AT1G06540	99	27	150	5	8	96	29	39	2	455
AT1G06543	0	0	0	0	0	0	0	0	0	0
AT1G06547	0	0	0	0	0	0	0	0	0	0
AT1G06550	2558	328	1925	126	153	1467	793	1330	36	8716
AT1G06553	8	40	2	5	14	0	1	0	1	71
AT1G06557	0	0	0	0	0	0	0	0	0	0
AT1G06560	203	256	25	18	45	71	6	10	1	635
AT1G06567	0	0	0	0	0	0	0	0	0	0
AT1G06570	2005	780	1851	1163	1794	1015	573	1031	35	10247
AT1G06573	11	9	5	8	15	1	3	2	2	56
AT1G06577	0	0	0	0	0	0	0	0	0	0
AT1G06580	67	54	34	40	95	31	23	25	1	370
AT1G06583	0	0	0	0	0	0	0	0	0	0
AT1G06587	0	0	0	0	0	0	0	0	0	0
AT1G06590	193	205	120	59	113	82	28	29	6	835
AT1G06593	1	0	0	0	0	0	0	0	0	1
AT1G06597	0	0	0	0	0	0	0	0	0	0
AT1G06603	0	0	0	0	0	0	0	0	0	0
AT1G06607	0	0	0	0	0	0	0	1	0	1
AT1G06610	0	0	0	0	0	0	0	0	0	0
AT1G06613	0	0	0	0	0	0	0	0	0	0
AT1G06617	0	0	0	0	0	0	0	0	0	0
AT1G06620	1487	6180	4493	7030	12527	966	4688	1098	251	38720
AT1G06623	0	0	0	0	0	0	0	0	0	0
AT1G06627	0	1	0	9	9	0	1	2	0	22
AT1G06630	1539	1252	1211	1126	1816	832	543	557	52	8928
AT1G06633	0	0	1	3	1	1	0	0	0	6
AT1G06637	0	0	0	0	0	0	0	0	0	0
AT1G06640	674	727	2789	721	215	199	5411	7012	72	17820
AT1G06643	0	0	0	0	0	0	0	0	0	0
AT1G06645	63	14	420	48	13	15	460	336	7	1376
AT1G06647	0	0	0	0	0	0	0	0	0	0
AT1G06650	6	8	8	15	7	1	23	2	1	71
AT1G06653	0	0	0	0	0	0	0	0	0	0
AT1G06657	0	0	0	0	0	0	0	0	0	0
AT1G06660	4	115	6	3	7	2	4	0	0	141
AT1G06663	0	0	0	0	0	0	0	0	0	0
AT1G06667	9	6	5	6	71	9	7	0	1	114
AT1G06670	146	175	37	24	50	52	15	9	2	510
AT1G06673	0	0	0	0	0	0	0	0	0	0
AT1G06677	0	0	0	0	0	0	0	0	0	0
AT1G06680	192	21	22	5	10	4	10	7	1	272
AT1G06683	0	0	0	0	0	0	0	0	0	0
AT1G06687	0	0	0	0	0	0	0	0	0	0
AT1G06690	107	42	64	33	22	40	48	26	0	382
AT1G06693	0	0	0	0	0	0	0	0	0	0
AT1G06697	0	0	0	0	0	0	0	0	0	0
AT1G06700	3284	2121	5171	1942	4226	2499	4508	802	721	25274
AT1G06703	2	80	0	4	0	1	0	0	0	87
AT1G06707	0	0	0	0	0	0	0	0	0	0
AT1G06710	13	15	2	0	1	5	0	1	0	37
AT1G06713	0	0	0	0	0	0	0	0	0	0
AT1G06717	0	0	0	0	0	0	0	0	0	0
AT1G06720	120	156	10	8	13	20	2	6	0	335
AT1G06723	0	0	0	0	0	0	0	0	0	0
AT1G06727	0	0	0	0	0	0	0	0	0	0
AT1G06730	374	465	176	145	383	179	90	44	30	1886
AT1G06733	0	0	0	0	0	0	0	0	0	0
AT1G06737	0	0	0	0	0	0	0	0	0	0
AT1G06740	2	6	0	0	1	1	2	1	0	13
AT1G06743	0	0	0	0	0	0	0	0	0	0
AT1G06747	0	0	0	0	0	0	0	0	0	0
AT1G06750	34	50	10	8	15	19	2	7	0	145
AT1G06753	0	0	1	0	0	0	0	0	0	1
AT1G06757	0	0	0	0	0	0	0	0	0	0
AT1G06760	2314	10564	2539	1132	5995	879	652	2216	334	26625
AT1G06770	270	391	71	196	391	79	39	24	34	1495
AT1G06773	0	6	0	5	2	0	0	0	0	13
AT1G06777	0	0	0	0	1	0	0	0	0	1
AT1G06780	704	952	784	743	926	353	343	251	70	5126
AT1G06783	0	0	0	0	0	0	0	0	0	0
AT1G06787	0	0	0	0	0	0	0	0	0	0
AT1G06790	266	390	61	20	81	93	28	13	2	954
AT1G06797	0	0	0	0	0	0	0	0	0	0
AT1G06800	281	844	245	922	1128	291	406	120	46	4283
AT1G06810	1	0	0	0	0	0	0	0	0	1
AT1G06817	0	0	0	0	0	0	0	0	0	0
AT1G06820	221	142	170	34	75	78	52	46	6	824
AT1G06823	0	0	0	0	0	0	0	0	0	0
AT1G06827	0	0	0	0	0	0	0	0	0	0
AT1G06830	1	1	0	0	1	0	0	0	0	3
AT1G06837	0	0	0	0	0	0	0	0	0	0
AT1G06840	250	161	347	118	602	221	44	62	84	1889
AT1G06850	247	534	259	262	567	231	303	48	125	2576
AT1G06853	0	0	0	0	0	0	0	0	0	0
AT1G06857	0	0	0	0	0	0	0	0	0	0
AT1G06860	0	0	0	0	0	0	0	0	0	0
AT1G06863	0	0	0	0	0	0	0	0	0	0
AT1G06867	0	0	0	1	0	0	0	0	0	1
AT1G06870	1306	2098	1470	837	2778	750	690	697	224	10850
AT1G06873	0	0	0	0	0	0	0	0	0	0
AT1G06877	0	0	0	0	0	0	0	0	0	0
AT1G06880	0	0	0	0	0	0	0	0	0	0
AT1G06883	0	3	0	39	27	1	1	0	0	71
AT1G06890	1808	2380	1686	1653	3002	1572	1235	176	296	13808
AT1G06897	0	0	0	0	0	0	0	0	0	0
AT1G06900	536	496	264	161	595	237	104	41	97	2531
AT1G06903	0	0	0	0	0	0	0	0	0	0
AT1G06907	0	0	0	0	0	0	0	0	0	0
AT1G06910	34	62	24	16	19	17	14	7	0	193
AT1G06913	0	0	0	0	0	0	0	0	0	0
AT1G06917	2	1	0	0	0	1	0	0	0	4
AT1G06920	5	0	0	0	0	0	0	0	0	5
AT1G06923	131	172	114	47	13152	102	49	18	8976	22761
AT1G06925	0	1	0	0	1	0	0	0	0	2
AT1G06927	0	0	0	0	0	0	0	0	0	0
AT1G06930	35	1092	70	382	141	45	301	4	1	2071
AT1G06933	0	0	0	0	0	0	0	0	0	0
AT1G06937	0	0	0	0	0	0	0	0	0	0
AT1G06943	0	0	0	0	0	0	0	0	0	0
AT1G06947	0	0	0	0	0	0	0	0	0	0
AT1G06950	295	233	66	12	49	107	22	30	5	819
AT1G06953	2	0	0	0	0	1	0	0	0	3
AT1G06957	0	0	0	0	0	0	0	0	0	0
AT1G06960	521	703	332	192	727	247	141	21	95	2979
AT1G06963	0	0	1	2	0	0	0	0	0	3
AT1G06967	0	0	0	0	0	0	0	0	0	0
AT1G06970	6	5	2	3	2	3	0	0	1	22
AT1G06973	0	0	0	0	0	0	0	0	0	0
AT1G06977	0	1	0	0	0	0	0	0	0	1
AT1G06980	16	92	11	99	101	13	4	2	0	338
AT1G06983	0	3	0	1	0	0	0	0	0	4
AT1G06987	0	0	0	0	0	0	0	0	0	0
AT1G06990	0	16	0	0	0	0	0	0	0	16
AT1G06993	1	1	25	0	0	1	3	11	0	42
AT1G06997	0	0	0	0	0	0	0	0	0	0
AT1G07000	86	362	1096	805	2885	76	380	306	947	6943
AT1G07003	0	0	0	0	0	0	0	0	0	0
AT1G07007	0	0	0	0	0	0	0	0	0	0
AT1G07010	12	11	2	4	5	1	4	0	0	39
AT1G07013	0	0	0	0	0	0	0	0	0	0
AT1G07017	0	0	0	0	0	0	0	0	0	0
AT1G07020	1605	2865	1420	1134	3499	823	710	510	298	12864
AT1G07023	0	1	0	3	3	1	0	0	0	8
AT1G07025	0	0	0	0	2	0	0	0	3	5
AT1G07027	0	0	0	0	0	0	0	0	0	0
AT1G07030	2264	2229	2240	1913	5558	1301	872	799	180	17356
AT1G07040	516	557	439	833	2743	238	243	188	141	5898
AT1G07050	6	3	0	13	9	0	3	1	0	35
AT1G07051	0	0	0	0	0	0	0	0	0	0
AT1G07060	7	21	4	1	12	3	1	0	0	49
AT1G07070	471	1180	87	104	295	83	36	8	10	2274
AT1G07080	1738	1610	1074	912	2529	1048	624	301	499	10335
AT1G07090	130	16	34	10	9	7	48	8	1	263
AT1G07100	0	0	0	0	0	0	0	0	0	0
AT1G07110	282	232	197	159	388	144	94	50	20	1566
AT1G07117	0	0	0	0	0	0	0	0	0	0
AT1G07119	18	33	13	14	35	10	4	19	0	146
AT1G07120	0	0	1	0	0	3	0	0	0	4
AT1G07123	0	0	0	0	0	0	0	0	0	0
AT1G07127	0	0	0	0	0	0	0	0	0	0
AT1G07128	2276	893	1580	3288	2312	1111	1756	1022	57	14295
AT1G07130	872	509	261	455	386	415	197	167	14	3276
AT1G07133	0	0	0	0	0	0	0	0	0	0
AT1G07135	1053	847	843	2378	736	1030	965	210	37	8099
AT1G07137	0	0	0	0	0	0	0	0	0	0
AT1G07140	14517	16970	9536	10599	26243	9703	7367	3300	5613	103848
AT1G07143	10	1	22	2	2	5	101	1	0	144
AT1G07147	0	0	0	0	0	0	0	0	0	0
AT1G07150	2808	1921	2353	2061	2086	1573	1062	988	70	14922
AT1G07157	0	0	0	0	0	0	0	0	0	0
AT1G07160	26	320	22	446	1044	51	84	8	10	2011
AT1G07163	0	0	0	0	0	0	0	0	0	0
AT1G07167	0	0	0	0	0	0	0	0	0	0
AT1G07170	1820	2451	743	705	701	715	279	258	27	7699
AT1G07173	0	0	0	0	0	0	0	0	0	0
AT1G07175	31	1081	10	478	18	21	21	1	6	1667
AT1G07177	0	0	0	0	0	0	0	0	0	0
AT1G07180	1	60	0	2	0	0	1	0	0	64
AT1G07183	0	0	0	0	0	0	0	0	0	0
AT1G07187	0	0	0	0	0	1	0	0	0	1
AT1G07190	0	0	0	0	0	0	0	0	0	0
AT1G07193	0	0	0	0	0	0	0	0	0	0
AT1G07197	0	0	0	0	0	0	0	0	0	0
AT1G07200	1126	115	296	72	91	391	56	149	11	2307
AT1G07210	1615	3388	411	304	1879	612	126	60	422	8817
AT1G07220	528	156	58	22	30	222	12	11	4	1043
AT1G07230	204	370	180	101	154	142	86	23	15	1275
AT1G07233	0	0	0	0	0	0	0	0	0	0
AT1G07237	0	0	0	0	0	0	0	0	0	0
AT1G07240	1272	206	515	151	100	253	278	266	14	3055
AT1G07243	0	0	0	0	0	0	0	0	0	0
AT1G07247	0	0	0	0	0	0	0	0	0	0
AT1G07250	196	209	238	88	266	82	116	125	90	1410
AT1G07253	0	0	0	0	0	0	0	0	0	0
AT1G07257	0	0	0	0	0	0	0	0	0	0
AT1G07260	318	108	333	18	72	177	7	77	37	1147
AT1G07263	0	0	0	0	0	0	0	0	0	0
AT1G07267	0	0	0	1	1	0	0	0	0	2
AT1G07270	2	29	7	1	1	2	2	0	0	44
AT1G07273	0	0	0	0	0	0	0	0	0	0
AT1G07277	0	0	0	0	0	0	0	0	0	0
AT1G07280	17	519	212	44	15	1	18	14	5	845
AT1G07283	0	0	0	0	0	0	0	0	0	0
AT1G07287	0	0	0	0	0	0	0	0	0	0
AT1G07290	21	770	25	115	54	14	15	4	9	1027
AT1G07293	0	0	0	0	0	0	0	0	0	0
AT1G07297	0	0	0	0	0	0	0	0	0	0
AT1G07300	89	101	93	41	66	86	32	8	0	516
AT1G07303	0	0	0	0	0	0	0	0	0	0
AT1G07310	661	713	856	626	1502	476	426	319	282	5861
AT1G07313	0	0	0	0	0	0	0	0	0	0
AT1G07317	0	0	1	0	0	0	0	0	0	1
AT1G07320	253	241	73	14	15	61	18	5	2	682
AT1G07323	0	3	0	1	1	0	2	0	1	8
AT1G07327	0	0	0	0	0	0	0	0	0	0
AT1G07330	2	3	2	2	1	3	3	1	0	17
AT1G07333	0	0	0	0	0	0	0	0	0	0
AT1G07337	0	0	0	0	0	0	0	0	0	0
AT1G07340	1	0	0	0	0	1	0	0	0	2
AT1G07343	0	0	0	0	0	0	0	0	0	0
AT1G07347	0	0	0	0	0	0	0	0	0	0
AT1G07350	1681	987	1168	2028	2784	801	740	421	109	10719
AT1G07353	0	0	0	0	0	0	0	0	0	0
AT1G07357	0	0	0	0	0	0	0	0	0	0
AT1G07360	1722	1681	1291	1010	2453	1042	572	421	131	10323
AT1G07367	1	0	0	0	0	0	0	0	0	1
AT1G07370	511	1195	199	64	81	179	39	4	2	2274
AT1G07373	0	0	0	0	0	0	0	0	0	0
AT1G07380	91	155	59	38	115	435	23	17	5	938
AT1G07383	0	0	0	0	0	0	0	0	0	0
AT1G07390	6	7	1	0	1	1	0	0	0	16
AT1G07393	0	0	0	0	0	0	0	0	0	0
AT1G07397	0	0	0	0	0	0	0	0	0	0
AT1G07400	5515	1305	2818	5006	1274	2657	3219	311	78	22183
AT1G07407	114	0	0	2	0	1	1	0	0	118
AT1G07410	469	625	253	186	1471	548	171	38	431	4192
AT1G07413	0	0	0	0	0	0	0	0	0	0
AT1G07417	0	0	0	0	0	0	0	0	0	0
AT1G07420	3489	1908	3350	1016	1405	2381	2034	96	491	16170
AT1G07423	0	0	0	0	0	0	0	0	0	0
AT1G07430	110	19	2	3	4	337	0	0	2	477
AT1G07433	0	0	0	0	0	0	0	0	0	0
AT1G07437	0	0	0	0	0	0	0	0	0	0
AT1G07440	10	1	0	0	1	0	5	0	1	18
AT1G07447	0	0	0	0	0	0	0	0	0	0
AT1G07450	0	0	0	0	0	0	0	0	0	0
AT1G07453	0	0	0	0	0	0	0	0	0	0
AT1G07457	0	0	0	0	1	0	0	0	0	1
AT1G07460	0	0	0	0	0	0	0	0	0	0
AT1G07463	0	0	1	0	0	0	0	0	0	1
AT1G07467	0	0	0	0	0	0	0	0	0	0
AT1G07470	906	778	607	542	1445	583	335	272	164	5632
AT1G07473	4	4	1	8	1	4	13	0	0	35
AT1G07476	0	1	1	1	0	0	0	0	0	3
AT1G07477	32	9	18	13	18	12	16	8	0	126
AT1G07480	995	969	797	701	1384	646	500	297	138	6427
AT1G07483	0	5	0	4	0	0	1	0	0	10
AT1G07485	1	9	0	1	0	1	8	0	1	21
AT1G07487	0	0	0	0	0	0	0	0	0	0
AT1G07490	1	131	5	7	0	0	52	3	2	201
AT1G07493	0	1	0	0	0	0	0	0	0	1
AT1G07497	0	0	0	0	0	0	0	0	0	0
AT1G07500	13	28	30	11	0	57	18	8	0	165
AT1G07503	0	0	0	0	0	0	0	0	0	0
AT1G07507	0	0	0	0	0	0	0	0	0	0
AT1G07510	344	276	262	180	400	195	129	102	62	1950
AT1G07513	7	9	7	3	12	2	3	3	0	46
AT1G07517	0	0	0	0	0	0	0	0	0	0
AT1G07520	560	448	389	129	586	216	175	79	84	2666
AT1G07523	0	0	0	0	0	0	0	0	0	0
AT1G07527	0	0	0	0	0	0	0	0	0	0
AT1G07530	751	594	551	271	526	223	187	133	57	3293
AT1G07533	0	0	0	0	0	0	0	0	0	0
AT1G07537	0	0	0	0	0	0	0	0	0	0
AT1G07540	0	0	0	0	0	0	0	0	0	0
AT1G07543	1	0	0	0	0	0	0	0	0	1
AT1G07547	2	3	2	3	4	1	2	0	0	17
AT1G07550	0	0	0	2	0	0	0	0	0	2
AT1G07553	0	0	0	0	0	0	0	0	0	0
AT1G07557	0	0	0	0	0	0	0	0	0	0
AT1G07560	0	0	0	12	1	0	2	0	1	16
AT1G07563	0	0	0	0	1	1	0	0	0	2
AT1G07567	0	0	0	1	0	0	1	0	0	2
AT1G07570	1544	274	565	40	33	2158	200	80	11	4905
AT1G07573	0	0	0	0	0	0	0	0	0	0
AT1G07580	0	0	0	0	0	0	0	0	0	0
AT1G07583	1	0	1	0	0	0	0	0	0	2
AT1G07587	1	0	2	0	1	0	3	0	0	7
AT1G07590	89617	48950	49118	139159	182674	45131	41813	18901	23437	638800
AT1G07593	0	0	0	0	0	0	0	0	0	0
AT1G07597	0	0	0	0	0	0	0	0	0	0
AT1G07600	0	0	0	0	0	0	0	0	0	0
AT1G07603	1	0	2	0	2	0	1	0	1	7
AT1G07607	1	2	1	1	1	3	4	0	0	13
AT1G07610	2290	947	603	4101	24306	885	447	131	1539	35249
AT1G07613	0	0	0	0	0	0	0	0	0	0
AT1G07615	140	254	25	13	39	43	3	9	1	527
AT1G07617	0	0	0	0	0	0	0	0	0	0
AT1G07620	3	1	0	2	0	34	0	0	0	40
AT1G07623	0	0	0	0	0	0	0	0	0	0
AT1G07627	0	0	0	0	0	0	0	0	0	0
AT1G07630	219	393	127	159	223	408	62	78	32	1701
AT1G07633	0	0	0	0	0	0	0	0	0	0
AT1G07637	0	0	0	0	0	0	0	0	0	0
AT1G07640	3438	122	21	15	29	814	10	10	5	4464
AT1G07645	1	8	0	1	26	2	0	0	3	41
AT1G07647	4	0	0	1	0	1	0	1	0	7
AT1G07650	165	68	111	99	50	30	300	5	30	858
AT1G07653	0	1	1	0	0	0	0	0	0	2
AT1G07657	2	0	2	0	0	2	0	0	0	6
AT1G07660	724	1291	513	919	1766	364	493	308	33	6411
AT1G07663	0	1	0	0	0	0	0	0	0	1
AT1G07667	0	1	0	0	0	0	0	0	0	1
AT1G07670	1384	1432	1186	662	1322	967	728	177	148	8006
AT1G07673	0	0	0	0	0	0	0	0	0	0
AT1G07680	1	0	4	2	10	0	10	1	14	42
AT1G07683	0	6	1	0	5	0	0	0	1	13
AT1G07690	7	0	2	15	0	1	3	0	1	29
AT1G07693	0	0	0	0	1	0	0	0	0	1
AT1G07697	0	0	0	0	0	1	0	0	0	1
AT1G07700	15	78	10	7	13	11	38	4	6	182
AT1G07702	0	0	0	0	0	0	0	0	0	0
AT1G07703	0	0	0	0	0	0	1	0	0	1
AT1G07705	140	165	67	30	91	76	35	15	23	642
AT1G07707	1	0	0	0	0	0	0	0	0	1
AT1G07710	78	4	1	0	0	8	5	1	0	97
AT1G07717	0	0	0	0	0	0	0	0	0	0
AT1G07720	0	0	0	0	0	0	0	0	0	0
AT1G07723	0	0	0	0	0	0	0	0	0	0
AT1G07725	10	7	18	2	10	6	6	1	1	61
AT1G07727	0	0	0	0	0	0	0	0	0	0
AT1G07728	610	779	501	435	1490	378	257	122	74	4646
AT1G07730	0	0	0	0	0	0	0	0	0	0
AT1G07733	0	0	0	0	0	0	0	0	0	0
AT1G07737	0	0	0	0	0	0	0	0	0	0
AT1G07740	20	16	7	3	2	3	2	81	0	134
AT1G07743	27	64	37	40	52	32	33	6	0	291
AT1G07745	90	160	61	31	152	47	21	20	4	586
AT1G07747	0	4	2	0	1	1	0	0	0	8
AT1G07750	5869	2100	6885	1812	10479	1691	2983	686	1175	33680
AT1G07753	1	1	1	0	0	1	0	0	0	4
AT1G07757	0	0	0	0	0	0	0	0	0	0
AT1G07760	0	0	0	0	0	0	0	0	0	0
AT1G07763	0	0	0	0	0	0	0	0	0	0
AT1G07767	0	0	0	0	0	0	0	0	0	0
AT1G07770	34556	36980	6879	5578	16557	9163	2213	538	948	113412
AT1G07773	0	0	0	0	0	0	0	0	0	0
AT1G07777	0	2	0	0	0	0	0	0	0	2
AT1G07780	162	295	29	24	35	34	11	4	2	596
AT1G07783	0	0	3	3	5	1	0	0	0	12
AT1G07787	0	0	0	0	0	0	0	0	0	0
AT1G07790	747	3703	833	180	527	233	127	116	16	6482
AT1G07793	0	1	0	0	0	0	0	0	0	1
AT1G07795	9	47	12	6	624	4	8	2	141	853
AT1G07803	0	0	0	1	1	1	1	0	0	4
AT1G07807	0	0	0	0	0	0	0	0	0	0
AT1G07810	507	724	342	393	845	311	197	95	54	3468
AT1G07813	0	0	0	0	0	0	0	0	0	0
AT1G07820	2217	19442	3746	1628	4717	970	883	778	143	34524
AT1G07823	0	0	0	0	0	0	0	0	0	0
AT1G07827	0	0	0	0	0	0	0	0	0	0
AT1G07830	1365	2552	58	103	265	226	18	16	17	4620
AT1G07833	0	0	0	0	0	0	0	0	0	0
AT1G07837	0	0	0	0	4	0	0	0	0	4
AT1G07840	236	377	71	65	114	91	23	41	6	1024
AT1G07843	0	0	0	0	0	0	0	0	0	0
AT1G07847	5	5	5	2	8	4	1	0	1	31
AT1G07850	5	3	1	1	1	1	0	0	0	12
AT1G07853	0	0	0	0	0	0	0	0	0	0
AT1G07857	0	2	0	0	0	0	0	0	0	2
AT1G07860	0	0	0	0	0	0	0	0	0	0
AT1G07863	0	0	0	0	0	0	0	0	0	0
AT1G07867	0	0	0	0	0	0	0	0	0	0
AT1G07870	1025	484	1043	393	562	746	276	384	27	4940
AT1G07873	0	0	0	0	0	0	0	0	0	0
AT1G07877	0	0	0	0	0	0	0	0	0	0
AT1G07880	14	1	27	4	8	10	5	6	3	78
AT1G07883	0	0	0	0	0	0	0	0	0	0
AT1G07885	43	12	104	25	47	16	34	26	1	308
AT1G07887	1	1	0	0	0	1	1	0	0	4
AT1G07890	11800	8030	11078	4411	15955	4366	3230	2676	3571	65117
AT1G07893	3	6	6	2	7	2	4	0	0	30
AT1G07897	75	136	39	26	34	33	15	5	0	363
AT1G07900	6	3	0	0	1	7	0	0	0	17
AT1G07901	0	0	0	0	0	0	0	0	0	0
AT1G07902	328	266	124	116	290	131	50	57	20	1382
AT1G07903	0	0	0	0	0	0	0	0	0	0
AT1G07907	0	0	0	0	0	0	0	0	0	0
AT1G07910	93	90	29	21	55	38	10	8	12	356
AT1G07913	0	0	0	0	0	0	0	0	0	0
AT1G07917	0	0	0	2	3	0	0	0	0	5
AT1G07920	12791	18872	3736	2870	10483	5634	1325	602	727	57040
AT1G07923	0	0	0	0	0	0	0	0	0	0
AT1G07927	0	0	0	0	0	0	0	0	0	0
AT1G07930	4334	6917	1114	887	3186	1590	337	210	256	18831
AT1G07933	0	0	2	1	1	0	1	0	0	5
AT1G07937	0	0	0	0	0	0	0	0	0	0
AT1G07940	11271	12009	4166	2166	9145	4569	1518	635	1533	47012
AT1G07943	2	4	2	0	3	3	1	0	0	15
AT1G07947	0	0	0	0	0	0	0	0	0	0
AT1G07950	921	1137	510	497	964	458	309	148	55	4999
AT1G07957	0	0	0	0	0	0	0	0	0	0
AT1G07960	2509	4579	1872	2081	7433	1450	1269	620	1128	22941
AT1G07963	0	0	0	0	0	0	0	0	0	0
AT1G07967	0	0	0	0	0	0	0	0	0	0
AT1G07970	131	260	44	22	57	46	15	7	4	586
AT1G07973	0	0	0	0	0	0	0	0	0	0
AT1G07977	1	0	0	1	0	2	0	0	0	4
AT1G07980	1257	1319	984	952	2241	468	669	227	101	8218
AT1G07983	4	1	1	1	0	0	1	1	0	9
AT1G07985	1378	2427	5233	3546	3868	398	6765	625	88	24328
AT1G07987	2	2	1	1	3	0	0	0	0	9
AT1G07990	368	317	379	268	571	284	157	130	49	2523
AT1G07993	0	0	0	0	0	1	0	0	0	1
AT1G07997	0	0	0	0	0	0	0	0	0	0
AT1G08000	158	206	133	117	190	60	88	18	10	980
AT1G08003	0	1	1	1	1	0	1	0	0	5
AT1G08005	1	5	2	2	5	2	0	1	0	18
AT1G08007	0	0	0	0	11	0	0	0	6	17
AT1G08010	994	2543	1523	1534	1396	923	1367	148	40	10468
AT1G08013	0	0	0	0	0	0	0	0	0	0
AT1G08017	0	0	0	0	0	0	0	0	0	0
AT1G08023	0	0	0	0	1	0	0	0	0	1
AT1G08027	0	0	0	0	0	0	0	0	0	0
AT1G08030	591	472	302	258	120	415	203	53	4	2418
AT1G08033	0	0	0	0	0	0	0	0	0	0
AT1G08035	1	8	2	6	12	1	0	0	0	30
AT1G08037	1	8	3	8	21	2	6	2	1	52
AT1G08040	186	148	140	84	216	140	71	47	12	1044
AT1G08043	8	19	7	5	2	8	3	0	0	52
AT1G08047	0	0	0	0	0	0	0	0	0	0
AT1G08050	2084	264	465	177	760	1207	62	118	42	5179
AT1G08053	0	0	0	0	0	0	0	0	0	0
AT1G08057	0	0	0	0	0	0	0	0	0	0
AT1G08060	123	162	88	57	205	82	52	28	12	809
AT1G08063	0	0	0	0	0	0	0	0	0	0
AT1G08065	0	0	0	0	0	0	0	0	0	0
AT1G08070	47	53	0	2	2	9	1	0	1	115
AT1G08073	0	0	0	0	0	0	0	0	0	0
AT1G08077	0	0	0	0	0	0	0	0	0	0
AT1G08080	0	0	0	0	0	0	0	0	0	0
AT1G08087	0	0	0	0	2	0	0	0	0	2
AT1G08090	0	0	0	0	20	0	1	0	32	53
AT1G08093	0	0	1	0	0	0	2	0	0	3
AT1G08097	0	0	0	0	0	0	0	0	0	0
AT1G08100	0	1	1	0	24	0	0	0	43	69
AT1G08103	6	5	1	1	0	2	0	0	0	15
AT1G08107	0	0	0	0	0	0	0	0	0	0
AT1G08110	4305	3274	2256	1068	1353	1905	1015	360	106	15642
AT1G08113	0	0	0	0	0	0	0	0	0	0
AT1G08115	0	0	0	0	1	0	0	0	0	1
AT1G08117	0	0	0	0	0	0	0	0	0	0
AT1G08120	1	4	0	0	0	0	0	0	0	5
AT1G08123	0	0	0	0	0	0	0	0	0	0
AT1G08125	348	434	174	75	106	145	62	13	5	1362
AT1G08127	0	0	0	0	1	0	0	0	0	1
AT1G08130	225	238	78	31	102	90	35	31	10	840
AT1G08133	1	0	0	0	1	0	0	0	0	2
AT1G08135	0	2	0	1	7	0	0	0	0	10
AT1G08137	0	0	0	0	0	0	0	0	0	0
AT1G08140	0	0	0	0	0	0	0	0	0	0
AT1G08143	0	0	0	0	0	0	0	0	0	0
AT1G08147	0	0	0	0	2	0	0	0	0	2
AT1G08150	0	0	0	0	0	0	0	0	0	0
AT1G08153	0	0	0	0	0	0	0	0	0	0
AT1G08157	0	0	0	0	0	0	0	0	0	0
AT1G08160	717	25	2	4	4	11	0	13	1	777
AT1G08163	0	0	0	0	0	0	0	0	0	0
AT1G08165	6	0	0	1	6	3	1	0	0	17
AT1G08170	0	0	1	0	0	0	0	0	0	1
AT1G08173	3	2	4	13	0	1	110	7	0	140
AT1G08177	0	0	0	0	0	0	0	0	0	0
AT1G08180	220	120	399	48	59	24	226	121	1	1218
AT1G08183	0	1	0	1	19	0	0	0	5	26
AT1G08190	1204	506	1480	678	1945	800	718	401	526	8258
AT1G08193	0	0	0	2	1	0	0	0	0	3
AT1G08200	19146	15397	22365	18185	18116	12223	18174	669	2423	126698
AT1G08207	1	0	0	0	0	1	0	1	0	3
AT1G08210	914	506	426	327	433	581	190	111	9	3497
AT1G08213	15	13	19	7	38	1	7	20	3	123
AT1G08217	2	5	3	8	68	1	4	7	0	98
AT1G08220	221	283	37	9	71	60	4	37	10	732
AT1G08223	0	0	0	0	0	0	0	0	0	0
AT1G08227	0	0	0	0	0	0	0	0	0	0
AT1G08230	336	99	88	90	30	810	167	58	3	1681
AT1G08237	5	0	0	0	0	0	0	0	0	5
AT1G08240	0	0	0	0	0	0	0	0	0	0
AT1G08247	0	0	0	0	0	0	0	0	0	0
AT1G08250	107	80	132	22	8	134	51	66	0	600
AT1G08253	0	0	0	0	0	0	0	0	0	0
AT1G08257	0	0	0	0	0	0	0	0	0	0
AT1G08260	65	84	25	6	4	24	9	4	0	221
AT1G08263	0	0	0	0	0	0	0	0	0	0
AT1G08267	0	0	0	0	0	0	0	0	0	0
AT1G08270	49	45	68	81	407	29	37	52	0	768
AT1G08273	2	1	0	1	0	0	0	0	0	4
AT1G08277	0	0	0	0	0	0	0	0	0	0
AT1G08280	123	230	35	39	118	90	24	9	25	693
AT1G08283	39	95	18	15	25	3060	20	2	8	3282
AT1G08287	0	0	0	0	0	0	0	0	0	0
AT1G08290	103	2	7	0	0	44	1	16	0	173
AT1G08293	3	14	1	2	2	5	2	0	0	29
AT1G08297	0	0	0	0	0	0	0	0	0	0
AT1G08300	153	90	21	12	83	74	9	18	1	461
AT1G08303	0	0	0	0	0	0	0	0	0	0
AT1G08307	0	0	0	0	0	0	0	0	0	0
AT1G08310	24	120	29	59	272	24	22	4	12	566
AT1G08313	0	0	0	0	0	0	0	0	0	0
AT1G08315	747	461	837	427	730	322	369	307	35	4235
AT1G08317	0	0	0	1	0	0	0	0	0	1
AT1G08320	22	28	250	271	149	19	159	645	92	1635
AT1G08323	1	0	1	0	0	0	0	0	0	2
AT1G08327	0	0	0	0	0	0	0	0	0	0
AT1G08333	0	0	0	0	0	0	0	0	0	0
AT1G08337	0	0	0	0	0	0	0	0	0	0
AT1G08340	108	347	65	49	6266	1190	33	13	2956	11027
AT1G08343	0	0	0	0	0	0	0	0	0	0
AT1G08347	0	0	0	0	0	0	0	0	0	0
AT1G08350	198	910	321	325	991	137	248	20	121	3271
AT1G08353	0	0	0	0	0	0	0	0	0	0
AT1G08357	0	0	0	0	0	0	0	0	0	0
AT1G08360	19676	35809	2514	3465	9453	4419	956	288	266	76846
AT1G08363	0	0	2	0	0	0	0	0	0	2
AT1G08367	0	0	0	0	0	0	0	0	0	0
AT1G08370	1218	1131	1002	505	1326	960	490	236	174	7042
AT1G08377	0	0	0	0	0	0	0	0	0	0
AT1G08380	50	7	47	4	14	5	44	8	3	182
AT1G08383	0	0	0	0	0	0	0	0	0	0
AT1G08387	1	1	0	2	0	0	1	0	0	5
AT1G08390	157	271	104	63	214	34	36	5	23	907
AT1G08393	0	0	0	0	0	0	0	0	0	0
AT1G08397	0	0	0	0	0	0	0	0	0	0
AT1G08400	69	67	36	11	75	24	15	24	1	322
AT1G08403	0	0	0	0	1	0	0	0	1	2
AT1G08410	118	253	11	14	16	12	1	15	5	445
AT1G08413	0	0	0	0	0	0	0	0	0	0
AT1G08417	0	0	0	0	0	0	0	0	0	0
AT1G08420	656	270	464	253	677	507	175	100	152	3254
AT1G08427	0	0	0	0	0	0	0	0	0	0
AT1G08430	13	13	42	3	23	5	7	33	7	146
AT1G08433	2	1	4	7	5	9	6	6	0	40
AT1G08437	4	0	0	0	0	1	0	4	0	9
AT1G08440	151	13	6	1	10	10	1	1	0	193
AT1G08443	0	8	4	4	0	0	1	0	0	17
AT1G08447	0	0	0	0	0	0	0	0	0	0
AT1G08450	105	83	47	47	54	51	48	6	7	448
AT1G08453	0	0	0	0	0	0	0	0	0	0
AT1G08457	4	1	0	0	2	1	0	0	0	8
AT1G08460	595	523	507	322	797	308	155	109	102	3418
AT1G08463	0	0	0	0	0	0	0	0	0	0
AT1G08465	1	1	0	0	2	0	1	1	0	6
AT1G08470	630	678	496	177	262	384	242	65	19	2953
AT1G08473	0	0	0	0	0	0	0	0	0	0
AT1G08477	22	16	22	26	30	8	10	4	1	139
AT1G08480	10463	10758	6630	7308	19453	4000	4198	1386	3433	67629
AT1G08483	0	0	0	0	0	0	0	0	0	0
AT1G08487	0	0	0	0	0	0	0	0	0	0
AT1G08490	1035	864	869	656	698	442	691	149	22	5426
AT1G08493	0	0	0	0	0	0	0	0	0	0
AT1G08497	0	0	0	0	0	0	0	0	0	0
AT1G08500	1031	2446	2080	3310	3193	1053	3725	56	83	16977
AT1G08503	0	0	0	0	0	0	0	0	0	0
AT1G08507	16	30	34	19	50	16	11	10	3	189
AT1G08510	1550	1713	1597	1364	2140	1388	1902	204	340	12198
AT1G08513	0	0	0	0	0	0	0	0	0	0
AT1G08517	0	0	0	0	0	0	0	0	0	0
AT1G08520	112	56	47	21	13	35	34	7	0	325
AT1G08523	0	0	0	0	0	0	0	0	0	0
AT1G08530	346	488	242	150	265	130	111	82	33	1847
AT1G08533	0	0	0	0	0	0	0	0	0	0
AT1G08537	0	0	0	0	0	0	0	0	0	0
AT1G08540	261	229	172	78	300	90	78	27	18	1253
AT1G08543	0	0	0	1	1	1	1	0	2	6
AT1G08547	0	1	1	2	9	2	0	2	0	17
AT1G08550	402	111	167	49	180	85	58	86	5	1143
AT1G08553	0	0	0	0	0	0	0	0	0	0
AT1G08557	0	0	0	0	0	0	0	0	0	0
AT1G08560	8	526	6	3	5	1	3	3	0	555
AT1G08563	0	0	0	0	0	0	0	1	0	1
AT1G08567	0	0	0	0	0	0	0	0	0	0
AT1G08570	8282	6588	7460	7775	11979	6135	3530	1881	381	54011
AT1G08573	1	0	2	0	1	1	1	0	0	6
AT1G08577	2	0	2	0	1	0	0	0	0	5
AT1G08580	710	1004	79	27	62	109	15	45	2	2053
AT1G08583	0	0	1	0	0	0	0	0	0	1
AT1G08587	0	0	0	0	0	0	0	0	0	0
AT1G08590	1019	185	1162	281	387	40	880	21	27	4002
AT1G08592	8	31	4	6	9	8	3	1	1	71
AT1G08597	0	0	0	0	0	0	0	0	0	0
AT1G08600	321	205	176	162	197	135	101	49	22	1368
AT1G08603	0	0	0	0	0	0	0	0	0	0
AT1G08607	0	0	0	0	0	0	0	0	0	0
AT1G08610	9	49	0	1	2	4	0	0	0	65
AT1G08613	0	0	0	0	0	0	0	0	0	0
AT1G08620	286	272	224	233	460	202	104	169	45	1995
AT1G08623	1	0	0	0	0	0	0	0	0	1
AT1G08627	0	0	0	0	0	0	0	0	0	0
AT1G08630	8	5	10	7	3	0	10	7	0	50
AT1G08633	0	0	0	0	0	0	0	0	0	0
AT1G08637	0	0	3	2	0	0	0	2	0	7
AT1G08640	794	367	154	24	30	131	25	14	3	1542
AT1G08643	18	9	15	1	10	5	2	1	0	61
AT1G08645	70	43	90	12	8	48	21	2	2	296
AT1G08647	0	0	0	0	0	0	0	0	0	0
AT1G08650	4629	3087	6437	2184	2079	3023	2490	337	65	24331
AT1G08653	0	0	0	0	0	0	0	0	0	0
AT1G08657	0	2	0	2	0	1	2	0	0	7
AT1G08660	895	1844	1477	819	708	781	791	104	22	7441
AT1G08663	0	0	0	0	0	0	0	0	0	0
AT1G08667	0	0	0	0	0	0	0	0	0	0
AT1G08670	6	7	17	1	3	1	2	950	0	987
AT1G08673	0	0	0	0	0	0	0	0	0	0
AT1G08677	0	0	0	0	0	0	0	0	0	0
AT1G08680	779	310	450	345	398	308	178	259	17	3044
AT1G08683	0	0	0	1	0	0	0	0	0	1
AT1G08695	0	0	0	0	1	0	0	0	0	1
AT1G08697	0	0	0	0	0	1	0	0	0	1
AT1G08700	353	702	300	272	485	188	207	37	80	2624
AT1G08703	0	0	0	0	0	0	0	0	0	0
AT1G08707	1	0	1	0	4	0	0	0	0	6
AT1G08710	589	526	405	235	616	257	131	172	35	2966
AT1G08713	0	0	0	0	0	0	0	0	0	0
AT1G08717	0	0	0	0	0	0	0	0	0	0
AT1G08720	210	192	146	96	203	158	62	43	34	1144
AT1G08723	1	1	0	0	0	1	2	0	0	5
AT1G08727	0	0	0	1	1	0	1	1	0	4
AT1G08730	15	24	4	7	29	9	3	0	9	100
AT1G08733	0	0	0	0	0	0	0	0	0	0
AT1G08737	0	0	0	0	0	0	0	0	0	0
AT1G08743	0	0	0	0	0	0	0	0	0	0
AT1G08747	0	0	0	0	0	0	0	0	0	0
AT1G08750	367	513	252	186	384	193	173	38	31	2137
AT1G08753	3	4	0	2	0	3	1	0	1	14
AT1G08757	0	0	0	0	0	0	0	0	0	0
AT1G08760	460	291	442	145	132	264	275	45	9	2063
AT1G08763	0	0	0	0	0	0	0	0	0	0
AT1G08767	1	0	0	1	0	115	0	0	0	117
AT1G08770	1193	1168	843	860	3845	954	534	506	479	10382
AT1G08773	0	0	0	0	0	0	0	0	0	0
AT1G08777	0	0	0	0	0	0	0	0	0	0
AT1G08780	1352	2200	599	367	903	618	240	198	73	6550
AT1G08783	0	0	0	0	0	0	0	0	0	0
AT1G08787	0	0	0	0	0	0	0	0	0	0
AT1G08790	0	0	0	0	0	0	0	0	0	0
AT1G08793	0	0	0	0	0	0	0	0	0	0
AT1G08797	0	0	0	0	0	0	0	0	0	0
AT1G08800	5788	965	6906	1544	2928	4773	1828	2231	445	27408
AT1G08803	17	1	20	0	1	10	4	1	0	54
AT1G08807	0	0	0	0	0	0	0	0	0	0
AT1G08810	23	22	5	3	0	106	0	0	0	159
AT1G08813	0	0	0	0	0	0	0	0	0	0
AT1G08817	0	0	0	0	0	1	0	0	0	1
AT1G08820	4991	2604	2295	1122	1509	3044	512	445	253	16775
AT1G08823	0	3	0	1	1	0	0	0	0	5
AT1G08827	0	0	0	0	0	0	0	0	0	0
AT1G08830	7003	9961	5595	7644	16190	3500	4633	1399	3662	59587
AT1G08833	0	0	0	1	0	0	0	0	0	1
AT1G08840	25	31	9	3	10	9	3	4	1	95
AT1G08843	0	0	0	0	0	0	0	0	0	0
AT1G08845	500	434	162	72	249	177	54	123	8	1779
AT1G08847	0	2	2	0	0	0	0	1	0	5
AT1G08853	0	0	0	0	0	0	0	0	0	0
AT1G08857	2	1	0	1	0	0	0	0	0	4
AT1G08860	29	40	31	11	14	58	2	3	0	188
AT1G08863	0	0	0	0	0	0	0	0	0	0
AT1G08867	0	0	0	0	0	0	0	0	0	0
AT1G08870	0	0	0	0	0	0	0	0	0	0
AT1G08877	0	0	1	0	0	0	0	0	0	1
AT1G08880	4105	9077	3570	1797	5232	1879	1164	2702	68	29594
AT1G08883	0	0	0	0	0	0	0	0	0	0
AT1G08887	0	0	0	0	0	0	0	0	0	0
AT1G08890	1361	1747	1961	2201	1321	1031	2311	335	44	12312
AT1G08893	0	0	0	0	0	0	0	0	0	0
AT1G08897	0	0	0	0	0	0	0	0	0	0
AT1G08900	1	22	5	93	56	5	20	0	2	204
AT1G08903	0	0	0	0	0	0	0	0	0	0
AT1G08907	0	0	0	0	0	0	0	0	0	0
AT1G08910	359	246	208	221	153	291	94	67	7	1646
AT1G08913	0	0	0	0	0	0	0	0	0	0
AT1G08920	5405	1987	7105	4900	6625	3610	2900	1870	65	34467
AT1G08923	0	1	1	8	45	2	6	0	33	96
AT1G08927	0	0	0	0	0	0	0	0	0	0
AT1G08930	424	1991	2239	6525	5360	170	4013	1136	127	21985
AT1G08933	0	0	0	0	0	0	0	0	0	0
AT1G08937	0	0	0	0	0	0	0	0	0	0
AT1G08940	1168	639	650	1488	1713	392	850	214	62	7176
AT1G08947	0	0	0	0	0	0	0	0	0	0
AT1G08950	0	0	0	0	0	0	0	0	0	0
AT1G08953	0	0	0	0	0	0	0	0	0	0
AT1G08960	149	216	106	43	50	110	85	38	1	798
AT1G08963	0	0	0	0	0	1	0	0	0	1
AT1G08967	6	0	0	0	0	1	0	0	0	7
AT1G08970	1221	407	536	154	242	460	110	198	20	3348
AT1G08973	64	81	65	115	224	25	52	30	24	680
AT1G08977	0	0	0	0	0	0	0	0	0	0
AT1G08980	76	15	50	13	17	18	13	7	1	210
AT1G08983	0	0	0	0	0	0	0	0	0	0
AT1G08985	0	0	0	1	3	0	0	0	0	4
AT1G08987	0	0	0	0	0	0	0	0	0	0
AT1G08990	17	32	10	360	1693	12	45	3	177	2349
AT1G08993	0	0	0	0	0	0	0	0	0	0
AT1G08997	0	0	0	0	0	0	0	0	0	0
AT1G09000	94	42	15	24	110	42	9	4	3	343
AT1G09003	0	0	0	0	0	0	0	0	0	0
AT1G09007	0	1	0	1	0	0	0	0	0	2
AT1G09010	248	300	260	134	128	218	136	28	7	1459
AT1G09013	0	0	0	0	0	0	0	0	0	0
AT1G09017	0	0	0	0	0	0	0	0	0	0
AT1G09020	360	265	291	145	554	240	164	40	110	2169
AT1G09023	3	2	2	0	1	1	0	0	0	9
AT1G09027	1	1	1	0	3	0	0	0	0	6
AT1G09030	0	0	0	0	0	0	0	0	0	0
AT1G09033	0	1	0	0	0	0	0	0	0	1
AT1G09037	0	2	0	0	0	0	0	0	0	2
AT1G09040	55	45	40	8	49	28	11	8	4	248
AT1G09043	0	0	0	0	0	0	0	0	0	0
AT1G09047	0	0	0	0	0	0	0	0	0	0
AT1G09050	39	59	17	17	100	16	14	4	7	273
AT1G09053	123	19	191	9	45	68	64	8	1	528
AT1G09057	2	2	7	2	12	0	6	0	0	31
AT1G09060	124	115	138	100	268	90	61	43	14	953
AT1G09063	0	0	0	0	0	0	0	0	0	0
AT1G09067	0	0	0	0	0	0	0	0	0	0
AT1G09070	26023	44742	53544	49741	95606	24581	26264	17035	2867	340403
AT1G09073	0	0	0	0	0	0	0	0	0	0
AT1G09077	0	0	0	0	0	0	0	0	0	0
AT1G09080	10	29	697	16	10	8	197	66	3	1036
AT1G09083	0	0	0	0	0	0	0	0	0	0
AT1G09087	0	0	0	0	0	0	0	0	0	0
AT1G09090	41	69	2273	44	48	19	686	861	9	4050
AT1G09097	0	0	0	0	0	0	0	0	0	0
AT1G09100	326	251	177	75	59	144	64	15	4	1115
AT1G09103	0	0	0	0	0	0	0	0	0	0
AT1G09107	1	0	0	1	1	0	0	0	0	3
AT1G09110	0	0	0	0	0	0	0	0	0	0
AT1G09113	0	0	0	0	0	0	0	0	0	0
AT1G09117	0	0	0	0	2	0	0	0	0	2
AT1G09123	4	0	2	0	2	0	0	1	0	9
AT1G09127	0	0	0	0	0	0	0	0	1	1
AT1G09130	563	486	337	215	597	211	138	120	95	2762
AT1G09133	0	0	0	0	0	0	0	0	0	0
AT1G09137	0	0	0	0	0	0	0	0	0	0
AT1G09140	6336	3151	4552	6244	6988	3071	2500	2190	668	35700
AT1G09143	0	0	0	0	0	0	0	0	0	0
AT1G09147	0	0	0	0	1	0	0	0	0	1
AT1G09150	977	1032	529	320	457	402	251	35	36	4039
AT1G09153	1	2	1	0	0	1	0	0	0	5
AT1G09155	2	4	13	14	81	2	5	0	58	179
AT1G09157	44	43	118	13	28	41	19	2	2	310
AT1G09160	630	655	611	275	404	550	249	39	89	3502
AT1G09163	0	0	0	0	0	0	0	0	0	0
AT1G09167	4	4	2	3	13	3	3	1	0	33
AT1G09170	13	20	4	10	668	205	3	4	116	1043
AT1G09173	0	1	0	1	0	0	0	0	0	2
AT1G09176	4	4	2	2	160	4	0	0	68	244
AT1G09177	0	0	0	0	0	0	0	0	0	0
AT1G09180	4	50	4	0	10	79	0	1	4	152
AT1G09183	0	0	0	0	0	0	0	0	0	0
AT1G09187	0	0	0	0	0	0	0	0	0	0
AT1G09190	40	49	7	2	2	15	0	1	0	116
AT1G09193	22	32	25	12	54	18	14	4	5	186
AT1G09195	53	53	25	38	103	33	14	6	6	331
AT1G09197	0	2	1	5	6	1	1	1	0	17
AT1G09200	1398	17033	2465	925	1594	1080	486	169	44	25194
AT1G09207	2	0	0	0	0	0	0	0	0	2
AT1G09210	1602	4813	1217	821	1809	2530	454	84	62	13392
AT1G09213	0	0	0	0	0	0	0	0	0	0
AT1G09217	0	0	0	2	0	0	3	0	0	5
AT1G09220	22	29	2	3	1	3	0	0	0	60
AT1G09223	0	0	0	0	0	0	0	0	0	0
AT1G09227	0	0	0	0	0	0	0	0	0	0
AT1G09230	120	121	67	58	67	36	42	21	6	538
AT1G09233	0	0	0	0	0	0	0	0	0	0
AT1G09237	0	0	0	0	0	0	0	0	0	0
AT1G09240	0	1	0	0	0	0	0	0	0	1
AT1G09243	0	0	0	0	0	0	0	0	0	0
AT1G09245	0	0	0	0	0	0	0	0	0	0
AT1G09247	5	5	4	0	2	0	0	0	1	17
AT1G09250	1435	2495	2650	2222	1532	679	1621	722	85	13441
AT1G09253	2	6	1	2	5	1	3	0	0	20
AT1G09257	1	2	0	0	0	1	0	0	0	4
AT1G09260	0	0	0	0	0	0	0	0	0	0
AT1G09263	0	0	0	0	0	0	0	0	0	0
AT1G09267	0	0	0	0	0	0	0	0	0	0
AT1G09270	2509	2708	3066	2152	6911	1974	1956	332	1605	23213
AT1G09273	0	0	0	0	0	0	0	0	0	0
AT1G09277	0	0	0	0	0	0	0	0	0	0
AT1G09280	374	528	165	116	138	171	59	7	10	1568
AT1G09283	0	0	0	0	0	0	0	0	0	0
AT1G09287	0	0	0	0	3	3	0	0	0	6
AT1G09290	334	276	59	25	47	69	13	12	2	837
AT1G09293	0	1	0	1	0	0	0	0	0	2
AT1G09297	6	4	1	0	8	0	6	1	0	26
AT1G09300	199	256	35	30	139	35	16	4	13	727
AT1G09303	0	0	0	0	0	0	0	0	0	0
AT1G09307	0	1	4	3	0	0	3	0	0	11
AT1G09310	55	61	26	16	25	31	19	4	0	237
AT1G09313	0	0	0	0	0	0	0	0	0	0
AT1G09317	1	0	0	0	0	0	0	0	0	1
AT1G09320	236	183	149	53	153	106	28	43	3	954
AT1G09323	0	0	0	0	0	0	0	0	0	0
AT1G09327	1	1	1	0	1	0	0	0	0	4
AT1G09330	2558	4970	1875	2253	12485	2573	1578	354	2379	31025
AT1G09333	0	0	0	0	0	0	0	0	0	0
AT1G09337	0	3	0	4	11	0	0	0	0	18
AT1G09340	52	22	6	1	3	2	7	0	0	93
AT1G09343	0	0	0	0	0	0	0	0	0	0
AT1G09350	3	6	14	10	1	0	21	17	1	73
AT1G09353	0	0	0	0	0	0	0	0	0	0
AT1G09357	1	3	0	2	1	1	0	0	0	8
AT1G09360	0	0	0	0	0	0	0	0	0	0
AT1G09363	2	1	3	1	5	2	2	0	1	17
AT1G09367	0	0	0	0	0	0	0	0	0	0
AT1G09370	0	14	0	30	1	0	0	0	0	45
AT1G09373	0	0	0	0	0	0	0	0	0	0
AT1G09377	7	1	0	19	21	10	7	0	1	66
AT1G09380	1	0	0	3	0	0	1	0	0	5
AT1G09383	0	0	0	1	0	0	0	0	0	1
AT1G09387	0	0	2	0	0	2	0	0	0	4
AT1G09390	103	192	35	142	19	248	294	2	2	1037
AT1G09393	0	0	0	0	0	0	0	0	0	0
AT1G09397	0	0	0	0	0	0	0	0	0	0
AT1G09400	0	4	0	3	32	1	1	0	6	47
AT1G09407	0	0	0	0	0	0	0	0	0	0
AT1G09410	2	8	0	1	1	2	1	0	0	15
AT1G09415	18	17	0	6	9	4	4	0	0	58
AT1G09417	0	0	0	0	0	0	0	0	0	0
AT1G09420	86	51	5	5	12	13	2	1	0	175
AT1G09421	0	0	0	0	0	0	0	0	0	0
AT1G09423	1	0	0	0	1	1	0	0	0	3
AT1G09427	0	0	0	1	0	1	0	0	0	2
AT1G09430	3664	2245	3070	1787	4870	1639	1310	1675	804	21064
AT1G09433	0	0	0	0	0	1	0	0	0	1
AT1G09437	0	0	0	0	0	0	0	0	0	0
AT1G09440	5	8	10	3	4	260	14	0	0	304
AT1G09443	0	1	0	1	1	1	0	0	0	4
AT1G09447	0	0	0	0	0	0	0	0	0	0
AT1G09450	16	105	9	3	4	8	1	0	0	146
AT1G09453	4	3	2	1	11	3	2	0	0	26
AT1G09457	0	0	0	0	0	0	0	0	0	0
AT1G09460	998	81	127	18	16	387	37	3	3	1670
AT1G09463	0	0	0	0	0	0	0	0	0	0
AT1G09467	0	0	0	0	0	0	0	0	0	0
AT1G09470	3	49	2	0	0	1	0	0	0	55
AT1G09473	0	0	0	0	0	0	0	0	0	0
AT1G09477	0	0	0	0	0	0	0	0	0	0
AT1G09480	302	28	78	7	13	168	10	3	3	612
AT1G09483	0	0	0	0	0	0	0	0	0	0
AT1G09487	7	18	0	0	0	2	0	0	0	27
AT1G09490	765	305	490	530	140	257	258	23	5	2773
AT1G09493	0	0	0	0	0	0	0	0	0	0
AT1G09497	0	0	0	0	0	0	0	0	0	0
AT1G09500	194	36	168	78	22	48	49	2	1	598
AT1G09503	0	0	0	0	0	0	0	0	0	0
AT1G09507	0	0	0	0	0	0	0	0	0	0
AT1G09510	0	0	2	0	0	0	0	0	0	2
AT1G09513	0	0	0	0	0	0	0	0	0	0
AT1G09517	0	0	0	0	0	0	1	0	0	1
AT1G09520	784	1106	589	385	1376	322	188	184	100	5034
AT1G09523	1	1	1	0	1	2	0	0	0	6
AT1G09527	0	1	2	1	0	0	1	1	0	6
AT1G09530	98	62	72	15	8	24	30	69	0	378
AT1G09533	14	9	17	10	23	8	8	5	0	94
AT1G09537	0	0	0	0	0	0	0	0	0	0
AT1G09540	236	71	247	183	532	365	244	4	68	1950
AT1G09543	1	0	0	0	0	1	0	1	0	3
AT1G09547	0	0	0	0	0	0	0	0	0	0
AT1G09550	1	0	1	0	0	1	0	0	0	3
AT1G09553	1	0	0	0	0	6	0	0	0	7
AT1G09557	0	0	0	0	0	0	0	0	0	0
AT1G09560	7383	16118	35429	12470	10446	3396	7716	6084	420	99462
AT1G09563	0	0	0	0	0	0	0	0	0	0
AT1G09567	0	0	0	0	0	0	0	0	0	0
AT1G09570	857	426	420	171	280	246	347	70	63	2880
AT1G09573	0	0	0	0	0	0	1	0	0	1
AT1G09575	324	316	119	159	819	183	88	33	229	2270
AT1G09577	0	0	0	0	0	0	0	0	0	0
AT1G09580	600	2103	438	667	2037	544	419	7	234	7049
AT1G09583	0	0	0	0	0	0	0	0	0	0
AT1G09587	0	0	0	0	0	0	0	0	0	0
AT1G09590	11012	21819	887	1360	4074	2303	307	223	184	42169
AT1G09593	0	0	0	0	0	0	0	0	0	0
AT1G09597	0	0	0	0	0	0	0	0	0	0
AT1G09600	29	50	12	11	7	12	8	0	1	130
AT1G09603	0	0	0	0	0	0	0	0	0	0
AT1G09607	0	0	0	0	0	0	0	0	0	0
AT1G09610	4	3	0	0	0	73	0	0	0	80
AT1G09613	0	0	0	0	0	0	0	0	0	0
AT1G09617	0	0	0	0	0	0	1	0	0	1
AT1G09620	533	523	185	63	128	205	56	42	10	1745
AT1G09623	0	0	0	0	0	0	0	0	0	0
AT1G09625	0	0	0	0	0	0	0	0	0	0
AT1G09627	6	6	4	10	7	11	1	0	0	45
AT1G09630	1328	4019	1879	2554	4060	1701	1838	147	233	17759
AT1G09633	35	11	55	10	18	9	8	11	1	158
AT1G09637	0	0	0	0	0	0	0	0	0	0
AT1G09640	8945	9198	1801	1130	6356	4221	585	251	546	33033
AT1G09645	2228	2706	1494	2153	2197	1925	1121	598	247	14669
AT1G09647	0	0	0	0	0	0	0	0	0	0
AT1G09650	5	37	7	4	10	6	1	0	1	71
AT1G09653	0	0	0	0	0	0	0	0	0	0
AT1G09657	1	2	5	6	3	2	0	0	0	19
AT1G09660	970	1453	285	209	84	312	256	12	8	3589
AT1G09663	0	0	0	0	0	0	0	0	0	0
AT1G09665	0	0	0	0	0	0	0	0	0	0
AT1G09667	0	0	0	0	0	0	0	0	0	0
AT1G09673	0	0	1	1	0	1	1	0	0	4
AT1G09677	0	0	0	0	0	0	0	0	0	0
AT1G09680	12	22	2	0	1	2	0	1	0	40
AT1G09683	0	0	0	0	0	0	0	0	0	0
AT1G09687	0	0	0	0	0	0	0	0	0	0
AT1G09690	16525	37143	1392	2410	8483	2913	517	188	285	69856
AT1G09693	0	0	0	1	0	0	0	0	0	1
AT1G09697	0	0	0	0	1	1	0	0	0	2
AT1G09700	404	429	101	33	79	120	21	7	3	1197
AT1G09703	0	0	0	0	0	0	0	0	0	0
AT1G09710	115	35	19	1	3	51	2	4	0	230
AT1G09713	0	0	2	0	0	0	0	0	0	2
AT1G09717	0	0	0	0	0	0	0	0	0	0
AT1G09720	0	0	2	0	0	0	0	0	0	2
[truncated: 32,220 more rows]

## Sheet: Duplicate pair data
Features of paralogous gene pairs examined.
1From Wang et al. (2013)
2From Hanada et al. (2009)
3From Tasdighian et al. (2017)
4From Schnable et al. (2012)
Paralogue_Pair1	RCC_scA	RCC_scB	Duplication type1	9_Supercluster_Class	36_RCC_Class	scA_RCC-u?	scB_RCC-u?	Morphological Differentiation2	Ka	Ks	Ka/Ks	scA_Orthogroup3	scB_paralogue3	scA_Orthogroup_rank3	scB_Orthogroup_rank3	Pair_Orthogroup_rank	scA_subgenome4	scB_subgenome4
AT1G01010/AT4G01550	AT1G01010	AT4G01550	alpha	3	3	yes	no	NA	0.708611	1.35528	0.522851	NA	NA	NA	NA	NA	?	?
AT1G01020/AT4G01510	AT1G01020	AT4G01510	alpha	3	3	yes	no	NA	0.227651	0.699113	0.325629	ORTHO007898	ORTHO007898	3404	3404	3404	?	?
AT1G01030/AT4G01500	AT1G01030	AT4G01500	alpha	1	1	no	no	NA	0.43886	0.955052	0.459514	NA	NA	NA	NA	NA	?	?
AT1G01100/AT4G00810	AT1G01100	AT4G00810	alpha	2	2	yes	yes	NA	0.0480489	1.15491	0.0416041	NA	ORTHO001252	NA	5492	5492	?	?
AT1G01160/AT4G00850	AT1G01160	AT4G00850	alpha	3	3	no	no	NA	0.166148	0.888792	0.186937	ORTHO004613	ORTHO004613	3515	3515	3515	?	?
AT1G01340/AT4G01010	AT1G01340	AT4G01010	alpha	3	3	no	no	NA	0.111139	0.866566	0.128252	NA	NA	NA	NA	NA	?	?
AT1G01350/AT4G01023	AT1G01350	AT4G01023	alpha	3	3	yes	no	NA	1.38504	1.70921	0.810343	ORTHO005580	NA	7040	NA	7040	?	?
AT1G01360/AT4G01026	AT1G01360	AT4G01026	alpha	2	2	yes	yes	NA	0.111347	0.739027	0.150666	ORTHO001051	NA	814	NA	814	?	?
AT1G01380/AT4G01060	AT1G01380	AT4G01060	alpha	3	3	no	no	NA	0.144344	0.716634	0.201419	NA	NA	NA	NA	NA	?	?
AT1G01430/AT4G01080	AT1G01430	AT4G01080	alpha	3	3	yes	no	NA	0.236669	0.92815	0.254989	ORTHO000790	ORTHO000790	483	483	483	?	?
AT1G01440/AT4G01090	AT1G01440	AT4G01090	alpha	2	2	no	no	NA	0.259693	0.622941	0.416882	ORTHO000790	ORTHO000790	483	483	483	?	?
AT1G01460/AT4G01190	AT1G01460	AT4G01190	alpha	2	2	no	no	NA	0.187434	0.811343	0.231017	NA	NA	NA	NA	NA	?	?
AT1G01540/AT4G01330	AT1G01540	AT4G01330	alpha	2	2	yes	yes	NA	0.075654	1.09472	0.0691081	NA	NA	NA	NA	NA	?	?
AT1G01550/AT4G01360	AT1G01550	AT4G01360	alpha	3	3	yes	no	NA	0.310234	1.13466	0.273417	NA	NA	NA	NA	NA	?	?
AT1G01620/AT4G00430	AT1G01620	AT4G00430	alpha	2	2	yes	yes	NA	0.0205276	0.88168	0.0232824	ORTHO000474	ORTHO000474	2838	2838	2838	B	A
AT1G01710/AT4G00520	AT1G01710	AT4G00520	alpha	2	2	yes	no	NA	0.203124	0.668685	0.303765	ORTHO004698	ORTHO004698	2564	2564	2564	?	?
AT1G01750/AT4G00680	AT1G01750	AT4G00680	alpha	2	2	yes	yes	NA	0.0630836	0.523546	0.120493	ORTHO000832	ORTHO000832	226	226	226	?	?
AT1G01790/AT4G00630	AT1G01790	AT4G00630	alpha	2	2	no	yes	NA	0.126337	0.646918	0.195291	ORTHO003109	ORTHO003109	2216	2216	2216	?	?
AT1G02000/AT4G00110	AT1G02000	AT4G00110	alpha	3	3	yes	yes	NA	0.0462072	1.0605	0.043571	NA	NA	NA	NA	NA	?	?
AT1G02370/AT4G01990	AT1G02370	AT4G01990	alpha	2	2	no	no	NA	0.228228	0.845864	0.269817	ORTHO003790	ORTHO003790	3437	3437	3437	?	?
AT1G02460/AT4G01890	AT1G02460	AT4G01890	alpha	4	4	no	no	NA	0.193072	0.970221	0.198998	ORTHO000592_1	ORTHO000592_1	172	172	172	B	A
AT1G02475/AT4G01885	AT1G02475	AT4G01885	alpha	NA	NA	no	no	NA	NA	NA	NA	ORTHO005449	NA	2220	NA	2220	?	?
AT1G02500/AT4G01850	AT1G02500	AT4G01850	alpha	2	2	yes	yes	NA	0.0218625	0.653324	0.0334635	ORTHO000313_1	ORTHO000313_1	836	836	836	?	?
AT1G02520/AT4G01830	AT1G02520	AT4G01830	alpha	3	3	no	no	NA	0.112649	1.04839	0.107449	NA	NA	NA	NA	NA	?	?
AT1G02610/AT4G02075	AT1G02610	AT4G02075	alpha	3	3	yes	no	NA	0.193374	0.804684	0.240311	ORTHO002967	ORTHO002967	28	28	28	?	?
AT1G02690/AT4G02150	AT1G02690	AT4G02150	alpha	3	3	no	no	NA	0.157034	0.821932	0.191054	NA	NA	NA	NA	NA	?	?
AT1G02720/AT4G02130	AT1G02720	AT4G02130	alpha	2	2	yes	yes	NA	0.124519	0.898661	0.138561	ORTHO003213	ORTHO003213	2418	2418	2418	?	?
AT1G02750/AT4G02200	AT1G02750	AT4G02200	alpha	2	2	yes	yes	NA	0.299571	0.837337	0.357767	NA	NA	NA	NA	NA	?	?
AT1G02780/AT4G02230	AT1G02780	AT4G02230	alpha	3	3	yes	yes	NA	0.0581979	0.96512	0.0603013	NA	ORTHO001991	NA	1553	1553	?	?
AT1G02810/AT4G02330	AT1G02810	AT4G02330	alpha	3	3	no	no	NA	0.139595	1.06788	0.130722	ORTHO000349_1	ORTHO000349_1	5911	5911	5911	?	?
AT1G02816/AT4G02370	AT1G02816	AT4G02370	alpha	2	2	yes	yes	NA	0.202361	0.871193	0.23228	ORTHO003090	ORTHO003090	5331	5331	5331	?	?
AT1G02840/AT4G02430	AT1G02840	AT4G02430	alpha	3	3	yes	no	NA	0.138752	0.662915	0.209306	ORTHO001300	NA	943	NA	943	?	?
AT1G02890/AT4G02480	AT1G02890	AT4G02480	alpha	2	2	no	yes	NA	0.112739	0.60121	0.187521	NA	NA	NA	NA	NA	?	?
AT1G03060/AT4G02660	AT1G03060	AT4G02660	alpha	3	3	yes	no	NA	0.110288	0.523244	0.210776	ORTHO003650	ORTHO003650	2382	2382	2382	?	?
AT1G03070/AT4G02690	AT1G03070	AT4G02690	alpha	3	3	no	no	NA	0.122544	0.984975	0.124414	ORTHO003437	NA	666	NA	666	?	?
AT1G03080/AT4G02710	AT1G03080	AT4G02710	alpha	3	3	yes	no	NA	0.245309	0.543889	0.451027	ORTHO000503	ORTHO000503	19	19	19	?	?
AT1G03130/AT4G02770	AT1G03130	AT4G02770	alpha	2	2	no	no	No	0.0310638	0.574904	0.054033	ORTHO004847	ORTHO004847	1044	1044	1044	?	?
AT1G03210/AT4G02860	AT1G03210	AT4G02860	alpha	2	2	no	yes	NA	0.181807	0.625547	0.290637	ORTHO002311	ORTHO002311	8671	8671	8671	?	?
AT1G03290/AT4G02880	AT1G03290	AT4G02880	alpha	2	2	yes	yes	NA	0.349534	0.733213	0.476715	NA	NA	NA	NA	NA	B	A
AT1G03370/AT4G03000	AT1G03370	AT4G03000	alpha	2	2	yes	yes	NA	1.59921	1.6953	0.943323	ORTHO000806_1	ORTHO001890	559	2466	NA	?	?
AT1G03440/AT4G03010	AT1G03440	AT4G03010	alpha	2	2	no	no	NA	0.0885755	0.81772	0.10832	ORTHO003229	ORTHO003229	661	661	661	B	A
AT1G03457/AT4G03110	AT1G03457	AT4G03110	alpha	2	2	no	yes	NA	0.16982	0.644347	0.263553	ORTHO003219	ORTHO003219	189	189	189	B	A
AT1G03470/AT4G03150	AT1G03470	AT4G03150	alpha	3	3	no	no	NA	1.43537	1.17032	1.22648	NA	NA	NA	NA	NA	?	?
AT1G03520/AT4G03340	AT1G03520	AT4G03340	alpha	3	3	yes	no	NA	0.120489	0.807373	0.149235	ORTHO001491_1	ORTHO001491_1	1903	1903	1903	?	?
AT1G03610/AT4G03420	AT1G03610	AT4G03420	alpha	3	3	yes	no	NA	0.0774512	0.552659	0.140143	ORTHO002996	ORTHO002996	281	281	281	?	?
AT1G03700/AT4G03540	AT1G03700	AT4G03540	alpha	3	3	no	no	NA	0.100392	0.986576	0.101758	ORTHO003576	NA	5674	NA	5674	?	?
AT1G03730/AT4G03600	AT1G03730	AT4G03600	alpha	3	3	yes	no	NA	0.0978684	0.611046	0.160165	ORTHO005452	ORTHO005452	3725	3725	3725	?	?
AT1G03740/AT5G44290	AT1G03740	AT5G44290	alpha	2	2	yes	no	NA	0.20496	0.729806	0.280842	NA	NA	NA	NA	NA	?	?
AT1G03770/AT5G44280	AT1G03770	AT5G44280	alpha	2	2	no	no	NA	0.287482	0.689471	0.416961	ORTHO001688	ORTHO001688	75	75	75	?	?
AT1G03780/AT5G44270	AT1G03780	AT5G44270	alpha	1	1	no	no	NA	0.765457	0.473125	1.61787	ORTHO004519	NA	1257	NA	1257	?	?
AT1G03790/AT5G44260	AT1G03790	AT5G44260	alpha	3	3	no	no	NA	0.220735	0.814982	0.270846	NA	NA	NA	NA	NA	?	?
AT1G03840/AT5G44160	AT1G03840	AT5G44160	alpha	2	2	no	no	NA	0.215542	1.19217	0.180798	ORTHO003232	ORTHO003232	941	941	941	?	?
AT1G03860/AT5G44140	AT1G03860	AT5G44140	alpha	1	1	yes	no	NA	0.113746	0.783084	0.145254	ORTHO002545	NA	2279	NA	2279	?	?
AT1G03870/AT5G44130	AT1G03870	AT5G44130	alpha	3	3	yes	no	NA	0.119101	0.95339	0.124923	ORTHO006508	NA	3663	NA	3663	?	?
AT1G03880/AT5G44120	AT1G03880	AT5G44120	alpha	1	1	no	no	NA	0.167043	1.03797	0.160932	ORTHO000574	ORTHO000574	7953	7953	7953	?	?
AT1G03930/AT5G44100	AT1G03930	AT5G44100	alpha	2	2	yes	yes	NA	0.0778148	0.610685	0.127422	NA	NA	NA	NA	NA	?	?
AT1G03970/AT5G44080	AT1G03970	AT5G44080	alpha	2	2	yes	no	NA	0.322747	0.854351	0.377769	NA	ORTHO002871	NA	5159	5159	?	?
AT1G04030/AT5G44040	AT1G04030	AT5G44040	alpha	2	3	no	no	NA	0.358512	0.751281	0.477201	ORTHO010020	NA	3901	NA	3901	?	?
AT1G04050/AT5G43990	AT1G04050	AT5G43990	alpha	2	2	no	no	NA	0.324472	0.931166	0.348457	ORTHO000830	ORTHO000830	6657	6657	6657	?	?
AT1G04090/AT5G43950	AT1G04090	AT5G43950	alpha	2	2	no	no	NA	0.179681	0.833298	0.215626	ORTHO000268_2	ORTHO000268_2	222	222	222	?	?
AT1G04140/AT5G43930	AT1G04140	AT5G43930	alpha	3	3	yes	no	NA	0.13075	0.518666	0.252089	ORTHO002523	ORTHO002523	1519	1519	1519	?	?
AT1G04180/AT5G43890	AT1G04180	AT5G43890	alpha	2	3	no	no	NA	0.0937975	0.954684	0.0982498	NA	NA	NA	NA	NA	?	?
AT1G04230/AT5G43720	AT1G04230	AT5G43720	alpha	2	2	yes	no	NA	0.135664	0.594481	0.228205	ORTHO005701	ORTHO005701	2639	2639	2639	?	?
AT1G04270/AT5G43640	AT1G04270	AT5G43640	alpha	3	3	yes	no	NA	0.0607005	0.74206	0.0818	ORTHO001725	NA	3446	NA	3446	?	?
AT1G04300/AT5G43560	AT1G04300	AT5G43560	alpha	2	2	yes	yes	NA	0.247109	0.718301	0.344019	ORTHO001522	ORTHO001522	1025	1025	1025	?	?
AT1G04370/AT5G43410	AT1G04370	AT5G43410	alpha	1	0	no	no	NA	0.07979	0.922047	0.0865358	NA	ORTHO002275	NA	7197	7197	?	?
AT1G04410/AT5G43330	AT1G04410	AT5G43330	alpha	3	3	yes	yes	NA	0.0367411	0.714818	0.0513993	ORTHO001171	ORTHO001171	1740	1740	1740	?	?
AT1G04470/AT2G33420	AT1G04470	AT2G33420	alpha	1	0	no	no	NA	0.0974974	1.11427	0.0874987	ORTHO000329_3	ORTHO000329_3	134	134	134	?	?
AT1G04480/AT2G33370	AT1G04480	AT2G33370	alpha	2	2	yes	yes	NA	0	0.679665	0	ORTHO001148	ORTHO001148	1664	1664	1664	?	?
AT1G04490/AT2G33360	AT1G04490	AT2G33360	alpha	3	3	no	no	NA	0.35404	0.638541	0.554452	NA	ORTHO005064	NA	550	550	A	B
AT1G04500/AT2G33350	AT1G04500	AT2G33350	alpha	1	1	no	no	NA	0.219935	0.795618	0.276433	ORTHO002947	NA	969	NA	969	?	?
AT1G04510/AT2G33340	AT1G04510	AT2G33340	alpha	2	2	yes	yes	NA	0.084927	0.660463	0.128587	ORTHO002981	ORTHO002981	230	230	230	?	?
AT1G04520/AT2G33330	AT1G04520	AT2G33330	alpha	2	2	no	no	NA	0.130912	0.55964	0.233922	ORTHO003945	ORTHO003945	384	384	384	?	?
AT1G04540/AT2G33320	AT1G04540	AT2G33320	alpha	2	1	no	no	NA	0.161662	1.07722	0.150073	ORTHO003635	ORTHO003635	1028	1028	1028	?	?
AT1G04570/AT2G33280	AT1G04570	AT2G33280	alpha	3	3	no	no	NA	0.19447	0.65154	0.298478	ORTHO005234	ORTHO005234	4531	4531	4531	?	?
AT1G04600/AT2G33240	AT1G04600	AT2G33240	alpha	2	2	no	no	NA	0.106347	0.556314	0.191164	NA	NA	NA	NA	NA	?	?
AT1G04610/AT2G33230	AT1G04610	AT2G33230	alpha	3	3	no	no	NA	0.110045	0.9829	0.111959	NA	NA	NA	NA	NA	A	B
AT1G04630/AT2G33220	AT1G04630	AT2G33220	alpha	2	2	yes	yes	NA	0.0159199	0.598321	0.0266077	ORTHO005043	ORTHO005043	1772	1772	1772	?	?
AT1G04750/AT2G33120	AT1G04750	AT2G33120	alpha	2	2	yes	yes	NA	0.0238312	0.614564	0.0387774	NA	NA	NA	NA	NA	?	?
AT1G04760/AT2G32670	AT1G04760	AT2G32670	alpha	2	3	no	no	NA	0.0518984	0.46032	0.112744	ORTHO001227	NA	4299	NA	4299	?	?
AT1G04810/AT2G32730	AT1G04810	AT2G32730	alpha	2	2	yes	yes	NA	0.0482808	0.615375	0.0784575	ORTHO002002	ORTHO002002	361	361	361	?	?
AT1G04860/AT2G32780	AT1G04860	AT2G32780	alpha	1	1	yes	no	NA	0.413648	0.802365	0.515536	ORTHO005574	ORTHO005574	2428	2428	2428	?	?
AT1G04930/AT2G32840	AT1G04930	AT2G32840	alpha	2	2	no	no	NA	0.354891	0.714627	0.49661	NA	ORTHO007102	NA	7009	7009	?	?
AT1G04980/AT2G32920	AT1G04980	AT2G32920	alpha	2	2	yes	yes	NA	0.128998	0.552122	0.233641	ORTHO005909	ORTHO005909	1918	1918	1918	?	?
AT1G04990/AT2G32930	AT1G04990	AT2G32930	alpha	2	2	yes	yes	NA	0.199919	0.503887	0.396754	NA	NA	NA	NA	NA	A	B
AT1G05000/AT2G32960	AT1G05000	AT2G32960	alpha	2	2	no	no	NA	0.155766	0.869358	0.179174	ORTHO002580	NA	1367	NA	1367	A	B
AT1G05100/AT2G32510	AT1G05100	AT2G32510	alpha	3	3	yes	no	NA	0.17791	0.721719	0.246508	ORTHO000928	ORTHO000928	694	694	694	A	B
AT1G05140/AT2G32480	AT1G05140	AT2G32480	alpha	2	2	no	no	NA	0.11727	0.916548	0.127947	ORTHO005545	ORTHO005545	3584	3584	3584	?	?
AT1G05150/AT2G32450	AT1G05150	AT2G32450	alpha	2	2	yes	no	NA	0.0575484	0.665434	0.0864826	ORTHO004688	ORTHO004688	834	834	834	?	?
AT1G05160/AT2G32440	AT1G05160	AT2G32440	alpha	2	2	no	no	NA	0.141849	0.800739	0.177148	ORTHO000850	ORTHO000850	7550	7550	7550	?	?
AT1G05170/AT2G32430	AT1G05170	AT2G32430	alpha	3	3	no	no	NA	0.0721176	0.660056	0.10926	NA	NA	NA	NA	NA	?	?
AT1G05180/AT2G32410	AT1G05180	AT2G32410	alpha	2	2	yes	no	NA	0.114466	0.65911	0.173667	ORTHO004946	ORTHO004946	3707	3707	3707	A	B
AT1G05200/AT2G32390	AT1G05200	AT2G32390	alpha	2	4	no	no	NA	0.131458	0.649505	0.202397	NA	NA	NA	NA	NA	?	?
AT1G05210/AT2G32380	AT1G05210	AT2G32380	alpha	2	2	yes	yes	NA	0.166735	0.635473	0.262379	ORTHO003326	ORTHO003326	5648	5648	5648	?	?
AT1G05230/AT2G32370	AT1G05230	AT2G32370	alpha	1	1	no	no	NA	0.310811	0.934229	0.332693	NA	NA	NA	NA	NA	?	?
AT1G05270/AT2G32340	AT1G05270	AT2G32340	alpha	3	3	yes	no	NA	0.243162	0.612376	0.39708	ORTHO006326	NA	2772	NA	2772	?	?
AT1G05290/AT2G32310	AT1G05290	AT2G32310	alpha	1	1	no	no	NA	1.34745	1.52267	0.884926	NA	NA	NA	NA	NA	A	B
AT1G05340/AT2G32210	AT1G05340	AT2G32210	alpha	3	3	yes	yes	NA	0.170037	0.87596	0.194115	NA	NA	NA	NA	NA	?	?
AT1G05420/AT2G32100	AT1G05420	AT2G32100	alpha	3	3	no	no	NA	0.236384	0.601128	0.393234	NA	NA	NA	NA	NA	?	?
AT1G05470/AT2G32010	AT1G05470	AT2G32010	alpha	2	2	no	no	NA	0.062932	0.796945	0.0789665	ORTHO000561	ORTHO000561	44	44	44	A	B
AT1G05575/AT2G31945	AT1G05575	AT2G31945	alpha	2	3	yes	yes	NA	0.292139	1.09658	0.266408	ORTHO002688	ORTHO002688	3529	3529	3529	?	?
AT1G05580/AT2G31910	AT1G05580	AT2G31910	alpha	1	1	no	no	Low	0.201375	1.29589	0.155395	NA	NA	NA	NA	NA	?	?
AT1G05630/AT2G31830	AT1G05630	AT2G31830	alpha	3	3	no	no	NA	0.152111	0.696299	0.218457	ORTHO000804	ORTHO000804	927	927	927	A	B
AT1G05670/AT2G31790	AT1G05670	AT2G31790	alpha	3	2	no	no	NA	1.49999	1.21105	1.23859	ORTHO010170	NA	7019	NA	7019	?	?
AT1G05680/AT2G31750	AT1G05680	AT2G31750	alpha	3	4	yes	yes	NA	0.39244	1.55597	0.252215	NA	NA	NA	NA	NA	?	?
AT1G05710/AT2G31730	AT1G05710	AT2G31730	alpha	3	3	no	no	NA	0.154875	0.448812	0.345077	ORTHO006458	ORTHO006458	1322	1322	1322	?	?
AT1G05730/AT2G31725	AT1G05730	AT2G31725	alpha	3	2	no	no	NA	0.111539	0.620803	0.179669	ORTHO005763	ORTHO005763	3841	3841	3841	?	?
AT1G05800/AT2G31690	AT1G05800	AT2G31690	alpha	2	2	no	no	NA	0.205915	0.945347	0.21782	ORTHO002994	ORTHO002994	2602	2602	2602	?	?
AT1G05810/AT2G31680	AT1G05810	AT2G31680	alpha	3	3	yes	yes	NA	0.0632922	0.854349	0.0740824	ORTHO004379	ORTHO004379	4132	4132	4132	A	B
AT1G05830/AT2G31650	AT1G05830	AT2G31650	alpha	2	2	yes	no	NA	0.15439	0.507299	0.304338	ORTHO004224	ORTHO004224	5144	5144	5144	?	?
AT1G05860/AT2G31600	AT1G05860	AT2G31600	alpha	2	3	yes	no	NA	0.198774	0.759583	0.261688	NA	ORTHO002760	NA	8234	8234	A	B
AT1G05870/AT2G31560	AT1G05870	AT2G31560	alpha	2	3	yes	no	NA	0.182632	0.679079	0.268941	ORTHO002295	ORTHO002295	2256	2256	2256	?	?
AT1G05890/AT2G31510	AT1G05890	AT2G31510	alpha	2	2	yes	yes	NA	0.133524	0.554166	0.240946	ORTHO000537	ORTHO000537	3358	3358	3358	A	B
AT1G05900/AT2G31450	AT1G05900	AT2G31450	alpha	2	2	no	no	NA	0.193226	0.619669	0.311821	ORTHO004807	ORTHO004807	3798	3798	3798	?	?
AT1G06040/AT2G31380	AT1G06040	AT2G31380	alpha	3	3	no	no	NA	0.155995	0.951398	0.163964	ORTHO003029	ORTHO003029	269	269	269	?	?
AT1G06070/AT2G31370	AT1G06070	AT2G31370	alpha	2	2	yes	yes	NA	0.106924	0.685397	0.156003	ORTHO003304	ORTHO003304	1967	1967	1967	?	?
AT1G06150/AT2G31280	AT1G06150	AT2G31280	alpha	2	2	no	no	NA	0.205486	0.634734	0.323736	NA	NA	NA	NA	NA	?	?
AT1G06180/AT2G31180	AT1G06180	AT2G31180	alpha	3	4	no	no	NA	0.249918	0.864026	0.289248	NA	ORTHO001150	NA	773	773	A	B
AT1G06200/AT2G31140	AT1G06200	AT2G31140	alpha	3	3	yes	no	NA	0.152817	0.696522	0.2194	ORTHO004975	ORTHO004975	1669	1669	1669	A	B
AT1G06250/AT2G31100	AT1G06250	AT2G31100	alpha	2	2	no	no	NA	1.20183	1.91684	0.626984	NA	NA	NA	NA	NA	A	B
AT1G06390/AT2G30980	AT1G06390	AT2G30980	alpha	2	2	yes	yes	NA	0.0420623	0.606669	0.0693333	NA	NA	NA	NA	NA	?	?
AT1G06640/AT2G30830	AT1G06640	AT2G30830	alpha	3	3	yes	no	NA	0.284321	1.12706	0.252268	NA	NA	NA	NA	NA	?	?
AT1G06660/AT2G30820	AT1G06660	AT2G30820	alpha	3	3	no	no	NA	0.261919	0.541449	0.483737	NA	NA	NA	NA	NA	?	?
AT1G06680/AT2G30790	AT1G06680	AT2G30790	alpha	3	3	no	no	NA	0.0535344	0.43352	0.123488	ORTHO003889	NA	175	NA	175	?	?
AT1G06700/AT2G30740	AT1G06700	AT2G30740	alpha	2	2	yes	yes	NA	0.0660369	0.629783	0.104857	ORTHO000406_1	ORTHO000406_1	2181	2181	2181	?	?
AT1G06740/AT2G30640	AT1G06740	AT2G30640	alpha	NA	NA	no	no	NA	NA	NA	NA	NA	NA	NA	NA	NA	?	?
AT1G06750/AT2G30630	AT1G06750	AT2G30630	alpha	2	2	no	no	NA	0.0918408	0.894786	0.10264	ORTHO000871	ORTHO000871	1612	1612	1612	?	?
AT1G06760/AT2G30620	AT1G06760	AT2G30620	alpha	2	2	yes	yes	NA	0.338318	1.22548	0.276069	NA	ORTHO002977	NA	4655	4655	?	?
AT1G06770/AT2G30580	AT1G06770	AT2G30580	alpha	2	2	no	no	NA	0.151553	0.677365	0.223739	ORTHO001384	ORTHO001384	9	9	9	?	?
AT1G06830/AT2G30540	AT1G06830	AT2G30540	alpha	1	1	no	no	NA	0.0643827	0.912854	0.070529	NA	NA	NA	NA	NA	?	?
AT1G06870/AT2G30440	AT1G06870	AT2G30440	alpha	2	2	yes	yes	NA	0.16786	0.67065	0.250294	ORTHO001295_1	ORTHO001295_1	747	747	747	?	?
AT1G06890/AT2G30460	AT1G06890	AT2G30460	alpha	2	3	yes	yes	NA	0.0481196	0.542818	0.0886477	ORTHO002709	ORTHO002709	1302	1302	1302	?	?
AT1G06970/AT2G30240	AT1G06970	AT2G30240	alpha	1	1	no	no	NA	0.183984	1.35576	0.135705	NA	NA	NA	NA	NA	?	?
AT1G06990/AT2G30310	AT1G06990	AT2G30310	alpha	1	1	no	no	NA	0.446923	2.67285	0.167209	ORTHO002288	ORTHO002288	8735	8735	8735	?	?
AT1G06990/AT2G30220	AT1G06990	AT2G30220	alpha	2	2	no	no	NA	0.459374	1.85403	0.24777	ORTHO002288	ORTHO002288	8735	8735	8735	?	?
AT1G07140/AT2G30060	AT1G07140	AT2G30060	alpha	2	3	yes	yes	NA	0.0767508	0.686765	0.111757	ORTHO001588	ORTHO001588	1278	1278	1278	?	?
AT1G07170/AT2G30000	AT1G07170	AT2G30000	alpha	2	2	yes	yes	NA	0.00394738	0.86451	0.00456603	ORTHO003092	ORTHO003092	1284	1284	1284	?	?
AT1G07200/AT2G29970	AT1G07200	AT2G29970	alpha	2	2	yes	no	NA	0.225181	1.08101	0.208306	ORTHO001011	ORTHO001011	1143	1143	1143	?	?
AT1G07250/AT2G29740	AT1G07250	AT2G29740	alpha	2	2	no	no	NA	0.270837	1.08279	0.250128	ORTHO000458	ORTHO000458	9078	9078	9078	?	?
AT1G07360/AT2G29580	AT1G07360	AT2G29580	alpha	3	3	yes	no	NA	0.0758509	0.635233	0.119406	ORTHO002813	ORTHO002813	2913	2913	2913	?	?
AT1G07370/AT2G29570	AT1G07370	AT2G29570	alpha	2	2	no	no	NA	0.0165387	1.13726	0.0145426	ORTHO005564	ORTHO005564	2751	2751	2751	?	?
AT1G07400/AT2G29500	AT1G07400	AT2G29500	alpha	2	2	yes	yes	NA	0.0910429	1.04811	0.0868641	ORTHO000389	ORTHO000389	8222	8222	8222	?	?
AT1G07420/AT2G29390	AT1G07420	AT2G29390	alpha	2	2	yes	yes	NA	0.048734	0.687721	0.070863	ORTHO003448	ORTHO003448	1349	1349	1349	?	?
AT1G07430/AT2G29380	AT1G07430	AT2G29380	alpha	3	3	no	no	NA	0.215779	1.01876	0.211807	ORTHO001335	ORTHO001335	82	82	82	?	?
AT1G07440/AT2G29300	AT1G07440	AT2G29300	alpha	1	1	no	no	NA	0.266519	1.53208	0.173958	NA	NA	NA	NA	NA	?	?
AT1G07460/AT2G29220	AT1G07460	AT2G29220	alpha	0	0	no	no	NA	0.325427	0.60857	0.534741	NA	NA	NA	NA	NA	?	?
AT1G07510/AT2G29080	AT1G07510	AT2G29080	alpha	2	2	yes	yes	NA	0.0964107	0.82679	0.116608	ORTHO001446	ORTHO001446	2647	2647	2647	?	?
AT1G07520/AT2G29060	AT1G07520	AT2G29060	alpha	3	3	yes	no	NA	0.538566	1.55514	0.346313	NA	NA	NA	NA	NA	?	?
AT1G07530/AT2G29060	AT1G07530	AT2G29060	alpha	3	3	no	no	NA	0.18297	0.776211	0.235722	NA	NA	NA	NA	NA	?	?
AT1G07570/AT2G28930	AT1G07570	AT2G28930	alpha	3	3	yes	no	NA	0.137172	0.889423	0.154226	NA	NA	NA	NA	NA	?	?
AT1G07630/AT2G28890	AT1G07630	AT2G28890	alpha	2	2	no	yes	NA	0.116311	0.902828	0.128829	ORTHO001163	ORTHO001163	355	355	355	?	?
AT1G07640/AT2G28810	AT1G07640	AT2G28810	alpha	2	2	no	no	NA	0.237708	0.79894	0.297529	NA	NA	NA	NA	NA	A	?
AT1G07720/AT2G28630	AT1G07720	AT2G28630	alpha	0	0	no	no	NA	0.113011	0.905786	0.124766	ORTHO000460	ORTHO000460	5268	5268	5268	?	?
AT1G07750/AT2G28680	AT1G07750	AT2G28680	alpha	3	3	yes	no	NA	0.0654762	0.705692	0.0927829	ORTHO001445	ORTHO001445	6078	6078	6078	?	?
AT1G07790/AT2G28720	AT1G07790	AT2G28720	alpha	3	3	no	no	NA	0.0891117	2.12326	0.0419693	ORTHO001149	ORTHO001149	7225	7225	7225	?	?
AT1G07820/AT2G28740	AT1G07820	AT2G28740	alpha	2	2	yes	yes	NA	0.022028	1.33121	0.0165473	NA	NA	NA	NA	NA	?	?
AT1G07870/AT2G28590	AT1G07870	AT2G28590	alpha	3	3	no	no	NA	0.210936	0.760106	0.277509	NA	NA	NA	NA	NA	?	?
AT1G07990/AT2G28360	AT1G07990	AT2G28360	alpha	2	2	yes	yes	NA	0.151739	0.69896	0.217093	NA	NA	NA	NA	NA	A	B
AT1G08000/AT2G28340	AT1G08000	AT2G28340	alpha	1	1	no	no	NA	0.351156	0.672686	0.522021	NA	NA	NA	NA	NA	?	?
AT1G08060/AT2G28240	AT1G08060	AT2G28240	alpha	2	2	yes	no	NA	NA	NA	NA	ORTHO001674	NA	7954	NA	7954	A	B
AT1G08150/AT2G28180	AT1G08150	AT2G28180	alpha	0	0	no	no	NA	0.529887	2.48203	0.213489	NA	NA	NA	NA	NA	?	?
AT1G08200/AT2G27860	AT1G08200	AT2G27860	alpha	2	2	yes	yes	NA	0.024328	0.629299	0.0386589	ORTHO002010	ORTHO002010	579	579	579	?	?
AT1G08340/AT2G27440	AT1G08340	AT2G27440	alpha	NA	NA	no	no	NA	NA	NA	NA	NA	NA	NA	NA	NA	?	?
AT1G08360/AT2G27530	AT1G08360	AT2G27530	alpha	2	2	yes	yes	NA	0.031638	0.716147	0.044178	ORTHO001547	ORTHO001547	4005	4005	4005	?	?
AT1G08420/AT2G27210	AT1G08420	AT2G27210	alpha	2	2	yes	yes	NA	0.0515249	0.534377	0.0964204	ORTHO000604_1	ORTHO000604_1	710	710	710	?	?
AT1G08440/AT2G27240	AT1G08440	AT2G27240	alpha	3	3	no	no	NA	0.165521	0.759821	0.217842	ORTHO000624	ORTHO000624	6871	6871	6871	?	?
AT1G08730/AT1G54560	AT1G08730	AT1G54560	alpha	2	2	no	no	NA	0.0504441	0.627983	0.0803272	NA	NA	NA	NA	NA	?	?
AT1G08880/AT1G54690	AT1G08880	AT1G54690	alpha	3	3	yes	no	NA	0.0127663	0.591343	0.0215886	ORTHO002112	ORTHO002112	4081	4081	4081	?	?
AT1G08930/AT1G54730	AT1G08930	AT1G54730	alpha	3	3	yes	no	NA	NA	NA	NA	NA	NA	NA	NA	NA	?	?
AT1G08990/AT1G54940	AT1G08990	AT1G54940	alpha	3	3	no	no	NA	0.187016	0.994397	0.18807	NA	NA	NA	NA	NA	?	?
AT1G09000/AT1G54960	AT1G09000	AT1G54960	alpha	2	2	no	no	NA	0.138345	0.667172	0.20736	ORTHO001520	ORTHO001520	637	637	637	?	?
AT1G09050/AT1G55050	AT1G09050	AT1G55050	alpha	3	3	no	no	NA	0.389714	0.795572	0.489854	ORTHO000774	ORTHO000774	2095	2095	2095	?	?
AT1G09210/AT1G56340	AT1G09210	AT1G56340	alpha	2	2	yes	yes	NA	0.0781885	0.922596	0.0847484	ORTHO002439	ORTHO002439	2311	2311	2311	A	B
AT1G09240/AT1G56430	AT1G09240	AT1G56430	alpha	1	1	no	no	NA	0.130909	0.882611	0.14832	ORTHO001196	ORTHO001196	2679	2679	2679	?	?
AT1G09390/AT1G56670	AT1G09390	AT1G56670	alpha	3	3	no	no	NA	0.164928	0.830126	0.198678	ORTHO002300	ORTHO002300	2841	2841	2841	?	?
AT1G09410/AT1G56690	AT1G09410	AT1G56690	alpha	2	2	no	no	NA	0.172633	0.831758	0.207552	NA	NA	NA	NA	NA	?	?
AT1G09575/AT1G57610	AT1G09575	AT1G57610	alpha	2	2	no	yes	NA	0.139197	0.962872	0.144565	ORTHO002341	ORTHO002341	2671	2671	2671	?	?
AT1G09580/AT1G57620	AT1G09580	AT1G57620	alpha	2	2	yes	yes	NA	0.150578	0.889376	0.169308	ORTHO002129	ORTHO002129	4698	4698	4698	A	B
AT1G09590/AT1G57660	AT1G09590	AT1G57660	alpha	2	2	yes	yes	NA	0.0147524	0.720975	0.0204617	ORTHO001711	ORTHO001711	1854	1854	1854	?	B
AT1G09640/AT1G57720	AT1G09640	AT1G57720	alpha	2	2	yes	yes	NA	0.0536151	0.524936	0.102136	ORTHO001562	ORTHO001562	1482	1482	1482	?	?
AT1G09665/AT1G57830	AT1G09665	AT1G57830	alpha	0	0	no	no	NA	0.28361	1.59748	0.177536	NA	NA	NA	NA	NA	?	?
AT1G09690/AT1G57860	AT1G09690	AT1G57860	alpha	2	2	yes	yes	NA	0.0147458	0.63692	0.0231517	ORTHO001711	ORTHO001711	1854	1854	1854	A	?
AT1G09840/AT1G57870	AT1G09840	AT1G57870	alpha	2	2	yes	yes	NA	0.0524667	0.55693	0.094207	NA	NA	NA	NA	NA	?	?
AT1G09940/AT1G58290	AT1G09940	AT1G58290	alpha	2	3	yes	yes	NA	0.0971662	0.801477	0.121234	ORTHO001237	ORTHO001237	1768	1768	1768	A	B
AT1G09950/AT1G58330	AT1G09950	AT1G58330	alpha	1	1	yes	no	NA	0.309242	1.13467	0.27254	NA	NA	NA	NA	NA	?	?
AT1G09980/AT1G58350	AT1G09980	AT1G58350	alpha	3	3	yes	no	NA	0.0980467	0.604393	0.162223	ORTHO001654	ORTHO001654	2818	2818	2818	A	B
AT1G10050/AT1G58370	AT1G10050	AT1G58370	alpha	3	4	no	no	NA	0.30025	1.34436	0.223341	ORTHO000901	ORTHO000901	4134	4134	4134	?	?
AT1G10140/AT1G58420	AT1G10140	AT1G58420	alpha	3	3	yes	no	NA	0.179893	0.719384	0.250065	NA	NA	NA	NA	NA	A	B
AT1G10150/AT1G59510	AT1G10150	AT1G59510	alpha	3	3	yes	no	NA	0.189752	0.788898	0.240528	ORTHO001661	ORTHO001661	33	33	33	?	?
AT1G10290/AT1G59610	AT1G10290	AT1G59610	alpha	2	2	yes	yes	NA	0.0402021	0.623483	0.0644799	ORTHO001199	ORTHO001199	465	465	465	?	?
AT1G10350/AT1G59725	AT1G10350	AT1G59725	alpha	3	3	yes	no	NA	0.132414	0.981223	0.134948	NA	NA	NA	NA	NA	?	?
AT1G10360/AT1G59670	AT1G10360	AT1G59670	alpha	3	3	no	no	NA	0.415364	1.86004	0.223309	ORTHO001423	NA	8482	NA	8482	?	?
AT1G10390/AT1G59660	AT1G10390	AT1G59660	alpha	2	2	yes	no	NA	0.244196	0.771528	0.31651	ORTHO003370	ORTHO003370	5821	5821	5821	A	B
AT1G10410/AT1G59650	AT1G10410	AT1G59650	alpha	2	2	yes	yes	NA	0.131017	0.635224	0.206253	ORTHO001741	ORTHO001741	590	590	590	A	B
AT1G10430/AT1G59830	AT1G10430	AT1G59830	alpha	2	2	yes	yes	NA	0.0167578	0.711356	0.0235575	NA	NA	NA	NA	NA	A	B
AT1G10450/AT1G59890	AT1G10450	AT1G59890	alpha	2	2	no	no	NA	0.22993	0.594804	0.386565	ORTHO000665	ORTHO000665	708	708	708	A	B
AT1G10470/AT1G59940	AT1G10470	AT1G59940	alpha	2	3	yes	yes	NA	0.166342	0.559035	0.297551	NA	NA	NA	NA	NA	A	B
AT1G10570/AT1G60220	AT1G10570	AT1G60220	alpha	2	2	no	yes	NA	0.295766	0.734138	0.402875	ORTHO003111	ORTHO003111	3907	3907	3907	?	?
AT1G10640/AT1G60590	AT1G10640	AT1G60590	alpha	1	1	no	no	NA	0.133891	1.06512	0.125705	ORTHO000985	ORTHO000985	676	676	676	A	B
AT1G10650/AT1G60610	AT1G10650	AT1G60610	alpha	3	3	yes	no	NA	0.172264	1.03972	0.165683	ORTHO005834	ORTHO005834	2814	2814	2814	A	B
AT1G10670/AT1G60810	AT1G10670	AT1G60810	alpha	3	3	yes	yes	NA	0.0272996	0.498848	0.0547253	NA	NA	NA	NA	NA	?	?
AT1G10770/AT1G60760	AT1G10770	AT1G60760	alpha	3	2	no	no	NA	0.280994	1.75266	0.160324	NA	NA	NA	NA	NA	A	B
AT1G10820/AT1G60670	AT1G10820	AT1G60670	alpha	2	2	no	no	NA	0.161084	0.66823	0.241061	NA	ORTHO003466	NA	179	179	?	?
AT1G10850/AT1G60630	AT1G10850	AT1G60630	alpha	3	3	no	no	NA	0.134994	0.788665	0.171168	ORTHO006237	ORTHO006237	1777	1777	1777	?	?
AT1G10870/AT1G60860	AT1G10870	AT1G60860	alpha	2	2	yes	no	NA	0.115841	0.702111	0.164989	NA	NA	NA	NA	NA	?	?
AT1G10900/AT1G60890	AT1G10900	AT1G60890	alpha	2	3	no	no	NA	0.117402	0.614352	0.1911	NA	NA	NA	NA	NA	A	B
AT1G10930/AT1G60930	AT1G10930	AT1G60930	alpha	2	2	no	no	NA	0.784982	0.915813	0.857142	ORTHO006635	ORTHO006635	5194	5194	5194	A	B
AT1G10940/AT1G60940	AT1G10940	AT1G60940	alpha	2	2	yes	yes	NA	0.0402699	0.700072	0.0575224	NA	NA	NA	NA	NA	A	B
AT1G10960/AT1G60950	AT1G10960	AT1G60950	alpha	2	2	yes	yes	NA	0.0856035	1.11541	0.0767462	ORTHO002543	ORTHO002543	2059	2059	2059	?	?
AT1G11060/AT1G61030	AT1G11060	AT1G61030	alpha	2	2	no	no	NA	0.192585	0.659713	0.291922	ORTHO004433	ORTHO004433	279	279	279	?	?
AT1G11080/AT1G61130	AT1G11080	AT1G61130	alpha	2	2	no	no	NA	0.178836	0.907106	0.197149	NA	NA	NA	NA	NA	?	?
AT1G11100/AT1G61140	AT1G11100	AT1G61140	alpha	2	2	no	yes	NA	0.249581	0.570461	0.437507	ORTHO000837_2	ORTHO000837_2	2320	2320	2320	?	?
AT1G11120/AT1G61170	AT1G11120	AT1G61170	alpha	2	2	no	no	NA	1.63032	1.52947	1.06594	ORTHO003047	NA	3586	NA	3586	?	?
AT1G11160/AT1G61210	AT1G11160	AT1G61210	alpha	3	2	no	no	NA	0.18684	0.448099	0.416962	ORTHO000936	ORTHO000936	2480	2480	2480	A	B
AT1G11210/AT1G61260	AT1G11210	AT1G61260	alpha	3	3	yes	no	NA	0.442134	0.818489	0.540184	NA	ORTHO003471	NA	2251	2251	?	?
AT1G11280/AT1G61380	AT1G11280	AT1G61380	alpha	2	3	no	no	NA	0.211102	0.739363	0.285519	NA	NA	NA	NA	NA	?	?
AT1G11310/AT1G61560	AT1G11310	AT1G61560	alpha	3	3	yes	no	NA	0.154615	0.928491	0.166523	NA	NA	NA	NA	NA	?	?
AT1G11390/AT1G61640	AT1G11390	AT1G61640	alpha	2	3	yes	no	NA	0.179219	0.698712	0.256499	ORTHO001443	ORTHO001443	1248	1248	1248	?	?
AT1G11475/AT1G61700	AT1G11475	AT1G61700	alpha	3	3	no	no	NA	0.0904807	0.69043	0.13105	ORTHO003055	ORTHO003055	4018	4018	4018	?	?
AT1G11630/AT1G61870	AT1G11630	AT1G61870	alpha	2	2	no	no	NA	0.179601	0.907813	0.197839	ORTHO005569	ORTHO005569	2963	2963	2963	?	?
AT1G11700/AT1G61930	AT1G11700	AT1G61930	alpha	2	2	no	no	NA	0.160316	0.637003	0.251672	ORTHO003050	ORTHO003050	3119	3119	3119	?	?
AT1G11740/AT1G62050	AT1G11740	AT1G62050	alpha	3	3	yes	no	NA	0.224917	1.07171	0.209868	ORTHO005667	ORTHO005667	2272	2272	2272	?	?
AT1G11910/AT1G62290	AT1G11910	AT1G62290	alpha	3	3	yes	no	NA	0.10174	0.626639	0.162359	ORTHO000275_1	ORTHO000275_1	2266	2266	2266	?	?
AT1G11950/AT1G62310	AT1G11950	AT1G62310	alpha	2	2	no	no	NA	0.29977	0.96418	0.310906	ORTHO000301_2	ORTHO000301_2	7054	7054	7054	?	?
AT1G11960/AT1G62320	AT1G11960	AT1G62320	alpha	4	4	no	no	NA	0.107108	0.861624	0.124309	ORTHO000256_2	ORTHO000256_2	464	464	464	?	?
AT1G12020/AT1G62420	AT1G12020	AT1G62420	alpha	3	3	no	no	NA	1.73843	1.32534	1.31169	NA	NA	NA	NA	NA	?	?
AT1G12040/AT1G62440	AT1G12040	AT1G62440	alpha	3	3	no	no	NA	0.210099	0.882472	0.23808	NA	NA	NA	NA	NA	?	?
AT1G12070/AT1G62450	AT1G12070	AT1G62450	alpha	2	2	no	no	NA	0.13789	1.41321	0.0975721	NA	NA	NA	NA	NA	?	?
AT1G12090/AT1G62510	AT1G12090	AT1G62510	alpha	3	3	yes	no	NA	0.148505	0.678104	0.219	NA	ORTHO000267	NA	9155	9155	?	?
AT1G12120/AT1G62530	AT1G12120	AT1G62530	alpha	3	3	yes	no	NA	0.363414	0.550728	0.65988	NA	NA	NA	NA	NA	?	?
AT1G12130/AT1G62540	AT1G12130	AT1G62540	alpha	1	1	no	no	NA	0.250752	1.15683	0.216758	ORTHO000752	ORTHO000752	8911	8911	8911	?	?
AT1G12220/AT1G62630	AT1G12220	AT1G62630	alpha	1	1	no	no	NA	0.356699	1.08986	0.327289	NA	NA	NA	NA	NA	?	?
AT1G12260/AT1G62700	AT1G12260	AT1G62700	alpha	2	2	no	no	NA	0.12894	0.764141	0.168738	ORTHO001195	ORTHO001195	140	140	140	?	?
AT1G12300/AT1G62860	AT1G12300	AT1G62860	alpha	NA	NA	no	no	NA	NA	NA	NA	NA	NA	NA	NA	NA	?	?
AT1G12310/AT1G62820	AT1G12310	AT1G62820	alpha	3	3	yes	yes	NA	0.0280338	1.5353	0.0182595	ORTHO004859	NA	1679	NA	1679	?	?
AT1G12380/AT1G62870	AT1G12380	AT1G62870	alpha	2	2	no	no	NA	0.111149	0.794836	0.139838	ORTHO001108	ORTHO001108	1205	1205	1205	?	?
AT1G12390/AT1G62880	AT1G12390	AT1G62880	alpha	3	3	yes	yes	NA	0.0945601	0.737799	0.128165	ORTHO004884	NA	3074	NA	3074	?	?
AT1G12460/AT1G62950	AT1G12460	AT1G62950	alpha	2	2	no	no	NA	0.125625	0.71583	0.175495	ORTHO004696	ORTHO004696	832	832	832	?	?
AT1G12560/AT1G62980	AT1G12560	AT1G62980	alpha	2	2	yes	yes	NA	0.230777	1.10868	0.208155	ORTHO004740	NA	2053	NA	2053	?	?
AT1G12610/AT1G63030	AT1G12610	AT1G63030	alpha	3	3	yes	no	NA	0.155397	0.740445	0.209869	NA	NA	NA	NA	NA	?	?
AT1G12630/AT1G63040	AT1G12630	AT1G63040	alpha	NA	NA	no	no	NA	NA	NA	NA	NA	NA	NA	NA	NA	?	?
AT1G12640/AT1G63050	AT1G12640	AT1G63050	alpha	3	3	yes	no	NA	0.0770697	0.631058	0.122128	ORTHO003110	ORTHO003110	895	895	895	?	?
AT1G12750/AT1G63120	AT1G12750	AT1G63120	alpha	4	4	no	no	NA	0.176135	0.942692	0.186843	NA	ORTHO001414	NA	598	598	?	?
AT1G12760/AT1G63170	AT1G12760	AT1G63170	alpha	2	2	yes	yes	NA	0.13306	0.797507	0.166845	ORTHO000862	ORTHO000862	1105	1105	1105	?	?
AT1G12850/AT3G26780	AT1G12850	AT3G26780	alpha	2	2	yes	yes	NA	0.152871	1.16371	0.131365	ORTHO005579	ORTHO005579	4196	4196	4196	?	?
AT1G12900/AT3G26650	AT1G12900	AT3G26650	alpha	2	2	no	no	NA	0.0542636	0.582175	0.0932085	ORTHO000995_1	ORTHO000995_1	1135	1135	1135	?	?
AT1G12910/AT3G26640	AT1G12910	AT3G26640	alpha	2	2	yes	no	NA	0.0479029	0.721146	0.066426	ORTHO005570	ORTHO005570	2479	2479	2479	?	?
AT1G12920/AT3G26618	AT1G12920	AT3G26618	alpha	2	2	yes	yes	NA	0.0297443	0.702985	0.0423114	ORTHO000776	ORTHO000776	2988	2988	2988	?	?
AT1G12950/AT3G26590	AT1G12950	AT3G26590	alpha	3	3	no	no	NA	0.146109	0.911409	0.160312	ORTHO000442_2	ORTHO000442_2	8570	8570	8570	B	A
AT1G12970/AT3G26500	AT1G12970	AT3G26500	alpha	3	3	yes	no	NA	0.211278	0.966848	0.218523	NA	NA	NA	NA	NA	?	?
AT1G13000/AT3G26440	AT1G13000	AT3G26440	alpha	2	4	no	no	NA	0.152476	0.838285	0.18189	NA	NA	NA	NA	NA	?	?
AT1G13020/AT3G26400	AT1G13020	AT3G26400	alpha	2	2	yes	yes	NA	0.115477	0.63438	0.182031	ORTHO004449	ORTHO004449	838	838	838	?	?
AT1G13050/AT3G26350	AT1G13050	AT3G26350	alpha	2	2	no	no	NA	0.217541	0.747835	0.290894	NA	NA	NA	NA	NA	?	?
AT1G13060/AT3G26340	AT1G13060	AT3G26340	alpha	3	3	yes	yes	NA	0.0414458	0.545526	0.0759741	ORTHO004957	ORTHO004957	1745	1745	1745	?	?
AT1G13070/AT3G26180	AT1G13070	AT3G26180	alpha	NA	NA	no	no	NA	NA	NA	NA	NA	NA	NA	NA	NA	?	?
AT1G13130/AT3G26140	AT1G13130	AT3G26140	alpha	0	0	no	no	NA	0.195502	0.827273	0.236321	ORTHO001134	ORTHO001134	4344	4344	4344	?	?
AT1G13140/AT3G26125	AT1G13140	AT3G26125	alpha	1	1	no	no	NA	0.145029	1.29348	0.112122	ORTHO001102	ORTHO001102	1456	1456	1456	B	A
AT1G13210/AT3G25610	AT1G13210	AT3G25610	alpha	2	3	yes	no	NA	0.0739534	0.785178	0.0941868	NA	NA	NA	NA	NA	?	?
AT1G13230/AT3G25670	AT1G13230	AT3G25670	alpha	1	1	no	no	NA	0.17391	0.693373	0.250818	ORTHO002448	ORTHO002448	1750	1750	1750	?	?
AT1G13260/AT3G25730	AT1G13260	AT3G25730	alpha	3	3	yes	yes	NA	0.158306	0.711841	0.222389	ORTHO001861	NA	758	NA	758	?	?
AT1G13300/AT3G25790	AT1G13300	AT3G25790	alpha	3	3	no	no	NA	0.279041	1.00158	0.278601	NA	NA	NA	NA	NA	?	?
AT1G13320/AT3G25800	AT1G13320	AT3G25800	alpha	2	2	yes	yes	NA	0.0369083	0.65215	0.0565948	ORTHO001201	ORTHO001201	513	513	513	?	?
AT1G13350/AT3G25840	AT1G13350	AT3G25840	alpha	2	2	yes	yes	NA	0.230539	0.596629	0.386402	ORTHO003803	ORTHO003803	2603	2603	2603	?	?
AT1G13450/AT3G25990	AT1G13450	AT3G25990	alpha	3	3	yes	no	NA	0.154519	0.798687	0.193467	ORTHO004685	ORTHO004685	2027	2027	2027	B	A
AT1G13460/AT3G26030	AT1G13460	AT3G26030	alpha	2	2	yes	yes	NA	0.277448	5.95035	0.0466272	NA	NA	NA	NA	NA	B	?
AT1G13580/AT3G25540	AT1G13580	AT3G25540	alpha	2	2	yes	yes	NA	0.127627	0.813816	0.156825	ORTHO002749	ORTHO002749	1356	1356	1356	?	?
AT1G13600/AT2G04038	AT1G13600	AT2G04038	alpha	1	1	no	no	NA	0.14284	0.97226	0.146915	NA	NA	NA	NA	NA	?	?
AT1G13640/AT2G03890	AT1G13640	AT2G03890	alpha	2	2	yes	yes	NA	0.120635	0.729024	0.165474	ORTHO000787	ORTHO000787	719	719	719	?	?
AT1G13880/AT2G03470	AT1G13880	AT2G03470	alpha	2	2	yes	yes	NA	0.337958	0.951202	0.355296	NA	ORTHO002250	NA	1391	1391	?	?
AT1G13900/AT2G03450	AT1G13900	AT2G03450	alpha	2	2	yes	no	NA	0.168009	0.95241	0.176404	ORTHO004680	ORTHO004680	6765	6765	6765	B	A
AT1G13930/AT2G03440	AT1G13930	AT2G03440	alpha	3	3	yes	no	NA	0.23636	0.677315	0.348965	NA	NA	NA	NA	NA	B	A
AT1G13945/AT2G03435	AT1G13945	AT2G03435	alpha	NA	NA	no	no	NA	NA	NA	NA	NA	NA	NA	NA	NA	?	?
AT1G13960/AT2G03340	AT1G13960	AT2G03340	alpha	2	2	yes	no	NA	0.155198	0.77688	0.199771	ORTHO000988	ORTHO000988	70	70	70	?	?
AT1G14010/AT2G03290	AT1G14010	AT2G03290	alpha	3	3	yes	no	NA	0.196422	0.912071	0.215358	ORTHO001554	NA	1089	NA	1089	?	?
AT1G14020/AT2G03280	AT1G14020	AT2G03280	alpha	3	3	yes	no	NA	0.0994145	0.710781	0.139867	ORTHO000258_2	ORTHO000258_2	482	482	482	?	?
AT1G14040/AT2G03260	AT1G14040	AT2G03260	alpha	3	3	no	no	NA	0.192798	0.817492	0.235841	NA	NA	NA	NA	NA	?	?
AT1G14070/AT2G03210	AT1G14070	AT2G03210	alpha	NA	NA	no	no	NA	NA	NA	NA	NA	NA	NA	NA	NA	?	?
AT1G14170/AT2G03110	AT1G14170	AT2G03110	alpha	3	3	yes	no	NA	0.262873	0.219593	1.19709	ORTHO001794	NA	73	NA	73	?	?
AT1G14200/AT2G03000	AT1G14200	AT2G03000	alpha	3	3	yes	no	NA	2.68578	0.421453	6.37266	NA	NA	NA	NA	NA	?	?
AT1G14230/AT2G02970	AT1G14230	AT2G02970	alpha	2	2	yes	yes	NA	0.2155	0.573467	0.375785	ORTHO002884	ORTHO002884	3699	3699	3699	?	?
AT1G14280/AT2G02950	AT1G14280	AT2G02950	alpha	2	3	no	no	NA	0.244334	0.748019	0.326641	NA	NA	NA	NA	NA	B	A
AT1G14330/AT2G02870	AT1G14330	AT2G02870	alpha	2	2	yes	yes	NA	0.119567	1.02893	0.116205	ORTHO000628	ORTHO000628	3633	3633	3633	B	A
AT1G14360/AT2G02810	AT1G14360	AT2G02810	alpha	2	2	yes	yes	NA	0.0737085	0.76216	0.09671	ORTHO004678	ORTHO004678	1462	1462	1462	B	A
AT1G14380/AT2G02790	AT1G14380	AT2G02790	alpha	3	3	yes	no	NA	0.286125	0.609451	0.46948	NA	NA	NA	NA	NA	?	?
AT1G14400/AT2G02760	AT1G14400	AT2G02760	alpha	2	2	yes	yes	NA	0.0113612	0.698099	0.0162744	NA	ORTHO002631	NA	3666	3666	?	?
AT1G14420/AT2G02720	AT1G14420	AT2G02720	alpha	1	0	no	no	NA	0.177244	1.14038	0.155425	NA	NA	NA	NA	NA	?	?
AT1G14440/AT2G02540	AT1G14440	AT2G02540	alpha	2	2	no	no	NA	0.198502	0.727941	0.27269	ORTHO004053	ORTHO004053	3072	3072	3072	B	A
AT1G14450/AT2G02510	AT1G14450	AT2G02510	alpha	2	2	yes	yes	NA	0.10049	0.63126	0.15919	NA	NA	NA	NA	NA	B	A
AT1G14510/AT2G02470	AT1G14510	AT2G02470	alpha	2	2	yes	yes	NA	0.0798697	0.621986	0.128411	ORTHO006083	ORTHO006083	6228	6228	6228	?	?
AT1G14580/AT2G02080	AT1G14580	AT2G02080	alpha	3	3	no	no	NA	0.231518	0.718706	0.322131	ORTHO000781_1	ORTHO000781_1	2783	2783	2783	?	?
AT1G14630/AT2G01990	AT1G14630	AT2G01990	alpha	2	1	no	no	NA	0.256907	0.765684	0.335526	NA	NA	NA	NA	NA	B	A
AT1G14670/AT2G01970	AT1G14670	AT2G01970	alpha	2	2	yes	yes	NA	0.0374274	0.654759	0.0571621	ORTHO000479_1	ORTHO000479_1	1963	1963	1963	B	A
AT1G14685/AT2G01930	AT1G14685	AT2G01930	alpha	2	2	yes	yes	NA	0.191785	1.12435	0.170574	ORTHO002399	ORTHO002399	1995	1995	1995	?	?
AT1G14690/AT2G01910	AT1G14690	AT2G01910	alpha	4	4	no	no	NA	0.119706	0.72383	0.165378	NA	NA	NA	NA	NA	?	?
AT1G14860/AT2G01670	AT1G14860	AT2G01670	alpha	3	3	yes	yes	NA	0.13115	0.81007	0.1619	ORTHO001129	ORTHO001129	91	91	91	?	?
AT1G14890/AT2G01610	AT1G14890	AT2G01610	alpha	3	3	yes	no	NA	0.191066	0.797224	0.239664	NA	NA	NA	NA	NA	?	?
AT1G14930/AT2G01520	AT1G14930	AT2G01520	alpha	2	2	no	no	NA	0.141866	0.886845	0.159967	NA	NA	NA	NA	NA	?	?
AT1G15010/AT2G01300	AT1G15010	AT2G01300	alpha	2	3	yes	yes	NA	0.24018	0.988882	0.242881	ORTHO001733	ORTHO001733	3259	3259	3259	?	?
AT1G15020/AT2G01270	AT1G15020	AT2G01270	alpha	2	2	yes	yes	NA	0.136686	0.660719	0.206875	ORTHO005914	ORTHO005914	2483	2483	2483	B	A
AT1G15030/AT2G01260	AT1G15030	AT2G01260	alpha	2	2	yes	yes	NA	0.230538	0.766564	0.300742	NA	NA	NA	NA	NA	B	A
AT1G15050/AT2G01200	AT1G15050	AT2G01200	alpha	2	2	no	no	NA	0.411584	0.874775	0.470502	NA	NA	NA	NA	NA	?	?
AT1G15100/AT2G01150	AT1G15100	AT2G01150	alpha	2	3	yes	yes	NA	0.344905	1.11095	0.31046	NA	NA	NA	NA	NA	?	?
AT1G15120/AT2G01090	AT1G15120	AT2G01090	alpha	3	3	yes	yes	NA	0.162754	0.212397	0.766272	ORTHO006080	NA	4077	NA	4077	?	?
AT1G15280/AT1G80000	AT1G15280	AT1G80000	alpha	2	2	no	yes	NA	0.290731	0.651708	0.446106	NA	ORTHO003941	NA	2836	2836	?	?
AT1G15300/AT1G80020	AT1G15300	AT1G80020	alpha	NA	NA	no	no	NA	NA	NA	NA	NA	NA	NA	NA	NA	?	?
AT1G15330/AT1G80090	AT1G15330	AT1G80090	alpha	3	3	no	no	NA	0.319995	1.50959	0.211975	ORTHO009570	NA	4442	NA	4442	?	?
AT1G15380/AT1G80160	AT1G15380	AT1G80160	alpha	2	3	yes	no	NA	0.114296	0.67274	0.169897	NA	ORTHO002782	NA	3368	3368	?	?
AT1G15400/AT1G80180	AT1G15400	AT1G80180	alpha	3	3	yes	yes	NA	0.176736	0.832346	0.212335	ORTHO001829	ORTHO001829	3807	3807	3807	?	?
AT1G15430/AT1G80220	AT1G15430	AT1G80220	alpha	3	3	yes	no	NA	0.383191	1.09754	0.349135	NA	NA	NA	NA	NA	?	?
AT1G15480/AT1G80270	AT1G15480	AT1G80270	alpha	2	2	no	no	NA	0.236021	0.732152	0.322367	ORTHO001387	ORTHO001387	6723	6723	6723	?	?
AT1G15490/AT1G80280	AT1G15490	AT1G80280	alpha	3	4	no	no	NA	0.0907394	0.59289	0.153046	ORTHO003101	ORTHO003101	803	803	803	?	?
AT1G15500/AT1G80300	AT1G15500	AT1G80300	alpha	2	2	yes	yes	NA	0.0566376	0.613071	0.0923834	ORTHO002296	ORTHO002296	432	432	432	?	?
AT1G15550/AT1G80340	AT1G15550	AT1G80340	alpha	2	2	no	no	NA	0.154916	0.930682	0.166455	ORTHO001788	ORTHO001788	2470	2470	2470	?	?
AT1G15570/AT1G80370	AT1G15570	AT1G80370	alpha	3	3	no	no	NA	0.162078	0.62352	0.25994	ORTHO001083	ORTHO001083	407	407	407	?	?
AT1G15670/AT1G80440	AT1G15670	AT1G80440	alpha	3	3	yes	no	NA	0.195264	0.900296	0.216888	ORTHO002953	ORTHO002953	5362	5362	5362	B	A
AT1G15750/AT1G80490	AT1G15750	AT1G80490	alpha	2	2	yes	yes	NA	0.0348106	0.713435	0.048793	NA	NA	NA	NA	NA	B	A
AT1G15800/AT1G80610	AT1G15800	AT1G80610	alpha	2	3	yes	yes	NA	0.194291	0.62196	0.312385	NA	NA	NA	NA	NA	?	?
AT1G15870/AT1G80720	AT1G15870	AT1G80720	alpha	2	2	no	no	NA	0.180294	0.612131	0.294535	ORTHO009115	ORTHO009115	4405	4405	4405	?	?
AT1G15910/AT1G80790	AT1G15910	AT1G80790	alpha	2	2	no	no	NA	0.253552	1.06549	0.237968	ORTHO000356	ORTHO000356	5451	5451	5451	B	A
AT1G15920/AT1G80780	AT1G15920	AT1G80780	alpha	2	2	yes	yes	NA	0.268004	1.10501	0.242536	NA	ORTHO001845	NA	1191	1191	B	A
AT1G15930/AT1G80800	AT1G15930	AT1G80800	alpha	NA	NA	yes	no	NA	NA	NA	NA	ORTHO001368	NA	2484	NA	2484	?	?
AT1G15940/AT1G80810	AT1G15940	AT1G80810	alpha	2	2	no	no	NA	0.359826	0.690139	0.521382	NA	NA	NA	NA	NA	?	?
AT1G15950/AT1G80820	AT1G15950	AT1G80820	alpha	3	3	yes	no	NA	0.10461	1.04107	0.100483	ORTHO001572	ORTHO001572	3479	3479	3479	?	?
AT1G15970/AT1G80850	AT1G15970	AT1G80850	alpha	2	2	yes	yes	NA	0.210182	0.726765	0.289202	ORTHO002844	ORTHO002844	368	368	368	B	A
AT1G16000/AT1G80890	AT1G16000	AT1G80890	alpha	3	3	yes	yes	NA	0.094705	0.905816	0.104552	ORTHO010346	NA	6413	NA	6413	?	?
AT1G16010/AT1G80900	AT1G16010	AT1G80900	alpha	3	3	yes	no	NA	0.0645671	0.629428	0.102581	ORTHO004223	ORTHO004223	2028	2028	2028	B	A
AT1G16020/AT1G80910	AT1G16020	AT1G80910	alpha	2	2	yes	yes	NA	0.11238	0.742898	0.151273	ORTHO005902	ORTHO005902	3035	3035	3035	?	?
AT1G16190/AT1G79650	AT1G16190	AT1G79650	alpha	2	2	yes	yes	NA	0.102219	0.585602	0.174554	ORTHO003810	ORTHO003810	1868	1868	1868	B	A
AT1G16270/AT1G79570	AT1G16270	AT1G79570	alpha	2	2	yes	no	NA	0.168557	0.505291	0.333584	ORTHO001230	ORTHO001230	4258	4258	4258	?	?
AT1G16310/AT1G79520	AT1G16310	AT1G79520	alpha	2	3	no	no	NA	0.0755336	0.714447	0.105723	ORTHO001798	ORTHO001798	4820	4820	4820	B	A
AT1G16320/AT1G79510	AT1G16320	AT1G79510	alpha	3	3	yes	no	NA	0.146054	0.714312	0.204468	NA	NA	NA	NA	NA	?	?
AT1G16350/AT1G79470	AT1G16350	AT1G79470	alpha	3	3	yes	no	NA	0.0893637	0.893073	0.100063	ORTHO003624	ORTHO003624	3292	3292	3292	?	?
AT1G16370/AT1G79410	AT1G16370	AT1G79410	alpha	3	3	yes	no	NA	0.167411	1.02303	0.163642	NA	NA	NA	NA	NA	?	?
AT1G16380/AT1G79400	AT1G16380	AT1G79400	alpha	1	1	no	no	NA	0.168933	0.887172	0.190418	ORTHO003231	ORTHO003231	5947	5947	5947	?	?
AT1G16400/AT1G79370	AT1G16400	AT1G79370	alpha	1	1	no	no	NA	0.442964	1.65601	0.267489	NA	NA	NA	NA	NA	?	?
AT1G16440/AT1G79250	AT1G16440	AT1G79250	alpha	2	2	no	no	NA	0.157286	1.09229	0.143997	NA	NA	NA	NA	NA	?	?
AT1G16470/AT1G79210	AT1G16470	AT1G79210	alpha	2	2	yes	yes	NA	0.011305	0.609024	0.0185624	ORTHO003603	ORTHO003603	869	869	869	?	?
AT1G16510/AT1G79130	AT1G16510	AT1G79130	alpha	3	3	no	no	NA	0.258498	1.07129	0.241296	NA	NA	NA	NA	NA	B	A
AT1G16610/AT1G79100	AT1G16610	AT1G79100	alpha	1	1	yes	no	NA	NA	NA	NA	ORTHO008360	NA	3160	NA	3160	?	?
AT1G16680/AT1G79030	AT1G16680	AT1G79030	alpha	2	2	no	yes	NA	0.0940545	0.735413	0.127893	ORTHO004452	ORTHO004452	357	357	357	B	A
AT1G16700/AT1G79010	AT1G16700	AT1G79010	alpha	2	2	yes	yes	NA	0.0279893	0.362883	0.0771302	ORTHO005187	ORTHO005187	2984	2984	2984	?	?
AT1G16710/AT1G79000	AT1G16710	AT1G79000	alpha	2	2	yes	no	NA	0.128928	0.573519	0.224802	ORTHO000545_3	ORTHO000545_3	1309	1309	1309	?	?
AT1G16840/AT1G78890	AT1G16840	AT1G78890	alpha	2	2	yes	yes	NA	0.402308	0.780122	0.515698	ORTHO003969	ORTHO003969	1364	1364	1364	B	A
AT1G16860/AT1G78880	AT1G16860	AT1G78880	alpha	3	3	yes	yes	NA	0.0497433	0.539676	0.0921726	ORTHO001245	ORTHO001245	881	881	881	?	?
AT1G16890/AT1G78870	AT1G16890	AT1G78870	alpha	2	2	yes	yes	NA	0.0115304	0.519289	0.0222041	NA	ORTHO002880	NA	638	638	?	?
AT1G16900/AT1G78860	AT1G16900	AT1G78860	alpha	3	3	no	no	NA	1.61504	1.76832	0.913317	ORTHO007151	NA	4153	NA	4153	?	?
AT1G16910/AT1G78815	AT1G16910	AT1G78815	alpha	1	1	no	no	NA	0.169619	0.590657	0.287169	NA	NA	NA	NA	NA	?	?
AT1G16930/AT1G78750	AT1G16930	AT1G78750	alpha	3	3	no	no	NA	0.456078	1.15405	0.395197	NA	NA	NA	NA	NA	?	?
AT1G17040/AT1G78540	AT1G17040	AT1G78540	alpha	2	2	no	no	NA	0.181439	0.701133	0.25878	ORTHO001007_1	ORTHO001007_1	3519	3519	3519	?	?
AT1G17050/AT1G78510	AT1G17050	AT1G78510	alpha	3	3	yes	no	NA	0.115115	0.862172	0.133517	ORTHO001007_1	ORTHO001007_1	3519	3519	3519	?	?
AT1G17140/AT1G78430	AT1G17140	AT1G78430	alpha	2	2	no	no	NA	0.180124	0.841511	0.214049	ORTHO004553	ORTHO004553	1837	1837	1837	B	A
AT1G17145/AT1G78420	AT1G17145	AT1G78420	alpha	2	2	yes	yes	NA	0.229095	0.789407	0.290212	NA	ORTHO002463	NA	2782	2782	B	A
AT1G17150/AT1G78400	AT1G17150	AT1G78400	alpha	1	1	no	no	NA	0.314519	1.66858	0.188495	NA	NA	NA	NA	NA	?	?
AT1G17240/AT1G72300	AT1G17240	AT1G72300	alpha	2	2	no	no	NA	0.154804	0.471432	0.328369	NA	NA	NA	NA	NA	?	?
AT1G17290/AT1G72330	AT1G17290	AT1G72330	alpha	3	3	yes	no	NA	0.0807936	0.529382	0.152619	ORTHO001700	ORTHO001700	321	321	321	?	?
AT1G17310/AT1G72350	AT1G17310	AT1G72350	alpha	1	1	no	no	NA	0.428034	0.951399	0.449899	NA	NA	NA	NA	NA	?	?
AT1G17350/AT1G72420	AT1G17350	AT1G72420	alpha	3	3	yes	no	NA	0.132556	0.699512	0.189498	ORTHO005413	ORTHO005413	3112	3112	3112	?	?
AT1G17360/AT1G72410	AT1G17360	AT1G72410	alpha	2	3	yes	no	NA	0.307671	0.758497	0.405632	NA	NA	NA	NA	NA	?	?
AT1G17380/AT1G72450	AT1G17380	AT1G72450	alpha	3	3	no	no	NA	0.310254	1.0696	0.290067	NA	NA	NA	NA	NA	?	?
AT1G17420/AT1G72520	AT1G17420	AT1G72520	alpha	2	2	no	yes	NA	0.100537	0.981633	0.102418	NA	NA	NA	NA	NA	B	A
AT1G17430/AT1G72620	AT1G17430	AT1G72620	alpha	3	3	no	no	NA	0.128785	0.737825	0.174547	NA	NA	NA	NA	NA	?	?
AT1G17455/AT1G72630	AT1G17455	AT1G72630	alpha	2	2	yes	yes	NA	0.0643251	0.759542	0.0846894	ORTHO001779	ORTHO001779	1997	1997	1997	?	?
AT1G17470/AT1G72660	AT1G17470	AT1G72660	alpha	3	3	yes	no	NA	0.0232641	0.484362	0.0480304	ORTHO004919	ORTHO004919	1188	1188	1188	B	A
AT1G17520/AT1G72740	AT1G17520	AT1G72740	alpha	2	2	yes	yes	NA	0.293805	0.885891	0.33165	ORTHO002357	ORTHO002357	574	574	574	?	?
AT1G17530/AT1G72750	AT1G17530	AT1G72750	alpha	2	2	yes	yes	NA	0.0925037	0.965467	0.0958125	ORTHO002171	ORTHO002171	1994	1994	1994	?	?
AT1G17540/AT1G72760	AT1G17540	AT1G72760	alpha	2	2	no	no	NA	0.263084	0.76359	0.344536	NA	NA	NA	NA	NA	B	A
AT1G17730/AT1G73030	AT1G17730	AT1G73030	alpha	2	2	yes	yes	NA	0.0300469	0.923841	0.0325239	ORTHO004138	ORTHO004138	330	330	330	?	?
AT1G17780/AT1G73130	AT1G17780	AT1G73130	alpha	3	3	yes	no	NA	0.737697	0.374666	1.96894	NA	NA	NA	NA	NA	?	?
AT1G17790/AT1G73150	AT1G17790	AT1G73150	alpha	2	2	no	no	NA	0.202386	0.632692	0.319881	NA	NA	NA	NA	NA	B	A
AT1G17810/AT1G73190	AT1G17810	AT1G73190	alpha	1	1	no	no	NA	0.0960878	1.13462	0.0846869	ORTHO003695	ORTHO003695	115	115	115	?	?
AT1G17860/AT1G73325	AT1G17860	AT1G73325	alpha	3	3	yes	no	NA	0.783417	1.21334	0.645667	ORTHO001450	NA	8361	NA	8361	?	?
AT1G17880/AT1G73230	AT1G17880	AT1G73230	alpha	2	2	yes	yes	NA	0.0462522	0.611615	0.0756231	ORTHO001768	ORTHO001768	1516	1516	1516	?	?
AT1G17890/AT1G73250	AT1G17890	AT1G73250	alpha	2	2	yes	yes	NA	0.0875483	0.942564	0.0928831	ORTHO005889	ORTHO005889	1899	1899	1899	?	?
AT1G17920/AT1G73360	AT1G17920	AT1G73360	alpha	2	2	no	no	NA	0.144871	0.728658	0.198819	NA	NA	NA	NA	NA	?	?
AT1G17940/AT1G73390	AT1G17940	AT1G73390	alpha	2	2	no	yes	NA	0.0472788	0.605329	0.0781043	ORTHO002226	ORTHO002226	2283	2283	2283	?	?
AT1G17950/AT1G73410	AT1G17950	AT1G73410	alpha	2	2	no	no	NA	0.252523	0.774297	0.326131	ORTHO006923	NA	3254	NA	3254	?	?
AT1G17970/AT1G73760	AT1G17970	AT1G73760	alpha	3	3	no	no	NA	0.269713	0.669025	0.403143	NA	ORTHO003309	NA	86	86	B	A
AT1G18040/AT1G73690	AT1G18040	AT1G73690	alpha	2	2	no	no	NA	0.0930566	0.562986	0.165291	ORTHO003218	ORTHO003218	1634	1634	1634	?	?
AT1G18150/AT1G73670	AT1G18150	AT1G73670	alpha	3	3	yes	yes	NA	0.0947692	0.630658	0.15027	NA	NA	NA	NA	NA	?	?
AT1G18160/AT1G73660	AT1G18160	AT1G73660	alpha	3	3	yes	no	NA	0.132042	0.535186	0.246721	ORTHO000435_1	ORTHO000435_1	76	76	76	?	?
AT1G18180/AT1G73650	AT1G18180	AT1G73650	alpha	3	3	no	no	NA	0.126876	0.595581	0.213029	ORTHO006505	ORTHO006505	2471	2471	2471	B	A
AT1G18210/AT1G73630	AT1G18210	AT1G73630	alpha	3	3	yes	no	NA	0.160694	1.25886	0.12765	NA	NA	NA	NA	NA	B	A
AT1G18260/AT1G73570	AT1G18260	AT1G73570	alpha	3	3	yes	no	NA	0.0996359	0.711386	0.140059	ORTHO004207	ORTHO004207	1043	1043	1043	?	?
AT1G18280/AT1G73560	AT1G18280	AT1G73560	alpha	1	1	no	no	NA	0.35533	0.765946	0.46391	NA	NA	NA	NA	NA	?	?
AT1G18400/AT1G73830	AT1G18400	AT1G73830	alpha	2	2	no	no	NA	0.224451	0.568053	0.395124	NA	NA	NA	NA	NA	B	A
AT1G18410/AT1G73860	AT1G18410	AT1G73860	alpha	2	2	no	no	NA	0.23969	0.752753	0.318418	NA	NA	NA	NA	NA	B	A
AT1G18450/AT1G73910	AT1G18450	AT1G73910	alpha	3	3	no	no	NA	0.428777	0.390663	1.09756	ORTHO006046	NA	5555	NA	5555	?	?
AT1G18460/AT1G73920	AT1G18460	AT1G73920	alpha	2	2	yes	yes	NA	0.119767	0.810942	0.147689	ORTHO003227	ORTHO003227	3209	3209	3209	B	A
AT1G18470/AT1G73950	AT1G18470	AT1G73950	alpha	3	3	no	no	NA	0.0917489	0.568588	0.161363	ORTHO000734	ORTHO000734	1254	1254	1254	?	?
AT1G18500/AT1G74040	AT1G18500	AT1G74040	alpha	3	3	no	no	NA	0.0771474	0.686407	0.112393	ORTHO001198	ORTHO001198	5214	5214	5214	?	?
AT1G18540/AT1G74060	AT1G18540	AT1G74060	alpha	2	2	yes	yes	NA	0.0579999	0.972401	0.0596461	NA	ORTHO002022	NA	5508	5508	?	?
AT1G18570/AT1G74080	AT1G18570	AT1G74080	alpha	3	4	no	no	NA	0.325068	0.865885	0.375417	NA	NA	NA	NA	NA	?	?
AT1G18600/AT1G74140	AT1G18600	AT1G74140	alpha	3	3	yes	no	NA	0.383678	0.730026	0.525568	ORTHO010155	NA	5507	NA	5507	?	?
AT1G18610/AT1G74150	AT1G18610	AT1G74150	alpha	3	3	no	no	NA	0.248083	0.637466	0.38917	NA	NA	NA	NA	NA	?	?
AT1G18620/AT1G74160	AT1G18620	AT1G74160	alpha	2	2	yes	yes	NA	0.195363	0.604607	0.323124	ORTHO001432	ORTHO001432	776	776	776	?	?
AT1G18630/AT1G74230	AT1G18630	AT1G74230	alpha	2	2	yes	yes	NA	0.451302	0.351413	1.28425	NA	NA	NA	NA	NA	?	?
AT1G18710/AT1G74430	AT1G18710	AT1G74430	alpha	4	4	no	no	NA	0.341895	1.09305	0.312791	NA	NA	NA	NA	NA	?	?
AT1G18720/AT1G74440	AT1G18720	AT1G74440	alpha	3	3	yes	no	NA	0.144351	1.09576	0.131736	ORTHO003697	NA	3535	NA	3535	B	A
AT1G18740/AT1G74450	AT1G18740	AT1G74450	alpha	2	3	yes	yes	NA	0.184587	1.07974	0.170954	ORTHO001848	ORTHO001848	427	427	427	B	A
AT1G18750/AT1G37436	AT1G18750	AT1G37436	alpha	NA	NA	no	no	NA	NA	NA	NA	ORTHO001626	NA	731	NA	731	?	?
AT1G18790/AT1G74480	AT1G18790	AT1G74480	alpha	1	1	no	no	NA	0.360277	0.867844	0.41514	NA	ORTHO006654	NA	5748	5748	B	A
AT1G18800/AT1G74560	AT1G18800	AT1G74560	alpha	3	3	no	no	No	0.205652	1.34094	0.153365	ORTHO002661	ORTHO002661	1431	1431	1431	?	?
AT1G18840/AT1G74690	AT1G18840	AT1G74690	alpha	2	2	yes	yes	NA	0.212818	0.667726	0.31872	ORTHO003105	ORTHO003105	212	212	212	B	A
AT1G18890/AT1G74740	AT1G18890	AT1G74740	alpha	3	3	yes	no	NA	0.0757847	0.629819	0.120328	NA	NA	NA	NA	NA	B	A
AT1G18900/AT1G74750	AT1G18900	AT1G74750	alpha	2	2	no	no	NA	0.145438	0.791696	0.183705	ORTHO005230	ORTHO005230	3395	3395	3395	?	?
AT1G18910/AT1G74760	AT1G18910	AT1G74760	alpha	NA	NA	no	no	NA	NA	NA	NA	ORTHO000655	NA	1754	NA	1754	?	?
AT1G18970/AT1G74820	AT1G18970	AT1G74820	alpha	1	1	no	no	NA	0.367732	1.18553	0.310183	NA	NA	NA	NA	NA	?	?
AT1G19000/AT1G74840	AT1G19000	AT1G74840	alpha	2	2	yes	yes	NA	0.261992	0.910198	0.28784	NA	NA	NA	NA	NA	?	?
AT1G19010/AT1G74860	AT1G19010	AT1G74860	alpha	2	2	no	no	NA	0.581561	0.977615	0.594878	NA	NA	NA	NA	NA	?	?
AT1G19050/AT1G74890	AT1G19050	AT1G74890	alpha	3	4	no	no	NA	0.196726	0.681344	0.288732	NA	NA	NA	NA	NA	?	?
AT1G19180/AT1G74950	AT1G19180	AT1G74950	alpha	2	2	yes	yes	NA	0.215658	0.818201	0.263576	ORTHO001922	ORTHO001922	7	7	7	?	?
AT1G19210/AT1G74930	AT1G19210	AT1G74930	alpha	2	2	no	no	NA	0.317561	0.658723	0.482087	NA	NA	NA	NA	NA	?	?
AT1G19310/AT1G74990	AT1G19310	AT1G74990	alpha	3	3	yes	no	NA	0.404185	0.896731	0.450731	ORTHO009024	NA	4052	NA	4052	?	?
AT1G19320/AT1G75030	AT1G19320	AT1G75030	alpha	2	2	no	no	NA	0.233879	1.29	0.181301	NA	NA	NA	NA	NA	?	?
AT1G19350/AT1G75080	AT1G19350	AT1G75080	alpha	2	2	yes	yes	NA	0.0594645	0.675096	0.0880831	NA	NA	NA	NA	NA	?	?
AT1G19360/AT1G75120	AT1G19360	AT1G75120	alpha	3	3	yes	no	NA	0.158034	0.660047	0.239428	ORTHO001701	ORTHO001701	3016	3016	3016	?	?
AT1G19370/AT1G75140	AT1G19370	AT1G75140	alpha	3	3	yes	no	NA	0.160452	0.782469	0.205059	ORTHO004950	ORTHO004950	3148	3148	3148	?	?
AT1G19400/AT1G75180	AT1G19400	AT1G75180	alpha	2	2	yes	yes	NA	0.113468	0.671578	0.168957	ORTHO002408	ORTHO002408	949	949	949	?	?
AT1G19480/AT1G75230	AT1G19480	AT1G75230	alpha	2	2	no	yes	NA	0.165078	0.958123	0.172293	ORTHO004829	ORTHO004829	278	278	278	?	?
AT1G19510/AT1G75250	AT1G19510	AT1G75250	alpha	2	2	no	no	NA	0.197946	0.984596	0.201043	NA	ORTHO000709	NA	4942	4942	?	?
AT1G19540/AT1G75300	AT1G19540	AT1G75300	alpha	4	4	no	no	NA	0.248242	1.21126	0.204945	NA	ORTHO001067	NA	7042	7042	?	?
AT1G19700/AT1G75430	AT1G19700	AT1G75430	alpha	1	1	yes	no	NA	0.806453	0.786714	1.02509	NA	NA	NA	NA	NA	?	?
AT1G19710/AT1G75420	AT1G19710	AT1G75420	alpha	2	2	no	no	NA	0.104589	0.563572	0.185582	ORTHO003794	ORTHO003794	3591	3591	3591	?	?
AT1G19740/AT1G75460	AT1G19740	AT1G75460	alpha	1	1	no	no	NA	0.128733	0.980666	0.131271	ORTHO008361	ORTHO008361	5328	5328	5328	?	?
AT1G19770/AT1G75470	AT1G19770	AT1G75470	alpha	1	1	yes	no	NA	0.383232	1.17542	0.326038	NA	NA	NA	NA	NA	?	?
AT1G19790/AT1G75520	AT1G19790	AT1G75520	alpha	0	0	no	no	NA	0.197765	0.903222	0.218955	NA	NA	NA	NA	NA	?	?
AT1G19900/AT1G75620	AT1G19900	AT1G75620	alpha	3	3	no	no	NA	0.219297	1.17725	0.186278	ORTHO000345_3	ORTHO000345_3	6440	6440	6440	?	?
AT1G19910/AT1G75630	AT1G19910	AT1G75630	alpha	2	3	yes	yes	NA	0.00285171	0.405491	0.00703274	ORTHO000521	NA	4331	NA	4331	?	?
AT1G19950/AT1G75700	AT1G19950	AT1G75700	alpha	3	3	no	no	NA	0.248136	0.413169	0.600568	NA	NA	NA	NA	NA	B	A
AT1G20010/AT1G75780	AT1G20010	AT1G75780	alpha	2	2	yes	yes	NA	0.0214841	0.747362	0.0287466	NA	NA	NA	NA	NA	?	?
AT1G20090/AT1G75840	AT1G20090	AT1G75840	alpha	2	2	yes	yes	NA	0.0134633	0.538565	0.0249986	NA	NA	NA	NA	NA	?	?
AT1G20100/AT1G75860	AT1G20100	AT1G75860	alpha	2	2	yes	yes	NA	0.390942	0.700035	0.558461	NA	NA	NA	NA	NA	?	?
AT1G20120/AT1G75880	AT1G20120	AT1G75880	alpha	1	1	no	no	NA	0.475529	1.00966	0.470981	NA	ORTHO000683	NA	8633	8633	?	?
AT1G20200/AT1G75990	AT1G20200	AT1G75990	alpha	2	2	yes	yes	NA	0.050369	1.73689	0.0289996	ORTHO001846	ORTHO001846	1187	1187	1187	?	?
AT1G20260/AT1G76030	AT1G20260	AT1G76030	alpha	2	2	yes	yes	NA	0.0113742	0.51986	0.0218793	ORTHO001476	ORTHO001476	71	71	71	B	A
AT1G20340/AT1G76100	AT1G20340	AT1G76100	alpha	3	3	no	no	NA	0.183464	1.00328	0.182864	ORTHO005851	ORTHO005851	3744	3744	3744	B	A
AT1G20370/AT1G76120	AT1G20370	AT1G76120	alpha	2	2	no	no	NA	0.228442	0.795302	0.287239	ORTHO004942	ORTHO004942	4075	4075	4075	?	?
AT1G20440/AT1G76180	AT1G20440	AT1G76180	alpha	2	2	yes	yes	NA	0.232506	0.73572	0.316025	NA	NA	NA	NA	NA	?	?
AT1G20460/AT1G76185	AT1G20460	AT1G76185	alpha	2	2	yes	no	NA	0.0417071	0.730276	0.0571114	NA	NA	NA	NA	NA	B	A
AT1G20470/AT1G76190	AT1G20470	AT1G76190	alpha	2	2	no	no	NA	0.193173	0.71857	0.268829	NA	NA	NA	NA	NA	B	A
AT1G20520/AT1G76210	AT1G20520	AT1G76210	alpha	2	2	no	no	NA	0.145291	0.90249	0.160989	NA	NA	NA	NA	NA	?	?
AT1G20550/AT1G76270	AT1G20550	AT1G76270	alpha	2	3	yes	no	NA	0.104263	0.847103	0.123081	ORTHO000463_1	ORTHO000463_1	1921	1921	1921	?	?
AT1G20560/AT1G76290	AT1G20560	AT1G76290	alpha	1	1	no	no	NA	0.378529	2.49835	0.151511	NA	NA	NA	NA	NA	?	?
AT1G20580/AT1G76300	AT1G20580	AT1G76300	alpha	3	3	yes	no	NA	0.0697964	0.481189	0.14505	ORTHO004375	NA	2980	NA	2980	B	A
AT1G20640/AT1G76350	AT1G20640	AT1G76350	alpha	2	3	no	no	NA	0.147924	0.793262	0.186476	ORTHO000800	ORTHO000800	61	61	61	B	A
AT1G20650/AT1G76370	AT1G20650	AT1G76370	alpha	3	3	no	no	NA	0.175273	0.989061	0.177211	NA	NA	NA	NA	NA	?	?
AT1G20670/AT1G76380	AT1G20670	AT1G76380	alpha	2	2	yes	no	NA	0.207825	0.73128	0.284194	ORTHO001879	ORTHO001879	1224	1224	1224	B	A
AT1G20780/AT1G76390	AT1G20780	AT1G76390	alpha	2	2	yes	yes	NA	0.128245	0.760737	0.16858	ORTHO000903_1	ORTHO000903_1	1742	1742	1742	B	A
AT1G20816/AT1G76405	AT1G20816	AT1G76405	alpha	2	2	no	no	NA	0.111822	0.560933	0.19935	ORTHO005863	ORTHO005863	3125	3125	3125	B	A
AT1G20823/AT1G76410	AT1G20823	AT1G76410	alpha	3	4	yes	no	NA	0.132047	1.16711	0.11314	ORTHO001926	ORTHO001926	1394	1394	1394	?	?
AT1G20860/AT1G76430	AT1G20860	AT1G76430	alpha	1	1	no	no	NA	0.146634	0.853887	0.171725	NA	NA	NA	NA	NA	?	?
AT1G20880/AT1G76460	AT1G20880	AT1G76460	alpha	2	2	no	yes	NA	0.111705	0.641304	0.174184	NA	ORTHO004629	NA	2434	2434	B	A
AT1G20890/AT1G76480	AT1G20890	AT1G76480	alpha	3	3	yes	no	NA	0.178693	0.569065	0.314011	ORTHO006219	ORTHO006219	5259	5259	5259	?	?
AT1G20900/AT1G76500	AT1G20900	AT1G76500	alpha	3	3	no	no	NA	0.173052	0.848326	0.203993	NA	NA	NA	NA	NA	?	?
AT1G20910/AT1G76510	AT1G20910	AT1G76510	alpha	2	2	no	no	NA	0.228382	0.466132	0.48995	NA	NA	NA	NA	NA	B	A
AT1G20950/AT1G76550	AT1G20950	AT1G76550	alpha	2	2	yes	yes	NA	0.0517831	0.62406	0.0829777	ORTHO001936	ORTHO001936	383	383	383	?	?
AT1G20980/AT1G76580	AT1G20980	AT1G76580	alpha	3	3	yes	no	NA	0.152331	0.623569	0.244289	ORTHO006638	ORTHO006638	4051	4051	4051	B	A
AT1G21000/AT1G76590	AT1G21000	AT1G76590	alpha	2	2	yes	no	NA	0.11649	0.617136	0.18876	NA	NA	NA	NA	NA	B	A
AT1G21050/AT1G76610	AT1G21050	AT1G76610	alpha	3	3	no	no	NA	0.181353	1.21072	0.149789	NA	NA	NA	NA	NA	B	A
AT1G21060/AT1G76620	AT1G21060	AT1G76620	alpha	2	2	no	no	NA	0.295394	0.76774	0.384758	NA	NA	NA	NA	NA	?	?
AT1G21080/AT1G76700	AT1G21080	AT1G76700	alpha	2	2	yes	yes	NA	0.0906656	0.630087	0.143894	ORTHO003646	ORTHO003646	1416	1416	1416	B	A
AT1G21140/AT1G76800	AT1G21140	AT1G76800	alpha	3	3	no	no	NA	0.153743	1.26287	0.12174	NA	NA	NA	NA	NA	?	?
AT1G21160/AT1G76825	AT1G21160	AT1G76825	alpha	NA	NA	no	no	NA	NA	NA	NA	ORTHO002064	NA	7509	NA	7509	?	?
AT1G21170/AT1G76850	AT1G21170	AT1G76850	alpha	2	2	yes	yes	NA	0.113607	0.562471	0.201978	ORTHO003223	ORTHO003223	1608	1608	1608	?	?
AT1G21190/AT1G76860	AT1G21190	AT1G76860	alpha	2	2	yes	yes	NA	0.0520714	0.516412	0.100833	ORTHO004067	ORTHO004067	3737	3737	3737	B	A
AT1G21200/AT1G76870	AT1G21200	AT1G76870	alpha	2	2	no	no	NA	0.22642	0.633572	0.357371	ORTHO003872	NA	1493	NA	1493	B	A
AT1G21380/AT1G76970	AT1G21380	AT1G76970	alpha	3	3	yes	yes	NA	0.160443	0.572817	0.280094	ORTHO002797	ORTHO002797	1567	1567	1567	?	?
AT1G21440/AT1G77060	AT1G21440	AT1G77060	alpha	2	2	no	no	NA	0.105099	0.848435	0.123874	NA	NA	NA	NA	NA	?	?
AT1G21530/AT1G77240	AT1G21530	AT1G77240	alpha	2	1	no	no	NA	0.127441	1.1927	0.106851	NA	NA	NA	NA	NA	?	A
AT1G21590/AT1G77280	AT1G21590	AT1G77280	alpha	3	3	no	no	NA	0.184923	0.770678	0.239948	ORTHO000464_1	ORTHO000464_1	902	902	902	?	?
AT1G21610/AT1G77310	AT1G21610	AT1G77310	alpha	3	3	yes	no	NA	0.274964	0.663779	0.41424	ORTHO002699	ORTHO002699	2065	2065	2065	?	?
AT1G21720/AT1G77440	AT1G21720	AT1G77440	alpha	2	2	yes	yes	NA	0.022684	0.855401	0.0265186	ORTHO002969	ORTHO002969	1478	1478	1478	B	A
AT1G21750/AT1G77510	AT1G21750	AT1G77510	alpha	3	3	yes	yes	NA	0.106502	0.611913	0.174047	ORTHO001789	ORTHO001789	1641	1641	1641	?	?
AT1G21770/AT1G77540	AT1G21770	AT1G77540	alpha	2	2	yes	yes	NA	0.168002	0.448523	0.374568	ORTHO008247	NA	5337	NA	5337	?	?
AT1G21880/AT1G77630	AT1G21880	AT1G77630	alpha	3	3	no	no	NA	0.157062	0.751859	0.208899	ORTHO003819	ORTHO003819	421	421	421	B	A
AT1G21920/AT1G77660	AT1G21920	AT1G77660	alpha	2	2	yes	yes	NA	0.147763	0.798066	0.185151	ORTHO002230	ORTHO002230	2700	2700	2700	B	A
AT1G21980/AT1G77740	AT1G21980	AT1G77740	alpha	3	3	yes	no	NA	0.0836189	0.851582	0.0981925	NA	NA	NA	NA	NA	?	?
AT1G22050/AT1G77870	AT1G22050	AT1G77870	alpha	3	3	yes	no	NA	0.157846	0.758292	0.20816	NA	NA	NA	NA	NA	?	?
AT1G22070/AT1G77920	AT1G22070	AT1G77920	alpha	2	2	yes	yes	NA	0.153779	0.903458	0.170212	NA	NA	NA	NA	NA	B	A
AT1G22130/AT1G77980	AT1G22130	AT1G77980	alpha	0	0	no	no	NA	0.120038	0.786033	0.152714	ORTHO003895	ORTHO003895	5010	5010	5010	?	?
AT1G22230/AT1G78110	AT1G22230	AT1G78110	alpha	3	3	yes	no	NA	0.263065	0.89999	0.292298	NA	ORTHO005249	NA	2699	2699	?	?
AT1G22240/AT1G78160	AT1G22240	AT1G78160	alpha	3	2	no	no	NA	0.215904	0.780554	0.276604	ORTHO002718	ORTHO002718	4379	4379	4379	?	?
AT1G22250/AT1G78170	AT1G22250	AT1G78170	alpha	0	0	no	no	NA	0.310775	0.699519	0.44427	NA	ORTHO004835	NA	2353	2353	?	?
AT1G22270/AT1G78190	AT1G22270	AT1G78190	alpha	3	3	yes	no	NA	0.127688	1.46095	0.0874007	NA	ORTHO005643	NA	4800	4800	B	A
AT1G22280/AT1G78200	AT1G22280	AT1G78200	alpha	3	3	yes	no	NA	0.195155	0.720844	0.270731	ORTHO002546	NA	1940	NA	1940	B	A
AT1G22300/AT1G78220	AT1G22300	AT1G78220	alpha	1	1	yes	no	NA	0.285378	0.777208	0.367184	NA	NA	NA	NA	NA	?	?
AT1G22470/AT1G72240	AT1G22470	AT1G72240	alpha	3	3	yes	yes	NA	0.327528	1.10395	0.296687	NA	NA	NA	NA	NA	?	?
AT1G22520/AT1G72170	AT1G22520	AT1G72170	alpha	2	2	yes	yes	NA	0.246042	0.353554	0.695912	ORTHO006747	ORTHO006747	2981	2981	2981	?	?
AT1G22530/AT1G72160	AT1G22530	AT1G72160	alpha	3	3	yes	yes	NA	0.484588	1.32408	0.36598	ORTHO000615	ORTHO000615	3034	3034	3034	?	?
AT1G22600/AT1G72100	AT1G22600	AT1G72100	alpha	2	2	no	no	NA	0.299633	0.769133	0.389572	NA	ORTHO008850	NA	6290	6290	?	?
AT1G22650/AT1G72000	AT1G22650	AT1G72000	alpha	1	1	no	no	NA	0.097993	1.56512	0.0626107	NA	NA	NA	NA	NA	?	?
AT1G22710/AT1G71890	AT1G22710	AT1G71890	alpha	3	3	no	no	High	0.173959	1.11768	0.155643	NA	NA	NA	NA	NA	?	?
AT1G22760/AT1G71770	AT1G22760	AT1G71770	alpha	1	1	no	no	NA	0.170874	1.1639	0.146811	ORTHO000407	ORTHO000407	1455	1455	1455	B	A
AT1G22830/AT1G71490	AT1G22830	AT1G71490	alpha	3	3	no	no	NA	0.212569	0.627356	0.338833	ORTHO003496	ORTHO003496	4945	4945	4945	B	A
AT1G22880/AT1G71380	AT1G22880	AT1G71380	alpha	3	4	no	no	NA	0.0791687	0.850862	0.0930454	NA	NA	NA	NA	NA	B	A
AT1G22920/AT1G71230	AT1G22920	AT1G71230	alpha	2	2	no	no	Low	0.0828072	0.68701	0.120533	ORTHO004924	ORTHO004924	558	558	558	?	?
AT1G22970/AT1G71150	AT1G22970	AT1G71150	alpha	3	1	no	no	NA	0.189787	0.705369	0.26906	ORTHO007992	ORTHO007992	4329	4329	4329	?	?
AT1G22985/AT1G71130	AT1G22985	AT1G71130	alpha	2	3	yes	yes	NA	0.22685	0.787239	0.288159	NA	NA	NA	NA	NA	?	?
AT1G23030/AT1G71020	AT1G23030	AT1G71020	alpha	2	2	yes	yes	NA	0.130673	0.88918	0.146959	NA	NA	NA	NA	NA	B	A
AT1G23040/AT1G70990	AT1G23040	AT1G70990	alpha	3	3	yes	no	NA	0.268893	0.788191	0.341153	NA	NA	NA	NA	NA	B	A
AT1G23060/AT1G70950	AT1G23060	AT1G70950	alpha	2	3	no	no	NA	0.589697	0.928669	0.634992	NA	NA	NA	NA	NA	?	?
AT1G23120/AT1G70870	AT1G23120	AT1G70870	alpha	1	1	yes	no	NA	0.637722	0.921709	0.691892	NA	NA	NA	NA	NA	?	?
AT1G23140/AT1G70810	AT1G23140	AT1G70810	alpha	3	3	no	no	NA	0.18536	1.00187	0.185014	NA	NA	NA	NA	NA	?	?
AT1G23190/AT1G70730	AT1G23190	AT1G70730	alpha	3	3	yes	yes	NA	0.0540319	0.503232	0.10737	ORTHO001236_2	ORTHO001236_2	1434	1434	1434	?	?
AT1G23205/AT1G70720	AT1G23205	AT1G70720	alpha	3	3	no	no	NA	0.241863	0.920958	0.262621	NA	NA	NA	NA	NA	?	?
AT1G23240/AT1G70680	AT1G23240	AT1G70680	alpha	0	0	no	no	NA	0.312199	1.06408	0.293397	NA	ORTHO004179	NA	3794	3794	?	?
AT1G23290/AT1G70600	AT1G23290	AT1G70600	alpha	2	2	yes	yes	NA	0.0178314	0.378858	0.0470663	ORTHO001000	ORTHO001000	46	46	46	?	?
AT1G23310/AT1G70580	AT1G23310	AT1G70580	alpha	2	2	no	yes	NA	0.0385952	0.655352	0.0588924	ORTHO003348	ORTHO003348	1563	1563	1563	B	A
AT1G23340/AT1G70550	AT1G23340	AT1G70550	alpha	3	4	no	no	NA	0.111	0.793955	0.139807	ORTHO000560	ORTHO000560	89	89	89	?	?
AT1G23350/AT1G70540	AT1G23350	AT1G70540	alpha	1	1	no	no	NA	0.311332	1.39208	0.223646	NA	NA	NA	NA	NA	B	A
AT1G23380/AT1G70510	AT1G23380	AT1G70510	alpha	3	3	no	no	NA	0.14239	0.939374	0.15158	NA	NA	NA	NA	NA	B	A
AT1G23460/AT1G70500	AT1G23460	AT1G70500	alpha	3	3	no	no	NA	0.148008	0.718316	0.206049	ORTHO001795_2	ORTHO001795_2	3417	3417	3417	B	A
AT1G23490/AT1G70490	AT1G23490	AT1G70490	alpha	2	2	yes	yes	NA	0.0126028	0.636831	0.0197899	ORTHO000465	ORTHO000465	4740	4740	4740	?	?
AT1G23530/AT1G70470	AT1G23530	AT1G70470	alpha	2	2	no	no	NA	0.25624	0.965912	0.265283	NA	NA	NA	NA	NA	?	?
AT1G23700/AT1G70430	AT1G23700	AT1G70430	alpha	2	2	no	no	NA	0.406372	1.00945	0.402568	NA	NA	NA	NA	NA	?	?
AT1G23710/AT1G70420	AT1G23710	AT1G70420	alpha	3	3	yes	no	NA	0.285505	0.904393	0.315687	NA	NA	NA	NA	NA	B	A
AT1G23760/AT1G70370	AT1G23760	AT1G70370	alpha	4	4	no	no	NA	0.122437	1.29435	0.0945934	ORTHO000815	ORTHO000815	3024	3024	3024	?	?
AT1G23770/AT1G70360	AT1G23770	AT1G70360	alpha	1	1	no	no	NA	0.428286	0.434355	0.986026	ORTHO008709	NA	8331	NA	8331	?	?
AT1G23820/AT1G70310	AT1G23820	AT1G70310	alpha	2	3	yes	yes	No	0.0809936	0.677911	0.119475	ORTHO003118	ORTHO003118	128	128	128	?	?
AT1G23870/AT1G70290	AT1G23870	AT1G70290	alpha	2	2	yes	yes	NA	0.0924596	1.03762	0.0891078	NA	NA	NA	NA	NA	?	?
AT1G23880/AT1G70280	AT1G23880	AT1G70280	alpha	3	3	yes	no	NA	0.141936	0.601251	0.236067	ORTHO001518	ORTHO001518	147	147	147	?	?
AT1G24050/AT1G70220	AT1G24050	AT1G70220	alpha	3	3	yes	no	NA	0.344404	0.607875	0.566571	ORTHO008875	NA	3419	NA	3419	?	?
AT1G24160/AT1G70100	AT1G24160	AT1G70100	alpha	2	3	no	no	NA	0.285586	0.551662	0.517683	NA	NA	NA	NA	NA	?	?
AT1G24170/AT1G70090	AT1G24170	AT1G70090	alpha	3	3	yes	yes	NA	0.0962291	0.755495	0.127372	ORTHO003818	ORTHO003818	441	441	441	B	A
AT1G24190/AT1G70060	AT1G24190	AT1G70060	alpha	2	2	yes	yes	NA	0.190336	0.693988	0.274264	ORTHO000665	ORTHO000665	708	708	708	?	?
AT1G24320/AT1G67490	AT1G24320	AT1G67490	alpha	2	2	no	no	NA	0.154292	0.517757	0.298	ORTHO003636	ORTHO003636	5315	5315	5315	?	?
AT1G24330/AT1G67530	AT1G24330	AT1G67530	alpha	2	2	no	yes	NA	0.11851	0.725407	0.163371	ORTHO001704	ORTHO001704	237	237	237	B	A
AT1G24350/AT1G67600	AT1G24350	AT1G67600	alpha	3	3	yes	no	NA	0.102724	0.541492	0.189706	ORTHO003742	ORTHO003742	2318	2318	2318	B	A
AT1G24400/AT1G67640	AT1G24400	AT1G67640	alpha	1	1	no	no	NA	0.0850903	1.18482	0.0718171	NA	NA	NA	NA	NA	B	A
AT1G24510/AT1G67760	AT1G24510	AT1G67760	alpha	3	3	yes	no	NA	0.412494	0.227583	1.8125	ORTHO003026	NA	2383	NA	2383	?	?
AT1G24735/AT1G67990	AT1G24735	AT1G67990	alpha	3	3	no	no	NA	0.225667	0.940625	0.239911	NA	NA	NA	NA	NA	?	?
AT1G24764/AT1G68060	AT1G24764	AT1G68060	alpha	2	2	yes	yes	NA	0.0644504	0.537517	0.119904	ORTHO000388_1	ORTHO000388_1	613	613	613	?	?
AT1G25240/AT1G68110	AT1G25240	AT1G68110	alpha	3	3	no	no	NA	0.207907	1.64301	0.126541	ORTHO007608	NA	940	NA	940	?	?
AT1G25270/AT1G68170	AT1G25270	AT1G68170	alpha	1	1	no	no	NA	0.282956	0.874993	0.32338	ORTHO001685	ORTHO001685	8027	8027	8027	?	?
AT1G25340/AT1G68320	AT1G25340	AT1G68320	alpha	0	0	no	no	NA	0.298577	0.873978	0.34163	NA	ORTHO005193	NA	111	111	?	?
AT1G25370/AT1G68340	AT1G25370	AT1G68340	alpha	2	2	no	no	NA	0.510624	1.03262	0.494494	ORTHO002774	ORTHO002774	4063	4063	4063	?	?
AT1G25410/AT1G68460	AT1G25410	AT1G68460	alpha	1	1	no	no	NA	0.360412	1.51334	0.238157	NA	ORTHO003558	NA	2655	2655	?	?
AT1G25440/AT1G68520	AT1G25440	AT1G68520	alpha	1	1	no	no	NA	0.236804	1.08231	0.218794	ORTHO001634	ORTHO001634	329	329	329	?	?
AT1G25450/AT1G68530	AT1G25450	AT1G68530	alpha	3	1	no	no	NA	0.0656459	1.18084	0.0555925	NA	NA	NA	NA	NA	?	?
AT1G25460/AT1G68540	AT1G25460	AT1G68540	alpha	3	2	no	no	NA	0.16596	1.1491	0.144425	NA	ORTHO007620	NA	3684	3684	?	?
AT1G25470/AT1G68550	AT1G25470	AT1G68550	alpha	2	3	no	no	NA	0.456684	1.01278	0.450919	NA	NA	NA	NA	NA	B	A
AT1G25480/AT1G68600	AT1G25480	AT1G68600	alpha	3	3	no	no	NA	0.146223	0.977108	0.149649	ORTHO000611	ORTHO000611	2882	2882	2882	?	?
AT1G25520/AT1G68650	AT1G25520	AT1G68650	alpha	2	2	no	no	NA	0.0702844	0.678411	0.103602	ORTHO004590	ORTHO004590	914	914	914	?	?
AT1G25550/AT1G68670	AT1G25550	AT1G68670	alpha	2	2	yes	yes	NA	0.261379	1.129	0.231514	ORTHO003075	ORTHO003075	349	349	349	B	A
AT1G25560/AT1G68840	AT1G25560	AT1G68840	alpha	2	2	yes	yes	NA	0.153833	0.807643	0.190471	ORTHO001861	ORTHO001861	758	758	758	B	A
AT1G26140/AT1G68700	AT1G26140	AT1G68700	alpha	0	0	no	no	NA	0.408352	0.584131	0.699076	NA	NA	NA	NA	NA	?	?
AT1G26210/AT1G68870	AT1G26210	AT1G68870	alpha	1	1	no	no	NA	0.241152	0.647485	0.372443	NA	NA	NA	NA	NA	B	A
AT1G26300/AT1G69030	AT1G26300	AT1G69030	alpha	2	2	yes	yes	NA	0.108374	0.750622	0.144378	ORTHO003191	ORTHO003191	4612	4612	4612	?	?
AT1G26310/AT1G69120	AT1G26310	AT1G69120	alpha	1	0	no	no	NA	0.120202	0.532459	0.225749	NA	ORTHO001643	NA	2392	2392	B	A
AT1G26355/AT1G69230	AT1G26355	AT1G69230	alpha	1	1	no	no	NA	0.183746	0.551279	0.333308	ORTHO001807	ORTHO001807	4579	4579	4579	?	?
AT1G26600/AT1G69320	AT1G26600	AT1G69320	alpha	1	1	no	no	NA	0.265039	0.52067	0.509036	NA	NA	NA	NA	NA	B	A
AT1G26620/AT1G69360	AT1G26620	AT1G69360	alpha	2	2	no	yes	NA	0.26599	0.599277	0.443852	NA	NA	NA	NA	NA	B	A
AT1G26630/AT1G69410	AT1G26630	AT1G69410	alpha	3	3	yes	yes	NA	0.0807333	0.521434	0.154829	NA	ORTHO000914	NA	3077	3077	?	?
AT1G26650/AT1G69430	AT1G26650	AT1G69430	alpha	3	3	yes	no	NA	0.186621	0.669919	0.278573	ORTHO005154	ORTHO005154	3370	3370	3370	?	?
AT1G26730/AT1G69480	AT1G26730	AT1G69480	alpha	3	3	no	no	NA	NA	NA	NA	NA	NA	NA	NA	NA	B	A
AT1G26780/AT1G69560	AT1G26780	AT1G69560	alpha	0	0	no	no	NA	0.384706	0.967613	0.397583	ORTHO005385	NA	2880	NA	2880	B	A
AT1G26830/AT1G69670	AT1G26830	AT1G69670	alpha	2	2	yes	yes	No	0.0657407	0.905646	0.0725898	ORTHO000485_1	ORTHO000485_1	3820	3820	3820	?	?
AT1G26840/AT1G69665	AT1G26840	AT1G69665	alpha	NA	NA	no	no	NA	NA	NA	NA	ORTHO008139	NA	4290	NA	4290	?	?
AT1G26880/AT1G69620	AT1G26880	AT1G69620	alpha	2	2	yes	yes	NA	0.0189046	0.772495	0.0244721	ORTHO000795	ORTHO000795	1107	1107	1107	B	A
AT1G26960/AT1G69780	AT1G26960	AT1G69780	alpha	2	2	yes	yes	NA	0.177002	0.683814	0.258845	NA	ORTHO003950	NA	429	429	B	A
AT1G26970/AT1G69790	AT1G26970	AT1G69790	alpha	3	3	no	no	NA	0.138105	0.993775	0.13897	NA	NA	NA	NA	NA	?	?
AT1G27080/AT1G69870	AT1G27080	AT1G69870	alpha	2	2	no	no	NA	0.206488	1.23692	0.166938	NA	NA	NA	NA	NA	?	?
AT1G27100/AT1G69890	AT1G27100	AT1G69890	alpha	3	3	yes	no	NA	0.219508	0.630073	0.348386	ORTHO001336	NA	3337	NA	3337	?	?
AT1G27130/AT1G69930	AT1G27130	AT1G69930	alpha	3	4	yes	yes	NA	0.339915	1.27674	0.266236	NA	NA	NA	NA	NA	?	?
AT1G27190/AT1G69990	AT1G27190	AT1G69990	alpha	3	3	no	no	NA	0.146663	0.781411	0.18769	ORTHO000466_2	ORTHO000466_2	1338	1338	1338	?	?
AT1G28050/AT2G33500	AT1G28050	AT2G33500	alpha	3	3	no	no	NA	0.271761	0.718303	0.378337	ORTHO003156	ORTHO003156	2145	2145	2145	?	?
AT1G28070/AT2G33510	AT1G28070	AT2G33510	alpha	2	2	no	yes	NA	0.146462	0.441245	0.331928	NA	ORTHO005188	NA	4340	4340	?	?
AT1G28110/AT2G33530	AT1G28110	AT2G33530	alpha	3	3	no	no	NA	0.0871316	0.617105	0.141194	ORTHO000434	ORTHO000434	5772	5772	5772	A	B
AT1G28220/AT2G33750	AT1G28220	AT2G33750	alpha	1	1	no	no	NA	0.261451	1.44837	0.180514	ORTHO001909	NA	8886	NA	8886	?	B
AT1G28280/AT2G33780	AT1G28280	AT2G33780	alpha	3	1	yes	no	NA	0.257969	0.79667	0.323809	ORTHO001156	NA	280	NA	280	?	?
AT1G28290/AT2G33790	AT1G28290	AT2G33790	alpha	2	3	yes	no	NA	0.348416	0.616723	0.564946	NA	NA	NA	NA	NA	A	B
AT1G28330/AT2G33830	AT1G28330	AT2G33830	alpha	3	3	yes	yes	NA	0.231068	0.795547	0.290452	ORTHO003588	ORTHO003588	2426	2426	2426	?	?
AT1G28350/AT2G33840	AT1G28350	AT2G33840	alpha	2	2	yes	no	NA	0.126325	0.455939	0.277066	ORTHO004689	ORTHO004689	3188	3188	3188	?	?
AT1G28400/AT2G33850	AT1G28400	AT2G33850	alpha	1	1	no	no	NA	0.324234	0.749421	0.432646	NA	NA	NA	NA	NA	A	B
AT1G28550/AT2G33870	AT1G28550	AT2G33870	alpha	1	1	no	no	NA	0.0402435	0.705837	0.0570152	ORTHO001294	NA	153	NA	153	A	B
AT1G28960/AT2G33980	AT1G28960	AT2G33980	alpha	3	3	yes	no	NA	0.193969	0.619058	0.313329	ORTHO005867	NA	2660	NA	2660	?	?
AT1G29020/AT2G34030	AT1G29020	AT2G34030	alpha	2	2	no	no	NA	0.26497	0.826746	0.320498	NA	NA	NA	NA	NA	?	?
AT1G29170/AT2G34150	AT1G29170	AT2G34150	alpha	3	3	no	no	NA	0.313824	0.630698	0.497581	ORTHO004880	ORTHO004880	1234	1234	1234	?	?
AT1G29220/AT2G34185	AT1G29220	AT2G34185	alpha	3	3	yes	no	NA	1.43563	0.422246	3.39999	ORTHO005722	NA	3086	NA	3086	?	?
AT1G29230/AT2G34180	AT1G29230	AT2G34180	alpha	3	3	no	no	NA	0.131997	0.803201	0.164339	NA	NA	NA	NA	NA	A	B
AT1G29470/AT2G34300	AT1G29470	AT2G34300	alpha	2	2	yes	yes	NA	0.0811158	0.701714	0.115597	NA	NA	NA	NA	NA	A	B
AT1G29640/AT2G34340	AT1G29640	AT2G34340	alpha	2	3	yes	yes	NA	0.243599	0.793447	0.307014	ORTHO002128	ORTHO002128	1212	1212	1212	?	?
AT1G29710/AT2G34370	AT1G29710	AT2G34370	alpha	1	1	no	no	NA	0.390263	0.712576	0.54768	NA	NA	NA	NA	NA	?	?
AT1G29760/AT2G34380	AT1G29760	AT2G34380	alpha	2	2	yes	no	NA	0.32954	0.760661	0.433229	ORTHO006420	ORTHO006420	4025	4025	4025	A	B
AT1G29890/AT2G34410	AT1G29890	AT2G34410	alpha	2	2	yes	no	NA	0.0557366	0.496204	0.112326	ORTHO000839_1	ORTHO000839_1	1872	1872	1872	?	?
AT1G29980/AT2G34510	AT1G29980	AT2G34510	alpha	3	3	no	no	NA	0.119156	1.05417	0.113033	ORTHO004417	ORTHO004417	911	911	911	?	?
AT1G30040/AT2G34555	AT1G30040	AT2G34555	alpha	1	1	no	no	NA	0.18932	0.905119	0.209166	ORTHO000893	ORTHO000893	195	195	195	?	?
AT1G30105/AT2G34595	AT1G30105	AT2G34595	alpha	NA	NA	no	no	NA	NA	NA	NA	NA	NA	NA	NA	NA	?	?
AT1G30135/AT2G34600	AT1G30135	AT2G34600	alpha	2	3	yes	yes	NA	0.239057	0.531945	0.449402	NA	NA	NA	NA	NA	?	?
AT1G30400/AT2G34660	AT1G30400	AT2G34660	alpha	2	2	no	yes	NA	0.0729313	0.521058	0.139968	NA	NA	NA	NA	NA	A	B
AT1G30490/AT2G34710	AT1G30490	AT2G34710	alpha	2	2	no	no	NA	0.0761447	0.677966	0.112313	NA	NA	NA	NA	NA	A	B
AT1G30620/AT2G34850	AT1G30620	AT2G34850	alpha	3	3	yes	no	NA	0.0583031	0.504369	0.115596	ORTHO000987	NA	979	NA	979	?	?
AT1G30630/AT2G34840	AT1G30630	AT2G34840	alpha	3	3	yes	yes	NA	0.0647468	0.620952	0.10427	ORTHO004961	ORTHO004961	1773	1773	1773	A	B
AT1G30650/AT2G34830	AT1G30650	AT2G34830	alpha	2	2	no	no	NA	0.211291	0.870876	0.242618	ORTHO003866	NA	343	NA	343	?	?
AT1G30670/AT2G34820	AT1G30670	AT2G34820	alpha	0	0	no	no	NA	0.269735	0.590779	0.456576	NA	NA	NA	NA	NA	?	?
AT1G30810/AT2G34880	AT1G30810	AT2G34880	alpha	1	1	no	no	NA	0.229243	0.932784	0.245762	ORTHO000487_2	ORTHO000487_2	1810	1810	1810	A	B
AT1G30820/AT2G34890	AT1G30820	AT2G34890	alpha	3	3	yes	no	NA	0.156454	0.60135	0.26017	ORTHO000393_1	ORTHO000393_1	873	873	873	A	B
AT1G30860/AT2G34920	AT1G30860	AT2G34920	alpha	3	3	no	no	NA	0.312954	0.806687	0.38795	NA	NA	NA	NA	NA	?	?
AT1G30900/AT2G34940	AT1G30900	AT2G34940	alpha	3	3	no	no	NA	0.145867	0.768886	0.189712	ORTHO000263_3	ORTHO000263_3	2968	2968	2968	?	?
AT1G31020/AT2G35010	AT1G31020	AT2G35010	alpha	2	2	yes	yes	NA	0.208396	0.576644	0.361394	NA	NA	NA	NA	NA	?	?
AT1G31070/AT2G35020	AT1G31070	AT2G35020	alpha	2	3	yes	yes	NA	0.0649846	0.78204	0.0830963	ORTHO003350	ORTHO003350	154	154	154	A	B
AT1G31120/AT2G35060	AT1G31120	AT2G35060	alpha	2	3	no	no	NA	0.0528184	0.730498	0.0723047	NA	NA	NA	NA	NA	?	?
AT1G31310/AT2G35640	AT1G31310	AT2G35640	alpha	2	2	no	no	NA	0.235802	0.895616	0.263284	NA	NA	NA	NA	NA	?	?
AT1G31340/AT2G35635	AT1G31340	AT2G35635	alpha	2	2	yes	yes	No	0.015685	0.712004	0.0220293	NA	NA	NA	NA	NA	?	?
AT1G31420/AT2G35620	AT1G31420	AT2G35620	alpha	2	2	yes	no	NA	0.102429	0.607256	0.168676	ORTHO000829_1	ORTHO000829_1	2462	2462	2462	?	?
AT1G31880/AT2G35600	AT1G31880	AT2G35600	alpha	3	3	no	no	NA	0.100176	0.62634	0.159939	ORTHO004438	ORTHO004438	1099	1099	1099	?	?
AT1G31940/AT2G35585	AT1G31940	AT2G35585	alpha	3	4	no	no	NA	0.176269	0.806592	0.218536	ORTHO005592	ORTHO005592	2631	2631	2631	?	?
AT1G32150/AT2G35530	AT1G32150	AT2G35530	alpha	2	2	yes	yes	NA	0.12679	0.547258	0.231682	ORTHO003373	ORTHO003373	805	805	805	A	B
AT1G32210/AT2G35520	AT1G32210	AT2G35520	alpha	3	3	yes	yes	NA	0.0395088	0.621898	0.0635294	ORTHO004889	ORTHO004889	5893	5893	5893	?	?
AT1G32230/AT2G35510	AT1G32230	AT2G35510	alpha	3	3	yes	yes	NA	0.228825	0.658452	0.34752	ORTHO001791	ORTHO001791	743	743	743	?	?
AT1G32260/AT2G35480	AT1G32260	AT2G35480	alpha	2	2	yes	no	NA	0.228464	0.845726	0.27014	ORTHO005801	NA	1880	NA	1880	?	?
AT1G32270/AT2G35460	AT1G32270	AT2G35460	alpha	2	2	no	no	NA	0.764835	0.461699	1.65657	NA	NA	NA	NA	NA	?	?
AT1G32360/AT2G35430	AT1G32360	AT2G35430	alpha	3	3	yes	no	NA	0.211338	0.578588	0.365264	ORTHO005622	NA	780	NA	780	A	B
AT1G32470/AT2G35370	AT1G32470	AT2G35370	alpha	2	2	no	no	NA	0.0321048	0.625234	0.0513484	ORTHO004499	ORTHO004499	1632	1632	1632	A	B
AT1G32490/AT2G35340	AT1G32490	AT2G35340	alpha	3	3	yes	no	NA	0.089478	0.575118	0.155582	NA	NA	NA	NA	NA	?	?
AT1G32530/AT2G35330	AT1G32530	AT2G35330	alpha	2	2	yes	yes	NA	0.204873	0.764225	0.268079	ORTHO005241	ORTHO005241	1813	1813	1813	?	?
AT1G32560/AT2G35300	AT1G32560	AT2G35300	alpha	4	4	no	no	NA	0.336448	2.43646	0.138089	ORTHO004136	ORTHO004136	3544	3544	3544	A	B
AT1G32580/AT2G35240	AT1G32580	AT2G35240	alpha	2	2	no	no	NA	0.114695	0.730261	0.15706	ORTHO003398	NA	3617	NA	3617	?	?
AT1G32580/AT5G44780	AT1G32580	AT5G44780	alpha	3	3	no	no	NA	NA	NA	NA	ORTHO003398	NA	3617	NA	3617	?	B
AT1G32690/AT2G35200	AT1G32690	AT2G35200	alpha	3	3	yes	no	NA	0.298697	0.801874	0.372499	ORTHO005481	ORTHO005481	2632	2632	2632	?	?
AT1G32760/AT4G10630	AT1G32760	AT4G10630	alpha	3	3	no	no	NA	0.210619	0.645554	0.326261	NA	ORTHO010817	NA	6256	6256	?	?
AT1G32790/AT4G10610	AT1G32790	AT4G10610	alpha	2	2	yes	yes	NA	0.164974	0.7357	0.22424	ORTHO001542	ORTHO001542	749	749	749	A	B
AT1G32800/AT4G10600	AT1G32800	AT4G10600	alpha	NA	NA	no	no	NA	NA	NA	NA	NA	NA	NA	NA	NA	?	?
AT1G32940/AT4G10550	AT1G32940	AT4G10550	alpha	3	3	no	no	NA	0.167105	0.678767	0.246189	NA	NA	NA	NA	NA	?	?
AT1G33050/AT4G10470	AT1G33050	AT4G10470	alpha	3	3	yes	no	NA	0.440013	0.432907	1.01641	NA	NA	NA	NA	NA	?	?
AT1G33140/AT4G10450	AT1G33140	AT4G10450	alpha	3	3	yes	yes	NA	0.076743	1.45812	0.0526313	ORTHO001175	ORTHO001175	3569	3569	3569	?	?
AT1G33170/AT4G10440	AT1G33170	AT4G10440	alpha	1	1	no	no	NA	0.0925586	0.719433	0.128655	NA	NA	NA	NA	NA	A	B
AT1G33230/AT4G10430	AT1G33230	AT4G10430	alpha	2	3	yes	yes	NA	0.198279	0.789595	0.251116	ORTHO002706	ORTHO002706	1492	1492	1492	A	B
AT1G33280/AT4G10350	AT1G33280	AT4G10350	alpha	2	2	no	no	NA	0.139983	0.840978	0.166453	NA	ORTHO007119	NA	2859	2859	?	?
AT1G33680/AT4G10070	AT1G33680	AT4G10070	alpha	2	2	no	no	NA	0.287771	0.61224	0.470029	ORTHO005240	ORTHO005240	3477	3477	3477	?	?
AT1G33700/AT4G10060	AT1G33700	AT4G10060	alpha	3	3	no	no	NA	0.153456	0.880352	0.174312	ORTHO000570_2	ORTHO000570_2	6123	6123	6123	?	?
AT1G33770/AT4G10010	AT1G33770	AT4G10010	alpha	2	2	no	no	NA	0.129531	0.667333	0.194102	NA	NA	NA	NA	NA	?	?
AT1G33800/AT4G09990	AT1G33800	AT4G09990	alpha	3	3	yes	yes	NA	0.15274	1.0096	0.151287	ORTHO005050	ORTHO005050	2828	2828	2828	?	?
AT1G33970/AT4G09950	AT1G33970	AT4G09950	alpha	3	2	no	no	NA	0.414518	1.96827	0.2106	ORTHO006375	NA	4905	NA	4905	?	?
AT1G33990/AT4G09900	AT1G33990	AT4G09900	alpha	3	3	yes	no	NA	0.0742817	0.863155	0.0860583	ORTHO004195	ORTHO004195	604	604	604	A	B
AT1G34020/AT4G09810	AT1G34020	AT4G09810	alpha	3	3	no	no	NA	0.0391672	0.674198	0.0580945	ORTHO000965	ORTHO000965	854	854	854	A	B
AT1G34030/AT4G09800	AT1G34030	AT4G09800	alpha	2	2	yes	yes	NA	0.0113719	0.49863	0.0228064	ORTHO001699	ORTHO001699	2848	2848	2848	?	?
AT1G34200/AT4G09670	AT1G34200	AT4G09670	alpha	2	2	no	no	NA	0.190043	1.10389	0.172158	ORTHO002888	ORTHO002888	4421	4421	4421	?	?
AT1G34470/AT4G09640	AT1G34470	AT4G09640	alpha	2	2	no	no	NA	0.0871021	0.693393	0.125617	ORTHO001793	ORTHO001793	3664	3664	3664	?	?
AT1G34550/AT4G09630	AT1G34550	AT4G09630	alpha	2	2	yes	yes	NA	0.150045	0.441457	0.339886	ORTHO005890	ORTHO005890	2086	2086	2086	?	?
AT1G35120/AT4G08956	AT1G35120	AT4G08956	alpha	NA	NA	no	no	NA	NA	NA	NA	NA	NA	NA	NA	NA	?	?
AT1G35160/AT4G09000	AT1G35160	AT4G09000	alpha	2	2	yes	yes	NA	0.107913	0.653774	0.165061	NA	NA	NA	NA	NA	?	?
AT1G35320/AT4G09260	AT1G35320	AT4G09260	alpha	1	1	no	no	NA	NA	NA	NA	NA	NA	NA	NA	NA	?	?
AT1G35330/AT4G09130	AT1G35330	AT4G09130	alpha	2	3	no	no	NA	0.410318	1.24863	0.328614	NA	NA	NA	NA	NA	?	?
AT1G35460/AT4G09180	AT1G35460	AT4G09180	alpha	2	2	yes	no	NA	0.136324	0.779507	0.174885	NA	NA	NA	NA	NA	?	?
AT1G35470/AT4G09340	AT1G35470	AT4G09340	alpha	2	2	yes	yes	NA	0.198763	0.692753	0.286918	ORTHO004214	ORTHO004214	2187	2187	2187	A	B
AT1G35580/AT4G09510	AT1G35580	AT4G09510	alpha	3	3	yes	no	NA	0.0622662	1.37977	0.0451279	NA	NA	NA	NA	NA	?	?
AT1G35625/AT4G09560	AT1G35625	AT4G09560	alpha	2	2	no	no	NA	0.361469	0.668987	0.540324	NA	NA	NA	NA	NA	?	?
AT1G35670/AT4G09570	AT1G35670	AT4G09570	alpha	2	2	yes	yes	NA	0.0242704	0.685518	0.0354045	NA	NA	NA	NA	NA	?	?
AT1G47960/AT3G17140	AT1G47960	AT3G17140	alpha	1	1	no	no	NA	0.407753	0.633425	0.643727	NA	NA	NA	NA	NA	?	?
AT1G48010/AT3G17220	AT1G48010	AT3G17220	alpha	0	0	no	no	NA	0.954282	1.45298	0.656777	NA	NA	NA	NA	NA	?	A
AT1G48030/AT3G17240	AT1G48030	AT3G17240	alpha	2	2	yes	yes	NA	0.0430765	0.962559	0.0447521	ORTHO002899	ORTHO002899	2931	2931	2931	?	?
AT1G48040/AT3G17250	AT1G48040	AT3G17250	alpha	2	2	yes	no	NA	0.207366	0.940087	0.220582	NA	NA	NA	NA	NA	?	?
AT1G48110/AT3G17330	AT1G48110	AT3G17330	alpha	3	3	yes	no	NA	0.222944	0.525789	0.424018	ORTHO004437	ORTHO004437	629	629	629	?	?
AT1G48230/AT3G17430	AT1G48230	AT3G17430	alpha	2	2	yes	yes	NA	0.0523505	0.684469	0.0764833	ORTHO002385	ORTHO002385	204	204	204	B	A
AT1G48330/AT3G17580	AT1G48330	AT3G17580	alpha	3	3	yes	no	NA	0.0959774	0.997369	0.0962306	ORTHO004882	ORTHO004882	2590	2590	2590	?	?
AT1G48370/AT3G17650	AT1G48370	AT3G17650	alpha	2	2	no	yes	NA	0.0849462	0.725915	0.11702	NA	NA	NA	NA	NA	B	A
AT1G48480/AT3G17840	AT1G48480	AT3G17840	alpha	3	3	no	no	NA	0.157547	0.990229	0.159101	NA	NA	NA	NA	NA	B	A
AT1G48490/AT3G17850	AT1G48490	AT3G17850	alpha	2	2	no	no	NA	0.159897	0.561965	0.284532	ORTHO000715_3	ORTHO000715_3	551	551	551	B	A
AT1G48590/AT3G17980	AT1G48590	AT3G17980	alpha	1	1	no	no	NA	0.127764	1.32634	0.0963286	ORTHO000769	ORTHO000769	263	263	263	B	A
AT1G48600/AT3G18000	AT1G48600	AT3G18000	alpha	3	4	yes	yes	NA	0.0646289	0.72136	0.0895931	ORTHO001233	ORTHO001233	2952	2952	2952	?	?
AT1G48620/AT3G18035	AT1G48620	AT3G18035	alpha	2	2	yes	yes	NA	0.386265	0.754165	0.512176	NA	NA	NA	NA	NA	B	A
AT1G48625/AT3G18120	AT1G48625	AT3G18120	alpha	NA	NA	no	no	NA	NA	NA	NA	NA	NA	NA	NA	NA	?	?
AT1G48630/AT3G18130	AT1G48630	AT3G18130	alpha	3	3	no	no	NA	0.0433557	0.54779	0.0791466	ORTHO002007	ORTHO002007	100	100	100	?	?
AT1G48770/AT3G18295	AT1G48770	AT3G18295	alpha	3	3	no	no	NA	0.278268	0.921759	0.301888	NA	NA	NA	NA	NA	?	?
AT1G48780/AT3G18300	AT1G48780	AT3G18300	alpha	2	2	no	no	NA	0.134562	1.08814	0.123663	NA	NA	NA	NA	NA	B	A
AT1G48840/AT3G18350	AT1G48840	AT3G18350	alpha	3	2	no	yes	NA	0.112393	0.792324	0.141852	ORTHO001091_3	ORTHO001091_3	2352	2352	2352	?	?
AT1G48920/AT3G18610	AT1G48920	AT3G18610	alpha	3	3	no	no	NA	0.406614	0.960292	0.423428	NA	ORTHO004087	NA	2171	2171	B	A
AT1G48940/AT3G18590	AT1G48940	AT3G18590	alpha	1	1	no	no	NA	0.224552	0.77826	0.288531	ORTHO002425	ORTHO002425	5818	5818	5818	?	?
AT1G48990/AT3G18570	AT1G48990	AT3G18570	alpha	1	1	no	no	NA	0.25254	1.21549	0.207768	NA	ORTHO007341	NA	2455	2455	?	?
AT1G49030/AT3G18470	AT1G49030	AT3G18470	alpha	3	3	no	no	NA	0.254425	0.421653	0.603399	NA	NA	NA	NA	NA	?	?
AT1G49140/AT3G18410	AT1G49140	AT3G18410	alpha	2	2	yes	yes	NA	0.024492	0.761423	0.0321661	ORTHO006017	ORTHO006017	2703	2703	2703	?	?
AT1G49160/AT3G18750	AT1G49160	AT3G18750	alpha	3	3	no	no	NA	0.119094	1.03665	0.114884	NA	NA	NA	NA	NA	?	?
AT1G49240/AT3G18780	AT1G49240	AT3G18780	alpha	2	2	yes	yes	NA	0.0034506	0.532731	0.00647718	NA	NA	NA	NA	NA	?	?
AT1G49270/AT3G18810	AT1G49270	AT3G18810	alpha	0	0	no	no	NA	0.225607	1.11092	0.203082	NA	NA	NA	NA	NA	B	A
AT1G49300/AT3G18820	AT1G49300	AT3G18820	alpha	2	2	yes	yes	NA	0.0413259	0.970423	0.0425855	NA	NA	NA	NA	NA	B	A
AT1G49400/AT3G18880	AT1G49400	AT3G18880	alpha	3	3	yes	no	NA	0.108923	0.794814	0.137041	ORTHO004894	ORTHO004894	5999	5999	5999	?	?
AT1G49480/AT3G18990	AT1G49480	AT3G18990	alpha	2	2	yes	yes	NA	0.11424	0.523747	0.218121	NA	NA	NA	NA	NA	?	?
AT1G49490/AT3G19020	AT1G49490	AT3G19020	alpha	1	1	no	no	NA	0.266304	0.980036	0.271729	ORTHO001646	ORTHO001646	6021	6021	6021	B	A
AT1G49520/AT3G19080	AT1G49520	AT3G19080	alpha	3	3	yes	no	NA	0.19534	0.652415	0.29941	ORTHO004631	ORTHO004631	3203	3203	3203	?	?
AT1G49600/AT3G19130	AT1G49600	AT3G19130	alpha	2	2	yes	yes	NA	0.18772	0.686104	0.273603	NA	NA	NA	NA	NA	?	?
AT1G49630/AT3G19170	AT1G49630	AT3G19170	alpha	2	2	no	no	NA	0.0710628	0.561345	0.126594	ORTHO004187	ORTHO004187	3873	3873	3873	B	A
AT1G49710/AT3G19280	AT1G49710	AT3G19280	alpha	2	2	yes	no	NA	0.129164	0.713714	0.180975	ORTHO003366	ORTHO003366	545	545	545	B	A
AT1G49730/AT3G19300	AT1G49730	AT3G19300	alpha	3	3	no	no	NA	0.195071	0.738541	0.26413	ORTHO003821	ORTHO003821	973	973	973	?	?
AT1G49740/AT3G19310	AT1G49740	AT3G19310	alpha	3	3	no	no	NA	0.189542	0.764145	0.248045	ORTHO001889	ORTHO001889	3457	3457	3457	B	A
AT1G49760/AT3G19350	AT1G49760	AT3G19350	alpha	3	3	yes	no	NA	NA	NA	NA	ORTHO000407	NA	1455	NA	1455	B	A
AT1G49780/AT3G19380	AT1G49780	AT3G19380	alpha	2	2	no	no	NA	0.121867	0.718259	0.16967	ORTHO003988	ORTHO003988	1400	1400	1400	B	A
AT1G49890/AT3G19570	AT1G49890	AT3G19570	alpha	2	2	no	no	NA	0.109014	0.55766	0.195484	ORTHO001397	ORTHO001397	5	5	5	B	A
AT1G50060/AT3G19690	AT1G50060	AT3G19690	alpha	3	3	no	no	NA	0.485187	2.33998	0.207347	NA	NA	NA	NA	NA	?	?
AT1G50090/AT3G19710	AT1G50090	AT3G19710	alpha	2	2	no	no	NA	0.285486	1.15499	0.247177	NA	NA	NA	NA	NA	?	?
AT1G50140/AT3G19740	AT1G50140	AT3G19740	alpha	2	2	no	no	NA	0.130129	0.600007	0.216879	ORTHO004204	ORTHO004204	2190	2190	2190	?	?
AT1G50150/AT3G19750	AT1G50150	AT3G19750	alpha	NA	NA	no	no	NA	NA	NA	NA	NA	NA	NA	NA	NA	?	?
AT1G50260/AT3G19830	AT1G50260	AT3G19830	alpha	2	2	no	no	NA	0.134759	0.56673	0.237784	ORTHO004238	ORTHO004238	1142	1142	1142	?	?
AT1G50280/AT3G19850	AT1G50280	AT3G19850	alpha	2	2	no	no	NA	0.237796	0.730824	0.325381	ORTHO004200	ORTHO004200	1584	1584	1584	B	A
AT1G50310/AT3G19940	AT1G50310	AT3G19940	alpha	1	0	no	no	NA	0.0895848	1.0501	0.0853104	NA	NA	NA	NA	NA	?	?
AT1G50370/AT3G19980	AT1G50370	AT3G19980	alpha	2	2	yes	yes	NA	0.00426238	0.470457	0.00906009	ORTHO002705	ORTHO002705	1156	1156	1156	B	A
AT1G50410/AT3G20010	AT1G50410	AT3G20010	alpha	3	3	no	no	NA	0.191847	0.573904	0.334285	ORTHO000837_1	ORTHO000837_1	2324	2324	2324	B	A
AT1G50460/AT3G20040	AT1G50460	AT3G20040	alpha	3	3	yes	yes	NA	0.11961	0.686024	0.174352	NA	NA	NA	NA	NA	B	A
AT1G50520/AT3G20130	AT1G50520	AT3G20130	alpha	2	2	no	no	NA	0.279269	1.08276	0.257924	NA	NA	NA	NA	NA	?	?
AT1G50610/AT3G20190	AT1G50610	AT3G20190	alpha	3	2	no	no	NA	0.168965	1.05436	0.160254	ORTHO000424	ORTHO000424	759	759	759	?	?
AT1G50620/AT3G20280	AT1G50620	AT3G20280	alpha	2	2	no	no	NA	0.466677	0.735607	0.63441	ORTHO004841	NA	2143	NA	2143	?	?
AT1G50630/AT3G20300	AT1G50630	AT3G20300	alpha	3	3	yes	yes	NA	0.132263	0.95107	0.139068	ORTHO002691	ORTHO002691	1374	1374	1374	B	A
AT1G50640/AT3G20310	AT1G50640	AT3G20310	alpha	2	2	yes	yes	NA	0.166002	0.606911	0.27352	ORTHO002050	ORTHO002050	1776	1776	1776	B	A
AT1G50660/AT3G20350	AT1G50660	AT3G20350	alpha	3	3	yes	no	NA	0.16226	0.605535	0.267962	ORTHO001303	ORTHO001303	403	403	403	?	?
AT1G50840/AT3G20540	AT1G50840	AT3G20540	alpha	2	2	no	no	NA	0.146939	0.674694	0.217786	ORTHO002690	ORTHO002690	1446	1446	1446	?	?
AT1G50925/AT3G20558	AT1G50925	AT3G20558	alpha	NA	NA	no	no	NA	NA	NA	NA	NA	NA	NA	NA	NA	?	?
AT1G50930/AT3G20558	AT1G50930	AT3G20558	alpha	NA	NA	no	no	NA	NA	NA	NA	NA	NA	NA	NA	NA	?	?
AT1G51060/AT3G20670	AT1G51060	AT3G20670	alpha	2	3	yes	yes	NA	0.0451918	0.474207	0.0952996	ORTHO001324	ORTHO001324	1524	1524	1524	?	?
AT1G51130/AT3G20760	AT1G51130	AT3G20760	alpha	1	1	no	no	NA	0.211158	0.791891	0.26665	ORTHO002628	NA	1797	NA	1797	?	?
AT1G51190/AT3G20840	AT1G51190	AT3G20840	alpha	2	2	no	no	NA	0.128258	0.93383	0.137346	NA	NA	NA	NA	NA	?	?
AT1G51220/AT3G20880	AT1G51220	AT3G20880	alpha	2	0	no	no	NA	0.160445	0.730263	0.219709	NA	NA	NA	NA	NA	?	?
AT1G51390/AT3G20970	AT1G51390	AT3G20970	alpha	2	2	no	yes	NA	0.151741	0.750601	0.202159	ORTHO007008	ORTHO007008	3113	3113	3113	?	?
AT1G51400/AT3G21055	AT1G51400	AT3G21055	alpha	3	3	no	no	NA	0.168951	0.876167	0.19283	NA	NA	NA	NA	NA	?	?
AT1G51460/AT3G21090	AT1G51460	AT3G21090	alpha	0	0	no	no	NA	0.288629	2.00969	0.143619	NA	NA	NA	NA	NA	?	?
AT1G51560/AT3G21140	AT1G51560	AT3G21140	alpha	2	2	no	no	NA	0.13386	0.61507	0.217634	ORTHO003639	ORTHO003639	755	755	755	B	A
AT1G51590/AT3G21160	AT1G51590	AT3G21160	alpha	2	2	yes	yes	NA	0.0951134	0.557533	0.170597	ORTHO002073	ORTHO002073	756	756	756	?	?
AT1G51600/AT3G21175	AT1G51600	AT3G21175	alpha	2	3	yes	no	NA	0.129446	0.587648	0.220279	NA	NA	NA	NA	NA	B	A
AT1G51630/AT3G21190	AT1G51630	AT3G21190	alpha	3	3	yes	yes	NA	0.0862775	0.704541	0.122459	ORTHO002585	ORTHO002585	268	268	268	?	?
AT1G51650/AT3G21213	AT1G51650	AT3G21213	alpha	NA	NA	yes	no	NA	NA	NA	NA	ORTHO005497	NA	2106	NA	2106	?	?
AT1G51660/AT3G21220	AT1G51660	AT3G21220	alpha	2	2	no	yes	NA	0.113883	0.753653	0.151108	ORTHO003499	ORTHO003499	1605	1605	1605	?	?
AT1G51680/AT3G21240	AT1G51680	AT3G21240	alpha	2	2	yes	yes	NA	0.114415	0.851931	0.134301	ORTHO000377_3	ORTHO000377_3	2945	2945	2945	?	?
AT1G51710/AT3G21280	AT1G51710	AT3G21280	alpha	3	3	yes	no	NA	0.0907626	0.462957	0.19605	ORTHO004434	ORTHO004434	2148	2148	2148	?	?
AT1G51770/AT3G21310	AT1G51770	AT3G21310	alpha	3	3	no	no	NA	0.149019	0.533862	0.279133	ORTHO001053	ORTHO001053	2692	2692	2692	?	?
AT1G51950/AT3G16500	AT1G51950	AT3G16500	alpha	3	3	no	no	NA	0.197007	0.683765	0.288121	NA	ORTHO002671	NA	1050	1050	?	?
AT1G51980/AT3G16480	AT1G51980	AT3G16480	alpha	3	3	yes	yes	NA	0.105586	0.662206	0.159447	ORTHO001079	ORTHO001079	505	505	505	?	?
AT1G52030/AT3G21380	AT1G52030	AT3G21380	alpha	0	0	no	no	NA	0.443872	0.830563	0.534423	NA	NA	NA	NA	NA	?	?
AT1G52160/AT3G16260	AT1G52160	AT3G16260	alpha	2	2	no	no	NA	0.171552	0.714882	0.239972	ORTHO003820	ORTHO003820	3139	3139	3139	?	?
AT1G52195/AT3G16175	AT1G52195	AT3G16175	alpha	NA	NA	no	no	NA	NA	NA	NA	NA	NA	NA	NA	NA	?	?
AT1G52230/AT3G16140	AT1G52230	AT3G16140	alpha	2	2	no	no	NA	0.0429256	0.532875	0.0805548	ORTHO003446	ORTHO003446	445	445	445	?	?
AT1G52240/AT3G16130	AT1G52240	AT3G16130	alpha	1	1	no	no	NA	0.238524	0.851726	0.280048	ORTHO000511	ORTHO000511	11	11	11	?	?
AT1G52260/AT3G16110	AT1G52260	AT3G16110	alpha	2	2	no	yes	NA	0.133939	0.820506	0.16324	ORTHO005549	ORTHO005549	2433	2433	2433	?	?
AT1G52280/AT3G16100	AT1G52280	AT3G16100	alpha	2	2	yes	yes	NA	0.0275406	0.621637	0.0443034	ORTHO003884	ORTHO003884	2500	2500	2500	?	?
AT1G52300/AT3G16080	AT1G52300	AT3G16080	alpha	2	2	yes	yes	NA	0.0345928	0.585369	0.0590957	ORTHO001530	ORTHO001530	2369	2369	2369	?	?
AT1G52360/AT3G15980	AT1G52360	AT3G15980	alpha	2	2	yes	yes	NA	0.0552844	0.448044	0.123391	ORTHO001028	ORTHO001028	455	455	455	?	?
AT1G52380/AT3G15970	AT1G52380	AT3G15970	alpha	2	2	yes	no	NA	0.29143	0.831296	0.350573	ORTHO004051	ORTHO004051	1568	1568	1568	?	?
AT1G52410/AT3G15960	AT1G52410	AT3G15960	alpha	2	2	no	no	NA	0.49034	0.834124	0.58785	NA	NA	NA	NA	NA	?	?
AT1G52420/AT3G15940	AT1G52420	AT3G15940	alpha	2	2	yes	yes	NA	0.132205	0.645921	0.204677	NA	NA	NA	NA	NA	?	?
AT1G52540/AT3G15890	AT1G52540	AT3G15890	alpha	2	3	yes	yes	NA	0.137172	0.726212	0.188887	ORTHO003652	ORTHO003652	1045	1045	1045	?	?
AT1G52600/AT3G15710	AT1G52600	AT3G15710	alpha	2	2	yes	yes	NA	0.0768488	0.741992	0.103571	ORTHO003266	NA	4061	NA	4061	?	?
AT1G52660/AT3G15700	AT1G52660	AT3G15700	alpha	2	3	no	no	NA	0.121559	0.958205	0.126861	NA	NA	NA	NA	NA	?	?
AT1G52690/AT3G15670	AT1G52690	AT3G15670	alpha	3	4	yes	yes	NA	0.140008	0.987188	0.141825	ORTHO005343	ORTHO005343	5732	5732	5732	?	?
AT1G52730/AT3G15610	AT1G52730	AT3G15610	alpha	2	2	yes	yes	NA	0.045574	0.60686	0.0750981	ORTHO002215	ORTHO002215	2125	2125	2125	?	?
AT1G52770/AT3G15570	AT1G52770	AT3G15570	alpha	1	1	no	no	NA	0.234162	0.919888	0.254555	ORTHO003642	ORTHO003642	765	765	765	?	?
AT1G52855/AT3G15535	AT1G52855	AT3G15535	alpha	NA	NA	no	no	NA	NA	NA	NA	ORTHO002419	NA	5095	NA	5095	?	?
AT1G52910/AT3G15480	AT1G52910	AT3G15480	alpha	3	4	yes	yes	NA	0.0994298	0.876684	0.113416	ORTHO003596	ORTHO003596	176	176	176	?	?
AT1G53030/AT3G15352	AT1G53030	AT3G15352	alpha	2	2	yes	yes	NA	0.193731	0.671408	0.288544	ORTHO003011	ORTHO003011	813	813	813	?	?
AT1G53110/AT3G15340	AT1G53110	AT3G15340	alpha	3	3	no	no	NA	0.369177	0.506971	0.728201	NA	NA	NA	NA	NA	?	?
AT1G53160/AT3G15270	AT1G53160	AT3G15270	alpha	1	1	no	no	NA	0.190014	0.55224	0.344079	ORTHO002202	ORTHO002202	3909	3909	3909	?	?
AT1G53165/AT3G15220	AT1G53165	AT3G15220	alpha	2	2	no	no	NA	0.0975997	0.583073	0.167388	ORTHO003632	ORTHO003632	901	901	901	?	?
AT1G53165/AT3G15250	AT1G53165	AT3G15250	alpha	3	4	no	no	NA	NA	NA	NA	ORTHO003632	NA	901	NA	901	?	?
AT1G53180/AT3G15115	AT1G53180	AT3G15115	alpha	3	3	yes	no	NA	0.357932	0.551941	0.648496	NA	NA	NA	NA	NA	?	?
AT1G53190/AT3G15070	AT1G53190	AT3G15070	alpha	2	2	yes	yes	NA	0.355386	0.779935	0.455661	ORTHO003700	ORTHO003700	2516	2516	2516	?	?
AT1G53230/AT3G15030	AT1G53230	AT3G15030	alpha	2	2	no	no	NA	0.176943	0.670517	0.26389	NA	ORTHO005338	NA	129	129	?	?
AT1G53240/AT3G15020	AT1G53240	AT3G15020	alpha	2	2	yes	yes	NA	0.0640062	0.700843	0.0913274	ORTHO002894	ORTHO002894	2425	2425	2425	?	?
AT1G53290/AT3G14960	AT1G53290	AT3G14960	alpha	2	2	yes	yes	NA	0.0867412	0.738782	0.117411	ORTHO004011	ORTHO004011	584	584	584	?	?
AT1G53300/AT3G14950	AT1G53300	AT3G14950	alpha	3	3	yes	no	NA	0.300289	0.757998	0.396161	ORTHO000716	ORTHO000716	423	423	423	?	?
AT1G53380/AT3G14870	AT1G53380	AT3G14870	alpha	3	3	yes	yes	NA	0.140702	0.865497	0.162568	ORTHO003228	ORTHO003228	211	211	211	?	?
AT1G53470/AT3G14810	AT1G53470	AT3G14810	alpha	3	3	yes	no	NA	0.212422	1.01017	0.210284	NA	NA	NA	NA	NA	?	?
AT1G53500/AT3G14790	AT1G53500	AT3G14790	alpha	3	3	yes	yes	NA	0.0546245	0.865542	0.0631102	ORTHO000396_2	ORTHO000396_2	1624	1624	1624	?	?
AT1G53590/AT3G14590	AT1G53590	AT3G14590	alpha	2	2	yes	no	NA	0.163732	0.677793	0.241566	ORTHO002442	ORTHO002442	1690	1690	1690	?	?
AT1G53650/AT3G14450	AT1G53650	AT3G14450	alpha	1	1	no	no	NA	0.181504	0.661434	0.27441	NA	ORTHO004497	NA	2288	2288	?	?
AT1G53700/AT3G14370	AT1G53700	AT3G14370	alpha	2	2	no	no	Low	0.155481	0.931065	0.166993	NA	NA	NA	NA	NA	?	?
AT1G53820/AT3G14320	AT1G53820	AT3G14320	alpha	1	1	no	no	NA	0.726665	0.923427	0.786921	NA	NA	NA	NA	NA	?	?
AT1G53830/AT3G14310	AT1G53830	AT3G14310	alpha	4	4	no	yes	NA	0.117445	0.832607	0.141056	NA	NA	NA	NA	NA	?	?
AT1G53840/AT3G14300	AT1G53840	AT3G14300	alpha	3	3	yes	no	NA	0.290031	0.658896	0.440176	NA	NA	NA	NA	NA	?	?
AT1G53850/AT3G14290	AT1G53850	AT3G14290	alpha	2	2	yes	yes	NA	0.010247	0.728451	0.0140669	ORTHO004116	ORTHO004116	2365	2365	2365	?	?
AT1G53910/AT3G14230	AT1G53910	AT3G14230	alpha	2	2	yes	yes	NA	0.211888	0.899133	0.235658	ORTHO001642	ORTHO001642	246	246	246	?	?
AT1G53920/AT3G14225	AT1G53920	AT3G14225	alpha	3	3	yes	no	NA	0.492121	2.93274	0.167802	NA	NA	NA	NA	NA	?	?
AT1G54000/AT3G14210	AT1G54000	AT3G14210	alpha	3	3	yes	no	NA	0.23042	1.12645	0.204554	NA	NA	NA	NA	NA	?	?
AT1G54060/AT3G14180	AT1G54060	AT3G14180	alpha	2	2	yes	yes	NA	0.43845	1.60332	0.273463	NA	ORTHO007183	NA	1193	1193	?	?
AT1G54070/AT3G14185	AT1G54070	AT3G14185	alpha	2	2	no	no	NA	NA	NA	NA	ORTHO005115	NA	1220	NA	1220	?	?
AT1G54080/AT3G14100	AT1G54080	AT3G14100	alpha	2	2	yes	yes	NA	0.0915501	0.494585	0.185105	ORTHO000653_1	ORTHO000653_1	525	525	525	?	?
AT1G54090/AT3G14090	AT1G54090	AT3G14090	alpha	2	2	yes	yes	NA	0.14245	0.769567	0.185104	ORTHO002700	ORTHO002700	150	150	150	?	?
AT1G54115/AT3G14070	AT1G54115	AT3G14070	alpha	3	3	yes	no	NA	0.114183	0.662591	0.172328	ORTHO003354	ORTHO003354	904	904	904	?	?
AT1G54120/AT3G14060	AT1G54120	AT3G14060	alpha	3	3	yes	no	NA	0.217538	0.987125	0.220375	NA	NA	NA	NA	NA	?	?
AT1G54130/AT3G14050	AT1G54130	AT3G14050	alpha	2	2	yes	yes	NA	0.0850462	0.767992	0.110738	ORTHO002284	ORTHO002284	703	703	703	?	?
AT1G54160/AT3G14020	AT1G54160	AT3G14020	alpha	2	2	no	no	NA	0.32044	0.751994	0.426121	NA	NA	NA	NA	NA	?	?
AT1G54170/AT3G14010	AT1G54170	AT3G14010	alpha	2	2	yes	yes	NA	0.331173	0.666367	0.496983	ORTHO003353	ORTHO003353	219	219	219	?	?
AT1G54180/AT3G14000	AT1G54180	AT3G14000	alpha	2	2	no	no	NA	0.114067	0.578711	0.197106	ORTHO001532	ORTHO001532	439	439	439	?	?
AT1G54210/AT3G13970	AT1G54210	AT3G13970	alpha	2	3	yes	no	NA	0.0335385	0.656419	0.0510931	NA	NA	NA	NA	NA	?	?
AT1G54270/AT3G13920	AT1G54270	AT3G13920	alpha	2	2	yes	yes	NA	0.0625305	0.70794	0.0883273	ORTHO000283_1	ORTHO000283_1	493	493	493	?	?
AT1G54280/AT3G13900	AT1G54280	AT3G13900	alpha	2	2	no	no	NA	0.0615934	0.71932	0.0856274	NA	NA	NA	NA	NA	?	?
AT1G54830/AT1G08970	AT1G54830	AT1G08970	alpha	3	3	yes	yes	NA	0.0711831	0.974462	0.0730486	NA	NA	NA	NA	NA	?	?
AT1G55140/AT3G13740	AT1G55140	AT3G13740	alpha	2	2	no	no	NA	0.141671	0.614468	0.230559	ORTHO006987	ORTHO006987	6417	6417	6417	?	?
AT1G55190/AT3G13720	AT1G55190	AT3G13720	alpha	2	2	yes	yes	NA	0.189466	1.02112	0.185548	ORTHO004845	ORTHO004845	4654	4654	4654	?	?
AT1G55205/AT3G13674	AT1G55205	AT3G13674	alpha	2	2	no	no	NA	0.216939	0.880752	0.246311	NA	NA	NA	NA	NA	?	?
AT1G55210/AT3G13662	AT1G55210	AT3G13662	alpha	1	1	yes	no	NA	0.225502	0.775708	0.290705	NA	NA	NA	NA	NA	?	?
AT1G55310/AT3G13570	AT1G55310	AT3G13570	alpha	2	3	yes	no	NA	0.14596	0.575886	0.253452	NA	ORTHO002970	NA	5521	5521	B	A
AT1G55360/AT3G13510	AT1G55360	AT3G13510	alpha	3	3	yes	no	NA	0.0631504	0.67114	0.0940942	ORTHO000939	ORTHO000939	390	390	390	?	?
AT1G55365/AT3G13500	AT1G55365	AT3G13500	alpha	2	2	no	no	NA	0.426042	0.801569	0.53151	NA	NA	NA	NA	NA	?	?
AT1G55475/AT3G13480	AT1G55475	AT3G13480	alpha	2	2	no	no	NA	0.317575	0.461469	0.688181	NA	NA	NA	NA	NA	?	?
AT1G55500/AT3G13460	AT1G55500	AT3G13460	alpha	2	2	yes	yes	NA	0.15471	0.577176	0.268047	ORTHO001353	ORTHO001353	1072	1072	1072	?	?
AT1G55510/AT3G13450	AT1G55510	AT3G13450	alpha	2	2	no	no	NA	0.058873	0.635792	0.0925978	ORTHO007061	ORTHO007061	3660	3660	3660	?	?
AT1G55520/AT3G13445	AT1G55520	AT3G13445	alpha	2	2	yes	yes	NA	0.0423983	1.0923	0.0388156	ORTHO002563	NA	1346	NA	1346	B	A
AT1G55530/AT3G13430	AT1G55530	AT3G13430	alpha	2	2	yes	yes	NA	0.298434	0.986303	0.302578	ORTHO003786	NA	1250	NA	1250	B	A
AT1G55560/AT3G13400	AT1G55560	AT3G13400	alpha	1	1	no	no	NA	0.0665091	0.758203	0.0877193	NA	NA	NA	NA	NA	?	?
AT1G55680/AT3G13340	AT1G55680	AT3G13340	alpha	2	2	yes	yes	NA	0.054941	0.808207	0.0679788	ORTHO000355_3	ORTHO000355_3	2506	2506	2506	?	?
AT1G55820/AT3G13222	AT1G55820	AT3G13222	alpha	2	2	no	no	NA	0.330308	0.559775	0.590073	NA	NA	NA	NA	NA	?	?
AT1G55890/AT3G13160	AT1G55890	AT3G13160	alpha	2	2	no	no	NA	0.210336	0.803675	0.261718	ORTHO002092	ORTHO002092	8771	8771	8771	?	?
AT1G55920/AT3G13110	AT1G55920	AT3G13110	alpha	2	2	yes	yes	NA	0.167169	0.878912	0.1902	NA	NA	NA	NA	NA	B	A
AT1G55930/AT3G13070	AT1G55930	AT3G13070	alpha	3	2	no	no	NA	0.12608	0.668859	0.1885	ORTHO004677	ORTHO004677	3804	3804	3804	?	?
AT1G55960/AT3G13062	AT1G55960	AT3G13062	alpha	2	2	yes	no	NA	0.185005	0.576011	0.321183	ORTHO005977	ORTHO005977	1914	1914	1914	?	?
AT1G56010/AT3G12975	AT1G56010	AT3G12975	alpha	NA	NA	no	no	NA	NA	NA	NA	ORTHO005831	NA	1962	NA	1962	B	?
AT1G56020/AT3G12970	AT1G56020	AT3G12970	alpha	2	2	no	no	NA	0.239789	1.01599	0.236016	ORTHO003451	NA	304	NA	304	?	?
AT1G56045/AT3G12965	AT1G56045	AT3G12965	alpha	2	2	yes	no	NA	NA	NA	NA	NA	NA	NA	NA	NA	?	?
AT1G56100/AT3G12880	AT1G56100	AT3G12880	alpha	1	0	no	no	NA	1.00923	1.59752	0.631747	NA	NA	NA	NA	NA	?	?
AT1G56110/AT3G12860	AT1G56110	AT3G12860	alpha	2	3	no	no	NA	0.0799304	1.02573	0.0779254	ORTHO002803	ORTHO002803	646	646	646	?	?
AT1G56190/AT3G12780	AT1G56190	AT3G12780	alpha	3	3	yes	yes	NA	0.0586483	0.500974	0.117068	ORTHO000955_1	ORTHO000955_1	668	668	668	?	?
AT1G56250/AT1G09155	AT1G56250	AT1G09155	alpha	4	4	no	no	NA	0.191951	0.993285	0.193249	NA	NA	NA	NA	NA	?	?
AT1G56330/AT1G09180	AT1G56330	AT1G09180	alpha	3	3	yes	no	NA	0.0424831	0.736735	0.057664	NA	NA	NA	NA	NA	?	?
AT1G56580/AT1G09310	AT1G56580	AT1G09310	alpha	3	3	no	no	NA	0.145234	0.805286	0.180351	ORTHO001852	ORTHO001852	3388	3388	3388	?	?
AT1G56600/AT1G09350	AT1G56600	AT1G09350	alpha	3	3	no	no	NA	0.0865013	0.872814	0.0991062	ORTHO000514_1	ORTHO000514_1	2914	2914	2914	?	?
AT1G56720/AT1G09440	AT1G56720	AT1G09440	alpha	3	3	no	no	NA	0.119596	0.889419	0.134465	NA	NA	NA	NA	NA	?	?
AT1G57560/AT1G09540	AT1G57560	AT1G09540	alpha	2	3	yes	no	NA	0.20906	0.903733	0.23133	NA	ORTHO001503	NA	984	984	?	?
AT1G57590/AT1G09550	AT1G57590	AT1G09550	alpha	1	1	no	no	NA	0.256483	0.851672	0.301153	ORTHO000578	ORTHO000578	963	963	963	?	?
AT1G57700/AT1G09600	AT1G57700	AT1G09600	alpha	3	3	no	no	NA	0.221977	0.810801	0.273775	NA	NA	NA	NA	NA	?	?
AT1G57990/AT1G09860	AT1G57990	AT1G09860	alpha	3	3	yes	no	NA	0.239897	0.933654	0.256944	NA	NA	NA	NA	NA	?	?
AT1G58080/AT1G09795	AT1G58080	AT1G09795	alpha	2	3	yes	yes	No	0.107908	0.659477	0.163626	ORTHO003625	ORTHO003625	2055	2055	2055	B	A
AT1G58210/AT1G09720	AT1G58210	AT1G09720	alpha	3	3	no	no	NA	NA	NA	NA	ORTHO000609	ORTHO000609	151	151	151	?	?
AT1G58220/AT1G09710	AT1G58220	AT1G09710	alpha	3	3	no	no	NA	0.388871	0.569777	0.682496	NA	ORTHO003615	NA	2061	2061	?	?
AT1G58360/AT1G10010	AT1G58360	AT1G10010	alpha	1	1	no	no	NA	0.149768	0.977603	0.153199	NA	NA	NA	NA	NA	?	?
AT1G59580/AT1G10210	AT1G59580	AT1G10210	alpha	3	3	yes	no	NA	0.0513486	0.731363	0.0702094	ORTHO001441	ORTHO001441	3261	3261	3261	?	?
AT1G59590/AT1G10220	AT1G59590	AT1G10220	alpha	3	3	no	no	NA	0.23739	1.01469	0.233952	ORTHO004659	NA	3990	NA	3990	?	?
AT1G60010/AT1G10530	AT1G60010	AT1G10530	alpha	3	3	yes	no	NA	0.170345	1.10319	0.154411	ORTHO002778	ORTHO002778	273	273	273	B	A
AT1G60030/AT1G10540	AT1G60030	AT1G10540	alpha	3	3	no	no	NA	0.133299	0.674589	0.1976	NA	NA	NA	NA	NA	?	?
AT1G60190/AT1G10560	AT1G60190	AT1G10560	alpha	3	3	no	no	NA	0.229186	0.886915	0.258408	ORTHO001736	ORTHO001736	1577	1577	1577	?	?
AT1G60750/AT1G10810	AT1G60750	AT1G10810	alpha	3	4	no	no	NA	0.118107	0.967636	0.122057	ORTHO000759	ORTHO000759	9096	9096	9096	?	?
AT1G60780/AT1G10730	AT1G60780	AT1G10730	alpha	3	3	yes	no	NA	0.0423673	0.581484	0.0728605	ORTHO001945	ORTHO001945	413	413	413	B	A
AT1G60960/AT1G10970	AT1G60960	AT1G10970	alpha	3	3	no	no	NA	0.100469	0.765546	0.131238	ORTHO004234	ORTHO004234	2489	2489	2489	B	A
AT1G61080/AT1G11070	AT1G61080	AT1G11070	alpha	1	1	no	no	NA	0.326397	0.680217	0.479843	NA	NA	NA	NA	NA	?	?
AT1G61150/AT1G11110	AT1G61150	AT1G11110	alpha	3	3	yes	no	NA	0.305007	0.565392	0.539461	ORTHO006460	NA	753	NA	753	?	?
AT1G61240/AT1G11170	AT1G61240	AT1G11170	alpha	2	3	no	no	NA	0.129711	0.734206	0.176668	ORTHO002531	ORTHO002531	351	351	351	?	?
AT1G61250/AT1G11180	AT1G61250	AT1G11180	alpha	3	3	yes	no	NA	0.0817248	0.520447	0.157028	ORTHO002207	ORTHO002207	647	647	647	B	A
AT1G61290/AT1G11250	AT1G61290	AT1G11250	alpha	3	3	no	no	NA	0.0514277	1.62203	0.0317058	ORTHO004018	ORTHO004018	858	858	858	?	?
AT1G61730/AT1G11510	AT1G61730	AT1G11510	alpha	1	1	yes	no	NA	0.533427	1.24943	0.426934	NA	NA	NA	NA	NA	?	?
AT1G61740/AT1G11540	AT1G61740	AT1G11540	alpha	3	3	no	no	NA	0.221835	0.626702	0.353972	ORTHO004520	NA	3690	NA	3690	?	?
AT1G61790/AT1G11560	AT1G61790	AT1G11560	alpha	1	1	yes	no	NA	0.220705	0.999009	0.220924	ORTHO007148	NA	3427	NA	3427	?	?
AT1G61890/AT1G11670	AT1G61890	AT1G11670	alpha	3	3	yes	yes	NA	0.102395	0.878853	0.11651	ORTHO000311	ORTHO000311	6855	6855	6855	?	?
AT1G62330/AT1G11990	AT1G62330	AT1G11990	alpha	3	3	no	no	NA	0.144417	0.784862	0.184003	NA	NA	NA	NA	NA	?	?
AT1G62380/AT1G12010	AT1G62380	AT1G12010	alpha	3	3	yes	no	NA	0.0777971	0.876203	0.0887889	NA	NA	NA	NA	NA	?	?
AT1G62660/AT1G12240	AT1G62660	AT1G12240	alpha	3	3	yes	yes	NA	0.135585	0.782806	0.173204	ORTHO000748	ORTHO000748	3561	3561	3561	?	?
AT1G62740/AT1G12270	AT1G62740	AT1G12270	alpha	2	3	yes	no	NA	0.100951	0.79655	0.126736	ORTHO002306	ORTHO002306	547	547	547	?	?
AT1G62840/AT1G12320	AT1G62840	AT1G12320	alpha	3	3	no	no	NA	0.175402	0.766728	0.228767	NA	NA	NA	NA	NA	?	?
AT1G62880/AT1G12340	AT1G62880	AT1G12340	alpha	3	3	yes	no	NA	0.167446	0.901566	0.185728	NA	ORTHO004884	NA	3074	3074	?	?
AT1G63090/AT1G12710	AT1G63090	AT1G12710	alpha	3	3	yes	no	NA	0.139583	0.592353	0.235641	NA	ORTHO001471	NA	438	438	?	?
AT1G63110/AT1G12730	AT1G63110	AT1G12730	alpha	3	3	yes	no	NA	0.15288	0.498763	0.306519	ORTHO007077	ORTHO007077	6169	6169	6169	?	?
AT1G63180/AT1G12780	AT1G63180	AT1G12780	alpha	3	4	no	no	NA	0.0548889	0.587508	0.0934267	ORTHO000565_2	ORTHO000565_2	3685	3685	3685	B	A
AT1G63300/AT5G41140	AT1G63300	AT5G41140	alpha	2	3	no	no	NA	0.175802	0.752945	0.233486	ORTHO000997	ORTHO000997	687	687	687	?	?
AT1G63450/AT5G41250	AT1G63450	AT5G41250	alpha	1	1	no	no	NA	0.240779	0.896099	0.268697	NA	NA	NA	NA	NA	?	?
AT1G63500/AT5G41260	AT1G63500	AT5G41260	alpha	3	3	yes	yes	NA	0.0563125	0.555025	0.101459	NA	NA	NA	NA	NA	?	?
AT1G63600/AT5G41300	AT1G63600	AT5G41300	alpha	3	3	no	no	NA	0.472945	1.04184	0.453952	NA	NA	NA	NA	NA	?	?
AT1G63640/AT5G41310	AT1G63640	AT5G41310	alpha	1	1	no	no	NA	0.155442	0.669096	0.232316	NA	NA	NA	NA	NA	?	?
AT1G63800/AT5G41340	AT1G63800	AT5G41340	alpha	2	2	no	yes	NA	0.0534668	0.799164	0.0669035	ORTHO002731	NA	2322	NA	2322	?	?
AT1G63820/AT5G41380	AT1G63820	AT5G41380	alpha	3	3	no	no	NA	0.276707	0.687324	0.402587	NA	NA	NA	NA	NA	?	?
AT1G63830/AT5G41390	AT1G63830	AT5G41390	alpha	3	3	yes	no	NA	0.0924087	0.599222	0.154215	ORTHO002259	ORTHO002259	1124	1124	1124	?	?
AT1G63840/AT5G41400	AT1G63840	AT5G41400	alpha	3	3	yes	yes	NA	0.19427	0.781681	0.248528	NA	NA	NA	NA	NA	?	?
AT1G64000/AT5G41570	AT1G64000	AT5G41570	alpha	0	0	no	no	NA	0.178826	0.5557	0.321803	ORTHO003064	ORTHO003064	4234	4234	4234	?	?
AT1G64090/AT5G41600	AT1G64090	AT5G41600	alpha	3	3	yes	yes	NA	0.120295	0.635783	0.189207	ORTHO000649	NA	1154	NA	1154	?	?
AT1G64180/AT5G41620	AT1G64180	AT5G41620	alpha	2	2	no	no	NA	0.235777	0.63603	0.370701	ORTHO001528	ORTHO001528	891	891	891	?	?
AT1G64185/AT5G41650	AT1G64185	AT5G41650	alpha	2	2	no	no	NA	0.113192	0.616043	0.183741	ORTHO004525	ORTHO004525	8558	8558	8558	?	?
AT1G64190/AT5G41670	AT1G64190	AT5G41670	alpha	2	2	yes	yes	NA	0.0408545	0.570144	0.0716565	ORTHO000923_1	ORTHO000923_1	3984	3984	3984	?	?
AT1G64230/AT5G41700	AT1G64230	AT5G41700	alpha	2	2	yes	yes	NA	0.0306165	0.544453	0.0562335	NA	NA	NA	NA	NA	?	?
AT1G64240/AT5G41710	AT1G64240	AT5G41710	alpha	NA	NA	no	no	NA	NA	NA	NA	NA	NA	NA	NA	NA	?	?
AT1G64290/AT5G41720	AT1G64290	AT5G41720	alpha	2	2	no	no	NA	0.711425	0.564018	1.26135	NA	NA	NA	NA	NA	?	?
AT1G64300/AT5G41730	AT1G64300	AT5G41730	alpha	3	4	no	no	NA	0.0884365	0.669241	0.132145	ORTHO001312	ORTHO001312	596	596	596	?	?
AT1G64320/AT5G41780	AT1G64320	AT5G41780	alpha	2	2	no	no	NA	0.388782	0.988668	0.393238	NA	NA	NA	NA	NA	?	?
AT1G64330/AT5G41790	AT1G64330	AT5G41790	alpha	3	3	no	no	NA	0.246497	0.330961	0.744791	NA	NA	NA	NA	NA	?	?
AT1G64490/AT5G42060	AT1G64490	AT5G42060	alpha	2	2	no	no	NA	0.31951	1.00065	0.319303	NA	NA	NA	NA	NA	?	?
AT1G64520/AT5G42040	AT1G64520	AT5G42040	alpha	3	3	yes	no	NA	0.134068	0.76446	0.175376	ORTHO004529	ORTHO004529	1875	1875	1875	?	?
AT1G64670/AT5G41900	AT1G64670	AT5G41900	alpha	1	1	no	no	NA	0.134736	0.826441	0.163032	ORTHO002301	ORTHO002301	567	567	567	A	B
AT1G65090/AT5G36100	AT1G65090	AT5G36100	alpha	1	1	no	no	NA	0.521239	1.09605	0.47556	NA	NA	NA	NA	NA	?	?
AT1G65290/AT5G36280	AT1G65290	AT5G36280	alpha	3	1	yes	no	NA	0.341396	0.411457	0.829725	ORTHO003769	NA	5768	NA	5768	?	?
AT1G65690/AT5G36970	AT1G65690	AT5G36970	alpha	3	3	no	no	NA	0.162337	0.898277	0.180721	ORTHO003607	ORTHO003607	2363	2363	2363	?	?
AT1G65710/AT5G37010	AT1G65710	AT5G37010	alpha	3	2	no	no	NA	0.330694	0.822321	0.402147	ORTHO003069	ORTHO003069	1267	1267	1267	?	?
AT1G65780/AT5G37150	AT1G65780	AT5G37150	alpha	0	0	no	no	NA	0.560895	1.3375	0.419362	NA	NA	NA	NA	NA	?	?
AT1G66160/AT5G37490	AT1G66160	AT5G37490	alpha	3	3	no	no	NA	0.308128	0.983255	0.313376	ORTHO000880	ORTHO000880	991	991	991	?	?
AT1G66260/AT5G37720	AT1G66260	AT5G37720	alpha	2	2	yes	yes	NA	0.157189	0.617059	0.254738	ORTHO005523	ORTHO005523	1201	1201	1201	?	?
AT1G66400/AT5G37770	AT1G66400	AT5G37770	alpha	2	2	yes	yes	NA	0.148996	0.830668	0.179369	ORTHO005122	ORTHO005122	5523	5523	5523	?	?
AT1G66470/AT5G37800	AT1G66470	AT5G37800	alpha	3	3	no	no	NA	0.172333	0.61522	0.280117	ORTHO004589	ORTHO004589	1423	1423	1423	?	?
AT1G66480/AT5G37840	AT1G66480	AT5G37840	alpha	3	3	no	no	NA	0.19693	0.790741	0.249045	NA	ORTHO002547	NA	422	422	?	?
AT1G66740/AT5G38110	AT1G66740	AT5G38110	alpha	2	2	yes	yes	NA	0.107261	0.952706	0.112585	ORTHO003318	ORTHO003318	695	695	695	?	?
AT1G66840/AT5G38150	AT1G66840	AT5G38150	alpha	2	2	no	no	NA	0.31658	0.890818	0.355382	ORTHO006553	ORTHO006553	3083	3083	3083	?	?
AT1G66850/AT5G38195	AT1G66850	AT5G38195	alpha	0	0	no	no	NA	0.448378	1.02248	0.43852	NA	NA	NA	NA	NA	?	?
AT1G66880/AT5G38210	AT1G66880	AT5G38210	alpha	3	3	no	no	NA	0.362646	0.489738	0.740489	NA	NA	NA	NA	NA	?	?
AT1G66900/AT5G38220	AT1G66900	AT5G38220	alpha	2	2	yes	yes	NA	0.103901	0.537599	0.193269	NA	ORTHO007940	NA	2517	2517	?	?
AT1G66920/AT5G38240	AT1G66920	AT5G38240	alpha	2	2	no	no	NA	0.363358	1.05681	0.343826	NA	NA	NA	NA	NA	?	?
AT1G67035/AT5G38300	AT1G67035	AT5G38300	alpha	3	2	no	no	NA	0.246677	0.790309	0.312128	NA	NA	NA	NA	NA	A	B
AT1G67050/AT5G38320	AT1G67050	AT5G38320	alpha	1	1	no	no	NA	0.426339	0.961656	0.443338	NA	NA	NA	NA	NA	?	?
AT1G67090/AT5G38430	AT1G67090	AT5G38430	alpha	1	1	no	no	NA	0.0395642	0.364006	0.108691	ORTHO000902	ORTHO000902	6690	6690	6690	?	?
AT1G67110/AT5G38450	AT1G67110	AT5G38450	alpha	2	2	no	no	NA	0.124759	1.46778	0.084998	ORTHO003641	ORTHO003641	2400	2400	2400	?	?
AT1G67210/AT5G38600	AT1G67210	AT5G38600	alpha	2	2	no	no	NA	0.252505	0.4719	0.535081	ORTHO006197	ORTHO006197	2863	2863	2863	?	?
AT1G67250/AT5G38650	AT1G67250	AT5G38650	alpha	1	1	yes	no	NA	0.08781	0.869026	0.101044	ORTHO003943	ORTHO003943	4212	4212	4212	?	?
AT1G67730/AT1G24470	AT1G67730	AT1G24470	alpha	1	1	yes	no	NA	0.482068	1.6159	0.298329	ORTHO004785	NA	399	NA	399	A	B
AT1G67910/AT1G24583	AT1G67910	AT1G24583	alpha	NA	NA	no	no	NA	NA	NA	NA	NA	NA	NA	NA	NA	?	?
AT1G67920/AT1G24600	AT1G67920	AT1G24600	alpha	3	3	no	no	NA	0.184153	1.16375	0.158242	NA	NA	NA	NA	NA	?	?
AT1G68130/AT1G25250	AT1G68130	AT1G25250	alpha	2	3	no	no	NA	0.280463	0.933457	0.300456	ORTHO001123	NA	607	NA	607	?	?
AT1G68330/AT1G25365	AT1G68330	AT1G25365	alpha	NA	NA	no	no	NA	NA	NA	NA	NA	NA	NA	NA	NA	?	?
AT1G68440/AT1G25400	AT1G68440	AT1G25400	alpha	3	3	yes	yes	NA	0.290452	0.939828	0.309048	NA	NA	NA	NA	NA	A	B
AT1G68690/AT1G26150	AT1G68690	AT1G26150	alpha	3	3	no	no	NA	0.22755	0.794031	0.286576	ORTHO000411	ORTHO000411	3499	3499	3499	A	B
AT1G68710/AT1G26130	AT1G68710	AT1G26130	alpha	2	3	no	no	NA	0.0979466	0.768303	0.127484	NA	NA	NA	NA	NA	A	B
AT1G68920/AT1G26260	AT1G68920	AT1G26260	alpha	3	3	no	no	NA	0.307729	0.748033	0.411384	ORTHO003163	NA	748	NA	748	?	?
AT1G69240/AT1G26360	AT1G69240	AT1G26360	alpha	2	3	no	no	NA	0.111632	0.831129	0.134314	NA	NA	NA	NA	NA	?	?
AT1G69295/AT1G26450	AT1G69295	AT1G26450	alpha	3	3	yes	no	NA	0.279175	1.13469	0.246036	NA	NA	NA	NA	NA	?	?
AT1G69460/AT1G26690	AT1G69460	AT1G26690	alpha	2	3	yes	yes	NA	0.114293	0.778063	0.146895	ORTHO001554	ORTHO001554	1089	1089	1089	A	B
AT1G69530/AT1G26770	AT1G69530	AT1G26770	alpha	3	3	yes	no	NA	0.103121	1.083	0.0952173	ORTHO001873	NA	796	NA	796	A	B
AT1G69570/AT1G26790	AT1G69570	AT1G26790	alpha	3	3	no	no	NA	0.332303	0.655982	0.506573	NA	NA	NA	NA	NA	?	?
AT1G69750/AT1G26915	AT1G69750	AT1G26915	alpha	NA	NA	yes	no	NA	NA	NA	NA	NA	NA	NA	NA	NA	?	?
AT1G69760/AT1G26920	AT1G69760	AT1G26920	alpha	3	3	yes	yes	NA	0.243586	0.9187	0.265142	NA	NA	NA	NA	NA	?	?
AT1G69850/AT1G27040	AT1G69850	AT1G27040	alpha	3	3	yes	no	NA	0.135782	1.08237	0.125449	ORTHO001240	ORTHO001240	4560	4560	4560	?	?
AT1G70130/AT1G24155	AT1G70130	AT1G24155	alpha	NA	NA	no	no	NA	NA	NA	NA	NA	NA	NA	NA	NA	?	?
AT1G70140/AT1G24150	AT1G70140	AT1G24150	alpha	3	3	no	no	NA	0.427226	0.995477	0.429168	ORTHO001607	ORTHO001607	2755	2755	2755	?	?
AT1G70170/AT1G24140	AT1G70170	AT1G24140	alpha	3	3	no	no	NA	0.190833	1.10172	0.173214	ORTHO002719	ORTHO002719	620	620	620	A	B
AT1G70340/AT1G23790	AT1G70340	AT1G23790	alpha	3	3	no	no	NA	0.189882	0.817633	0.232234	ORTHO005551	ORTHO005551	1694	1694	1694	?	?
AT1G70410/AT1G23730	AT1G70410	AT1G23730	alpha	3	3	yes	no	NA	0.154633	0.827451	0.186879	ORTHO002839	NA	2017	NA	2017	?	?
AT1G70440/AT1G23550	AT1G70440	AT1G23550	alpha	3	3	no	no	NA	0.260492	1.31581	0.197971	NA	NA	NA	NA	NA	A	B
AT1G70460/AT1G23540	AT1G70460	AT1G23540	alpha	3	3	no	no	NA	0.228193	0.91086	0.250525	ORTHO000411	ORTHO000411	3499	3499	3499	A	B
AT1G70480/AT1G23560	AT1G70480	AT1G23560	alpha	3	3	no	no	NA	NA	NA	NA	ORTHO010354	NA	4445	NA	4445	?	?
AT1G70560/AT1G23320	AT1G70560	AT1G23320	alpha	1	1	no	no	NA	0.199338	0.862528	0.231109	NA	NA	NA	NA	NA	A	B
AT1G70710/AT1G23210	AT1G70710	AT1G23210	alpha	3	3	no	no	NA	0.092203	0.852534	0.108152	NA	NA	NA	NA	NA	A	B
AT1G70770/AT1G23170	AT1G70770	AT1G23170	alpha	3	3	yes	yes	NA	0.132161	0.721246	0.18324	ORTHO001839	ORTHO001839	562	562	562	?	?
AT1G70780/AT1G23150	AT1G70780	AT1G23150	alpha	3	3	yes	no	NA	0.108082	0.681064	0.158696	ORTHO002091	NA	5088	NA	5088	A	B
AT1G70900/AT1G23110	AT1G70900	AT1G23110	alpha	3	3	yes	no	NA	0.11723	0.838551	0.1398	ORTHO006223	ORTHO006223	3187	3187	3187	?	?
AT1G70940/AT1G23080	AT1G70940	AT1G23080	alpha	3	3	no	no	NA	0.075561	1.15732	0.0652895	NA	NA	NA	NA	NA	?	?
AT1G71040/AT1G23010	AT1G71040	AT1G23010	alpha	3	3	no	no	NA	0.131053	1.30971	0.100062	ORTHO002792	ORTHO002792	5423	5423	5423	?	?
AT1G71050/AT1G22990	AT1G71050	AT1G22990	alpha	4	4	no	no	NA	0.131353	0.905153	0.145117	ORTHO003059	ORTHO003059	3914	3914	3914	A	B
AT1G71410/AT1G22870	AT1G71410	AT1G22870	alpha	3	3	yes	no	NA	0.0953427	0.614317	0.155201	ORTHO003998	ORTHO003998	3267	3267	3267	A	B
AT1G71520/AT1G22810	AT1G71520	AT1G22810	alpha	3	3	yes	no	NA	0.279771	0.907094	0.308426	ORTHO004288	ORTHO004288	7466	7466	7466	?	?
AT1G71970/AT1G22680	AT1G71970	AT1G22680	alpha	3	3	no	no	NA	0.294557	0.670408	0.43937	NA	NA	NA	NA	NA	?	?
AT1G71980/AT1G22670	AT1G71980	AT1G22670	alpha	1	1	no	no	NA	0.301035	0.787522	0.382256	ORTHO003141	NA	1544	NA	1544	?	?
AT1G72140/AT1G22540	AT1G72140	AT1G22540	alpha	3	3	no	no	NA	0.252218	1.11192	0.226832	NA	NA	NA	NA	NA	?	?
AT1G72175/AT1G22510	AT1G72175	AT1G22510	alpha	3	3	yes	yes	NA	0.184771	0.547058	0.337754	ORTHO008008	ORTHO008008	4501	4501	4501	?	?
AT1G72200/AT1G22500	AT1G72200	AT1G22500	alpha	2	3	no	no	NA	0.269872	1.0559	0.255584	NA	NA	NA	NA	NA	A	B
AT1G72210/AT1G22490	AT1G72210	AT1G22490	alpha	2	3	no	no	NA	0.352443	1.11421	0.316315	ORTHO000742	ORTHO000742	324	324	324	?	?
AT1G72230/AT1G22480	AT1G72230	AT1G22480	alpha	3	3	yes	no	NA	0.314174	0.856372	0.366866	ORTHO002493	NA	4592	NA	4592	?	?
AT1G72430/AT1G17345	AT1G72430	AT1G17345	alpha	3	3	yes	no	NA	0.15366	0.823959	0.18649	NA	NA	NA	NA	NA	?	?
AT1G72490/AT1G17400	AT1G72490	AT1G17400	alpha	3	3	no	no	NA	0.256961	1.1152	0.230417	ORTHO002409	ORTHO002409	883	883	883	?	?
AT1G72650/AT1G17460	AT1G72650	AT1G17460	alpha	3	3	no	no	NA	0.334106	0.706966	0.472591	ORTHO005543	ORTHO005543	1549	1549	1549	A	B
AT1G72670/AT1G17480	AT1G72670	AT1G17480	alpha	3	3	no	no	NA	0.171406	0.826217	0.207459	NA	NA	NA	NA	NA	?	?
AT1G72690/AT1G17490	AT1G72690	AT1G17490	alpha	3	3	yes	no	NA	0.373111	0.867339	0.430179	ORTHO002965	NA	2127	NA	2127	?	?
AT1G72700/AT1G17500	AT1G72700	AT1G17500	alpha	2	3	yes	no	NA	0.0655216	0.713743	0.0918001	NA	NA	NA	NA	NA	A	B
AT1G72770/AT1G17545	AT1G72770	AT1G17545	alpha	1	1	yes	no	NA	0.646779	0.319794	2.02248	ORTHO000712	NA	67	NA	67	?	?
AT1G72830/AT1G17590	AT1G72830	AT1G17590	alpha	3	3	no	no	NA	0.219298	0.506594	0.432888	ORTHO001989	ORTHO001989	4485	4485	4485	?	?
AT1G72850/AT1G17610	AT1G72850	AT1G17610	alpha	3	3	no	no	NA	0.600515	1.27747	0.470081	NA	NA	NA	NA	NA	?	?
AT1G72870/AT1G17600	AT1G72870	AT1G17600	alpha	3	1	no	no	NA	1.53844	0.756541	2.03351	NA	NA	NA	NA	NA	?	?
AT1G72950/AT1G17615	AT1G72950	AT1G17615	alpha	1	1	no	no	NA	0.257482	1.12831	0.228203	NA	NA	NA	NA	NA	?	?
AT1G73010/AT1G17710	AT1G73010	AT1G17710	alpha	3	3	no	no	NA	0.134311	0.923004	0.145516	ORTHO001406	ORTHO001406	2833	2833	2833	?	?
AT1G73080/AT1G17750	AT1G73080	AT1G17750	alpha	3	3	yes	no	NA	0.226545	0.688259	0.329156	NA	NA	NA	NA	NA	A	B
AT1G73100/AT1G17770	AT1G73100	AT1G17770	alpha	1	1	no	no	NA	0.491066	1.62161	0.302826	ORTHO000785	ORTHO000785	5795	5795	5795	?	?
AT1G73200/AT1G17820	AT1G73200	AT1G17820	alpha	1	1	yes	no	NA	0.196193	0.678459	0.289174	ORTHO002989	ORTHO002989	919	919	919	?	?
AT1G73210/AT1G17830	AT1G73210	AT1G17830	alpha	3	3	no	no	NA	0.234659	0.819186	0.286454	NA	NA	NA	NA	NA	?	?
AT1G73480/AT1G18360	AT1G73480	AT1G18360	alpha	3	3	no	no	NA	0.139971	0.606483	0.230791	ORTHO003008	ORTHO003008	3084	3084	3084	?	?
AT1G73500/AT1G18350	AT1G73500	AT1G18350	alpha	3	3	yes	no	NA	0.121689	0.843337	0.144295	ORTHO002730	ORTHO002730	6344	6344	6344	?	?
AT1G73540/AT1G18300	AT1G73540	AT1G18300	alpha	2	3	yes	no	NA	0.150766	0.788194	0.19128	NA	NA	NA	NA	NA	?	?
AT1G73620/AT1G18250	AT1G73620	AT1G18250	alpha	2	3	no	no	NA	0.0849996	0.807206	0.105301	ORTHO007858	ORTHO007858	3863	3863	3863	?	?
AT1G73640/AT1G18200	AT1G73640	AT1G18200	alpha	3	3	no	no	NA	0.108412	0.69122	0.156842	NA	NA	NA	NA	NA	?	?
AT1G73655/AT1G18170	AT1G73655	AT1G18170	alpha	3	3	no	no	NA	0.313397	0.77268	0.405598	ORTHO007519	ORTHO007519	3453	3453	3453	?	?
AT1G74100/AT1G18590	AT1G74100	AT1G18590	alpha	3	3	yes	no	NA	0.178157	0.934293	0.190687	NA	NA	NA	NA	NA	?	?
AT1G74330/AT1G18670	AT1G74330	AT1G18670	alpha	2	3	no	no	NA	0.1108	0.558144	0.198515	NA	NA	NA	NA	NA	?	?
AT1G74380/AT1G18690	AT1G74380	AT1G18690	alpha	3	3	yes	no	NA	0.0832454	0.680403	0.122347	ORTHO000440_2	ORTHO000440_2	2842	2842	2842	A	B
AT1G74710/AT1G18870	AT1G74710	AT1G18870	alpha	3	3	no	no	NA	0.127356	0.841346	0.151372	ORTHO005559	ORTHO005559	2380	2380	2380	?	?
AT1G74770/AT1G18920	AT1G74770	AT1G18920	alpha	NA	NA	no	no	NA	NA	NA	NA	ORTHO000655	NA	1754	NA	1754	?	?
AT1G74780/AT1G18940	AT1G74780	AT1G18940	alpha	3	3	yes	no	NA	0.169208	0.933103	0.181339	ORTHO001693	ORTHO001693	5717	5717	5717	?	?
AT1G74830/AT1G18990	AT1G74830	AT1G18990	alpha	3	3	no	no	NA	0.225363	0.860115	0.262015	NA	NA	NA	NA	NA	?	?
AT1G74940/AT1G19200	AT1G74940	AT1G19200	alpha	2	3	no	no	NA	0.352851	0.736526	0.479074	NA	NA	NA	NA	NA	A	B
AT1G75060/AT1G19330	AT1G75060	AT1G19330	alpha	2	3	no	no	NA	0.137522	0.614532	0.223784	ORTHO005456	ORTHO005456	1938	1938	1938	?	?
AT1G75220/AT1G19450	AT1G75220	AT1G19450	alpha	3	3	yes	yes	NA	0.0484737	0.63676	0.0761256	ORTHO001031	ORTHO001031	203	203	203	?	?
AT1G75270/AT1G19570	AT1G75270	AT1G19570	alpha	3	3	yes	no	NA	0.139003	0.872448	0.159325	ORTHO004632	ORTHO004632	1723	1723	1723	?	?
AT1G75270/AT1G19550	AT1G75270	AT1G19550	alpha	3	3	yes	no	NA	0.235273	0.903147	0.260503	ORTHO004632	NA	1723	NA	1723	?	?
AT1G75370/AT1G19650	AT1G75370	AT1G19650	alpha	3	3	yes	no	NA	0.18597	0.608782	0.305479	NA	NA	NA	NA	NA	?	?
AT1G75380/AT1G19660	AT1G75380	AT1G19660	alpha	3	3	yes	no	NA	0.101197	0.562141	0.18002	ORTHO005208	ORTHO005208	3866	3866	3866	?	?
AT1G75400/AT1G19680	AT1G75400	AT1G19680	alpha	2	3	yes	no	NA	0.188467	0.648643	0.290556	NA	NA	NA	NA	NA	?	?
AT1G75580/AT1G19830	AT1G75580	AT1G19830	alpha	1	1	no	no	NA	0.115613	0.624682	0.185075	ORTHO001117	NA	6401	NA	6401	?	?
AT1G75590/AT1G19840	AT1G75590	AT1G19840	alpha	3	3	yes	no	NA	0.103319	0.625856	0.165085	ORTHO001550	ORTHO001550	5790	5790	5790	?	?
AT1G75600/AT1G19890	AT1G75600	AT1G19890	alpha	3	3	no	no	NA	0.0878548	0.832724	0.105503	NA	NA	NA	NA	NA	?	?
AT1G75680/AT1G19940	AT1G75680	AT1G19940	alpha	3	3	yes	no	NA	0.16916	0.747538	0.22629	ORTHO001886	ORTHO001886	561	561	561	?	?
AT1G75760/AT1G19970	AT1G75760	AT1G19970	alpha	3	3	yes	no	NA	0.0760794	0.753354	0.100988	ORTHO001709	NA	2020	NA	2020	?	?
AT1G75800/AT1G20030	AT1G75800	AT1G20030	alpha	3	3	yes	no	NA	0.181057	1.5074	0.120112	ORTHO003420	ORTHO003420	5208	5208	5208	?	?
AT1G75950/AT1G20140	AT1G75950	AT1G20140	alpha	3	3	yes	yes	NA	0.229549	2.09707	0.109462	ORTHO000718	ORTHO000718	6529	6529	6529	?	?
AT1G76010/AT1G20220	AT1G76010	AT1G20220	alpha	3	3	yes	yes	NA	0.234053	0.604573	0.387137	ORTHO001469	ORTHO001469	2343	2343	2343	?	?
AT1G76070/AT1G20310	AT1G76070	AT1G20310	alpha	3	3	yes	yes	NA	0.395527	1.01737	0.388773	ORTHO006586	NA	156	NA	156	?	?
AT1G76090/AT1G20330	AT1G76090	AT1G20330	alpha	3	3	yes	yes	NA	0.108094	1.08473	0.0996505	ORTHO003104	ORTHO003104	667	667	667	?	?
AT1G76140/AT1G20380	AT1G76140	AT1G20380	alpha	3	3	yes	no	NA	0.104169	0.917124	0.113583	ORTHO002437	ORTHO002437	1737	1737	1737	A	B
AT1G76260/AT1G20540	AT1G76260	AT1G20540	alpha	2	3	yes	no	NA	0.0794231	0.453186	0.175255	ORTHO006639	ORTHO006639	2938	2938	2938	?	?
AT1G76310/AT1G20590	AT1G76310	AT1G20590	alpha	1	1	no	no	NA	0.330222	0.497286	0.664049	ORTHO000919	NA	4	NA	4	?	?
AT1G76440/AT1G20870	AT1G76440	AT1G20870	alpha	3	3	no	no	NA	0.957706	0.470873	2.0339	NA	NA	NA	NA	NA	A	B
AT1G76540/AT1G20930	AT1G76540	AT1G20930	alpha	2	3	no	no	NA	0.0737635	0.532835	0.138436	ORTHO003992	ORTHO003992	1439	1439	1439	?	?
AT1G76600/AT1G21010	AT1G76600	AT1G21010	alpha	3	3	yes	yes	NA	0.225872	0.883014	0.255797	NA	NA	NA	NA	NA	?	?
AT1G76670/AT1G21070	AT1G76670	AT1G21070	alpha	3	3	yes	yes	NA	0.0535539	0.757193	0.0707269	ORTHO002298	ORTHO002298	3287	3287	3287	A	B
AT1G76790/AT1G21110	AT1G76790	AT1G21110	alpha	3	3	yes	no	NA	0.168792	0.930839	0.181333	NA	NA	NA	NA	NA	?	?
AT1G76940/AT1G21320	AT1G76940	AT1G21320	alpha	3	3	yes	no	NA	0.353609	0.462146	0.765145	NA	NA	NA	NA	NA	A	B
AT1G76980/AT1G21390	AT1G76980	AT1G21390	alpha	3	3	yes	no	NA	0.337279	0.754507	0.447019	NA	NA	NA	NA	NA	?	?
AT1G77000/AT1G21410	AT1G77000	AT1G21410	alpha	3	3	yes	no	NA	0.101747	0.826493	0.123107	ORTHO002685	ORTHO002685	736	736	736	A	B
AT1G77500/AT1G21740	AT1G77500	AT1G21740	alpha	3	3	no	no	NA	0.196655	0.828926	0.23724	ORTHO004699	ORTHO004699	520	520	520	?	?
AT1G77580/AT1G21810	AT1G77580	AT1G21810	alpha	3	3	no	no	NA	0.305317	0.772047	0.395464	ORTHO000973	ORTHO000973	3247	3247	3247	?	?
AT1G77610/AT1G21870	AT1G77610	AT1G21870	alpha	1	1	yes	no	NA	0.0433055	0.660331	0.0655815	ORTHO002517	ORTHO002517	354	354	354	A	B
AT1G77640/AT1G21910	AT1G77640	AT1G21910	alpha	2	3	no	no	NA	0.224421	0.858165	0.261513	ORTHO002574	ORTHO002574	466	466	466	A	B
AT1G77810/AT1G22015	AT1G77810	AT1G22015	alpha	1	1	no	no	NA	0.161289	0.889396	0.181347	NA	NA	NA	NA	NA	A	B
AT1G77885/AT1G22065	AT1G77885	AT1G22065	alpha	3	3	no	no	NA	0.254467	0.703611	0.361658	NA	NA	NA	NA	NA	A	B
AT1G78000/AT1G22150	AT1G78000	AT1G22150	alpha	1	1	yes	no	NA	0.0969958	0.963743	0.100645	NA	NA	NA	NA	NA	?	?
AT1G78020/AT1G22160	AT1G78020	AT1G22160	alpha	3	3	no	no	NA	0.256668	1.01342	0.253269	ORTHO001975	ORTHO001975	234	234	234	?	?
AT1G78050/AT1G22170	AT1G78050	AT1G22170	alpha	3	3	yes	no	NA	0.140689	0.752124	0.187056	ORTHO002825	ORTHO002825	27	27	27	A	B
AT1G78080/AT1G22190	AT1G78080	AT1G22190	alpha	3	3	yes	yes	NA	0.220562	0.646363	0.341235	ORTHO004384	NA	793	NA	793	A	B
AT1G78090/AT1G22210	AT1G78090	AT1G22210	alpha	1	1	no	no	NA	0.204973	0.766789	0.267314	ORTHO000646	NA	98	NA	98	?	?
AT1G78100/AT1G22220	AT1G78100	AT1G22220	alpha	3	3	yes	no	NA	0.208594	0.936729	0.222684	NA	NA	NA	NA	NA	?	?
AT1G78260/AT1G22330	AT1G78260	AT1G22330	alpha	3	3	no	no	NA	0.148082	0.512984	0.288667	NA	ORTHO005653	NA	3771	3771	A	B
AT1G78270/AT1G22340	AT1G78270	AT1G22340	alpha	3	3	no	no	NA	0.27545	1.49407	0.184362	NA	NA	NA	NA	NA	A	?
AT1G78380/AT1G17170	AT1G78380	AT1G17170	alpha	3	3	yes	yes	NA	0.16536	0.922176	0.179315	ORTHO000767	ORTHO000767	9150	9150	9150	?	?
AT1G78460/AT1G17100	AT1G78460	AT1G17100	alpha	2	3	no	no	NA	0.489035	1.3298	0.367751	NA	ORTHO007850	NA	3244	3244	?	?
AT1G78550/AT1G17010	AT1G78550	AT1G17010	alpha	1	1	no	no	NA	0.226007	1.14001	0.198249	NA	ORTHO000261	NA	9091	9091	A	?
AT1G78580/AT1G16980	AT1G78580	AT1G16980	alpha	1	1	no	no	NA	0.253645	0.777638	0.326174	ORTHO001084	ORTHO001084	1685	1685	1685	A	B
AT1G78895/AT1G16830	AT1G78895	AT1G16830	alpha	3	3	yes	no	NA	NA	NA	NA	ORTHO008031	ORTHO010656	4045	7634	NA	?	?
AT1G78900/AT1G16820	AT1G78900	AT1G16820	alpha	3	3	yes	no	NA	NA	NA	NA	ORTHO003385	NA	244	NA	244	?	?
AT1G78920/AT1G16780	AT1G78920	AT1G16780	alpha	3	3	yes	no	NA	0.0387606	0.446888	0.0867344	ORTHO005539	ORTHO005539	1502	1502	1502	?	?
AT1G78940/AT1G16760	AT1G78940	AT1G16760	alpha	1	1	no	no	NA	0.152442	0.825132	0.184748	NA	NA	NA	NA	NA	?	?
AT1G79020/AT1G16690	AT1G79020	AT1G16690	alpha	3	3	yes	no	NA	0.138097	0.6465	0.213608	ORTHO002890	ORTHO002890	2874	2874	2874	?	?
AT1G79160/AT1G16500	AT1G79160	AT1G16500	alpha	3	3	no	no	NA	0.190931	0.699725	0.272866	ORTHO004394	NA	1412	NA	1412	A	B
AT1G79180/AT1G16490	AT1G79180	AT1G16490	alpha	3	3	no	no	NA	0.216736	0.64185	0.337675	NA	NA	NA	NA	NA	?	?
AT1G79230/AT1G16460	AT1G79230	AT1G16460	alpha	3	3	yes	no	NA	0.129344	0.625122	0.206911	ORTHO004673	ORTHO004673	1063	1063	1063	A	B
AT1G79340/AT1G16420	AT1G79340	AT1G16420	alpha	3	3	yes	no	NA	0.405342	1.41849	0.285757	ORTHO002524	NA	3627	NA	3627	?	?
AT1G79360/AT1G16390	AT1G79360	AT1G16390	alpha	4	4	no	no	NA	0.207568	1.18429	0.175269	ORTHO002017	ORTHO002017	9152	9152	9152	?	?
AT1G79450/AT1G16360	AT1G79450	AT1G16360	alpha	3	3	yes	no	NA	0.101016	0.827464	0.122079	ORTHO002061	ORTHO002061	170	170	170	?	?
AT1G79500/AT1G16340	AT1G79500	AT1G16340	alpha	3	3	yes	no	NA	0.0323833	0.707529	0.0457696	ORTHO008068	ORTHO008068	6234	6234	6234	?	?
AT1G79530/AT1G16300	AT1G79530	AT1G16300	alpha	3	3	yes	yes	NA	0.072592	0.571375	0.127048	ORTHO000326_2	ORTHO000326_2	928	928	928	A	B
AT1G79590/AT1G16230	AT1G79590	AT1G16230	alpha	3	3	yes	no	NA	0.300077	0.510778	0.587491	ORTHO002784	NA	1528	NA	1528	?	?
AT1G79630/AT1G16220	AT1G79630	AT1G16220	alpha	3	3	no	no	NA	0.144898	0.721747	0.20076	NA	NA	NA	NA	NA	?	?
AT1G79660/AT1G16170	AT1G79660	AT1G16170	alpha	3	3	yes	yes	NA	0.148213	0.755052	0.196295	ORTHO004467	NA	3802	NA	3802	A	B
AT1G79670/AT1G16260	AT1G79670	AT1G16260	alpha	3	3	no	no	NA	0.446234	2.54882	0.175075	NA	NA	NA	NA	NA	?	?
AT1G79670/AT1G16090	AT1G79670	AT1G16090	alpha	3	3	no	no	NA	0.725066	0.60696	1.19459	NA	NA	NA	NA	NA	?	?
AT1G79700/AT1G16060	AT1G79700	AT1G16060	alpha	3	3	no	no	NA	0.173937	0.612628	0.28392	NA	ORTHO002575	NA	3656	3656	?	?
AT1G80320/AT1G15540	AT1G80320	AT1G15540	alpha	3	3	no	no	NA	0.411395	2.17228	0.189384	NA	NA	NA	NA	NA	?	?
AT1G80400/AT1G15590	AT1G80400	AT1G15590	alpha	3	3	no	no	NA	0.458357	0.439637	1.04258	ORTHO001585	NA	448	NA	448	?	?
AT1G80480/AT1G15730	AT1G80480	AT1G15730	alpha	2	3	no	no	NA	0.13823	0.634019	0.218021	ORTHO006253	ORTHO006253	3060	3060	3060	?	?
AT1G80520/AT1G15760	AT1G80520	AT1G15760	alpha	3	3	no	no	NA	0.180011	0.916305	0.196453	ORTHO002973	ORTHO002973	522	522	522	A	B
AT1G80670/AT1G15850	AT1G80670	AT1G15850	alpha	1	1	yes	no	NA	0.173522	0.216185	0.802655	ORTHO002602	NA	3347	NA	3347	?	?
AT1G80830/AT1G15960	AT1G80830	AT1G15960	alpha	3	3	no	no	NA	0.0787623	0.796155	0.0989284	ORTHO000682_2	ORTHO000682_2	2488	2488	2488	A	B
AT2G01180/AT1G15080	AT2G01180	AT1G15080	alpha	3	3	no	no	NA	0.333343	2.48425	0.134183	ORTHO002038	ORTHO004475	3410	4339	NA	?	?
AT2G01480/AT1G14970	AT2G01480	AT1G14970	alpha	3	3	yes	no	NA	0.105156	0.624579	0.168364	ORTHO000525_1	ORTHO000525_1	500	500	500	?	?
AT2G01570/AT1G14920	AT2G01570	AT1G14920	alpha	3	3	yes	no	NA	0.138741	0.694177	0.199863	ORTHO001388	ORTHO001388	1761	1761	1761	?	?
AT2G01600/AT1G14910	AT2G01600	AT1G14910	alpha	3	3	yes	yes	NA	0.148137	0.577819	0.256372	ORTHO000254_2	ORTHO000254_2	526	526	526	A	B
AT2G01750/AT1G14840	AT2G01750	AT1G14840	alpha	2	3	no	no	NA	0.0926694	0.647899	0.143031	ORTHO000388_1	ORTHO000388_1	613	613	613	A	B
AT2G01850/AT1G14720	AT2G01850	AT1G14720	alpha	3	3	yes	no	NA	0.133237	1.03603	0.128604	ORTHO002225	ORTHO002225	402	402	402	A	B
AT2G01890/AT1G14700	AT2G01890	AT1G14700	alpha	3	3	no	no	NA	0.163837	0.827723	0.197937	ORTHO000738	ORTHO000738	6291	6291	6291	?	?
AT2G01980/AT1G14660	AT2G01980	AT1G14660	alpha	3	3	no	no	NA	0.168491	0.517743	0.325433	ORTHO002692	ORTHO002692	7103	7103	7103	?	?
AT2G02060/AT1G14600	AT2G02060	AT1G14600	alpha	3	3	no	no	NA	0.312426	0.772914	0.404219	NA	NA	NA	NA	NA	?	?
AT2G02180/AT1G14530	AT2G02180	AT1G14530	alpha	3	3	yes	yes	NA	0.055321	0.59369	0.0931816	ORTHO005218	ORTHO005218	1070	1070	1070	A	B
AT2G02480/AT1G14460	AT2G02480	AT1G14460	alpha	3	3	no	no	NA	0.186935	0.558568	0.334668	ORTHO003238	ORTHO003238	1888	1888	1888	?	?
AT2G02740/AT1G14410	AT2G02740	AT1G14410	alpha	3	3	no	no	NA	0.107243	0.616075	0.174075	ORTHO007045	ORTHO007045	2618	2618	2618	?	?
AT2G02780/AT1G14390	AT2G02780	AT1G14390	alpha	3	3	yes	no	NA	0.175318	0.703676	0.249146	NA	NA	NA	NA	NA	?	?
AT2G02800/AT1G14370	AT2G02800	AT1G14370	alpha	3	3	yes	yes	NA	0.090322	0.793359	0.113848	NA	NA	NA	NA	NA	A	B
AT2G02820/AT1G14350	AT2G02820	AT1G14350	alpha	2	3	no	no	NA	0.115439	0.619793	0.186254	ORTHO003481	ORTHO003481	162	162	162	A	B
AT2G02960/AT1G14260	AT2G02960	AT1G14260	alpha	3	3	yes	no	NA	0.321616	0.758836	0.423829	NA	NA	NA	NA	NA	A	B
AT2G02990/AT1G14210	AT2G02990	AT1G14210	alpha	3	3	yes	yes	NA	0.480801	1.69592	0.283504	ORTHO006400	NA	4743	NA	4743	?	?
AT2G03480/AT1G13860	AT2G03480	AT1G13860	alpha	3	3	no	no	NA	0.088477	0.546809	0.161806	NA	NA	NA	NA	NA	?	?
AT2G03640/AT1G13730	AT2G03640	AT1G13730	alpha	3	3	yes	yes	NA	0.285548	0.695634	0.410486	NA	NA	NA	NA	NA	?	?
AT2G04025/AT1G13620	AT2G04025	AT1G13620	alpha	2	3	no	no	NA	0.36622	0.961058	0.381059	NA	NA	NA	NA	NA	?	?
AT2G14580/AT4G33710	AT2G14580	AT4G33710	alpha	0	0	no	no	NA	0.308394	1.57346	0.195997	ORTHO000687	NA	9130	NA	9130	?	?
AT2G14690/AT4G33820	AT2G14690	AT4G33820	alpha	0	0	no	no	NA	0.259581	0.986221	0.263207	ORTHO000524	ORTHO000524	8090	8090	8090	?	?
AT2G14850/AT4G33890	AT2G14850	AT4G33890	alpha	2	2	no	yes	NA	0.19569	0.744765	0.262755	ORTHO001901	ORTHO001901	3242	3242	3242	?	?
AT2G14880/AT4G34290	AT2G14880	AT4G34290	alpha	2	2	no	no	NA	0.149072	0.916577	0.16264	ORTHO003378	ORTHO003378	3169	3169	3169	?	?
AT2G15090/AT4G34250	AT2G15090	AT4G34250	alpha	1	1	no	no	NA	0.144174	0.900789	0.160053	NA	NA	NA	NA	NA	?	?
AT2G15300/AT4G34220	AT2G15300	AT4G34220	alpha	3	3	no	no	NA	0.190042	0.7897	0.240651	ORTHO000836	ORTHO000836	338	338	338	?	?
AT2G15530/AT4G34040	AT2G15530	AT4G34040	alpha	2	2	yes	yes	NA	0.194195	0.488426	0.397594	NA	NA	NA	NA	NA	?	?
AT2G15590/AT4G33990	AT2G15590	AT4G33990	alpha	3	2	no	no	NA	NA	NA	NA	NA	NA	NA	NA	NA	?	?
AT2G15830/AT4G33960	AT2G15830	AT4G33960	alpha	3	3	yes	no	NA	0.228669	0.969053	0.235972	NA	NA	NA	NA	NA	?	?
AT2G15880/AT4G33970	AT2G15880	AT4G33970	alpha	1	1	no	no	NA	0.156195	0.935044	0.167045	ORTHO001646	ORTHO001646	6021	6021	6021	?	?
AT2G16280/AT4G34520	AT2G16280	AT4G34520	alpha	1	1	yes	no	NA	0.23488	1.37601	0.170696	NA	NA	NA	NA	NA	?	?
AT2G16365/AT4G34550	AT2G16365	AT4G34550	alpha	3	3	yes	no	NA	0.538833	0.299946	1.79643	NA	NA	NA	NA	NA	B	A
AT2G16370/AT4G34570	AT2G16370	AT4G34570	alpha	2	3	no	no	NA	0.0759394	0.619319	0.122618	ORTHO002372	ORTHO002372	900	900	900	B	A
AT2G16400/AT4G34610	AT2G16400	AT4G34610	alpha	3	3	no	no	NA	0.272974	0.710228	0.384347	ORTHO002723	ORTHO002723	328	328	328	B	A
AT2G16510/AT4G34720	AT2G16510	AT4G34720	alpha	2	2	yes	yes	NA	0.00554788	0.522747	0.0106129	ORTHO000521	ORTHO000521	4331	4331	4331	B	A
AT2G16580/AT4G34760	AT2G16580	AT4G34760	alpha	3	3	no	no	NA	0.0946474	0.683406	0.138494	NA	ORTHO001117	NA	6401	6401	B	A
AT2G16600/AT4G34870	AT2G16600	AT4G34870	alpha	2	2	yes	yes	NA	0.126973	0.93193	0.136248	ORTHO002572	NA	2649	NA	2649	?	?
AT2G16660/AT4G34950	AT2G16660	AT4G34950	alpha	3	3	yes	no	NA	0.0869843	0.873367	0.0995965	ORTHO002212	ORTHO002212	2687	2687	2687	?	?
AT2G16700/AT4G34970	AT2G16700	AT4G34970	alpha	4	4	yes	no	NA	0.102973	0.885895	0.116236	ORTHO005376	ORTHO005376	1531	1531	1531	B	A
AT2G16720/AT4G34990	AT2G16720	AT4G34990	alpha	3	3	yes	no	NA	0.162321	0.614236	0.264265	NA	NA	NA	NA	NA	B	A
AT2G16730/AT4G35010	AT2G16730	AT4G35010	alpha	1	1	no	no	NA	0.0869188	0.918599	0.094621	NA	NA	NA	NA	NA	?	?
AT2G16780/AT4G35050	AT2G16780	AT4G35050	alpha	2	2	no	no	NA	0.0968645	0.658941	0.147	ORTHO006261	ORTHO006261	2503	2503	2503	?	?
AT2G16900/AT4G35110	AT2G16900	AT4G35110	alpha	3	3	yes	yes	NA	0.233879	0.898112	0.260412	NA	NA	NA	NA	NA	?	?
AT2G17070/AT4G35210	AT2G17070	AT4G35210	alpha	3	3	no	no	NA	0.160353	0.679857	0.235862	NA	NA	NA	NA	NA	?	?
AT2G17110/AT4G35240	AT2G17110	AT4G35240	alpha	2	2	no	no	NA	0.186691	0.747961	0.2496	ORTHO002995	ORTHO002995	159	159	159	?	?
AT2G17130/AT4G35260	AT2G17130	AT4G35260	alpha	2	2	yes	yes	NA	0.0782872	0.713117	0.109782	ORTHO001524	ORTHO001524	564	564	564	B	A
AT2G17150/AT4G35270	AT2G17150	AT4G35270	alpha	2	2	no	no	NA	0.149419	0.591396	0.252655	ORTHO000800	ORTHO000800	61	61	61	B	A
AT2G17180/AT4G35280	AT2G17180	AT4G35280	alpha	1	1	no	no	NA	0.352062	1.15325	0.305278	ORTHO003984	ORTHO003984	1589	1589	1589	B	A
AT2G17260/AT4G35290	AT2G17260	AT4G35290	alpha	2	1	no	no	NA	0.125263	0.708114	0.176897	NA	NA	NA	NA	NA	?	?
AT2G17290/AT4G35310	AT2G17290	AT4G35310	alpha	2	2	yes	yes	NA	0.0546031	0.664324	0.0821934	NA	NA	NA	NA	NA	B	A
AT2G17300/AT4G35320	AT2G17300	AT4G35320	alpha	2	2	yes	yes	NA	0.14799	0.900318	0.164375	NA	ORTHO005200	NA	4123	4123	?	?
AT2G17380/AT4G35410	AT2G17380	AT4G35410	alpha	3	3	yes	yes	NA	0.0216915	0.64317	0.033726	ORTHO004636	ORTHO004636	4337	4337	4337	?	?
AT2G17390/AT4G35450	AT2G17390	AT4G35450	alpha	2	2	yes	yes	NA	0.114821	0.523114	0.219496	ORTHO002632	ORTHO002632	4394	4394	4394	?	?
AT2G17420/AT4G35460	AT2G17420	AT4G35460	alpha	3	3	yes	yes	No	0.118322	0.839424	0.140957	ORTHO003345	ORTHO003345	4202	4202	4202	?	?
AT2G17440/AT4G35470	AT2G17440	AT4G35470	alpha	3	3	yes	no	NA	0.19068	0.761772	0.250311	ORTHO001110_1	ORTHO001110_1	127	127	127	?	?
AT2G17450/AT4G35480	AT2G17450	AT4G35480	alpha	3	3	yes	no	NA	0.155478	1.13334	0.137185	NA	NA	NA	NA	NA	?	?
AT2G17530/AT4G35500	AT2G17530	AT4G35500	alpha	2	2	yes	no	NA	0.103582	0.709034	0.146089	ORTHO001029_1	ORTHO001029_1	1058	1058	1058	B	A
AT2G17540/AT4G35510	AT2G17540	AT4G35510	alpha	2	2	no	yes	NA	0.372712	0.798766	0.46661	NA	NA	NA	NA	NA	?	?
AT2G17560/AT4G35570	AT2G17560	AT4G35570	alpha	2	2	yes	yes	NA	0.237532	0.828505	0.286699	NA	NA	NA	NA	NA	?	?
AT2G17620/AT4G35620	AT2G17620	AT4G35620	alpha	2	2	no	no	NA	0.138064	0.628854	0.219549	ORTHO000919	ORTHO000919	4	4	4	B	A
AT2G17640/AT4G35640	AT2G17640	AT4G35640	alpha	3	2	no	no	NA	0.127415	0.645551	0.197373	ORTHO007505	ORTHO007505	4494	4494	4494	?	?
AT2G17660/AT4G35655	AT2G17660	AT4G35655	alpha	3	3	no	no	NA	0.102591	0.9436	0.108722	NA	NA	NA	NA	NA	?	?
AT2G17680/AT4G35690	AT2G17680	AT4G35690	alpha	2	2	no	no	NA	0.229744	0.796589	0.28841	NA	NA	NA	NA	NA	?	?
AT2G17700/AT4G35780	AT2G17700	AT4G35780	alpha	2	2	yes	no	NA	0.110871	0.686838	0.161422	ORTHO000647	ORTHO000647	298	298	298	B	A
AT2G17720/AT4G35820	AT2G17720	AT4G35820	alpha	1	1	yes	no	NA	0.418147	0.963882	0.433815	NA	NA	NA	NA	NA	B	?
AT2G17730/AT4G35840	AT2G17730	AT4G35840	alpha	2	3	no	no	NA	0.102105	0.668292	0.152785	ORTHO002581	ORTHO002581	479	479	479	B	A
AT2G17760/AT4G35880	AT2G17760	AT4G35880	alpha	3	3	yes	no	NA	NA	NA	NA	NA	ORTHO004860	NA	4663	4663	B	A
AT2G17770/AT4G35900	AT2G17770	AT4G35900	alpha	2	2	no	no	NA	0.347503	0.602703	0.576574	NA	NA	NA	NA	NA	?	?
AT2G17800/AT4G35950	AT2G17800	AT4G35950	alpha	2	2	yes	yes	NA	0.00893034	0.524773	0.0170175	ORTHO001299	ORTHO001299	2459	2459	2459	?	?
AT2G17840/AT4G35980	AT2G17840	AT4G35980	alpha	3	3	yes	yes	NA	NA	NA	NA	ORTHO001197	ORTHO009014	729	5959	NA	?	?
AT2G17870/AT4G36020	AT2G17870	AT4G36020	alpha	2	2	yes	yes	NA	0.239774	0.941425	0.254693	NA	NA	NA	NA	NA	?	?
AT2G17890/AT4G36070	AT2G17890	AT4G36070	alpha	1	1	no	no	NA	0.123564	0.919834	0.134333	ORTHO002059	ORTHO002059	87	87	87	B	A
AT2G17980/AT4G36100	AT2G17980	AT4G36100	alpha	1	1	yes	no	NA	0.709133	0.502605	1.41091	ORTHO003341	NA	4789	NA	4789	?	?
AT2G17990/AT4G36105	AT2G17990	AT4G36105	alpha	3	3	yes	no	NA	0.271147	0.481963	0.562587	ORTHO003986	NA	1113	NA	1113	B	A
AT2G18020/AT4G36130	AT2G18020	AT4G36130	alpha	2	2	yes	yes	NA	0.0244172	0.472069	0.0517238	NA	ORTHO001813	NA	1730	1730	?	?
AT2G18080/AT4G36190	AT2G18080	AT4G36190	alpha	1	1	no	no	NA	0.149334	0.711213	0.209971	ORTHO002787	ORTHO002787	1660	1660	1660	?	?
AT2G18115/AT4G36230	AT2G18115	AT4G36230	alpha	NA	NA	no	no	NA	NA	NA	NA	NA	NA	NA	NA	NA	?	?
AT2G18120/AT4G36260	AT2G18120	AT4G36260	alpha	0	0	no	no	NA	0.261259	0.802529	0.325544	NA	NA	NA	NA	NA	B	A
AT2G18130/AT4G36350	AT2G18130	AT4G36350	alpha	1	1	no	no	NA	0.220316	1.84857	0.119182	NA	NA	NA	NA	NA	?	?
[truncated: 10,516 more rows]

## Sheet: Class 4 GO term enrichment
GO Enrichment - Class 4 gene pairs.
[truncated: 151 more rows]
